# Supplementary material for: Deep coverage and quantification of the bone proteome provides enhanced opportunities for new discoveries in skeletal biology and disease
Source: PLoS One. 2023 Oct 10;18(10):e0292268. doi: 10.1371/journal.pone.0292268 (PMC10564166; doi:10.1371/journal.pone.0292268)
Supplement: S1 Table — A) Protein report for MS analysis of technical injections of femur lysate showing 712 protein identifications with ≥2 unique peptides. B) Peptide report for MS analysis showing the identification of 13210 precursor ions. (XLSX) [file pone.0292268.s002.xlsx]

## Sheet: Supp_Table_S1A_Protein
Supplemental Table 1_ S1A_Protein Report for Technical Replicates of Femur Lysates
712 identifications with >2 unique Peptides
PG.Genes	PG.Protein Descriptions	PG.UniProtIds	PG.Protein Names	PG.Cellular Component	PG.Biological Process	PG.Molecular Function	TR1_# Precursors Identified	TR2_# Precursors Identified	TR3_# Precursors Identified	TR4_# Precursors Identified	TR5_# Precursors Identified	TR1_ # Precursors Used For Quantification	TR2_ # Precursors Used For Quantification	TR3_ # Precursors Used For Quantification	TR4_ # Precursors Used For Quantification	TR5_ # Precursors Used For Quantification	TR1_PG.Quantity	TR2_PG.Quantity	TR3_PG.Quantity	TR4_PG.Quantity	TR5_PG.Quantity	Average_PG Quantity	Std Dev	CV
Ahsg	Alpha-2-HS-glycoprotein	P29699	FETUA_MOUSE	extracellular space,Golgi apparatus,extracellular matrix,extracellular exosome,blood microparticle	ossification,acute-phase response,negative regulation of endopeptidase activity,negative regulation of bone mineralization,regulation of inflammatory response,positive regulation of phagocytosis	endopeptidase inhibitor activity,cysteine-type endopeptidase inhibitor activity	46	46	46	45	46	46	46	46	45	46	91399680	96689872	99227328	103668896	91531328	9.65034e+07	5.23374e+06	5.42338
Vtn	Vitronectin	P29788	VTNC_MOUSE	proteinaceous extracellular matrix,basement membrane,extracellular space,endoplasmic reticulum,Golgi lumen,extracellular matrix,intracellular membrane-bounded organelle,rough endoplasmic reticulum lumen,extracellular exosome,blood microparticle	receptor-mediated endocytosis,immune response,cell-matrix adhesion,positive regulation of cell-substrate adhesion,negative regulation of endopeptidase activity,positive regulation of smooth muscle cell migration,extracellular matrix organization,positive regulation of protein binding,cell adhesion mediated by integrin,endodermal cell differentiation,positive regulation of receptor-mediated endocy…	scavenger receptor activity,integrin binding,collagen binding,heparin binding,polysaccharide binding,identical protein binding,extracellular matrix binding	38	38	38	38	38	38	38	38	38	38	22725652	24080996	23533538	24952126	23263344	2.37111e+07	848541	3.57866
Col1a1	Collagen alpha-1(I) chain	P11087	CO1A1_MOUSE	proteinaceous extracellular matrix,collagen trimer,collagen type I trimer,extracellular space,cytoplasm,endoplasmic reticulum,Golgi apparatus,secretory granule,extracellular matrix	skeletal system development,blood vessel development,osteoblast differentiation,intramembranous ossification,endochondral ossification,visual perception,sensory perception of sound,positive regulation of epithelial to mesenchymal transition,negative regulation of cell-substrate adhesion,protein transport,collagen fibril organization,positive regulation of cell migration,response to corticosteroid…	protease binding,extracellular matrix structural constituent,protein binding,identical protein binding,metal ion binding,platelet-derived growth factor binding	54	54	54	54	54	54	54	54	54	54	18595598	19473742	19366810	19955476	18801422	1.92386e+07	545485	2.83537
F2	Prothrombin	P19221	THRB_MOUSE	extracellular space,extracellular exosome,blood microparticle,external side of plasma membrane	positive regulation of protein phosphorylation,proteolysis,acute-phase response,cell surface receptor signaling pathway,positive regulation of cell proliferation,regulation of cell shape,response to wounding,regulation of gene expression,positive regulation of phosphatidylinositol 3-kinase signaling,platelet activation,positive regulation of blood coagulation,positive regulation of cell growth,po…	lipopolysaccharide binding,serine-type endopeptidase activity,receptor binding,calcium ion binding,protein binding,heparin binding,peptidase activity,thrombospondin receptor activity	86	86	85	86	86	86	86	85	86	86	14573757	15149349	14784090	15656509	14821293	1.4997e+07	422345	2.8162
Alb	Serum albumin	P07724	ALBU_MOUSE	extracellular region,extracellular space,nucleus,cytoplasm,endoplasmic reticulum,Golgi apparatus,myelin sheath,protein complex,extracellular exosome,blood microparticle	retina homeostasis,transport,cellular response to starvation,hemolysis by symbiont of host erythrocytes,negative regulation of apoptotic process,maintenance of mitochondrion location	DNA binding,fatty acid binding,drug binding,toxic substance binding,pyridoxal phosphate binding,identical protein binding,metal ion binding,chaperone binding,oxygen binding	102	103	103	103	103	102	103	103	103	103	13562751	13914858	13693831	14654049	13917886	13948675	422353	3.0279
F10	Coagulation factor X	O88947;Q3U3V1	FA10_MOUSE;Q3U3V1_MOUSE	extracellular region;	proteolysis,blood coagulation,positive regulation of protein kinase B signaling;	serine-type endopeptidase activity,calcium ion binding,phospholipid binding;	49	49	49	49	49	49	49	49	49	49	12833116	13087449	12758449	13356512	12868655	1.29808e+07	243085	1.87264
Col1a2	Collagen alpha-2(I) chain	Q01149	CO1A2_MOUSE	collagen trimer,collagen type I trimer,extracellular space,endoplasmic reticulum,extracellular matrix,extracellular exosome	skeletal system development,blood vessel development,transforming growth factor beta receptor signaling pathway,Rho protein signal transduction,regulation of blood pressure,collagen fibril organization,skin morphogenesis,protein heterotrimerization,cellular response to amino acid stimulus	protease binding,extracellular matrix structural constituent,protein binding,protein binding, bridging,identical protein binding,SMAD binding,metal ion binding,platelet-derived growth factor binding	51	51	51	51	51	51	51	51	51	51	8977811	9170294	9192771	9627814	9008678	9.19547e+06	259725	2.82449
Acta1	Actin, alpha skeletal muscle	P68134	ACTS_MOUSE	stress fiber,extracellular space,cytoplasm,striated muscle thin filament,actin filament,actin cytoskeleton,sarcomere,lamellipodium,filopodium,protein complex,cell body,extracellular exosome,blood microparticle	response to mechanical stimulus,response to extracellular stimulus,response to lithium ion,positive regulation of gene expression,cell growth,skeletal muscle thin filament assembly,skeletal muscle fiber adaptation,response to steroid hormone,skeletal muscle fiber development,mesenchyme migration	protein binding,ATP binding	65	65	65	65	65	65	65	65	65	65	7.2641e+06	7394982	7.21027e+06	7491526	7356932	7.34356e+06	110451	1.50406
Hbbt1	Beta-globin	A8DUK4	A8DUK4_MOUSE	extracellular space,hemoglobin complex,haptoglobin-hemoglobin complex,extracellular exosome,blood microparticle	oxygen transport,cellular oxidant detoxification	oxygen transporter activity,iron ion binding,oxygen binding,heme binding,hemoglobin binding,peroxidase activity,haptoglobin binding	32	32	32	32	32	32	32	32	32	32	6.93288e+06	6961179	6.90715e+06	6969391	6892822	6.93268e+06	33168.1	0.478431
Bgn	Biglycan	P28653	PGS1_MOUSE	proteinaceous extracellular matrix,extracellular space,intracellular,cytoplasm,cell surface,transport vesicle,extracellular matrix,sarcolemma,extracellular exosome	blood vessel remodeling,negative regulation of protein kinase activity,cytokine-mediated signaling pathway,peptide cross-linking via chondroitin 4-sulfate glycosaminoglycan,negative regulation of JAK-STAT cascade	protein kinase inhibitor activity,glycosaminoglycan binding,extracellular matrix binding	32	32	32	32	32	32	32	32	32	32	5.76897e+06	5.71221e+06	5680452	5394688	5486177	5.6085e+06	159970	2.85228
Sparc	SPARC	P07214;Q5NCU4	SPRC_MOUSE;Q5NCU4_MOUSE	proteinaceous extracellular matrix,basement membrane,extracellular space,cell surface,nuclear matrix,platelet alpha granule,platelet alpha granule membrane;	ossification,negative regulation of endothelial cell proliferation,signal transduction,heart development,response to gravity,response to lead ion,positive regulation of endothelial cell migration,negative regulation of angiogenesis,regulation of cell morphogenesis,lung development,response to lipopolysaccharide,response to L-ascorbic acid,response to cytokine,wound healing,regulation of cell prol…	calcium ion binding,protein binding,collagen binding,extracellular matrix binding;	32	32	32	32	32	32	32	32	32	32	5.25114e+06	5379795	5320638	5475895	5319839	5.34946e+06	84084	1.57182
Thbs1	Thrombospondin-1	P35441	TSP1_MOUSE	fibrinogen complex,extracellular space,endoplasmic reticulum,external side of plasma membrane,cell surface,sarcoplasmic reticulum,secretory granule,extracellular matrix,platelet alpha granule,extracellular exosome	activation of MAPK activity,negative regulation of endothelial cell proliferation,negative regulation of cell-matrix adhesion,sprouting angiogenesis,negative regulation of antigen processing and presentation of peptide or polysaccharide antigen via MHC class II,negative regulation of dendritic cell antigen processing and presentation,outflow tract morphogenesis,endocardial cushion development,gro…	phosphatidylserine binding,fibronectin binding,integrin binding,calcium ion binding,protein binding,heparin binding,fibroblast growth factor binding,low-density lipoprotein particle binding,laminin binding,extracellular matrix binding,fibrinogen binding,collagen V binding	56	56	56	56	56	56	56	56	56	56	5.25123e+06	5.33867e+06	5286476	5.37202e+06	5332133	5.31611e+06	47378.7	0.891229
Spp2	Secreted phosphoprotein 24	Q8K1I3	SPP24_MOUSE	extracellular matrix,extracellular exosome	bone remodeling	molecular_function	9	9	9	9	9	9	9	9	9	9	5.02477e+06	5.297e+06	5.12749e+06	5204278	5.24725e+06	5.18016e+06	106835	2.0624
F9	Coagulation factor IX	P16294	FA9_MOUSE	extracellular space,extracellular exosome	proteolysis,blood coagulation,zymogen activation	endopeptidase activity,serine-type endopeptidase activity,calcium ion binding,peptidase activity	22	22	22	22	22	22	22	22	22	22	4785296	5027067	4776442	5348778	4.87395e+06	4.96231e+06	238348	4.80317
Serpinf1	Pigment epithelium-derived factor	P97298	PEDF_MOUSE	extracellular region,basement membrane,extracellular space,melanosome,axon hillock,perinuclear region of cytoplasm,extracellular exosome,extracellular matrix	kidney development,aging,short-term memory,response to acidic pH,negative regulation of endothelial cell migration,negative regulation of gene expression,negative regulation of endopeptidase activity,positive regulation of neuron projection development,negative regulation of angiogenesis,ovulation cycle,response to arsenic-containing substance,negative regulation of inflammatory response,positive…	serine-type endopeptidase inhibitor activity	38	38	38	38	38	38	38	38	38	38	4.31076e+06	4.3285e+06	4215466	4335838	4.27106e+06	4.29232e+06	49752.1	1.1591
Kazald1	Kazal-type serine protease inhibitor domain-containing protein 1	Q8BJ66	KAZD1_MOUSE	proteinaceous extracellular matrix,interstitial matrix	ossification,regulation of cell growth,multicellular organism development,cell differentiation,extracellular matrix organization	insulin-like growth factor binding	10	10	10	10	10	10	10	10	10	10	4132619	4.22657e+06	4.16658e+06	4.64638e+06	4.09914e+06	4.25426e+06	224204	5.27012
Actb	Actin, cytoplasmic 1	P60710	ACTB_MOUSE	nuclear chromatin,extracellular space,nucleus,cytosol,plasma membrane,focal adhesion,actin cytoskeleton,membrane,intracellular ribonucleoprotein complex,cortical cytoskeleton,vesicle,NuA4 histone acetyltransferase complex,cytoplasmic ribonucleoprotein granule,myelin sheath,protein complex,extracellular exosome,blood microparticle,dense body	retina homeostasis,substantia nigra development,ATP-dependent chromatin remodeling,membrane organization,platelet aggregation,postsynaptic actin cytoskeleton organization	protein binding,ATP binding,kinesin binding,Tat protein binding,identical protein binding,nitric-oxide synthase binding,structural constituent of postsynaptic actin cytoskeleton,RNA polymerase II core promoter proximal region sequence-specific DNA binding,RNA polymerase II distal enhancer sequence-specific DNA binding,nucleosomal DNA binding	30	30	30	30	30	30	30	30	30	30	4216404	4.27216e+06	3.98358e+06	4.3939e+06	4.17837e+06	4.20888e+06	149987	3.56358
Apoa1	Apolipoprotein A-I	Q00623	APOA1_MOUSE	extracellular region,extracellular space,nucleus,cytosol,cell surface,endocytic vesicle,extracellular matrix,cytoplasmic vesicle,very-low-density lipoprotein particle,low-density lipoprotein particle,intermediate-density lipoprotein particle,high-density lipoprotein particle,discoidal high-density lipoprotein particle,spherical high-density lipoprotein particle,chylomicron,extracellular exosome,b…	retinoid metabolic process,regulation of protein phosphorylation,endothelial cell proliferation,negative regulation of cytokine secretion involved in immune response,phospholipid metabolic process,phosphatidylcholine biosynthetic process,cholesterol biosynthetic process,receptor-mediated endocytosis,G-protein coupled receptor signaling pathway,integrin-mediated signaling pathway,response to nutri…	beta-amyloid binding,lipid transporter activity,protein binding,phospholipid binding,phospholipid transporter activity,high-density lipoprotein particle binding,lipid binding,cholesterol binding,cholesterol transporter activity,enzyme binding,heat shock protein binding,phosphatidylcholine binding,apolipoprotein receptor binding,apolipoprotein A-I receptor binding,identical protein binding,chemore…	44	44	44	44	44	44	44	44	44	44	4.05919e+06	4.00306e+06	3.98109e+06	4.0559e+06	3.96995e+06	4.01384e+06	41653.6	1.03775
Hist1h2al;Hist2h2ac;Hist2h2aa1	Histone H2A;Histone H2A type 2-C;Histone H2A type 2-A	F8WIX8;Q64523;Q6GSS7	F8WIX8_MOUSE;H2A2C_MOUSE;H2A2A_MOUSE	;nucleosome,nuclear chromatin,nucleus,extracellular exosome;nucleosome,nuclear chromatin,nucleus,extracellular exosome	;chromatin silencing;nucleosome assembly,chromatin silencing	;DNA binding,protein heterodimerization activity;DNA binding,protein heterodimerization activity	7	7	7	7	7	7	7	7	7	7	4342889	3.93086e+06	3.89538e+06	3.95537e+06	3904193	4.00574e+06	189937	4.74161
Mup17	Major urinary protein 17	B5X0G2	MUP17_MOUSE	cellular_component,extracellular region	transport,biological_process	molecular_function,transporter activity,pheromone binding,small molecule binding	39	39	39	39	39	39	39	39	39	39	3.6531e+06	3.81269e+06	3678272	3.95742e+06	3.77477e+06	3.77525e+06	121360	3.21462
Olfml3	Olfactomedin-like protein 3	A0A0R4J086	A0A0R4J086_MOUSE				35	36	36	36	36	35	36	36	36	36	3.75959e+06	3.659e+06	3.64932e+06	3586424	3.72131e+06	3.67513e+06	67196.2	1.82841
Habp2	Hyaluronan-binding protein 2;Hyaluronan-binding protein 2;Hyaluronan-binding protein 2;Hyaluronan-binding protein 2;Isoform 2 of Hyaluronan-binding protein 2	E9Q092;E9QM92;Q3V1J8;Q8K0D2;Q8K0D2-2	E9Q092_MOUSE;E9QM92_MOUSE;Q3V1J8_MOUSE;HABP2_MOUSE;HABP2_MOUSE	;;;extracellular region;	;;;proteolysis;	;;;serine-type endopeptidase activity,calcium ion binding,peptidase activity;	43	43	43	43	43	43	43	43	43	43	3492316	3.56374e+06	3547017	3600726	3463874	3.53353e+06	55137.2	1.5604
Hba-a2	Alpha globin 1	Q91VB8	Q91VB8_MOUSE				15	15	15	15	15	15	15	15	15	15	3.27612e+06	3.31098e+06	3.19723e+06	3.56159e+06	3.26987e+06	3.32316e+06	139558	4.19956
Proz	Vitamin K-dependent protein Z	Q9CQW3	PROZ_MOUSE	extracellular region,extracellular space,extracellular exosome	proteolysis,blood coagulation,negative regulation of blood coagulation	serine-type endopeptidase activity,calcium ion binding	15	15	15	15	15	15	15	15	15	15	3.17771e+06	3.34085e+06	3.41015e+06	3.31651e+06	3.18229e+06	3.2855e+06	102268	3.11271
Fmod	Fibromodulin	P50608	FMOD_MOUSE	proteinaceous extracellular matrix,extracellular space,extracellular matrix	collagen fibril organization,axonogenesis		17	17	17	17	17	17	17	17	17	17	3.1608e+06	3.19432e+06	3.21153e+06	3.07532e+06	3245835	3.17756e+06	64864.2	2.04132
Ngp	Neutrophilic granule protein	O08692	NGP_MOUSE	extracellular space,cytoplasmic vesicle	defense response,negative regulation of endopeptidase activity,negative regulation of angiogenesis,negative regulation of lymphangiogenesis	cysteine-type endopeptidase inhibitor activity	30	30	30	30	30	30	30	30	30	30	2.92267e+06	3.10568e+06	3.12697e+06	3207602	3.03818e+06	3.08022e+06	106828	3.46819
Hist1h2bf;Hist1h2bm;Hist1h2bb;Hist1h2bh;Hist2h2bb;Hist1h2bc;Hist1h2br;Hist1h2bk;Hist1h2bp;Hist1h2bp	Histone H2B type 1-F/J/L;Histone H2B type 1-M;Histone H2B type 1-B;Histone H2B type 1-H;Histone H2B type 2-B;Histone H2B type 1-C/E/G;Histone H2B;Histone H2B type 1-K;Histone H2B type 1-P;Isoform 2 of Histone H2B type 1-P	P10853;P10854;Q64475;Q64478;Q64525;Q6ZWY9;Q8CBB6;Q8CGP1;Q8CGP2;Q8CGP2-2	H2B1F_MOUSE;H2B1M_MOUSE;H2B1B_MOUSE;H2B1H_MOUSE;H2B2B_MOUSE;H2B1C_MOUSE;Q8CBB6_MOUSE;H2B1K_MOUSE;H2B1P_MOUSE;H2B1P_MOUSE	nucleosome,extracellular space,nucleus,nucleoplasm,cytosol,extracellular exosome;nucleosome,nucleus,nucleoplasm,cytosol,extracellular exosome;nuclear chromosome, telomeric region,nucleosome,nucleus,nucleoplasm,cytosol;nucleosome,nucleoplasm;nucleosome,nucleus,nucleoplasm,cytosol,extracellular exosome;nucleosome,extracellular space,nucleus,nucleoplasm,cytosol,extracellular exosome;;nucleosome,extr…	innate immune response in mucosa,nucleosome assembly,antibacterial humoral response,defense response to Gram-positive bacterium,Requires Ontology;nucleosome assembly;nucleosome assembly;nucleosome assembly;nucleosome assembly;innate immune response in mucosa,nucleosome assembly,antibacterial humoral response,defense response to Gram-positive bacterium,Requires Ontology;;innate immune response in …	DNA binding,protein heterodimerization activity;DNA binding,protein heterodimerization activity;DNA binding,protein heterodimerization activity;DNA binding,protein heterodimerization activity;DNA binding,protein heterodimerization activity;DNA binding,identical protein binding,protein heterodimerization activity;;DNA binding,protein heterodimerization activity;DNA binding,protein heterodimerizati…	16	16	16	16	16	16	16	16	16	16	2.83863e+06	2872137	2.82946e+06	3.1366e+06	2.92082e+06	2.91953e+06	126516	4.33345
Myl1	Myosin light chain 1/3, skeletal muscle isoform	P05977	MYL1_MOUSE	myosin complex,myofibril	muscle contraction,cardiac muscle contraction	calcium ion binding	24	24	24	24	24	24	24	24	24	24	2764784	2865747	2.82546e+06	2929627	2.77797e+06	2.83272e+06	67356.7	2.37781
Pros1	Vitamin K-dependent protein S	Q08761	PROS_MOUSE	extracellular space,extracellular exosome,blood microparticle	blood coagulation,fibrinolysis	calcium ion binding	32	32	32	32	32	32	32	32	32	32	2.87508e+06	2770449	2.753e+06	2.72862e+06	2823986	2.79023e+06	58974.4	2.1136
Aspn	Asporin	Q99MQ4	ASPN_MOUSE	proteinaceous extracellular matrix,cytoplasm,extracellular matrix	negative regulation of protein kinase activity,cytokine-mediated signaling pathway,bone mineralization,negative regulation of transforming growth factor beta receptor signaling pathway,negative regulation of JAK-STAT cascade,negative regulation of tooth mineralization	protein kinase inhibitor activity,calcium ion binding,protein binding,collagen binding	30	30	30	30	30	30	30	30	30	30	2.82303e+06	2.79423e+06	2671771	2.85943e+06	2778867	2.78547e+06	70584.5	2.53403
Clec11a	C-type lectin domain family 11 member A	O88200	CLC11_MOUSE	extracellular region,extracellular space,cytoplasm	ossification,positive regulation of cell proliferation,regulation of receptor activity	growth factor activity,carbohydrate binding	23	23	23	23	23	23	23	23	23	23	2.71504e+06	2.76166e+06	2.64132e+06	2.82277e+06	2.8529e+06	2.75874e+06	84666.7	3.06904
Lum	Lumican	P51885	LUM_MOUSE	proteinaceous extracellular matrix,fibrillar collagen trimer,extracellular space,extracellular matrix,extracellular exosome	visual perception,response to organic cyclic compound,collagen fibril organization,positive regulation of transforming growth factor beta1 production,positive regulation of transcription from RNA polymerase II promoter,cartilage development,response to growth factor,axonogenesis	collagen binding	28	28	28	28	28	28	28	28	28	28	2709706	2.69619e+06	2.65881e+06	2727276	2.64095e+06	2.68659e+06	35835.4	1.33386
Mylpf	Myosin regulatory light chain 2, skeletal muscle isoform	P97457	MLRS_MOUSE	lysosomal membrane,myosin complex	immune response,skeletal muscle tissue development	calcium ion binding,structural constituent of muscle	34	34	34	34	34	34	34	34	34	34	2.63564e+06	2.67597e+06	2.68002e+06	2.60134e+06	2.67457e+06	2.65351e+06	34247.9	1.29067
Apoe	Apolipoprotein E	P08226	APOE_MOUSE	extracellular region,extracellular space,nucleus,endoplasmic reticulum,Golgi apparatus,cytosol,plasma membrane,membrane,extracellular matrix,very-low-density lipoprotein particle,low-density lipoprotein particle,intermediate-density lipoprotein particle,high-density lipoprotein particle,chylomicron,extracellular exosome,blood microparticle,extracellular vesicle,lipoprotein particle,Requires Ontol…	retinoid metabolic process,negative regulation of endothelial cell proliferation,response to dietary excess,lipid metabolic process,triglyceride metabolic process,cholesterol biosynthetic process,cholesterol catabolic process,cellular calcium ion homeostasis,receptor-mediated endocytosis,response to oxidative stress,G-protein coupled receptor signaling pathway,nitric oxide mediated signal transdu…	beta-amyloid binding,lipid transporter activity,protein binding,phospholipid binding,heparin binding,lipid binding,cholesterol binding,antioxidant activity,cholesterol transporter activity,identical protein binding,protein homodimerization activity,metal chelating activity,protein dimerization activity,tau protein binding,low-density lipoprotein particle receptor binding,phosphatidylcholine-stero…	30	30	30	30	30	30	30	30	30	30	2.60181e+06	2.58471e+06	2.62224e+06	2.61398e+06	2.57297e+06	2.59914e+06	20336.3	0.782423
Col5a2	Collagen alpha-2(V) chain	Q3U962	CO5A2_MOUSE	collagen trimer,collagen type V trimer,extracellular space,extracellular matrix	skeletal system development,ossification,collagen fibril organization,skin development,eye morphogenesis,cellular response to amino acid stimulus,negative regulation of endodermal cell differentiation	extracellular matrix structural constituent,SMAD binding,metal ion binding	28	28	28	28	28	28	28	28	28	28	2.52732e+06	2576875	2.61238e+06	2.62791e+06	2.59236e+06	2.58737e+06	38762.9	1.49816
Postn	Periostin;Isoform 3 of Periostin	Q62009;Q62009-3	POSTN_MOUSE	proteinaceous extracellular matrix,extracellular space,trans-Golgi network,extracellular matrix,neuromuscular junction;	response to hypoxia,negative regulation of cell-matrix adhesion,regulation of systemic arterial blood pressure,cell adhesion,regulation of Notch signaling pathway,response to mechanical stimulus,tissue development,response to muscle activity,positive regulation of smooth muscle cell migration,extracellular matrix organization,response to estradiol,cellular response to fibroblast growth factor sti…	heparin binding,metal ion binding;	54	54	54	54	54	54	54	54	54	54	2548970	2.55162e+06	2.55771e+06	2.5695e+06	2.53957e+06	2.55347e+06	11089.2	0.43428
Pkm	Pyruvate kinase PKM	P52480	KPYM_MOUSE	nucleus,cytoplasm,mitochondrion,cytosol,cilium,extracellular matrix,vesicle,myelin sheath,extracellular exosome,extracellular vesicle	glycolytic process,programmed cell death,cellular response to insulin stimulus	magnesium ion binding,RNA binding,pyruvate kinase activity,protein binding,ATP binding,kinase activity,MHC class II protein complex binding,potassium ion binding,cadherin binding	43	43	43	43	43	43	43	43	43	43	2.49517e+06	2.46965e+06	2.51621e+06	2.47765e+06	2.5235e+06	2.49644e+06	23426.8	0.93841
Hist1h4a	Histone H4	P62806	H4_MOUSE	nuclear chromosome,nuclear chromosome, telomeric region,nucleosome,nuclear nucleosome,nucleus,nucleoplasm,membrane,extracellular matrix,protein complex,extracellular exosome	chromatin silencing at rDNA,nucleosome assembly,DNA replication-dependent nucleosome assembly,DNA replication-independent nucleosome assembly,DNA-templated transcription, initiation,DNA methylation on cytosine,negative regulation of megakaryocyte differentiation,positive regulation of gene expression, epigenetic,protein heterotetramerization	DNA binding,RNA binding,protein binding,protein domain specific binding,histone binding,protein heterodimerization activity	14	14	14	14	14	14	14	14	14	14	2.46463e+06	2.40902e+06	2.44847e+06	2337029	2.41361e+06	2.41455e+06	49242.3	2.0394
Gapdh	Glyceraldehyde-3-phosphate dehydrogenase	A0A0A0MQF6;P16858	A0A0A0MQF6_MOUSE;G3P_MOUSE	;nucleus,cytoplasm,mitochondrion,lipid particle,cytosol,plasma membrane,microtubule cytoskeleton,membrane,intracellular ribonucleoprotein complex,extracellular matrix,nuclear membrane,vesicle,myelin sheath,intracellular membrane-bounded organelle,extracellular exosome,GAIT complex	;microtubule cytoskeleton organization,glucose metabolic process,glycolytic process,multicellular organism development,negative regulation of endopeptidase activity,negative regulation of translation,killing of cells of other organism,peptidyl-cysteine S-trans-nitrosylation,positive regulation of cytokine secretion,protein stabilization,defense response to fungus,neuron apoptotic process,killing …	;glyceraldehyde-3-phosphate dehydrogenase (NAD+) (phosphorylating) activity,protein binding,microtubule binding,aspartic-type endopeptidase inhibitor activity,enzyme binding,peptidyl-cysteine S-nitrosylase activity,identical protein binding,NADP binding,NAD binding,disordered domain specific binding	26	26	26	26	26	26	26	26	26	26	2408261	2.36997e+06	2.33401e+06	2327927	2.42373e+06	2.37278e+06	42948.7	1.81006
Clec3b	Tetranectin;C-type lectin domain family 3, member b	P43025;Q8CFZ6	TETN_MOUSE;Q8CFZ6_MOUSE	granular component,proteinaceous extracellular matrix,extracellular space,cytoplasm,extracellular exosome;	skeletal system development,ossification,positive regulation of plasminogen activation,bone mineralization;	calcium ion binding,protein binding,heparin binding,carbohydrate binding,kringle domain binding;	19	19	19	19	19	19	19	19	19	19	2.30494e+06	2.32706e+06	2285142	2277783	2.264e+06	2.29178e+06	24647.4	1.07547
Ckm	Creatine kinase M-type	P07310	KCRM_MOUSE	extracellular space,cytoplasm	phosphocreatine metabolic process,response to heat,phosphorylation,phosphocreatine biosynthetic process	creatine kinase activity,ATP binding	31	31	31	31	31	31	31	31	31	31	2.18186e+06	2.22185e+06	2.22906e+06	2.20081e+06	2220323	2.21078e+06	19256.6	0.871033
Crp	C-reactive protein	P14847	CRP_MOUSE	extracellular space,extracellular exosome	acute-phase response,positive regulation of gene expression,negative regulation of macrophage derived foam cell differentiation,negative regulation of lipid storage,positive regulation of superoxide anion generation,Requires Ontology,regulation of interleukin-8 secretion	complement component C1q binding,calcium ion binding,low-density lipoprotein particle binding,identical protein binding,low-density lipoprotein particle receptor binding	10	10	10	10	10	10	10	10	10	10	2.10224e+06	2.13294e+06	2.11885e+06	2.05826e+06	2110229	2.1045e+06	28243.9	1.34207
Serpina1b	Alpha-1-antitrypsin 1-2	P22599	A1AT2_MOUSE	extracellular region,extracellular space,endoplasmic reticulum,Golgi apparatus,intracellular membrane-bounded organelle,extracellular exosome	in utero embryonic development,protein N-linked glycosylation,acute-phase response,negative regulation of endopeptidase activity,response to cytokine,response to peptide hormone	protease binding,serine-type endopeptidase inhibitor activity,protein binding,identical protein binding	23	23	23	23	23	23	23	23	23	23	2.12663e+06	2062180	2.06607e+06	2128685	2.11784e+06	2.10028e+06	33284	1.58474
Col11a1	Collagen alpha-1(XI) chain	Q61245	COBA1_MOUSE	proteinaceous extracellular matrix,collagen trimer,collagen type XI trimer,extracellular space	cartilage condensation,ossification,chondrocyte development,heart morphogenesis,proteoglycan metabolic process,visual perception,sensory perception of sound,collagen fibril organization,endodermal cell differentiation,tendon development,inner ear morphogenesis,embryonic skeletal system morphogenesis,skeletal system morphogenesis,detection of mechanical stimulus involved in sensory perception of s…	molecular_function,extracellular matrix structural constituent,metal ion binding	46	47	47	47	47	46	47	47	47	47	1.99941e+06	2.06103e+06	2.06363e+06	2.09412e+06	2.06948e+06	2.05753e+06	35031	1.70257
Calr	Calreticulin	P14211	CALR_MOUSE	acrosomal vesicle,extracellular region,extracellular space,nucleus,cytoplasm,endoplasmic reticulum,endoplasmic reticulum lumen,smooth endoplasmic reticulum,Golgi apparatus,cytosol,polysome,focal adhesion,external side of plasma membrane,membrane,extracellular matrix,sarcoplasmic reticulum lumen,MHC class I peptide loading complex,phagocytic vesicle,perinuclear region of cytoplasm,extracellular ex…	negative regulation of transcription from RNA polymerase II promoter,peptide antigen assembly with MHC class I protein complex,protein export from nucleus,receptor-mediated endocytosis,spermatogenesis,positive regulation of cell proliferation,positive regulation of endothelial cell migration,positive regulation of gene expression,negative regulation of translation,cortical actin cytoskeleton orga…	RNA binding,mRNA binding,integrin binding,iron ion binding,calcium ion binding,protein binding,carbohydrate binding,ubiquitin protein ligase binding,peptide binding,hormone binding,androgen receptor binding,unfolded protein binding	35	35	35	35	35	35	35	35	35	35	2.03047e+06	1.99199e+06	1.97378e+06	1.96608e+06	2.01281e+06	1.99503e+06	26792.5	1.34296
Ibsp	Bone sialoprotein 2	Q61711	SIAL_MOUSE	extracellular space,membrane,extracellular matrix,vesicle	osteoblast differentiation,cell adhesion,extracellular matrix organization,bone mineralization,positive regulation of cell adhesion,cellular response to growth factor stimulus	integrin binding	4	4	4	4	4	4	4	4	4	4	2.27388e+06	1.89775e+06	1.88527e+06	1.86055e+06	2.02086e+06	1.98766e+06	171571	8.63181
Proc	Vitamin K-dependent protein C	P33587	PROC_MOUSE	extracellular space,endoplasmic reticulum,Golgi apparatus	liver development,proteolysis,blood coagulation,negative regulation of blood coagulation,negative regulation of apoptotic process,regulation of circulating fibrinogen levels,negative regulation of inflammatory response,negative regulation of coagulation,positive regulation of establishment of endothelial barrier	serine-type endopeptidase activity,calcium ion binding,peptidase activity	32	32	32	32	32	32	32	32	32	32	1.91069e+06	1.96275e+06	1.96947e+06	1.9291e+06	1.95345e+06	1.94509e+06	24572.8	1.26333
Spp1	Osteopontin	F8WIP8	F8WIP8_MOUSE				12	12	12	12	12	12	12	12	12	12	1.82822e+06	1.98232e+06	1.92793e+06	2083350	1.85714e+06	1.93579e+06	102173	5.27808
Col12a1	Collagen alpha-1(XII) chain;Collagen alpha-1(XII) chain;Isoform 2 of Collagen alpha-1(XII) chain;Isoform 5 of Collagen alpha-1(XII) chain	E9PX70;Q60847;Q60847-2;Q60847-5	E9PX70_MOUSE;COCA1_MOUSE;COCA1_MOUSE;COCA1_MOUSE	;proteinaceous extracellular matrix,collagen trimer,extracellular space,extracellular matrix,extracellular exosome,extracellular vesicle;;	;cell adhesion,endodermal cell differentiation;;	;;;	193	193	193	193	193	193	193	193	193	193	1.91821e+06	1.93871e+06	1.91279e+06	1.93009e+06	1.92669e+06	1.9253e+06	10142.7	0.526815
Eef1a1	Elongation factor 1-alpha 1	P10126	EF1A1_MOUSE	extracellular space,nucleus,nucleolus,cytoplasm,cytosol,plasma membrane,membrane,cortical actin cytoskeleton,ruffle membrane,myelin sheath,extracellular exosome	translational elongation,aging,positive regulation of cell death,positive regulation of neuron projection development,cellular response to drug,protein homooligomerization,cellular response to epidermal growth factor stimulus,negative regulation of reactive oxygen species biosynthetic process,cellular response to nerve growth factor stimulus	tRNA binding,RNA binding,mRNA binding,translation elongation factor activity,GTPase activity,protein binding,GTP binding,drug binding,protein kinase binding	25	25	25	25	25	25	25	25	25	25	1.85576e+06	1844420	1.72525e+06	1.91867e+06	1.77815e+06	1.82445e+06	74567.3	4.08711
Hsp90b1	Endoplasmin	P08113	ENPL_MOUSE	extracellular region,nucleus,endoplasmic reticulum,endoplasmic reticulum lumen,endoplasmic reticulum membrane,cytosol,plasma membrane,focal adhesion,membrane,midbody,extracellular matrix,endoplasmic reticulum chaperone complex,melanosome,protein complex,perinuclear region of cytoplasm,extracellular exosome	response to hypoxia,protein folding,receptor-mediated endocytosis,ER-associated ubiquitin-dependent protein catabolic process,retrograde protein transport, ER to cytosol,actin rod assembly,negative regulation of apoptotic process,regulation of phosphoprotein phosphatase activity,cellular response to ATP	RNA binding,protein binding,ATP binding,protein phosphatase binding,virion binding,low-density lipoprotein particle receptor binding,unfolded protein binding	58	58	58	58	58	58	58	58	58	58	1.81265e+06	1759905	1.76864e+06	1.749e+06	1.77335e+06	1.77271e+06	24177.3	1.36386
C9	Complement component 9;Complement component C9	A0A0R4J032;P06683	A0A0R4J032_MOUSE;CO9_MOUSE	;membrane attack complex,extracellular space,cytosol,plasma membrane,other organism cell membrane,extracellular exosome,blood microparticle	;cell killing,complement activation, alternative pathway,complement activation, classical pathway,cytolysis,protein homooligomerization	;	49	49	49	49	49	49	49	49	49	49	1.76762e+06	1.73819e+06	1710500	1.7249e+06	1.73391e+06	1735023	21081.3	1.21505
Chil3	Chitinase-like protein 3	O35744	CHIL3_MOUSE	extracellular region,nuclear envelope,cytoplasm,cytoplasmic vesicle,rough endoplasmic reticulum lumen	polysaccharide catabolic process,chitin catabolic process,inflammatory response	beta-N-acetylhexosaminidase activity,chitin binding,carbohydrate binding,Requires Ontology,chitinase activity	40	40	40	40	40	40	40	40	40	40	1.66613e+06	1.74209e+06	1.62337e+06	1.77358e+06	1.73022e+06	1.70708e+06	60969.1	3.57154
Chad	Chondroadherin	O55226	CHAD_MOUSE	proteinaceous extracellular matrix,cytoplasm	negative regulation of protein kinase activity,cytokine-mediated signaling pathway,negative regulation of JAK-STAT cascade,bone development,negative regulation of bone trabecula formation	protein kinase inhibitor activity	14	14	14	14	14	14	14	14	14	14	1.58623e+06	1.62119e+06	1.63765e+06	1.59952e+06	1.6055e+06	1.61002e+06	19906.3	1.2364
Omd	Osteomodulin	O35103	OMD_MOUSE	proteinaceous extracellular matrix,extracellular space,extracellular exosome	cell adhesion,regulation of bone mineralization,axonogenesis		17	18	18	18	18	17	18	18	18	18	1.58316e+06	1.60747e+06	1.59263e+06	1.63626e+06	1.58912e+06	1.60173e+06	21284.9	1.32887
Vim	Vimentin	P20152	VIME_MOUSE	cytoplasm,peroxisome,cytosol,cytoskeleton,intermediate filament,plasma membrane,focal adhesion,extracellular matrix,cell leading edge,cell projection,neuron projection,type III intermediate filament,extracellular exosome	positive regulation of gene expression,negative regulation of neuron projection development,astrocyte development,intermediate filament-based process,intermediate filament organization,Bergmann glial cell differentiation,SMAD protein signal transduction,lens fiber cell development	double-stranded RNA binding,structural molecule activity,structural constituent of cytoskeleton,structural constituent of eye lens,protein binding,protein C-terminus binding,identical protein binding,scaffold protein binding,keratin filament binding	58	58	57	58	58	58	58	57	58	58	1.55667e+06	1580233	1582212	1.60521e+06	1.56609e+06	1.57808e+06	18437.8	1.16837
Col11a2	Collagen alpha-2(XI) chain;Isoform 7 of Collagen alpha-2(XI) chain;Isoform 2 of Collagen alpha-2(XI) chain;Isoform 3 of Collagen alpha-2(XI) chain;Isoform 4 of Collagen alpha-2(XI) chain;Isoform 5 of Collagen alpha-2(XI) chain;Isoform 6 of Collagen alpha-2(XI) chain	Q64739;Q64739-1;Q64739-3;Q64739-4;Q64739-5;Q64739-6;Q64739-7	COBA2_MOUSE	proteinaceous extracellular matrix,collagen trimer;;;;;;	skeletal system development,osteoblast differentiation,tissue homeostasis,chondrocyte differentiation,sensory perception of sound,collagen fibril organization,skeletal system morphogenesis,cartilage development,palate development,soft palate development;;;;;;	extracellular matrix structural constituent,metal ion binding;;;;;;	28	28	28	28	28	28	28	28	28	28	1539709	1.57039e+06	1.60335e+06	1.5338e+06	1.52908e+06	1.55527e+06	31342.1	2.01522
Hspg2	Basement membrane-specific heparan sulfate proteoglycan core protein	E9PZ16	E9PZ16_MOUSE				80	80	80	80	80	80	80	80	80	80	1.51892e+06	1.54788e+06	1.53676e+06	1557950	1.52603e+06	1.53751e+06	15836	1.02998
Ttr	Transthyretin	P07309	TTHY_MOUSE	extracellular space,protein complex,extracellular exosome	regulation of receptor activity,retinol metabolic process,thyroid hormone transport,purine nucleobase metabolic process	hormone activity,protein binding,identical protein binding,protein heterodimerization activity,thyroid hormone binding	9	9	9	9	9	9	9	9	9	9	1480171	1.53206e+06	1511295	1.55277e+06	1.47814e+06	1.51089e+06	32474.8	2.14939
Mup3	Major urinary protein 3;MCG15829, isoform CRA_a	P04939;Q3KQQ2	MUP3_MOUSE;Q3KQQ2_MOUSE	extracellular space,nucleus,cytosol;	energy reserve metabolic process,transport,insulin receptor signaling pathway,aerobic respiration,positive regulation of gene expression,negative regulation of lipid storage,positive regulation of glucose metabolic process,heat generation,response to stilbenoid,glucose homeostasis,locomotor rhythm,negative regulation of gluconeogenesis,positive regulation of lipid metabolic process,negative regul…	insulin-activated receptor activity,transporter activity,pheromone binding,small molecule binding;	12	12	12	12	12	12	12	12	12	12	1.47493e+06	1.59074e+06	1.2986e+06	1590904	1.52481e+06	1.49599e+06	120646	8.06463
P4hb	Protein disulfide-isomerase	P09103	PDIA1_MOUSE	endoplasmic reticulum,endoplasmic reticulum lumen,endoplasmic reticulum-Golgi intermediate compartment,focal adhesion,external side of plasma membrane,procollagen-proline 4-dioxygenase complex,extracellular matrix,endoplasmic reticulum chaperone complex,melanosome,extracellular exosome	protein folding,peptidyl-proline hydroxylation to 4-hydroxy-L-proline,response to endoplasmic reticulum stress,cell redox homeostasis,positive regulation of viral entry into host cell,oxidation-reduction process,cellular response to hypoxia,regulation of oxidative stress-induced intrinsic apoptotic signaling pathway	RNA binding,protein disulfide isomerase activity,integrin binding,protein binding,peptide disulfide oxidoreductase activity,enzyme binding,protein heterodimerization activity,procollagen-proline 4-dioxygenase activity,peptidyl-proline 4-dioxygenase activity	47	48	48	48	48	47	48	48	48	48	1.44773e+06	1440765	1414117	1.43096e+06	1.44862e+06	1.43644e+06	14341.6	0.998412
Myh4	Myosin-4	Q5SX39	MYH4_MOUSE	cytosol,myofibril,myosin filament	muscle contraction,response to activity,membrane organization	microfilament motor activity,double-stranded RNA binding,calmodulin binding,ATP binding,actin filament binding	94	94	94	94	94	94	94	94	94	94	1.37997e+06	1412657	1.40935e+06	1.4522e+06	1.40394e+06	1.41162e+06	26044.4	1.845
Dpt	Dermatopontin	Q9QZZ6	DERM_MOUSE	proteinaceous extracellular matrix,extracellular space,extracellular matrix,extracellular exosome	cell adhesion,negative regulation of cell proliferation,collagen fibril organization	molecular_function	10	10	10	10	10	10	10	10	10	10	1.35466e+06	1.38214e+06	1320113	1.31182e+06	1.39474e+06	1.3527e+06	36643.2	2.7089
Fn1	Fibronectin	A0A087WR50;Q3UHL6	A0A087WR50_MOUSE;Q3UHL6_MOUSE	;	;	;	103	103	103	103	103	103	103	103	103	103	1.30738e+06	1.34131e+06	1.3214e+06	1383124	1.31414e+06	1.33347e+06	30525.2	2.28916
Tf	Serotransferrin	Q921I1	TRFE_MOUSE	extracellular region,extracellular space,endosome,early endosome,late endosome,clathrin-coated pit,basal plasma membrane,cell surface,membrane,apical plasma membrane,vesicle coat,endocytic vesicle,extrinsic component of external side of plasma membrane,cytoplasmic vesicle,vesicle,basal part of cell,perinuclear region of cytoplasm,recycling endosome,extracellular exosome,blood microparticle,dense …	iron ion transport,cellular iron ion homeostasis,actin filament organization,activation of JUN kinase activity,ferric iron transport,osteoclast differentiation,positive regulation of phosphorylation,positive regulation of bone resorption,positive regulation of transcription, DNA-templated,positive regulation of receptor-mediated endocytosis,SMAD protein signal transduction,ERK1 and ERK2 cascade,c…	protein binding,ferrous iron binding,ferric iron binding,ferric iron transmembrane transporter activity,transferrin receptor binding	77	77	77	77	77	77	77	77	77	77	1.30075e+06	1.32317e+06	1.31031e+06	1.30915e+06	1.30533e+06	1.30974e+06	8387.15	0.640367
Aebp1	Adipocyte enhancer-binding protein 1	Q640N1	AEBP1_MOUSE	extracellular space,nucleus,cytoplasm,extracellular exosome,extracellular matrix	negative regulation of transcription from RNA polymerase II promoter,transcription, DNA-templated,regulation of transcription, DNA-templated,peptide metabolic process,protein processing	RNA polymerase II regulatory region sequence-specific DNA binding,transcriptional repressor activity, RNA polymerase II transcription regulatory region sequence-specific binding,transcription corepressor activity,carboxypeptidase activity,metallocarboxypeptidase activity,serine-type carboxypeptidase activity,calmodulin binding,zinc ion binding	41	41	41	41	41	41	41	41	41	41	1.28532e+06	1.30059e+06	1296032	1.33603e+06	1.3234e+06	1.30827e+06	20828.9	1.59209
Ogn	Mimecan	Q62000	MIME_MOUSE	proteinaceous extracellular matrix,extracellular space,extracellular matrix,extracellular exosome,extracellular vesicle	axonogenesis,regulation of receptor activity	growth factor activity	14	14	14	14	14	14	14	14	14	14	1327630	1.26275e+06	1.28014e+06	1.23006e+06	1.28752e+06	1.27762e+06	35666.7	2.79165
Col2a1	Collagen alpha-1(II) chain;Isoform 2 of Collagen alpha-1(II) chain;Isoform 3 of Collagen alpha-1(II) chain;Isoform 4 of Collagen alpha-1(II) chain;Isoform 5 of Collagen alpha-1(II) chain;Isoform 6 of Collagen alpha-1(II) chain;Isoform 7 of Collagen alpha-1(II) chain	P28481;P28481-1;P28481-2;P28481-4;P28481-5;P28481-6;P28481-7	CO2A1_MOUSE	proteinaceous extracellular matrix,collagen trimer,collagen type II trimer,basement membrane,extracellular space,cytoplasm,extracellular matrix;;;;;;	skeletal system development,cartilage condensation,ossification,tissue homeostasis,endochondral ossification,chondrocyte differentiation,heart morphogenesis,proteoglycan metabolic process,central nervous system development,visual perception,sensory perception of sound,regulation of gene expression,collagen fibril organization,notochord development,limb morphogenesis,inner ear morphogenesis,skelet…	extracellular matrix structural constituent,MHC class II protein binding,identical protein binding,metal ion binding,platelet-derived growth factor binding;;;;;;	31	31	31	31	31	31	31	31	31	31	1.26451e+06	1.29394e+06	1.27924e+06	1.27682e+06	1.27077e+06	1.27706e+06	11031.4	0.863815
Krt71	Keratin, type II cytoskeletal 71	Q9R0H5	K2C71_MOUSE	cytoplasm,keratin filament,extracellular exosome	hair follicle morphogenesis,intermediate filament organization	structural molecule activity	2	2	2	2	2	2	2	2	2	2	1.41494e+06	1.31199e+06	1.29645e+06	1.22585e+06	1088821	1.26761e+06	120641	9.51722
App	Amyloid beta A4 protein	P12023	A4_MOUSE	extracellular space,nuclear envelope lumen,cytoplasm,endosome,smooth endoplasmic reticulum,rough endoplasmic reticulum,Golgi apparatus,plasma membrane,clathrin-coated pit,cell-cell junction,cell surface,membrane,integral component of membrane,ER to Golgi transport vesicle,axon,cytoplasmic vesicle,neuromuscular junction,ciliary rootlet,neuron projection,terminal bouton,dendritic spine,dendritic sh…	positive regulation of protein phosphorylation,suckling behavior,astrocyte activation involved in immune response,mRNA polyadenylation,regulation of translation,protein phosphorylation,cellular copper ion homeostasis,endocytosis,response to oxidative stress,cell adhesion,regulation of epidermal growth factor-activated receptor activity,Notch signaling pathway,axonogenesis,learning or memory,learn…	DNA binding,serine-type endopeptidase inhibitor activity,receptor binding,protein binding,heparin binding,peptidase activator activity,enzyme binding,identical protein binding,transition metal ion binding,PTB domain binding,growth factor receptor binding	40	40	40	40	40	40	40	40	40	40	1231926	1245879	1.24714e+06	1217304	1.24764e+06	1.23798e+06	13264.7	1.07148
Cthrc1	Collagen triple helix repeat-containing protein 1	Q9D1D6	CTHR1_MOUSE	proteinaceous extracellular matrix,collagen trimer,extracellular space,cytoplasm	cell migration,positive regulation of protein binding,positive regulation of osteoblast proliferation,ossification involved in bone remodeling,positive regulation of osteoblast differentiation,Wnt signaling pathway, planar cell polarity pathway,inner ear receptor stereocilium organization,negative regulation of canonical Wnt signaling pathway,cochlea morphogenesis,establishment of planar polarity…	frizzled binding,protein binding,Wnt-protein binding	8	8	8	8	8	8	8	8	8	8	1.29254e+06	1.21894e+06	1.2383e+06	1239721	1.19256e+06	1.23641e+06	36717.5	2.96968
Anxa5	Annexin A5	P48036	ANXA5_MOUSE	intracellular,focal adhesion,external side of plasma membrane,membrane,extracellular exosome,endothelial microparticle	blood coagulation,response to organic substance,negative regulation of coagulation	calcium ion binding,protein binding,calcium-dependent phospholipid binding	25	26	26	26	26	25	26	26	26	26	1.25513e+06	1.2222e+06	1.21921e+06	1.23983e+06	1.19389e+06	1.22605e+06	23087.1	1.88305
Myh1	Myosin-1	Q5SX40	MYH1_MOUSE	muscle myosin complex,intercalated disc,A band,myosin filament,cytoplasmic ribonucleoprotein granule	muscle contraction	motor activity,calmodulin binding,ATP binding,actin filament binding	182	182	183	183	183	182	182	183	183	183	1.20853e+06	1.21691e+06	1.21462e+06	1.23543e+06	1.20524e+06	1.21615e+06	11742.7	0.965562
Aldoa	Fructose-bisphosphate aldolase A	P05064	ALDOA_MOUSE	extracellular space,nucleus,cytosol,actin cytoskeleton,membrane,Z disc,M band,sperm fibrous sheath,myelin sheath,protein complex,extracellular exosome	fructose metabolic process,glycolytic process,ATP biosynthetic process,striated muscle contraction,regulation of cell shape,fructose 1,6-bisphosphate metabolic process,muscle cell cellular homeostasis,protein homotetramerization,glycolytic process through fructose-6-phosphate	protease binding,RNA binding,fructose-bisphosphate aldolase activity,cytoskeletal protein binding,identical protein binding,cadherin binding,fructose binding	33	33	33	33	33	33	33	33	33	33	1.19026e+06	1.22047e+06	1.19991e+06	1.20538e+06	1.20096e+06	1203396	11021.6	0.915874
Hspa8	Heat shock cognate 71 kDa protein	P63017	HSP7C_MOUSE	Prp19 complex,extracellular space,intracellular,nucleus,spliceosomal complex,nucleolus,cytoplasm,lysosomal membrane,late endosome,cytosol,plasma membrane,focal adhesion,membrane,intracellular ribonucleoprotein complex,extracellular matrix,melanosome,myelin sheath,extracellular exosome,blood microparticle,lysosomal matrix,ubiquitin ligase complex	transcription, DNA-templated,mRNA processing,protein folding,RNA splicing,regulation of protein stability,protein refolding,cellular protein complex disassembly,modulation by host of viral process,positive regulation by host of viral genome replication,negative regulation of transcription, DNA-templated,ATP metabolic process,positive regulation of mRNA splicing, via spliceosome,chaperone mediated…	G-protein coupled receptor binding,phosphatidylserine binding,RNA binding,protein binding,ATP binding,ATPase activity,enzyme binding,MHC class II protein complex binding,heat shock protein binding,ubiquitin protein ligase binding,ATPase activity, coupled,cadherin binding,unfolded protein binding,C3HC4-type RING finger domain binding	46	46	46	46	46	46	46	46	46	46	1.18566e+06	1.1973e+06	1191728	1.18942e+06	1.204e+06	1.19362e+06	7174.47	0.601068
Pcolce	Procollagen C-endopeptidase enhancer 1	Q61398	PCOC1_MOUSE	extracellular space,extracellular exosome,extracellular matrix	proteolysis,positive regulation of peptidase activity,cellular response to leukemia inhibitory factor	collagen binding,heparin binding,peptidase activator activity	22	24	24	24	24	22	24	24	24	24	1.12766e+06	1.15999e+06	1.12408e+06	1.19852e+06	1.15349e+06	1.15275e+06	29997.8	2.60229
Mup14	Protein Mup14 (Fragment)	B8JI96	B8JI96_MOUSE				4	4	4	4	4	4	4	4	4	4	1.24374e+06	1075171	1.12037e+06	991527	1.11119e+06	1.1084e+06	91149.1	8.22348
Dcn	Decorin	P28654	PGS2_MOUSE	proteinaceous extracellular matrix,collagen type VI trimer,extracellular space,cytoplasm,extracellular matrix	kidney development,placenta development,negative regulation of protein kinase activity,skeletal muscle tissue development,aging,response to mechanical stimulus,positive regulation of autophagy,negative regulation of endothelial cell migration,positive regulation of phosphatidylinositol 3-kinase signaling,positive regulation of macroautophagy,negative regulation of angiogenesis,cytokine-mediated s…	RNA binding,protein kinase inhibitor activity,collagen binding,glycosaminoglycan binding,protein N-terminus binding,extracellular matrix binding	18	18	18	18	18	18	18	18	18	18	1078751	1.04058e+06	1.04638e+06	1.03792e+06	1.03076e+06	1.04688e+06	18680.7	1.78442
Thbs2	Thrombospondin-2	Q03350	TSP2_MOUSE	proteinaceous extracellular matrix,basement membrane,extracellular space,platelet alpha granule	cell adhesion,negative regulation of angiogenesis,positive regulation of synapse assembly	calcium ion binding,protein binding,heparin binding	32	32	32	32	32	32	32	32	32	32	984286	1.01654e+06	1.01928e+06	1.04546e+06	1.0017e+06	1.01345e+06	22674.5	2.23735
Ahnak	Protein Ahnak	E9Q616	E9Q616_MOUSE	nucleus,cytoplasm,lysosomal membrane,cytosol,plasma membrane,cell-cell junction,focal adhesion,actin cytoskeleton,membrane,vesicle,sarcolemma,costamere,cell-cell contact zone,extracellular exosome,T-tubule,membrane raft	regulation of RNA splicing,protein oligomerization,regulation of voltage-gated calcium channel activity	RNA binding,S100 protein binding,cadherin binding,structural molecule activity conferring elasticity	190	190	191	190	190	190	190	191	190	190	1.02457e+06	995250	990877	1.02791e+06	992101	1.00614e+06	18456.3	1.83436
F7	Coagulation factor VII	P70375	FA7_MOUSE	extracellular region,extracellular space,vesicle,serine-type peptidase complex	response to hypoxia,positive regulation of leukocyte chemotaxis,blood coagulation,circadian rhythm,response to carbon dioxide,positive regulation of platelet-derived growth factor receptor signaling pathway,protein processing,positive regulation of blood coagulation,animal organ regeneration,response to estradiol,response to vitamin K,response to genistein,response to estrogen,positive regulation…	receptor binding,calcium ion binding,serine-type endopeptidase activity	29	29	29	29	29	29	29	29	29	29	964910	983800	1.00024e+06	992376	978758	984017	13471.4	1.36903
Rdx	Radixin	P26043	RADI_MOUSE	ruffle,extracellular space,plasma membrane,microvillus,cell-cell adherens junction,focal adhesion,apical plasma membrane,lamellipodium,filopodium,T-tubule,midbody,cortical actin cytoskeleton,cleavage furrow,stereocilium,myelin sheath,apical part of cell,cell tip,extracellular exosome,cell periphery	regulation of cell shape,regulation of cell size,positive regulation of gene expression,microvillus assembly,positive regulation of cell migration,regulation of actin filament bundle assembly,negative regulation of homotypic cell-cell adhesion,negative regulation of GTPase activity,cellular response to platelet-derived growth factor stimulus,regulation of GTPase activity,apical protein localizati…	RNA binding,actin binding,protein binding,protein domain specific binding,protein homodimerization activity,cadherin binding,ATPase binding	29	29	29	29	29	29	29	29	29	29	1.0062e+06	983465	975280	940510	998079	980708	25518.2	2.60202
Hspa5	78 kDa glucose-regulated protein	P20029	GRP78_MOUSE	extracellular region,nucleus,mitochondrion,endoplasmic reticulum,endoplasmic reticulum lumen,endoplasmic reticulum membrane,smooth endoplasmic reticulum,endoplasmic reticulum-Golgi intermediate compartment,plasma membrane,focal adhesion,cell surface,membrane,integral component of endoplasmic reticulum membrane,midbody,extracellular matrix,endoplasmic reticulum chaperone complex,melanosome,myelin …	platelet degranulation,ER overload response,activation of signaling protein activity involved in unfolded protein response,response to radiation,positive regulation of neuron projection development,cerebellum structural organization,cerebellar Purkinje cell layer development,substantia nigra development,neuron differentiation,positive regulation of cell migration,negative regulation of transformi…	protein binding,ATP binding,ATPase activity,enzyme binding,protein domain specific binding,ubiquitin protein ligase binding,ribosome binding,cadherin binding,unfolded protein binding,misfolded protein binding	53	53	53	53	53	53	53	53	53	53	987706	980249	970281	967340	983329	977781	8669.51	0.886652
Mepe	Osteoregulin	Q8K4L6	Q8K4L6_MOUSE	proteinaceous extracellular matrix	skeletal system development,negative regulation of bone mineralization,regulation of bone remodeling	extracellular matrix structural constituent,extracellular matrix protein binding	14	14	14	14	14	14	14	14	14	14	937385	986026	965927	1.00627e+06	938789	966879	29908.3	3.09328
Tubb4b	Tubulin beta-4B chain	P68372	TBB4B_MOUSE	nucleus,cytoplasm,microtubule,microtubule cytoskeleton,extracellular matrix,myelin sheath,tubulin complex,extracellular exosome,extracellular vesicle	cytoskeleton organization,microtubule-based process	double-stranded RNA binding,GTPase activity,structural constituent of cytoskeleton,GTP binding	29	29	29	29	29	29	29	29	29	29	937653	951167	935521	991456	959130	954985	22589.4	2.36541
Mgp	Matrix Gla protein	P19788	MGP_MOUSE	extracellular matrix,extracellular exosome	ossification,cell differentiation,regulation of bone mineralization,cartilage development	extracellular matrix structural constituent,calcium ion binding	7	7	7	7	7	7	7	7	7	7	868788	961597	924655	1.01177e+06	915334	936428	53544.5	5.71795
Serpina1a;Serpina1c;Serpina1a;Serpina1c	Alpha-1-antitrypsin 1-1;Alpha-1-antitrypsin 1-3;Alpha-1-antitrypsin 1-1;Alpha-1-antitrypsin 1-3	A0A0A0MQA3;A0A0R4J0X5;P07758;Q00896	A0A0A0MQA3_MOUSE;A0A0R4J0X5_MOUSE;A1AT1_MOUSE;A1AT3_MOUSE	;;extracellular region,extracellular space,endoplasmic reticulum,Golgi apparatus,intracellular membrane-bounded organelle,extracellular exosome;extracellular region,extracellular space,endoplasmic reticulum,Golgi apparatus,intracellular membrane-bounded organelle,extracellular exosome	;;protein N-linked glycosylation,acute-phase response,negative regulation of endopeptidase activity,response to cytokine,response to peptide hormone;negative regulation of endopeptidase activity,response to cytokine,response to peptide hormone	;;protease binding,serine-type endopeptidase inhibitor activity,protein binding,identical protein binding;protease binding,serine-type endopeptidase inhibitor activity,identical protein binding	12	12	12	12	12	12	12	12	12	12	963804	913317	899764	981617	902672	932235	37819.9	4.05691
Rcn3	Reticulocalbin-3	Q8BH97	RCN3_MOUSE	endoplasmic reticulum lumen	biological_process	calcium ion binding	22	22	22	22	22	22	22	22	22	22	926012	916778	932859	950357	917188	928639	13858.3	1.49233
Anxa2	Annexin A2	P07356	ANXA2_MOUSE	ruffle,basement membrane,extracellular space,nucleus,cytoplasm,lysosomal membrane,endosome,early endosome,lipid particle,cytosol,plasma membrane,cell-cell adherens junction,cell cortex,cell surface,membrane,basolateral plasma membrane,extrinsic component of plasma membrane,midbody,extracellular matrix,late endosome membrane,vesicle,myelin sheath adaxonal region,sarcolemma,melanosome,Schmidt-Lante…	angiogenesis,membrane raft assembly,positive regulation of receptor recycling,positive regulation of protein phosphorylation,membrane budding,muscle contraction,body fluid secretion,collagen fibril organization,positive regulation of vesicle fusion,negative regulation of low-density lipoprotein particle receptor catabolic process,osteoclast development,fibrinolysis,negative regulation of catalyti…	protease binding,RNA binding,calcium ion binding,protein binding,calcium-dependent phospholipid binding,phosphatidylinositol-4,5-bisphosphate binding,cytoskeletal protein binding,Rab GTPase binding,phospholipase A2 inhibitor activity,identical protein binding,S100 protein binding,bone sialoprotein binding,calcium-dependent protein binding,cadherin binding involved in cell-cell adhesion,receptor a…	43	43	43	43	43	43	43	43	43	43	938155	927935	927339	893278	924720	922285	17004.9	1.84378
Igfbp5	Insulin-like growth factor-binding protein 5	Q07079	IBP5_MOUSE	intracellular,insulin-like growth factor binding protein complex,insulin-like growth factor ternary complex	regulation of cell growth,osteoblast differentiation,glucose metabolic process,female pregnancy,aging,regulation of glucose metabolic process,negative regulation of smooth muscle cell migration,negative regulation of translation,negative regulation of cell migration,hair follicle morphogenesis,intracellular signal transduction,regulation of growth,glucose homeostasis,regulation of insulin-like gr…	fibronectin binding,insulin-like growth factor I binding,insulin-like growth factor II binding	17	17	17	17	17	17	17	17	17	17	937277	937227	900583	889797	884143	909805	25741.8	2.82938
Hsp90ab1	Heat shock protein HSP 90-beta	P11499	HS90B_MOUSE	extracellular region,intracellular,nucleus,cytoplasm,mitochondrion,lysosomal membrane,cytosol,cell surface,membrane,inclusion body,basolateral plasma membrane,apical plasma membrane,brush border membrane,aryl hydrocarbon receptor complex,melanosome,protein complex,extracellular exosome,sperm head plasma membrane,ooplasm,COP9 signalosome	placenta development,protein folding,telomere maintenance via telomerase,response to salt stress,response to organic substance,virion attachment to host cell,positive regulation of transforming growth factor beta receptor signaling pathway,regulation of protein ubiquitination,positive regulation of protein binding,negative regulation of proteasomal ubiquitin-dependent protein catabolic process,po…	UTP binding,CTP binding,RNA binding,double-stranded RNA binding,protein binding,ATP binding,GTP binding,drug binding,sulfonylurea receptor binding,kinase binding,protein kinase binding,MHC class II protein complex binding,nitric-oxide synthase regulator activity,TPR domain binding,heat shock protein binding,dATP binding,peptide binding,protein homodimerization activity,histone deacetylase binding…	37	37	37	37	37	37	37	37	37	37	903038	888997	894216	878282	899937	892894	9784.65	1.09584
Col6a3	Protein Col6a3	E9PWQ3	E9PWQ3_MOUSE	proteinaceous extracellular matrix,collagen trimer,extracellular space,extracellular matrix,sarcolemma,extracellular exosome,extracellular vesicle	negative regulation of endopeptidase activity	serine-type endopeptidase inhibitor activity	122	122	122	122	122	122	122	122	122	122	875728	868946	856257	884106	861519	869311	11082.8	1.2749
Mmp2	72 kDa type IV collagenase	P33434	MMP2_MOUSE	proteinaceous extracellular matrix,extracellular space,nucleus,cytoplasm,mitochondrion,plasma membrane,sarcomere,extracellular matrix	angiogenesis,response to hypoxia,blood vessel maturation,intramembranous ossification,proteolysis,embryo implantation,collagen catabolic process,endodermal cell differentiation,positive regulation of innate immune response,skeletal system morphogenesis,face morphogenesis,bone trabecula formation,cellular response to amino acid stimulus,positive regulation of vascular smooth muscle cell proliferat…	metalloendopeptidase activity,serine-type endopeptidase activity,metallopeptidase activity,zinc ion binding	27	28	28	28	28	27	28	28	28	28	853712	847849	826022	860066	847689	847068	12816.5	1.51304
Apoa4	Apolipoprotein A-IV	P06728	APOA4_MOUSE	extracellular region,extracellular space,cytosol,extracellular matrix,very-low-density lipoprotein particle,high-density lipoprotein particle,chylomicron,extracellular exosome,blood microparticle,cell surface	retinoid metabolic process,innate immune response in mucosa,cholesterol biosynthetic process,lipid transport,response to lipid hydroperoxide,leukocyte cell-cell adhesion,cholesterol metabolic process,positive regulation of cholesterol esterification,positive regulation of triglyceride catabolic process,removal of superoxide radicals,triglyceride catabolic process,regulation of intestinal choleste…	copper ion binding,lipid binding,cholesterol binding,antioxidant activity,cholesterol transporter activity,phosphatidylcholine binding,protein homodimerization activity,phosphatidylcholine-sterol O-acyltransferase activator activity	31	31	31	31	31	31	31	31	31	31	836932	837206	823777	843694	825386	833399	8511.07	1.02125
Cfb;Gm20547;Cfb	Complement factor B;Protein Gm20547;Complement factor B	B8JJM5;B8JJN0;P04186	B8JJM5_MOUSE;B8JJN0_MOUSE;CFAB_MOUSE	;;extracellular space,extracellular exosome,blood microparticle	;proteolysis;proteolysis,complement activation, alternative pathway,cell proliferation	;serine-type endopeptidase activity;serine-type endopeptidase activity	51	52	52	52	52	51	52	52	52	52	862408	823917	810412	821682	841807	832045	20363.4	2.44739
Atp5b	ATP synthase subunit beta, mitochondrial	P56480	ATPB_MOUSE	nucleus,mitochondrion,mitochondrial inner membrane,mitochondrial proton-transporting ATP synthase complex,plasma membrane,cell surface,membrane,extracellular matrix,mitochondrial membrane,mitochondrial nucleoid,myelin sheath,proton-transporting ATP synthase complex,proton-transporting ATP synthase complex, catalytic core F(1),extracellular exosome	angiogenesis,osteoblast differentiation,lipid metabolic process,ATP biosynthetic process,negative regulation of cell adhesion involved in substrate-bound cell migration,ATP synthesis coupled proton transport,proton transport,positive regulation of blood vessel endothelial cell migration,regulation of intracellular pH,Requires Ontology	protein binding,ATP binding,MHC class I protein binding,angiostatin binding,proton-transporting ATP synthase activity, rotational mechanism,proton-transporting ATPase activity, rotational mechanism,ATPase activity	33	33	33	33	33	33	33	33	33	33	813546	832307	812120	845123	827929	826205	13754.5	1.66478
Mup20	Major urinary protein 20	Q5FW60	MUP20_MOUSE	extracellular region,extracellular space,nucleus,cytosol	energy reserve metabolic process,transport,insulin receptor signaling pathway,olfactory learning,aerobic respiration,positive regulation of gene expression,negative regulation of lipid storage,positive regulation of glucose metabolic process,heat generation,glucose homeostasis,locomotor rhythm,negative regulation of gluconeogenesis,positive regulation of lipid metabolic process,negative regulatio…	mating pheromone activity,insulin-activated receptor activity,transporter activity,pheromone binding,small molecule binding	16	16	16	16	16	16	16	16	16	16	818551	802931	767902	836307	813948	807928	25404	3.14434
Pdia3	Protein disulfide-isomerase A3	P27773	PDIA3_MOUSE	extracellular space,nucleus,endoplasmic reticulum,endoplasmic reticulum lumen,focal adhesion,cell surface,melanosome,myelin sheath,extracellular exosome	antigen processing and presentation of peptide antigen via MHC class I,protein folding,response to endoplasmic reticulum stress,cell redox homeostasis,oxidation-reduction process,positive regulation of extrinsic apoptotic signaling pathway	RNA binding,protein disulfide isomerase activity,protein binding,peptide disulfide oxidoreductase activity,identical protein binding	39	39	39	39	39	39	39	39	39	39	803031	817700	783274	825855	808916	807755	16197.9	2.0053
Krt10	Keratin, type I cytoskeletal 10;Keratin, type I cytoskeletal 10;Isoform 2 of Keratin, type I cytoskeletal 10;Isoform 3 of Keratin, type I cytoskeletal 10	A2A513;P02535;P02535-2;P02535-3	A2A513_MOUSE;K1C10_MOUSE;K1C10_MOUSE;K1C10_MOUSE	;keratin filament;;	;keratinocyte development,epidermis development,epithelial cell differentiation,intermediate filament organization,cellular response to calcium ion;;	;structural molecule activity,protein binding,cytoskeletal protein binding;;	9	9	9	9	9	9	9	9	9	9	776280	818444	809149	844548	781325	805949	28030.7	3.47797
Serpind1	Heparin cofactor 2	P49182	HEP2_MOUSE	extracellular space,extracellular exosome	blood coagulation,negative regulation of endopeptidase activity	serine-type endopeptidase inhibitor activity,heparin binding	19	19	19	19	19	19	19	19	19	19	820274	803183	788256	778142	803654	798702	16138.2	2.02055
Mybpc1	Protein Mybpc1	D3YU50;Q6P6L5	D3YU50_MOUSE;Q6P6L5_MOUSE	cytoskeleton,muscle myosin complex,Z disc,M band;	muscle contraction,striated muscle contraction,actin filament organization,sarcomere organization,striated muscle myosin thick filament assembly,positive regulation of protein targeting to mitochondrion;	structural constituent of cytoskeleton,structural constituent of muscle,actin filament binding,muscle alpha-actinin binding,structural molecule activity conferring elasticity;	22	22	22	22	22	22	22	22	22	22	787615	779279	784238	772718	773171	779404	6602.1	0.84707
Serpina3k	Serine protease inhibitor A3K	P07759	SPA3K_MOUSE	extracellular space,extracellular exosome,blood microparticle	negative regulation of endopeptidase activity,response to cytokine,response to peptide hormone	serine-type endopeptidase inhibitor activity,protein binding	27	27	27	27	27	27	27	27	27	27	763304	762553	766193	775705	760060	765563	6076.85	0.793776
Tpm1	Tropomyosin 1, alpha, isoform CRA_c	Q8BP43	Q8BP43_MOUSE				32	32	32	32	32	32	32	32	32	32	762855	734570	738824	741120	756796	746833	12279.5	1.6442
Col5a1	Collagen alpha-1(V) chain	O88207	CO5A1_MOUSE	proteinaceous extracellular matrix,collagen trimer,collagen type V trimer,basement membrane,extracellular space,extracellular matrix,extracellular exosome	blood vessel development,heart morphogenesis,cell adhesion,cell migration,collagen fibril organization,collagen biosynthetic process,wound healing, spreading of epidermal cells,tendon development,skin development,integrin biosynthetic process,eye morphogenesis,regulation of cellular component organization,fibril organization,negative regulation of endodermal cell differentiation	extracellular matrix structural constituent,protein binding,heparin binding,proteoglycan binding,platelet-derived growth factor binding	23	23	23	23	23	23	23	23	23	23	736724	733649	741907	736660	748120	739412	5702.53	0.771226
Atp5a1	ATP synthase subunit alpha, mitochondrial	Q03265	ATPA_MOUSE	mitochondrion,mitochondrial inner membrane,mitochondrial proton-transporting ATP synthase complex,plasma membrane,membrane,extracellular matrix,myelin sheath,proton-transporting ATP synthase complex,proton-transporting ATP synthase complex, catalytic core F(1),extracellular exosome,COP9 signalosome	negative regulation of endothelial cell proliferation,lipid metabolic process,ATP biosynthetic process,ATP synthesis coupled proton transport,positive regulation of blood vessel endothelial cell migration,Requires Ontology	RNA binding,protein binding,ATP binding,MHC class I protein binding,angiostatin binding,proton-transporting ATP synthase activity, rotational mechanism,ATPase activity	26	26	26	26	26	26	26	26	26	26	743569	732133	710954	756261	714725	731529	19122.7	2.61408
Lmna	Prelamin-A/C	P48678	LMNA_MOUSE	nucleus,nuclear envelope,lamin filament,nucleoplasm,extracellular matrix,nuclear membrane,perinuclear region of cytoplasm	nucleus organization,nuclear envelope organization,muscle organ development,negative regulation of cell proliferation,positive regulation of gene expression,establishment of cell polarity,regulation of cell migration,establishment or maintenance of microtubule cytoskeleton polarity,regulation of telomere maintenance,protein localization to nucleus,cellular protein localization,sterol regulatory e…	structural molecule activity,protein binding,identical protein binding	55	55	55	55	55	55	55	55	55	55	711833	705360	708350	708197	703359	707420	3227.97	0.456301
Ighg2b	Protein Ighg2b (Fragment)	A0A075B5P3	A0A075B5P3_MOUSE				18	18	18	18	18	18	18	18	18	18	726817	712848	706929	676438	707534	706113	18420.6	2.60873
Tpi1	Triosephosphate isomerase	P17751	TPIS_MOUSE	extracellular space,nucleus,cytosol,extracellular exosome	glucose metabolic process,gluconeogenesis,glycolytic process,pentose-phosphate shunt,multicellular organism development,glycerol catabolic process,glyceraldehyde-3-phosphate metabolic process,glyceraldehyde-3-phosphate biosynthetic process	triose-phosphate isomerase activity,isomerase activity,ubiquitin protein ligase binding	18	18	18	18	18	18	18	18	18	18	685054	725447	661770	701895	708050	696443	24174.4	3.47112
Cfh	Complement factor H	E9Q8I0;P06909	E9Q8I0_MOUSE;CFAH_MOUSE	;extracellular space,extracellular exosome,blood microparticle	;complement activation,complement activation, alternative pathway,regulation of complement activation,positive regulation of cytolysis	;complement component C3b binding,protein binding,heparin binding,heparan sulfate proteoglycan binding	40	40	40	40	40	40	40	40	40	40	675248	688096	670665	698618	676812	681888	11338.3	1.66278
Prelp	Prolargin	Q9JK53	PRELP_MOUSE	proteinaceous extracellular matrix,extracellular space,extracellular matrix,extracellular exosome,extracellular vesicle	cell aging,axonogenesis	extracellular matrix structural constituent,heparin binding	18	18	18	18	18	18	18	18	18	18	678180	649160	653031	649094	653911	656675	12220.1	1.8609
Mmp13	Collagenase 3	P33435	MMP13_MOUSE	extracellular region,proteinaceous extracellular matrix	endochondral ossification,growth plate cartilage development,proteolysis,extracellular matrix disassembly,bone mineralization,collagen catabolic process,cellular protein metabolic process,cartilage development,bone morphogenesis	metalloendopeptidase activity,serine-type endopeptidase activity,calcium ion binding,collagen binding,peptidase activity,zinc ion binding	38	38	38	38	38	38	38	38	38	38	651740	654399	650325	671498	649088	655410	9207.92	1.40491
Lox	Protein-lysine 6-oxidase	P28301	LYOX_MOUSE	extracellular region,proteinaceous extracellular matrix,collagen trimer,extracellular space,nucleus	blood vessel development,heart development,collagen fibril organization,lung development,aorta development,wound healing,response to drug,elastic fiber assembly,blood vessel morphogenesis,response to steroid hormone,oxidation-reduction process	protein-lysine 6-oxidase activity,copper ion binding,protein binding	13	13	13	13	13	13	13	13	13	13	632011	656291	661046	645451	667694	652499	14033.3	2.15071
Igkv17-127;Igkv17-121;Igkv17-127;Igkv17-121	Protein Igkv17-127;Protein Igkv17-121;Protein Igkv17-127 (Fragment);Protein Igkv17-121 (Fragment)	A0A075B5J9;A0A075B5K3;A0A0G2JDN5;A0A0G2JFA8	A0A075B5J9_MOUSE;A0A075B5K3_MOUSE;A0A0G2JDN5_MOUSE;A0A0G2JFA8_MOUSE	;;extracellular space;extracellular space	;;immunoglobulin production,immune response;immunoglobulin production,immune response	;;;	4	4	4	4	4	4	4	4	4	4	647169	637808	620011	650136	617237	634472	15197.4	2.39529
Serpinh1	Serpin H1	P19324	SERPH_MOUSE	cytoplasm,endoplasmic reticulum,endoplasmic reticulum lumen,endoplasmic reticulum-Golgi intermediate compartment,membrane raft,extracellular exosome,extracellular space	chondrocyte development involved in endochondral bone morphogenesis,negative regulation of endopeptidase activity,collagen fibril organization,collagen biosynthetic process,protein maturation	RNA binding,serine-type endopeptidase inhibitor activity,protein binding,collagen binding,unfolded protein binding	29	29	29	29	29	29	29	29	29	29	637240	625139	616399	649262	632522	632112	12410.5	1.96333
Eno1	Alpha-enolase	P17182	ENOA_MOUSE	phosphopyruvate hydratase complex,extracellular space,nucleus,cytoplasm,cytosol,plasma membrane,cell surface,membrane,extrinsic component of plasma membrane,myelin sheath,extracellular exosome,cell cortex region	negative regulation of transcription from RNA polymerase II promoter,in utero embryonic development,glycolytic process,positive regulation of binding	magnesium ion binding,RNA polymerase II regulatory region sequence-specific DNA binding,transcriptional repressor activity, RNA polymerase II core promoter proximal region sequence-specific binding,transcriptional repressor activity, RNA polymerase II transcription regulatory region sequence-specific binding,RNA binding,phosphopyruvate hydratase activity,protein homodimerization activity,cadherin…	34	34	34	34	34	34	34	34	34	34	631224	625736	624988	629403	635064	629283	4129.8	0.656271
Cfl1	Cofilin-1	P18760	COF1_MOUSE	extracellular region,extracellular space,cytoplasm,cytosol,cell-cell junction,focal adhesion,membrane,nuclear matrix,lamellipodium,cortical actin cytoskeleton,extracellular matrix,lamellipodium membrane,vesicle,ruffle membrane,extracellular exosome	mitotic cytokinesis,neural crest cell migration,neural fold formation,platelet degranulation,protein phosphorylation,cytoskeleton organization,actin filament organization,response to virus,regulation of cell morphogenesis,establishment of cell polarity,cell projection organization,actin filament depolymerization,actin filament fragmentation,positive regulation of actin filament depolymerization,r…	receptor binding,actin filament binding	14	14	14	14	14	14	14	14	14	14	602056	630256	615617	683200	604207	627067	33317.7	5.31326
Prph	Peripherin;Peripherin;Peripherin;Isoform 3u of Peripherin;Isoform 5b of Peripherin	G3X981;G5E846;P15331;P15331-2;P15331-3	G3X981_MOUSE;G5E846_MOUSE;PERI_MOUSE;PERI_MOUSE;PERI_MOUSE	;;photoreceptor outer segment,intermediate filament,neurofilament,membrane,axon,photoreceptor outer segment membrane,neuronal cell body,C-fiber,type III intermediate filament,extracellular exosome;;	;;intermediate filament cytoskeleton organization;;	;;structural molecule activity,protein binding;;	2	2	2	2	2	2	2	2	2	2	626549	636674	626320	601428	604139	619022	15431.8	2.49293
Pgk1	Phosphoglycerate kinase 1	P09411	PGK1_MOUSE	extracellular space,cytoplasm,membrane,membrane raft,extracellular exosome	glycolytic process,phosphorylation,negative regulation of angiogenesis,epithelial cell differentiation,plasminogen activation,oxidation-reduction process,cellular response to hypoxia	phosphoglycerate kinase activity,ATP binding,protein-disulfide reductase activity	27	27	27	27	27	27	27	27	27	27	638629	609126	624634	590685	620281	616671	17963.8	2.91303
Ltf	Lactotransferrin	P08071	TRFL_MOUSE	extracellular space,nucleus,cytoplasm,cell surface,secretory granule,specific granule,protein complex,other organism cell membrane,extracellular exosome	ossification,regulation of cytokine production,retina homeostasis,innate immune response in mucosa,proteolysis,ion transport,antibacterial humoral response,antifungal humoral response,killing of cells of other organism,negative regulation of lipopolysaccharide-mediated signaling pathway,regulation of tumor necrosis factor production,negative regulation of ATPase activity,positive regulation of os…	lipopolysaccharide binding,serine-type endopeptidase activity,cysteine-type endopeptidase inhibitor activity,iron ion binding,heparin binding,peptidase activity,protein serine/threonine kinase activator activity	53	53	53	53	53	53	53	53	53	53	602926	618532	616790	625845	604898	613798	9668.01	1.57511
Gpx3	Glutathione peroxidase 3	P46412	GPX3_MOUSE	extracellular space,extracellular exosome	response to oxidative stress,hydrogen peroxide catabolic process,protein homotetramerization,oxidation-reduction process,cellular oxidant detoxification	glutathione peroxidase activity,selenium binding	8	8	8	8	8	8	8	8	8	8	625001	607594	634573	579789	609124	611216	20861.2	3.41306
Mpo	Myeloperoxidase	P11247	PERM_MOUSE	extracellular space,nucleus,mitochondrion,secretory granule,azurophil granule,intracellular membrane-bounded organelle,extracellular exosome	response to yeast,hypochlorous acid biosynthetic process,respiratory burst involved in defense response,aging,response to mechanical stimulus,removal of superoxide radicals,response to food,response to lipopolysaccharide,low-density lipoprotein particle remodeling,defense response to bacterium,hydrogen peroxide catabolic process,negative regulation of growth of symbiont in host,defense response t…	peroxidase activity,heparin binding,heme binding,metal ion binding	34	34	34	34	34	34	34	34	34	34	608564	605681	612017	596380	607035	605936	5841.25	0.964005
Clu	Clusterin	Q06890	CLUS_MOUSE	extracellular space,nucleus,cytoplasm,mitochondrion,endoplasmic reticulum,cytosol,cell surface,extracellular matrix,mitochondrial membrane,spherical high-density lipoprotein particle,chromaffin granule,protein complex,perinuclear region of cytoplasm,extracellular exosome,blood microparticle,neurofibrillary tangle,apical dendrite,cell periphery	cell morphogenesis,microglial cell activation,response to virus,protein import,central nervous system myelin maintenance,positive regulation of proteasomal ubiquitin-dependent protein catabolic process,negative regulation of protein homooligomerization,positive regulation of protein homooligomerization,positive regulation of tumor necrosis factor production,positive regulation of apoptotic proces…	beta-amyloid binding,protein binding,ubiquitin protein ligase binding,protein complex binding,low-density lipoprotein particle receptor binding,misfolded protein binding,ATPase activity	25	25	25	25	25	25	25	25	25	25	620940	585296	599505	586259	595898	597580	14416	2.41239
H3f3a;H3f3a;H3f3c;Hist1h3a;Hist1h3b;H3f3a	Histone H3 (Fragment);Histone H3;Histone H3.3C;Histone H3.1;Histone H3.2;Histone H3.3	E0CZ27;F8WI35;P02301;P68433;P84228;P84244	E0CZ27_MOUSE;F8WI35_MOUSE;H3C_MOUSE;H31_MOUSE;H32_MOUSE;H33_MOUSE	;;nucleosome,nucleus;nuclear chromosome,nuclear chromosome, telomeric region,nucleosome,nuclear nucleosome,nucleus,nucleoplasm,membrane,protein complex,extracellular exosome;nuclear chromosome,nuclear chromosome, telomeric region,chromatin,nucleosome,nuclear nucleosome,nucleus,nucleoplasm,membrane,protein complex,extracellular exosome;nuclear chromosome,nuclear chromosome, telomeric region,nucleo…	;;nucleosome assembly;chromatin silencing at rDNA,nucleosome assembly,DNA replication-dependent nucleosome assembly,DNA methylation on cytosine,positive regulation of gene expression, epigenetic,protein heterotetramerization,regulation of gene silencing;negative regulation of transcription from RNA polymerase II promoter,chromatin silencing at rDNA,nucleosome assembly,DNA replication-dependent nu…	;;nucleosomal DNA binding,protein heterodimerization activity;protein binding,nucleosomal DNA binding,histone binding,cadherin binding,protein heterodimerization activity;chromatin binding,protein binding,nucleosomal DNA binding,histone binding,cadherin binding,protein heterodimerization activity;RNA polymerase II core promoter sequence-specific DNA binding,RNA polymerase II distal enhancer seque…	5	5	5	5	5	5	5	5	5	5	594983	604044	599333	586022	584556	593788	8410.04	1.41634
Col3a1	Collagen alpha-1(III) chain	P08121	CO3A1_MOUSE	proteinaceous extracellular matrix,collagen trimer,collagen type III trimer,extracellular space,extracellular matrix	skeletal system development,blood vessel development,cell-matrix adhesion,transforming growth factor beta receptor signaling pathway,integrin-mediated signaling pathway,heart development,aging,response to radiation,response to mechanical stimulus,peptide cross-linking,cerebral cortex development,collagen fibril organization,response to cytokine,positive regulation of Rho protein signal transducti…	protease binding,integrin binding,extracellular matrix structural constituent,SMAD binding,metal ion binding,platelet-derived growth factor binding	14	14	14	14	14	14	14	14	14	14	557296	614356	595863	613559	585218	593259	23568.9	3.97279
Ppia	Peptidyl-prolyl cis-trans isomerase A	P17742	PPIA_MOUSE	extracellular space,nucleus,cytosol,focal adhesion,membrane,vesicle,myelin sheath,extracellular exosome	protein peptidyl-prolyl isomerization,protein folding,neuron differentiation,lipid particle organization,regulation of viral genome replication,positive regulation of viral genome replication,positive regulation of protein secretion	RNA binding,peptidyl-prolyl cis-trans isomerase activity,cyclosporin A binding	19	19	19	19	19	19	19	19	19	19	583937	591972	591763	597253	598519	592689	5761.74	0.972136
Acp5	Tartrate-resistant acid phosphatase type 5	Q05117	PPA5_MOUSE	lysosome,extracellular exosome	dephosphorylation,response to lipopolysaccharide,negative regulation of interleukin-1 beta production,negative regulation of interleukin-12 production,negative regulation of tumor necrosis factor production,negative regulation of superoxide anion generation,response to cytokine,negative regulation of nitric oxide biosynthetic process,bone resorption,negative regulation of inflammatory response,de…	acid phosphatase activity,ferrous iron binding,ferric iron binding	10	10	10	10	10	10	10	10	10	10	578340	569357	545984	635539	602940	586432	34194.3	5.83091
Krt6a	Keratin, type II cytoskeletal 6A	P50446	K2C6A_MOUSE	keratin filament,extracellular exosome	morphogenesis of an epithelium,Wnt signaling pathway,keratinization,wound healing,negative regulation of growth of symbiont on or near host surface,intermediate filament organization,defense response to Gram-positive bacterium,Requires Ontology	structural molecule activity	11	11	11	11	11	11	11	11	11	11	608285	589189	600384	551030	575158	584809	22622.4	3.86833
Col6a1	Collagen alpha-1(VI) chain	Q04857	CO6A1_MOUSE	extracellular region,proteinaceous extracellular matrix,collagen trimer,extracellular space,lysosomal membrane,membrane,extracellular matrix,sarcolemma,protein complex,extracellular exosome	osteoblast differentiation,cell adhesion,endodermal cell differentiation,protein heterotrimerization,cellular response to amino acid stimulus	platelet-derived growth factor binding	23	23	23	23	23	23	23	23	23	23	589906	582974	587773	588465	573726	584569	6596.31	1.12841
Ca3	Carbonic anhydrase 3	P16015	CAH3_MOUSE	cytosol	one-carbon metabolic process,response to oxidative stress,dephosphorylation,response to ethanol	carbonate dehydratase activity,zinc ion binding,nickel cation binding,phosphatase activity	16	16	16	16	16	16	16	16	16	16	577737	581566	583069	597043	575987	583080	8308.24	1.42489
Ftl1-ps1	Ferritin	Q9CPX4	Q9CPX4_MOUSE				20	20	20	20	20	20	20	20	20	20	584147	583265	590748	559892	596115	582833	13849.5	2.37624
Serpinc1	Antithrombin-III	P32261	ANT3_MOUSE	extracellular space,extracellular exosome,blood microparticle	acute inflammatory response to antigenic stimulus,response to nutrient,lactation,blood coagulation,negative regulation of endopeptidase activity,regulation of blood coagulation, intrinsic pathway	protease binding,serine-type endopeptidase inhibitor activity,heparin binding,identical protein binding	37	37	37	37	36	37	37	37	37	36	584876	575692	573969	582544	590754	581567	6865.9	1.18059
Hnrnpa2b1	Heterogeneous nuclear ribonucleoproteins A2/B1	O88569	ROA2_MOUSE	nucleus,nucleoplasm,spliceosomal complex,cytoplasm,membrane,intracellular ribonucleoprotein complex,extracellular exosome,catalytic step 2 spliceosome	negative regulation of transcription from RNA polymerase II promoter,mRNA splicing, via spliceosome,mRNA processing,mRNA export from nucleus,primary miRNA processing,negative regulation of mRNA splicing, via spliceosome,RNA transport,miRNA transport	RNA binding,mRNA 3'-UTR binding,miRNA binding,single-stranded telomeric DNA binding,pre-mRNA intronic binding,N6-methyladenosine-containing RNA binding	11	11	11	11	11	11	11	11	11	11	588148	568236	563544	570594	578449	573794	9668.35	1.68499
Adipoq	Adiponectin	Q60994	ADIPO_MOUSE	collagen trimer,extracellular space,endoplasmic reticulum,cell surface,perinuclear region of cytoplasm,extracellular exosome,cell periphery	response to hypoxia,positive regulation of protein phosphorylation,glucose metabolic process,fatty acid beta-oxidation,response to nutrient,circadian rhythm,response to sucrose,response to glucose,positive regulation of signal transduction,regulation of receptor activity,negative regulation of platelet-derived growth factor receptor signaling pathway,positive regulation of protein kinase A signal…	receptor binding,hormone activity,protein binding,sialic acid binding,identical protein binding,protein homodimerization activity	3	3	3	3	3	3	3	3	3	3	596867	562755	564688	552772	567274	568871	16586	2.91559
Tgfb1	Transforming growth factor beta-1	P04202	TGFB1_MOUSE	proteinaceous extracellular matrix,extracellular space,nucleus,cytoplasm,cell surface,secretory granule,axon,extracellular matrix,neuronal cell body,blood microparticle,microvillus	protein import into nucleus, translocation,negative regulation of transcription from RNA polymerase II promoter,MAPK cascade,skeletal system development,vasculogenesis,ureteric bud development,response to hypoxia,cell activation,epithelial to mesenchymal transition,neural tube closure,negative regulation of protein phosphorylation,positive regulation of protein phosphorylation,regulation of sodiu…	antigen binding,type II transforming growth factor beta receptor binding,cytokine activity,transforming growth factor beta receptor binding,protein binding,growth factor activity,enzyme binding,type I transforming growth factor beta receptor binding,type III transforming growth factor beta receptor binding,protein homodimerization activity,protein serine/threonine kinase activator activity,protei…	11	11	11	11	11	11	11	11	11	11	512588	523022	519313	530812	522961	521739	6615.6	1.26799
Krt14	Keratin, type I cytoskeletal 14	Q61781	K1C14_MOUSE	intracellular,nucleus,cytoplasm,intermediate filament,keratin filament,basal part of cell,extracellular exosome,cell periphery	aging,response to zinc ion,response to ionizing radiation,epithelial cell differentiation,hair cycle,intermediate filament bundle assembly	structural molecule activity,protein binding,keratin filament binding	12	12	12	12	12	12	12	12	12	12	516059	508286	504098	545724	490207	512875	20622.2	4.02091
Gsn	Gelsolin	P13020	GELS_MOUSE	ruffle,podosome,extracellular region,extracellular space,cytoplasm,cytosol,plasma membrane,focal adhesion,sarcoplasm,lamellipodium,actin cap,cortical actin cytoskeleton,myelin sheath,perinuclear region of cytoplasm,extracellular exosome,blood microparticle,nucleus	phagocytosis, engulfment,aging,positive regulation of gene expression,oligodendrocyte development,striated muscle atrophy,vesicle-mediated transport,actin filament polymerization,protein destabilization,tissue regeneration,sequestering of actin monomers,actin nucleation,response to ethanol,negative regulation of viral entry into host cell,phosphatidylinositol-mediated signaling,actin filament sev…	actin binding,calcium ion binding,protein binding,protein domain specific binding,myosin II binding,actin filament binding	35	35	35	35	35	35	35	35	35	35	506810	508055	511525	510440	504030	508172	2975.45	0.585521
Tnc	Isoform 2 of Tenascin	Q80YX1-2	TENA_MOUSE				61	61	61	61	61	61	61	61	61	61	506007	502207	498920	513544	506840	505504	5497.59	1.08755
Mdh2	Malate dehydrogenase, mitochondrial	P08249	MDHM_MOUSE	nucleus,mitochondrion,mitochondrial inner membrane,mitochondrial matrix,membrane,myelin sheath,extracellular exosome	carbohydrate metabolic process,tricarboxylic acid cycle,oxaloacetate metabolic process,malate metabolic process,internal protein amino acid acetylation,NADH metabolic process,aerobic respiration	RNA binding,malate dehydrogenase activity,L-malate dehydrogenase activity,protein homodimerization activity,protein self-association,malate dehydrogenase (NADP+) activity	20	20	20	20	20	20	20	20	20	20	493428	496691	496399	493435	496880	495366	1774.97	0.358315
Tuba1a	Tubulin alpha-1A chain	P68369	TBA1A_MOUSE	nucleus,microtubule,cytoplasmic microtubule,microtubule cytoskeleton,cytoplasmic ribonucleoprotein granule,myelin sheath,membrane raft,recycling endosome,extracellular exosome	cytoskeleton organization,microtubule-based process	GTPase activity,structural constituent of cytoskeleton,protein binding,GTP binding,protein domain specific binding	8	8	8	8	8	8	8	8	8	8	495222	492311	480173	484742	482135	486917	6541.16	1.34338
Htra1	Serine protease HTRA1	Q9R118	HTRA1_MOUSE	extracellular space,cytosol,plasma membrane,extracellular matrix,extracellular exosome	regulation of cell growth,placenta development,proteolysis,negative regulation of transforming growth factor beta receptor signaling pathway,negative regulation of BMP signaling pathway,positive regulation of epithelial cell proliferation,negative regulation of defense response to virus,chorionic trophoblast cell differentiation,dentinogenesis	serine-type endopeptidase activity,protein binding,insulin-like growth factor binding,serine-type peptidase activity,identical protein binding	21	21	21	21	21	21	21	21	21	21	487063	476129	482032	503772	481242	486048	10639.1	2.1889
Pam	Peptidyl-glycine alpha-amidating monooxygenase	F8VQA4;P97467	F8VQA4_MOUSE;AMD_MOUSE	;cytosol,integral component of plasma membrane,membrane,transport vesicle membrane,extracellular exosome	;peptide amidation,peptide metabolic process,oxidation-reduction process	;peptidylglycine monooxygenase activity,peptidylamidoglycolate lyase activity,copper ion binding,zinc ion binding,L-ascorbic acid binding	34	34	34	34	34	34	34	34	34	34	480858	471033	458692	456651	468083	467063	9818.02	2.10207
Anxa1	Annexin A1	P10107	ANXA1_MOUSE	cornified envelope,phagocytic cup,extracellular space,nucleus,nucleoplasm,cytoplasm,endosome,cytosol,plasma membrane,cell-cell adherens junction,focal adhesion,cell surface,basolateral plasma membrane,apical plasma membrane,lateral plasma membrane,extrinsic component of membrane,cytoplasmic vesicle membrane,extrinsic component of external side of plasma membrane,extrinsic component of endosome me…	DNA strand renaturation,neutrophil homeostasis,adaptive immune response,monocyte chemotaxis,regulation of leukocyte migration,phagocytosis,muscle contraction,inflammatory response,signal transduction,cell surface receptor signaling pathway,G-protein coupled receptor signaling pathway, coupled to cyclic nucleotide second messenger,regulation of cell shape,response to X-ray,myoblast migration invol…	single-stranded DNA binding,single-stranded RNA binding,helicase activity,structural molecule activity,calcium ion binding,protein binding,calcium-dependent phospholipid binding,phospholipase A2 inhibitor activity,protein binding, bridging,double-stranded DNA-dependent ATPase activity,annealing helicase activity,protein homodimerization activity,calcium-dependent protein binding,cadherin binding …	30	30	30	30	30	30	30	30	30	30	467054	470225	457028	471440	461025	465354	6158.72	1.32345
Krt2	Keratin, type II cytoskeletal 2 epidermal	Q3TTY5	K22E_MOUSE	cornified envelope,nucleus,keratin filament,extracellular exosome	keratinocyte development,epidermis development,peptide cross-linking,keratinization,keratinocyte activation,keratinocyte proliferation,intermediate filament organization,keratinocyte migration	structural molecule activity,cytoskeletal protein binding,structural constituent of epidermis	7	7	7	7	7	7	7	7	7	7	444114	459811	451983	462170	453420	454300	7109.97	1.56504
Krt1	Keratin, type II cytoskeletal 1	P04104	K2C1_MOUSE	cornified envelope,extracellular space,nucleus,membrane,extracellular matrix,keratin filament,extracellular exosome,blood microparticle	complement activation, lectin pathway,retina homeostasis,peptide cross-linking,negative regulation of inflammatory response,establishment of skin barrier	carbohydrate binding,structural constituent of epidermis	4	4	4	4	4	4	4	4	4	4	510550	458597	450004	439595	410560	453861	36501.2	8.04238
Ighg2c	Protein Ighg2c (Fragment);Protein Ighg2c	A0A0A6YY53;F6TQW2	A0A0A6YY53_MOUSE;F6TQW2_MOUSE	;extracellular space,external side of plasma membrane,integral component of membrane,immunoglobulin complex, circulating,blood microparticle	;humoral immune response mediated by circulating immunoglobulin,phagocytosis, recognition,phagocytosis, engulfment,complement activation, classical pathway,immunoglobulin mediated immune response,antibacterial humoral response,defense response to bacterium,innate immune response,B cell receptor signaling pathway,positive regulation of B cell activation	;antigen binding,immunoglobulin receptor binding	11	11	11	11	11	11	11	11	11	11	444428	456647	453749	433571	454346	448548	9585.58	2.13702
Msn	Moesin	P26041	MOES_MOUSE	uropod,extracellular space,nucleus,cytoplasm,cytosol,cytoskeleton,plasma membrane,microvillus,focal adhesion,cell surface,basolateral plasma membrane,apical plasma membrane,filopodium,pseudopodium,microvillus membrane,vesicle,myelin sheath,apical part of cell,perinuclear region of cytoplasm,extracellular exosome,invadopodium,cell periphery,blood microparticle	immunological synapse formation,regulation of cell shape,regulation of cell size,positive regulation of gene expression,gland morphogenesis,membrane to membrane docking,T cell proliferation,establishment of epithelial cell apical/basal polarity,establishment of endothelial barrier,T cell aggregation,cellular response to testosterone stimulus,positive regulation of podosome assembly,T cell migrati…	double-stranded RNA binding,actin binding,receptor binding,enzyme binding,protein kinase binding,cell adhesion molecule binding	44	44	44	44	44	44	44	44	44	44	448636	442480	437408	435815	450556	442979	6557.75	1.48038
Mybpc2	Myosin-binding protein C, fast-type	Q5XKE0	MYPC2_MOUSE	cytoskeleton,muscle myosin complex,Z disc,M band,myosin filament	muscle contraction,striated muscle contraction,actin filament organization,cell adhesion,sarcomere organization,striated muscle myosin thick filament assembly	structural constituent of cytoskeleton,structural constituent of muscle,actin filament binding,muscle alpha-actinin binding,structural molecule activity conferring elasticity	56	56	56	56	56	56	56	56	56	56	437722	432101	435816	442519	439957	437623	3974.44	0.908189
Myl6	Myosin light polypeptide 6;Isoform Smooth muscle of Myosin light polypeptide 6	Q60605;Q60605-2	MYL6_MOUSE	brush border,membrane,myosin complex,unconventional myosin complex,extracellular matrix,vesicle,extracellular exosome;	muscle contraction,skeletal muscle tissue development,muscle filament sliding;	motor activity,calcium ion binding,protein binding,structural constituent of muscle,actin-dependent ATPase activity;	10	10	10	10	10	10	10	10	10	10	427565	436860	436043	452799	433261	437306	9395.01	2.14838
Gas6	Growth arrest-specific protein 6	Q61592	GAS6_MOUSE	extracellular space,cytoplasm,extracellular exosome	neuron migration,positive regulation of protein phosphorylation,positive regulation of cytokine-mediated signaling pathway,positive regulation of glomerular filtration,protein phosphorylation,phagocytosis,apoptotic process,signal transduction,enzyme linked receptor protein signaling pathway,blood coagulation,cellular response to starvation,regulation of receptor activity,positive regulation of ge…	phosphatidylserine binding,receptor binding,voltage-gated calcium channel activity,calcium ion binding,protein tyrosine kinase activator activity,receptor tyrosine kinase binding,cysteine-type endopeptidase inhibitor activity involved in apoptotic process,receptor agonist activity,binding, bridging	21	21	21	21	21	21	21	21	21	21	422969	435741	434275	453210	433095	435858	10924.4	2.50642
Klkb1;Cyp4v3;Klkb1	MCG119836;Plasma kallikrein;Plasma kallikrein	A0A1C7CYU8;H9H9R5;P26262	A0A1C7CYU8_MOUSE;H9H9R5_MOUSE;KLKB1_MOUSE	;;extracellular space,extracellular exosome	oxidation-reduction process;;inflammatory response,blood coagulation, intrinsic pathway,plasminogen activation,fibrinolysis,positive regulation of fibrinolysis	monooxygenase activity,iron ion binding,oxidoreductase activity, acting on paired donors, with incorporation or reduction of molecular oxygen,heme binding;;serine-type endopeptidase activity	8	8	8	8	7	8	8	8	8	7	457183	429289	432390	427324	432620	435761	12178.1	2.79466
Nucb1	Nucleobindin-1	Q02819	NUCB1_MOUSE	extracellular space,nucleus,early endosome,rough endoplasmic reticulum,endoplasmic reticulum-Golgi intermediate compartment,Golgi-associated vesicle,cis-Golgi network,trans-Golgi network,membrane,Golgi cisterna membrane,extracellular exosome,extrinsic component of Golgi membrane,lumenal side of Golgi membrane	response to cisplatin,regulation of protein targeting	G-protein alpha-subunit binding,DNA binding,calcium ion binding	37	37	37	37	37	37	37	37	37	37	419410	431847	432222	438031	429145	430131	6812.33	1.58378
Comp	Cartilage oligomeric matrix protein	Q9R0G6	COMP_MOUSE	proteinaceous extracellular matrix,extracellular space,extracellular exosome,extracellular matrix	growth plate cartilage development,apoptotic process,cell adhesion,negative regulation of apoptotic process,limb development	protease binding,calcium ion binding,protein binding,collagen binding,heparin binding,heparan sulfate proteoglycan binding	39	39	39	39	39	39	39	39	39	39	383620	418507	409804	449334	404470	413147	23961.4	5.79972
Myh9	Myosin-9	Q8VDD5	MYH9_MOUSE	stress fiber,ruffle,uropod,nucleus,cytoplasm,actomyosin contractile ring,cytosol,plasma membrane,brush border,cell-cell adherens junction,cell cortex,actin cytoskeleton,membrane,myosin complex,myosin II complex,cortical cytoskeleton,extracellular matrix,cell leading edge,cleavage furrow,actomyosin,protein complex,extracellular exosome,myosin II filament,immunological synapse,spindle,focal adhesio…	meiotic spindle organization,cell morphogenesis involved in differentiation,angiogenesis,in utero embryonic development,establishment of T cell polarity,membrane protein ectodomain proteolysis,phagocytosis, engulfment,cell adhesion,myoblast fusion,regulation of cell shape,protein transport,actin filament-based movement,platelet formation,monocyte differentiation,actomyosin structure organization,…	microfilament motor activity,RNA binding,actin binding,protein binding,calmodulin binding,ATP binding,ATPase activity,protein domain specific binding,actin-dependent ATPase activity,protein homodimerization activity,protein anchor,ADP binding,cadherin binding,actin filament binding	109	109	109	109	109	109	109	109	109	109	407602	403778	403894	410688	404821	406157	2965.78	0.730207
Pfn1	Profilin-1	P62962	PROF1_MOUSE	extracellular region,extracellular space,nucleus,cytoplasm,cytosol,cytoskeleton,focal adhesion,cell cortex,membrane,neuron projection,synapse,extracellular exosome,blood microparticle	neural tube closure,platelet degranulation,regulation of transcription from RNA polymerase II promoter,regulation of actin polymerization or depolymerization,positive regulation of epithelial cell migration,actin cytoskeleton organization,negative regulation of actin filament polymerization,positive regulation of actin filament polymerization,negative regulation of actin filament bundle assembly,…	adenyl-nucleotide exchange factor activity,RNA binding,actin binding,actin monomer binding,receptor binding,protein binding,phosphatidylinositol-4,5-bisphosphate binding,Rho GTPase binding,cadherin binding,proline-rich region binding	13	13	13	13	13	13	13	13	13	13	396882	401849	405987	407219	401210	402629	4122.75	1.02396
Igf1	Insulin-like growth factor I (Fragment);Insulin-like growth factor I;Insulin-like growth factor I;Insulin-like growth factor I;Isoform IGF-IB of Insulin-like growth factor I;Insulin-like growth factor 1 isoform Eb;Insulin-like growth factor I	D3Z7M4;E9PU89;E9Q138;P05017;P05017-2;Q4VJB9;Q8CAR0	D3Z7M4_MOUSE;E9PU89_MOUSE;E9Q138_MOUSE;IGF1_MOUSE;IGF1_MOUSE;Q4VJB9_MOUSE;Q8CAR0_MOUSE	;;;extracellular space,alphav-beta3 integrin-IGF-1-IGF1R complex,insulin-like growth factor ternary complex,exocytic vesicle;;;	;;;activation of MAPK activity,osteoblast differentiation,cell activation,regulation of protein phosphorylation,blood vessel remodeling,nervous system development,sensory perception of smell,circadian rhythm,cell proliferation,positive regulation of cell proliferation,negative regulation of cell proliferation,response to heat,glial cell differentiation,regulation of gene expression,regulation of …	;;;insulin receptor binding,insulin-like growth factor receptor binding,integrin binding,hormone activity,protein binding,growth factor activity;;;	7	7	7	7	7	7	7	7	7	7	381213	399440	403479	410872	395616	398124	11013.5	2.76636
Dnajc3	DnaJ homolog subfamily C member 3	Q91YW3	DNJC3_MOUSE	cytoplasm,endoplasmic reticulum,endoplasmic reticulum lumen,smooth endoplasmic reticulum,cytosol,membrane,extracellular exosome,extracellular vesicle,endoplasmic reticulum Sec complex	negative regulation of protein kinase activity,endoplasmic reticulum unfolded protein response,positive regulation of translation initiation in response to endoplasmic reticulum stress,negative regulation of apoptotic process,proteolysis involved in cellular protein catabolic process,cellular response to cold,negative regulation of endoplasmic reticulum stress-induced eIF2 alpha phosphorylation	protein kinase inhibitor activity,protein binding,protein kinase binding,chaperone binding,misfolded protein binding	24	24	24	24	24	24	24	24	24	24	405136	398061	391516	388869	401896	397096	6845.36	1.72386
B2m	Beta-2-microglobulin	P01887	B2MG_MOUSE	extracellular space,Golgi apparatus,cytosol,plasma membrane,focal adhesion,external side of plasma membrane,membrane,phagocytic vesicle membrane,MHC class I protein complex,extracellular exosome,HFE-transferrin receptor complex	retina homeostasis,positive regulation of T cell mediated cytotoxicity,response to molecule of bacterial origin,antigen processing and presentation of exogenous protein antigen via MHC class Ib, TAP-dependent,positive regulation of T cell cytokine production,iron ion transport,immune response,cellular defense response,negative regulation of neuron projection development,antigen processing and pre…	protein binding,identical protein binding	5	5	5	5	5	5	5	5	5	5	401632	397534	399981	380365	399847	395872	8790.4	2.22052
Mdh1	Malate dehydrogenase, cytoplasmic	P14152	MDHC_MOUSE	extracellular space,mitochondrion,cytosol,myelin sheath,extracellular exosome	carbohydrate metabolic process,tricarboxylic acid cycle,oxaloacetate metabolic process,malate metabolic process,NADH metabolic process	L-malate dehydrogenase activity,NAD binding	8	8	8	8	8	8	8	8	8	8	400101	397955	392663	390245	389435	394080	4731.59	1.20067
Tpm1	Tropomyosin 1, alpha, isoform CRA_j	G5E8R1	G5E8R1_MOUSE				6	6	6	6	6	6	6	6	6	6	401992	385734	394033	381647	387187	390119	7998.12	2.05018
Ecm2	Extracellular matrix protein 2	Q5FW85	ECM2_MOUSE	proteinaceous extracellular matrix,interstitial matrix,extracellular space	positive regulation of cell-substrate adhesion,extracellular matrix organization,axonogenesis	collagen binding,heparin binding,collagen V binding	24	24	24	24	24	24	24	24	24	24	383542	389242	384682	394615	383954	387207	4727.79	1.221
Cilp2	Cartilage intermediate layer protein 2	D3Z7H8	CILP2_MOUSE	proteinaceous extracellular matrix,extracellular exosome	biological_process	molecular_function,carbohydrate binding	15	15	15	15	15	15	15	15	15	15	369564	377261	384531	389722	376741	379564	7764.24	2.04557
Tnn	Tenascin-N	Q80Z71	TENN_MOUSE	proteinaceous extracellular matrix,cell surface	osteoblast development,cell-matrix adhesion,axonogenesis,cell growth,cell migration,negative regulation of osteoblast proliferation,negative regulation of osteoblast differentiation,negative regulation of canonical Wnt signaling pathway involved in osteoblast differentiation	integrin binding,identical protein binding	49	49	49	49	49	49	49	49	49	49	376377	378245	371123	374563	375256	375113	2629.27	0.700928
Tubb5	Tubulin beta-5 chain	P99024	TBB5_MOUSE	nucleus,nuclear envelope lumen,cytoplasm,cytosol,microtubule,microtubule cytoskeleton,extracellular matrix,cytoplasmic ribonucleoprotein granule,cell body,membrane raft,tubulin complex,extracellular exosome	microtubule-based process,cellular process,spindle assembly	GTPase activity,structural constituent of cytoskeleton,GTP binding,protein domain specific binding,ubiquitin protein ligase binding,protein complex binding,GTPase activating protein binding,MHC class I protein binding	6	6	6	6	6	6	6	6	6	6	361478	369973	353853	416318	359412	372207	25330	6.80535
Gnb2	Guanine nucleotide-binding protein G(I)/G(S)/G(T) subunit beta-2	P62880	GBB2_MOUSE	extracellular space,lysosomal membrane,heterotrimeric G-protein complex,focal adhesion,membrane,vesicle,myelin sheath,cell body,perinuclear region of cytoplasm,extracellular exosome	G-protein coupled receptor signaling pathway,regulation of molecular function	GTPase activity,signal transducer activity,calcium channel regulator activity,protein binding,protein complex binding,GTPase binding	12	12	12	12	12	12	12	12	12	12	367627	357481	358949	368695	365472	363645	5117.24	1.40721
Tuba4a	Tubulin alpha chain (Fragment);Tubulin alpha-4A chain	A0A0A0MQA5;P68368	A0A0A0MQA5_MOUSE;TBA4A_MOUSE	;cytoplasm,microtubule,microtubule cytoskeleton,extracellular exosome	;cytoskeleton organization,microtubule-based process	;GTPase activity,structural constituent of cytoskeleton,GTP binding,enzyme binding	27	27	27	27	27	27	27	27	27	27	380524	359140	355531	356333	362582	362822	10274.1	2.83171
Col22a1	Protein Col22a1	E9Q7P1	E9Q7P1_MOUSE	cellular_component	biological_process	molecular_function	23	23	23	23	23	23	23	23	23	23	362636	355219	356318	356949	359102	358045	2931.28	0.818691
Fga	Fibrinogen alpha chain;Isoform 2 of Fibrinogen alpha chain	E9PV24;E9PV24-2	FIBA_MOUSE	fibrinogen complex,extracellular space,cell cortex,external side of plasma membrane,cell surface,platelet alpha granule,extracellular exosome,blood microparticle,extracellular vesicle;	adaptive immune response,protein complex assembly,cell-matrix adhesion,signal transduction,blood coagulation,plasminogen activation,positive regulation of heterotypic cell-cell adhesion,fibrinolysis,induction of bacterial agglutination,cellular protein complex assembly,innate immune response,positive regulation of vasoconstriction,positive regulation of exocytosis,positive regulation of protein s…	structural molecule activity,protein binding, bridging,metal ion binding,receptor binding,cell adhesion molecule binding;	19	19	19	19	19	19	19	19	19	19	359658	357697	343815	361012	362274	356891	7503.97	2.10259
Lgals1	Galectin-1	P16045	LEG1_MOUSE	extracellular region,proteinaceous extracellular matrix,extracellular space,intracellular,nucleus,cytosol,cell surface,extracellular matrix,extracellular exosome	plasma cell differentiation,receptor-mediated endocytosis,apoptotic process,heterophilic cell-cell adhesion via plasma membrane cell adhesion molecules,signal transduction,negative regulation of cell-substrate adhesion,negative regulation of neuron projection development,T cell costimulation,positive regulation of erythrocyte aggregation,response to isolation stress,response to drug,positive regu…	RNA binding,signal transducer activity,protein binding,galactose binding,carbohydrate binding,lactose binding,protein homodimerization activity,laminin binding	12	12	12	12	12	12	12	12	12	12	361097	358946	355822	346662	349246	354355	6204.26	1.75086
Serpina1d	Alpha-1-antitrypsin 1-4	Q00897	A1AT4_MOUSE	extracellular region,extracellular space,endoplasmic reticulum,Golgi apparatus,intracellular membrane-bounded organelle,extracellular exosome	negative regulation of endopeptidase activity,response to cytokine,response to peptide hormone	protease binding,serine-type endopeptidase inhibitor activity,identical protein binding	8	8	8	8	8	8	8	8	8	8	359550	365904	336722	368599	340370	354229	14745.1	4.16257
Srpx2	Sushi repeat-containing protein SRPX2	Q8R054	SRPX2_MOUSE	extracellular space,cytoplasm,cell surface,microtubule cytoskeleton,cell junction,excitatory synapse,synaptic membrane	angiogenesis,regulation of phosphorylation,cell motility,positive regulation of synapse assembly,vocalization behavior,positive regulation of cell migration involved in sprouting angiogenesis,cell-cell adhesion	receptor binding,hepatocyte growth factor binding,identical protein binding	17	17	17	17	17	17	17	17	17	17	348176	356454	330400	376214	357618	353773	16607.1	4.69429
Hp	Haptoglobin	Q61646	HPT_MOUSE	extracellular space,haptoglobin-hemoglobin complex,extracellular exosome,blood microparticle	immune system process,acute-phase response,Notch signaling pathway,positive regulation of cell death,response to hydrogen peroxide,defense response to bacterium,negative regulation of oxidoreductase activity,cellular oxidant detoxification,negative regulation of hydrogen peroxide catabolic process	antioxidant activity,hemoglobin binding	16	16	16	16	16	16	16	16	16	16	359260	342785	350506	344555	350864	349594	6473.59	1.85175
Pebp1	Phosphatidylethanolamine-binding protein 1	P70296	PEBP1_MOUSE	nucleus,mitochondrial outer membrane,rough endoplasmic reticulum,Golgi apparatus,synaptic vesicle,cell surface,neuronal cell body,myelin sheath,axon terminus,apical part of cell,extracellular exosome	MAPK cascade,regulation of the force of heart contraction,response to oxidative stress,aging,response to heat,response to wounding,response to toxic substance,negative regulation of endopeptidase activity,response to activity,hippocampus development,response to drug,eating behavior,negative regulation of MAPK cascade,positive regulation of cAMP-mediated signaling,response to ethanol,positive regu…	RNA binding,serine-type endopeptidase inhibitor activity,receptor binding,ATP binding,lipid binding,enzyme binding,protein kinase binding,mitogen-activated protein kinase binding	13	13	13	13	13	13	13	13	13	13	351034	346045	346787	345928	348802	347719	2181.82	0.627466
S100a9	Protein S100-A9	P31725	S10A9_MOUSE	extracellular space,nucleus,nucleoplasm,cytoplasm,cytosol,cytoskeleton,plasma membrane,cell junction,extracellular matrix,extracellular exosome	leukocyte migration involved in inflammatory response,positive regulation of peptide secretion,regulation of translation,autophagy,apoptotic process,activation of cysteine-type endopeptidase activity involved in apoptotic process,astrocyte development,peptidyl-cysteine S-nitrosylation,positive regulation of blood coagulation,neutrophil chemotaxis,leukocyte chemotaxis,actin cytoskeleton reorganiza…	calcium ion binding,microtubule binding,zinc ion binding,antioxidant activity,Toll-like receptor 4 binding,arachidonic acid binding,RAGE receptor binding	7	7	7	7	7	7	7	7	7	7	329341	339693	329800	353082	335669	337517	9705.73	2.87563
Vcp	Transitional endoplasmic reticulum ATPase	Q01853	TERA_MOUSE	proteasome complex,nucleus,nucleoplasm,cytoplasm,endoplasmic reticulum,endoplasmic reticulum membrane,lipid particle,cytosol,VCP-NPL4-UFD1 AAA ATPase complex,site of double-strand break,Derlin-1 retrotranslocation complex,myelin sheath,protein complex,perinuclear region of cytoplasm,extracellular exosome,ATPase complex,VCP-NSFL1C complex	double-strand break repair,ubiquitin-dependent protein catabolic process,NADH metabolic process,ER to Golgi vesicle-mediated transport,autophagy,activation of cysteine-type endopeptidase activity involved in apoptotic process,cellular response to DNA damage stimulus,proteasomal protein catabolic process,positive regulation of mitochondrial membrane potential,macroautophagy,protein ubiquitination,…	RNA binding,protein binding,ATP binding,lipid binding,ATPase activity,protein phosphatase binding,protein domain specific binding,polyubiquitin binding,ubiquitin protein ligase binding,deubiquitinase activator activity,K48-linked polyubiquitin binding,MHC class I protein binding,identical protein binding,ADP binding,ubiquitin-like protein ligase binding,BAT3 complex binding,ubiquitin-specific pro…	36	36	36	36	36	36	36	36	36	36	340988	335742	334229	337210	336179	336870	2539.3	0.753792
Kng1	Kininogen-1;Kininogen-1;Kininogen-1;Isoform 3 of Kininogen-1	A0A0R4J038;D3YTY9;O08677;O08677-3	A0A0R4J038_MOUSE;D3YTY9_MOUSE;KNG1_MOUSE;KNG1_MOUSE	;;extracellular space,cell,extracellular matrix,extracellular exosome,blood microparticle;	;;inflammatory response,positive regulation of cytosolic calcium ion concentration,blood coagulation,negative regulation of endopeptidase activity,negative regulation of blood coagulation,vasodilation;	;;cysteine-type endopeptidase inhibitor activity,receptor binding;	12	12	12	12	12	12	12	12	12	12	334818	334313	331800	337269	334637	334567	1942.25	0.580527
Calm1	Calmodulin	P62204	CALM_MOUSE				15	16	16	16	15	15	16	16	16	15	325693	339978	353508	306430	332176	331557	17456.4	5.26498
Gc	Vitamin D-binding protein	P21614	VTDB_MOUSE	extracellular space,extracellular exosome,blood microparticle	vitamin D metabolic process,vitamin transport	actin binding,vitamin transporter activity,calcidiol binding	39	39	39	39	39	39	39	39	39	39	330832	328452	329235	332261	334497	331055	2420.56	0.731165
Serpina3k	MCG1051009	A0A0R4J0I1	A0A0R4J0I1_MOUSE				10	10	10	10	10	10	10	10	10	10	341132	331593	319027	339194	318942	329978	10649.8	3.22742
Flnb	Filamin-B	Q80X90	FLNB_MOUSE	stress fiber,nucleus,cytoplasm,cytosol,plasma membrane,brush border,focal adhesion,cell cortex,Z disc,extracellular matrix,neuron projection,neuronal cell body,extracellular exosome	keratinocyte development,epithelial cell morphogenesis,skeletal muscle tissue development,actin cytoskeleton organization	RNA binding,actin binding,protein binding,identical protein binding,cadherin binding	41	41	41	41	41	41	41	41	41	41	327140	332004	322635	332577	332559	329383	4408.13	1.3383
C1qb	Complement C1q subcomponent subunit B	P14106	C1QB_MOUSE	collagen trimer,extracellular space,extracellular exosome,blood microparticle	complement activation, classical pathway,innate immune response,inner ear development	protein homodimerization activity	6	6	6	6	6	6	6	6	6	6	321622	338910	331861	325417	322524	328067	7267.3	2.21519
Ywhaz	14-3-3 protein zeta/delta	P63101	1433Z_MOUSE	extracellular space,nucleus,mitochondrion,cytosol,focal adhesion,cytoplasmic vesicle membrane,vesicle,melanosome,extracellular exosome,blood microparticle	protein targeting,regulation of cell death,establishment of Golgi localization,Golgi reassembly	RNA binding,protein binding,transcription factor binding,protein kinase binding,protein domain specific binding,ubiquitin protein ligase binding,identical protein binding,ion channel binding,cadherin binding	14	14	14	14	14	14	14	14	14	14	317295	315713	316823	338194	311065	319818	10564.9	3.30341
Srpx	Sushi-repeat-containing protein SRPX	Q9R0M3	SRPX_MOUSE	autophagosome,endoplasmic reticulum	phagolysosome assembly,autophagy,response to endoplasmic reticulum stress,negative regulation of cell proliferation involved in contact inhibition,positive regulation of extrinsic apoptotic signaling pathway in absence of ligand	protein binding	20	20	20	20	20	20	20	20	20	20	310727	304802	305223	309784	301310	306369	3873.56	1.26434
St13	Hsc70-interacting protein	F8WJK8;Q99L47	F8WJK8_MOUSE;F10A1_MOUSE	;cytosol,protein complex,extracellular exosome	;protein homooligomerization,negative regulation of protein refolding,chaperone cofactor-dependent protein refolding	;protein domain specific binding,Hsp70 protein binding,protein complex binding,dATP binding,identical protein binding,protein dimerization activity,unfolded protein binding,chaperone binding	9	9	9	9	9	9	9	9	9	9	298161	304561	290190	298956	291167	296607	5957.68	2.00861
Dkk3	Dickkopf-related protein 3	Q9QUN9	DKK3_MOUSE	extracellular region,extracellular space	multicellular organism development,Wnt signaling pathway,negative regulation of aldosterone biosynthetic process,negative regulation of transcription, DNA-templated,negative regulation of canonical Wnt signaling pathway,negative regulation of cortisol biosynthetic process		13	13	13	13	13	13	13	13	13	13	282274	303848	302504	299261	293491	296276	8787.01	2.96582
Gm8797;Kxd1;Ubc;Uba52;Kxd1;Ubb;Ubc;Rps27a;Uba52;Ubb	MCG23377, isoform CRA_b;KxDL motif-containing protein 1 (Fragment);Polyubiquitin-C (Fragment);Ubiquitin-60S ribosomal protein L40 (Fragment);KxDL motif-containing protein 1;Polyubiquitin-B;Polyubiquitin-C;Ubiquitin-40S ribosomal protein S27a;Ubiquitin-60S ribosomal protein L40;Polyubiquitin-B (Fragment)	A0A0A6YW67;E9Q4P0;E9Q5F6;E9Q9J0;E9QNP0;P0CG49;P0CG50;P62983;P62984;Q5SX22	A0A0A6YW67_MOUSE;E9Q4P0_MOUSE;E9Q5F6_MOUSE;E9Q9J0_MOUSE;E9QNP0_MOUSE;UBB_MOUSE;UBC_MOUSE;RS27A_MOUSE;RL40_MOUSE;Q5SX22_MOUSE	;;;;;nucleoplasm,mitochondrion,cytosol,neuron projection,neuronal cell body,myelin sheath;extracellular space,nucleus,nucleoplasm,cytosol,vesicle,myelin sheath,extracellular exosome;extracellular space,nucleus,nucleoplasm,nucleolus,cytoplasm,cytosol,small ribosomal subunit,membrane,cytosolic small ribosomal subunit,vesicle,myelin sheath,extracellular exosome;intracellular,nucleoplasm,cytosol,ribo…	;;;;;male meiosis I,female meiosis I,Notch signaling pathway,circadian rhythm,male gonad development,female gonad development,hypothalamus gonadotrophin-releasing hormone neuron development,mitochondrion transport along microtubule,neuron projection morphogenesis,regulation of mitochondrial membrane potential,adipose tissue development,fat pad development,regulation of proteasomal protein catabol…	;;;;;;protease binding,RNA binding,protein binding;RNA binding,structural constituent of ribosome,metal ion binding;structural constituent of ribosome;	6	6	6	6	6	6	6	6	6	6	305953	293014	293475	300064	277360	293973	10697.6	3.63897
Aldh2	Aldehyde dehydrogenase, mitochondrial	P47738	ALDH2_MOUSE	mitochondrion,mitochondrial matrix,extracellular exosome	ethanol catabolic process,oxidation-reduction process	aldehyde dehydrogenase (NAD) activity,protein binding,NAD binding	22	22	22	22	22	22	22	22	22	22	298386	293908	287124	282631	296467	291703	6623.52	2.27063
Hnrnpk	Heterogeneous nuclear ribonucleoprotein K;Heterogeneous nuclear ribonucleoprotein K;Isoform 2 of Heterogeneous nuclear ribonucleoprotein K;Isoform 3 of Heterogeneous nuclear ribonucleoprotein K	B2M1R6;P61979;P61979-2;P61979-3	B2M1R6_MOUSE;HNRPK_MOUSE;HNRPK_MOUSE;HNRPK_MOUSE	;nuclear chromatin,podosome,nucleoplasm,cytoplasm,focal adhesion,membrane,extracellular matrix,cell projection,extracellular exosome,catalytic step 2 spliceosome;;	;transcription from RNA polymerase II promoter,mRNA processing,RNA splicing,regulation of low-density lipoprotein particle clearance,negative regulation of apoptotic process,positive regulation of low-density lipoprotein particle receptor biosynthetic process,positive regulation of transcription from RNA polymerase II promoter,negative regulation of mRNA splicing, via spliceosome,positive regulat…	;RNA polymerase II core promoter proximal region sequence-specific DNA binding,transcriptional activator activity, RNA polymerase II core promoter proximal region sequence-specific binding,RNA binding,protein binding,protein domain specific binding,identical protein binding,cadherin binding;;	17	17	17	17	17	17	17	17	17	17	289297	293457	292257	294269	284053	290667	4150.61	1.42796
Ppib	Peptidyl-prolyl cis-trans isomerase B	P24369	PPIB_MOUSE	nucleus,endoplasmic reticulum,endoplasmic reticulum lumen,smooth endoplasmic reticulum,focal adhesion,membrane,macromolecular complex,endoplasmic reticulum chaperone complex,melanosome,perinuclear region of cytoplasm,extracellular exosome	protein peptidyl-prolyl isomerization,positive regulation of multicellular organism growth,positive regulation by host of viral process,positive regulation by host of viral genome replication,protein stabilization,bone development,chaperone-mediated protein folding	RNA binding,peptidyl-prolyl cis-trans isomerase activity,protein binding,protein complex binding,RNA polymerase binding,collagen binding	13	13	13	13	13	13	13	13	13	13	287635	292346	294243	275368	297927	289504	8729.39	3.01529
Itih2	Inter-alpha trypsin inhibitor, heavy chain 2;Inter-alpha-trypsin inhibitor heavy chain H2	G3X977;Q61703	G3X977_MOUSE;ITIH2_MOUSE	;extracellular space,extracellular exosome,blood microparticle	;negative regulation of endopeptidase activity,hyaluronan metabolic process	;serine-type endopeptidase inhibitor activity	15	15	15	15	15	15	15	15	15	15	295697	283497	282699	289988	287083	287793	5296.08	1.84024
Ttn	Titin	E9Q8K5	E9Q8K5_MOUSE				566	568	567	568	566	566	568	567	568	566	285376	281464	284231	283422	285908	284080	1755	0.617783
Ldha	L-lactate dehydrogenase;L-lactate dehydrogenase A chain;L-lactate dehydrogenase	A0A1B0GSX0;P06151;Q564E2	A0A1B0GSX0_MOUSE;LDHA_MOUSE;Q564E2_MOUSE	;nucleus,mitochondrion,cytosol,membrane,sperm fibrous sheath,extracellular exosome;	;lactate biosynthetic process from pyruvate,glucose catabolic process to lactate via pyruvate,cellular response to extracellular stimulus;	;lactate dehydrogenase activity,L-lactate dehydrogenase activity,protein binding,cadherin binding;	13	13	13	12	13	13	13	13	12	13	289101	282254	288064	272113	285018	283310	6810.92	2.40405
Col15a1	Collagen alpha-1(XV) chain	A2AJY2;O35206	A2AJY2_MOUSE;COFA1_MOUSE	;collagen trimer,basement membrane,extracellular space,extracellular matrix,extracellular exosome	;cell adhesion	;structural molecule activity	14	14	14	14	14	14	14	14	14	14	276440	280022	286597	263618	269493	275234	8963.52	3.25669
Nrp2	Neuropilin-2;Isoform A0 of Neuropilin-2;Isoform A5 of Neuropilin-2;Isoform A17 of Neuropilin-2;Isoform B0 of Neuropilin-2;Isoform B5 of Neuropilin-2	O35375;O35375-2;O35375-3;O35375-4;O35375-5;O35375-6	NRP2_MOUSE	plasma membrane,integral component of membrane,axon;;;;;	angiogenesis,neural crest cell migration,neuron migration,outflow tract septum morphogenesis,axon guidance,heart development,facial nerve structural organization,vestibulocochlear nerve structural organization,nerve development,gonadotrophin-releasing hormone neuronal migration to the hypothalamus,ventral trunk neural crest cell migration,vascular endothelial growth factor signaling pathway,axon …	vascular endothelial growth factor-activated receptor activity,protein binding,heparin binding,semaphorin receptor activity,metal ion binding;;;;;	19	20	20	20	20	19	20	20	20	20	275420	280298	266617	283596	269692	275125	7079.96	2.57337
Ak1	Adenylate kinase isoenzyme 1;Isoform 2 of Adenylate kinase isoenzyme 1	Q9R0Y5;Q9R0Y5-2	KAD1_MOUSE	outer dense fiber,cytoplasm,cytosol,plasma membrane,sperm flagellum,extracellular exosome;	nucleoside diphosphate phosphorylation,cell cycle arrest,nucleoside triphosphate biosynthetic process,ATP metabolic process;	adenylate kinase activity,nucleoside diphosphate kinase activity,ATP binding;	7	7	7	7	7	7	7	7	7	7	276042	273391	275034	277389	273721	275115	1654.62	0.601426
Pygm	Glycogen phosphorylase, muscle form	Q9WUB3	PYGM_MOUSE	cytoplasm,Z disc,extracellular exosome	glycogen catabolic process	nucleotide binding,glycogen phosphorylase activity,pyridoxal phosphate binding,Requires Ontology	31	31	31	31	31	31	31	31	31	31	281357	273632	274730	268909	276358	274997	4508.37	1.63942
Vit	Vitrin;Isoform 2 of Vitrin	Q8VHI5;Q8VHI5-2	VITRN_MOUSE	proteinaceous extracellular matrix,interstitial matrix;	positive regulation of cell-substrate adhesion,extracellular matrix organization;	glycosaminoglycan binding;	10	10	10	10	10	10	10	10	10	10	276249	274031	272353	282783	269356	274954	5047.64	1.83581
Kera	Keratocan	O35367	KERA_MOUSE	proteinaceous extracellular matrix,extracellular space	cornea development in camera-type eye,axonogenesis		13	13	13	13	13	13	13	13	13	13	288320	268022	275467	263836	277272	274584	9424.4	3.43225
Hrg	Histidine-rich glycoprotein	A0A0R4J039;Q9ESB3	A0A0R4J039_MOUSE;HRG_MOUSE	;vesicle,endolysosome,phagolysosome membrane,blood microparticle	;angiogenesis,positive regulation of immune response to tumor cell,chemotaxis,negative regulation of cell adhesion,negative regulation of cell proliferation,regulation of gene expression,regulation of platelet activation,negative regulation of lamellipodium assembly,negative regulation of endopeptidase activity,response to organic cyclic compound,heme transport,negative regulation of angiogenesis…	;serine-type endopeptidase inhibitor activity,cysteine-type endopeptidase inhibitor activity,receptor binding,protein binding,heparin binding,zinc ion binding,immunoglobulin binding,heme binding,heparan sulfate proteoglycan binding,metal ion binding	10	10	10	10	10	10	10	10	10	10	277064	275607	277102	271548	271230	274510	2914.6	1.06175
Prdx6	Peroxiredoxin-6;Peroxiredoxin 6	O08709;Q6GT24	PRDX6_MOUSE;Q6GT24_MOUSE	extracellular space,nucleus,cytoplasm,mitochondrion,lysosome,cytosol,membrane,perinuclear region of cytoplasm,extracellular exosome;	response to reactive oxygen species,response to oxidative stress,bleb assembly,cell redox homeostasis,glycerophospholipid catabolic process,positive regulation of mRNA splicing, via spliceosome,oxidation-reduction process,cellular oxidant detoxification;	peroxidase activity,glutathione peroxidase activity,protein binding,ubiquitin protein ligase binding,protein homodimerization activity,cadherin binding,calcium-independent phospholipase A2 activity,peroxiredoxin activity,Requires Ontology;	12	12	12	12	12	12	12	12	12	12	271547	274174	275945	273252	269866	272957	2347.34	0.859967
Myl12b	Myosin regulatory light chain 12B	Q3THE2	ML12B_MOUSE	stress fiber,brush border,myosin II complex,Z disc,apical part of cell,extracellular exosome,cell cortex region	regulation of cell shape,platelet aggregation	calcium ion binding,myosin heavy chain binding	12	12	12	12	12	12	12	12	12	12	265599	275440	266275	277136	272897	271469	5276.29	1.94361
Fgb	Fibrinogen beta chain	Q8K0E8	FIBB_MOUSE	fibrinogen complex,extracellular space,cell cortex,external side of plasma membrane,cell surface,platelet alpha granule,extracellular exosome,blood microparticle,extracellular vesicle	adaptive immune response,cell-matrix adhesion,signal transduction,plasminogen activation,positive regulation of heterotypic cell-cell adhesion,fibrinolysis,induction of bacterial agglutination,cellular protein complex assembly,cellular response to leptin stimulus,innate immune response,positive regulation of vasoconstriction,positive regulation of exocytosis,positive regulation of protein secreti…	structural molecule activity,protein binding, bridging,chaperone binding,receptor binding,cell adhesion molecule binding	21	21	21	21	21	21	21	21	21	21	267508	272946	264249	268232	273084	269204	3789.09	1.40752
Flna	Filamin, alpha;Filamin-A	B7FAU9;Q8BTM8	B7FAU9_MOUSE;FLNA_MOUSE	;nucleus,nucleolus,cytoplasm,trans-Golgi network,cytosol,plasma membrane,brush border,cell-cell junction,focal adhesion,cell cortex,actin cytoskeleton,membrane,Z disc,growth cone,extracellular matrix,Myb complex,actin filament bundle,extracellular exosome,filamentous actin	;angiogenesis,epithelial to mesenchymal transition,blood vessel remodeling,heart morphogenesis,adenylate cyclase-inhibiting dopamine receptor signaling pathway,negative regulation of neuron projection development,negative regulation of transcription from RNA polymerase I promoter,actin cytoskeleton organization,regulation of cell migration,actin cytoskeleton reorganization,regulation of actin fil…	;G-protein coupled receptor binding,RNA binding,actin binding,signal transducer activity,protein kinase C binding,protein binding,transcription factor binding,potassium channel regulator activity,Rho GTPase binding,Ral GTPase binding,kinase binding,small GTPase binding,Fc-gamma receptor I complex binding,protein homodimerization activity,ion channel binding,cadherin binding,Rac GTPase binding,act…	85	85	85	85	85	85	85	85	85	85	268055	266239	267733	264734	267378	266828	1356.54	0.508397
Prg2	Bone marrow proteoglycan	Q61878	PRG2_MOUSE	extracellular exosome	defense response to nematode,immune response,negative regulation of interleukin-10 production,positive regulation of interleukin-4 production,regulation of cytokine biosynthetic process,defense response to bacterium	carbohydrate binding	3	3	3	3	3	3	3	3	3	3	295271	251810	251886	255051	277472	266298	19419.1	7.29226
Tpm3	Isoform 2 of Tropomyosin alpha-3 chain	P21107-2	TPM3_MOUSE				21	21	21	21	21	21	21	21	21	21	262728	266249	263700	262199	267344	264444	2247.45	0.84988
Myh2	MCG140437, isoform CRA_d	G3UW82	G3UW82_MOUSE	Golgi apparatus,actomyosin contractile ring,muscle myosin complex,cell-cell junction,myofibril,A band,protein complex	plasma membrane repair,muscle contraction,response to activity,actin-mediated cell contraction	motor activity,ATP binding,actin filament binding	27	27	27	27	27	27	27	27	27	27	267913	263881	259351	263297	262494	263387	3075.17	1.16755
Cpz	Carboxypeptidase Z	Q8R4V4	CBPZ_MOUSE	proteinaceous extracellular matrix,extracellular space,extracellular exosome	peptide metabolic process,Wnt signaling pathway,protein processing	metallocarboxypeptidase activity,serine-type carboxypeptidase activity,zinc ion binding	11	11	11	11	11	11	11	11	11	11	258800	263513	265476	259471	269052	263262	4265.32	1.62018
Prdx2	Peroxiredoxin-2	Q61171	PRDX2_MOUSE	mitochondrion,cytosol,myelin sheath,extracellular exosome	activation of MAPK activity,respiratory burst involved in inflammatory response,response to oxidative stress,regulation of hydrogen peroxide metabolic process,removal of superoxide radicals,positive regulation of blood coagulation,negative regulation of lipopolysaccharide-mediated signaling pathway,negative regulation of NF-kappaB transcription factor activity,response to lipopolysaccharide,cellu…	peroxidase activity,protein binding,thioredoxin peroxidase activity,selenium binding,antioxidant activity	8	8	8	8	8	8	8	8	8	8	275625	266511	268190	253938	248221	262497	11157.4	4.25049
Prdx1	Peroxiredoxin-1	P35700	PRDX1_MOUSE	extracellular space,nucleus,cytoplasm,mitochondrion,cytosol,extracellular matrix,myelin sheath,extracellular exosome	response to reactive oxygen species,retina homeostasis,response to oxidative stress,cell proliferation,removal of superoxide radicals,natural killer cell activation,regulation of stress-activated MAPK cascade,erythrocyte homeostasis,natural killer cell mediated cytotoxicity,regulation of NF-kappaB import into nucleus,hydrogen peroxide catabolic process,cell redox homeostasis,oxidation-reduction p…	RNA binding,peroxidase activity,protein binding,thioredoxin peroxidase activity,identical protein binding,cadherin binding	11	11	11	11	11	11	11	11	11	11	266039	258933	267554	245046	259007	259316	8901.73	3.43277
Postn	Isoform 2 of Periostin;Isoform 5 of Periostin	Q62009-2;Q62009-5	POSTN_MOUSE	;	;	;	5	5	5	5	5	5	5	5	5	5	269006	260320	262844	226738	271079	257997	18016.2	6.98309
Ctsb	Cathepsin B	P10605	CATB_MOUSE	extracellular space,nucleolus,mitochondrion,lysosome,melanosome,intracellular membrane-bounded organelle,perinuclear region of cytoplasm,extracellular exosome	proteolysis,collagen catabolic process,epithelial cell differentiation,decidualization,viral entry into host cell,regulation of catalytic activity,proteolysis involved in cellular protein catabolic process,cellular response to thyroid hormone stimulus	cysteine-type endopeptidase activity,collagen binding,peptidase activity,cysteine-type peptidase activity,proteoglycan binding	17	17	17	17	17	17	17	17	17	17	255996	252930	256558	266676	256840	257800	5201.52	2.01766
Col6a2	Collagen alpha-2(VI) chain	Q02788	CO6A2_MOUSE	extracellular region,proteinaceous extracellular matrix,collagen trimer,extracellular space,extracellular matrix,sarcolemma,protein complex,extracellular exosome,extracellular vesicle	cell adhesion,response to glucose,protein heterotrimerization		20	20	20	20	20	20	20	20	20	20	270024	257777	240621	255177	264870	257694	11195.6	4.34455
Pdia6	Protein disulfide-isomerase A6	Q3TML0	Q3TML0_MOUSE				13	13	13	13	13	13	13	13	13	13	256517	257411	252698	264761	251566	256591	5192.1	2.02349
Casq1	Calsequestrin-1	O09165	CASQ1_MOUSE	mitochondrion,mitochondrial matrix,Golgi apparatus,terminal cisterna lumen,sarcoplasmic reticulum,T-tubule,I band,sarcoplasmic reticulum membrane,sarcoplasmic reticulum lumen	regulation of muscle contraction,endoplasmic reticulum organization,skeletal muscle tissue development,response to heat,response to organic substance,regulation of release of sequestered calcium ion into cytosol by sarcoplasmic reticulum,regulation of skeletal muscle contraction by regulation of release of sequestered calcium ion,response to denervation involved in regulation of muscle adaptation…	calcium ion binding	9	9	9	9	9	9	9	9	9	9	257875	247852	247935	267086	250038	254157	8312.97	3.27079
Nme1	Nucleoside diphosphate kinase A	P15532	NDKA_MOUSE	nucleus,mitochondrion,mitochondrial outer membrane,centrosome,cytosol,intermediate filament,membrane,ruffle membrane,myelin sheath,perinuclear region of cytoplasm,extracellular exosome	negative regulation of myeloid leukocyte differentiation,nucleoside diphosphate phosphorylation,GTP biosynthetic process,UTP biosynthetic process,CTP biosynthetic process,DNA metabolic process,endocytosis,lactation,negative regulation of gene expression,positive regulation of neuron projection development,response to amine,hippocampus development,mammary gland development,response to testosterone…	magnesium ion binding,RNA polymerase II regulatory region sequence-specific DNA binding,single-stranded DNA binding,RNA binding,deoxyribonuclease activity,nucleoside diphosphate kinase activity,ATP binding,GTP binding,intermediate filament binding,protein kinase binding,identical protein binding,gamma-tubulin binding,ribosomal small subunit binding	13	13	13	13	13	13	13	13	13	13	235911	254470	252849	238169	256223	247524	9678.25	3.91002
Apcs	Serum amyloid P-component	P12246	SAMP_MOUSE	extracellular space,nucleus,extracellular matrix,extracellular exosome,blood microparticle	negative regulation by host of viral exo-alpha-sialidase activity,negative regulation by host of viral glycoprotein metabolic process,innate immune response,negative regulation of monocyte differentiation,negative regulation of viral entry into host cell,negative regulation of viral process,negative regulation of exo-alpha-sialidase activity,negative regulation of glycoprotein metabolic process	complement component C1q binding,calcium ion binding,carbohydrate binding,identical protein binding,virion binding	8	8	8	8	8	8	8	8	8	8	259241	244684	241312	233315	245178	244746	9390.83	3.83697
Rpl22	60S ribosomal protein L22	P67984	RL22_MOUSE	nucleus,cytoplasm,ribosome,focal adhesion,cytosolic large ribosomal subunit,intracellular ribonucleoprotein complex,extracellular matrix,extracellular exosome	cytoplasmic translation,alpha-beta T cell differentiation	RNA binding,structural constituent of ribosome,heparin binding	2	2	2	2	2	2	2	2	2	2	244039	246121	243223	240978	240668	243006	2258.25	0.929298
Mup1;Mup15;Mup1	Major urinary protein 1;Major urinary protein 17;Major urinary protein 1	A2CEL1;A9R9W0;P11588	A2CEL1_MOUSE;A9R9W0_MOUSE;MUP1_MOUSE	;cellular_component,extracellular region;extracellular space,nucleus,cytosol	;transport,biological_process;energy reserve metabolic process,transport,insulin receptor signaling pathway,aerobic respiration,cellular response to starvation,positive regulation of gene expression,negative regulation of lipid storage,positive regulation of glucose metabolic process,heat generation,response to stilbenoid,glucose homeostasis,locomotor rhythm,negative regulation of gluconeogenesis…	;molecular_function,transporter activity,pheromone binding,small molecule binding;insulin-activated receptor activity,pheromone activity,transporter activity,pheromone binding,small molecule binding	13	13	13	13	13	13	13	13	13	13	230107	244813	238655	247764	251441	242556	8386.65	3.45762
Cnpy2	Protein canopy homolog 2	Q9QXT0	CNPY2_MOUSE	endoplasmic reticulum	enzyme linked receptor protein signaling pathway,tissue development,negative regulation of gene expression,regulation of low-density lipoprotein particle clearance,positive regulation of low-density lipoprotein particle receptor biosynthetic process	molecular_function	11	11	11	11	11	11	11	11	11	11	241506	241988	231117	241327	242242	239636	4776.05	1.99305
Fth1	Ferritin heavy chain	P09528	FRIH_MOUSE	extracellular region,nucleus,mitochondrion,autolysosome,extracellular exosome,endocytic vesicle lumen	intracellular sequestering of iron ion,receptor-mediated endocytosis,immune response,negative regulation of cell proliferation,negative regulation of fibroblast proliferation,oxidation-reduction process,iron ion import	ferroxidase activity,iron ion binding,ferric iron binding	10	10	10	10	10	10	10	10	10	10	249859	235403	237065	231445	236820	238118	6937.91	2.91364
Spon1	Spondin-1	Q8VCC9	SPON1_MOUSE	proteinaceous extracellular matrix,extracellular space,extracellular matrix	cell adhesion	metal ion binding	12	12	12	12	12	12	12	12	12	12	233517	242632	235774	240710	230524	236631	5009.34	2.11694
Ckb	Creatine kinase B-type	Q04447	KCRB_MOUSE	nucleus,mitochondrion,cytosol,dendrite,neuronal cell body,myelin sheath,extracellular exosome	phosphorylation,cerebellum development,substantia nigra development,cellular chloride ion homeostasis	creatine kinase activity,protein binding,ATP binding,ubiquitin protein ligase binding	17	17	17	17	17	17	17	17	17	17	232680	233807	229499	241555	231879	233884	4570.33	1.9541
Pcsk6	Protein Pcsk6	E9Q4D0;F6XJP7	E9Q4D0_MOUSE;F6XJP7_MOUSE	;extracellular space,cell surface,extracellular matrix	;zygotic determination of anterior/posterior axis, embryo,determination of left/right symmetry,glycoprotein metabolic process,protein processing,peptide hormone processing,nerve growth factor production,secretion by cell	;endopeptidase activity,serine-type endopeptidase activity,heparin binding,nerve growth factor binding	21	21	21	21	21	21	21	21	21	21	231869	232845	235214	225640	228612	230836	3748.58	1.62391
Hnrnpa3	Heterogeneous nuclear ribonucleoprotein A3	A2AL12;Q8BG05	A2AL12_MOUSE;ROA3_MOUSE	;spliceosomal complex	;mRNA processing,RNA splicing	;RNA binding	13	13	13	13	13	13	13	13	13	13	219767	228647	224081	232914	235694	228221	6455	2.8284
Ywhae	14-3-3 protein epsilon	P62259	1433E_MOUSE	nucleus,cytoplasm,mitochondrion,cytosol,kinesin complex,focal adhesion,membrane,axon,cytoplasmic vesicle membrane,melanosome,extracellular exosome,Requires Ontology,plasma membrane	MAPK cascade,neuron migration,protein targeting,substantia nigra development,hippocampus development,cerebral cortex development,cellular response to heat,negative regulation of protein dephosphorylation,positive regulation of protein export from nucleus,regulation of cytosolic calcium ion concentration,regulation of membrane repolarization,regulation of potassium ion transmembrane transporter ac…	RNA binding,calcium channel regulator activity,protein binding,potassium channel regulator activity,enzyme binding,protein domain specific binding,MHC class II protein complex binding,ubiquitin protein ligase binding,identical protein binding,histone deacetylase binding,ion channel binding,cadherin binding,protein heterodimerization activity,phosphoserine binding,phosphoprotein binding	22	22	22	22	22	22	22	22	22	22	228060	232104	231149	218041	227376	227346	5572.19	2.45098
Hapln1	Hyaluronan and proteoglycan link protein 1	Q9QUP5	HPLN1_MOUSE	proteinaceous extracellular matrix,extracellular matrix	skeletal system development,cell adhesion,central nervous system development	extracellular matrix structural constituent,hyaluronic acid binding	16	16	16	16	16	16	16	16	16	16	240394	219683	220514	221396	227506	225898	8668.89	3.83752
Hsp90aa1	Heat shock protein HSP 90-alpha	P07901	HS90A_MOUSE	intracellular,nucleus,cytoplasm,cytosol,membrane,ruffle membrane,melanosome,myelin sheath,protein complex,extracellular exosome	nitric oxide biosynthetic process,response to unfolded protein,telomere maintenance via telomerase,response to heat,response to cold,peptidyl-tyrosine phosphorylation,regulation of protein ubiquitination,protein refolding,protein import into mitochondrial outer membrane,positive regulation of nitric oxide biosynthetic process,positive regulation of cytotoxic T cell differentiation,response to ant…	RNA binding,protein tyrosine kinase activity,protein binding,ATP binding,ATPase activity,MHC class II protein complex binding,nitric-oxide synthase regulator activity,TPR domain binding,identical protein binding,protein homodimerization activity,histone deacetylase binding,GTPase binding,unfolded protein binding,DNA polymerase binding,disordered domain specific binding,protein tyrosine kinase bin…	18	18	18	18	18	18	18	18	18	18	228536	222704	230011	213485	228733	224694	6872.87	3.05877
Hnrnpd	Heterogeneous nuclear ribonucleoprotein D0 (Fragment);Heterogeneous nuclear ribonucleoprotein D, isoform CRA_a;Heterogeneous nuclear ribonucleoprotein D, isoform CRA_b;Heterogeneous nuclear ribonucleoprotein D0;Isoform 2 of Heterogeneous nuclear ribonucleoprotein D0;Isoform 3 of Heterogeneous nuclear ribonucleoprotein D0;Isoform 4 of Heterogeneous nuclear ribonucleoprotein D0	F6ZV59;G3X9W0;G5E8G0;Q60668;Q60668-2;Q60668-3;Q60668-4	F6ZV59_MOUSE;G3X9W0_MOUSE;G5E8G0_MOUSE;HNRPD_MOUSE;HNRPD_MOUSE;HNRPD_MOUSE;HNRPD_MOUSE	;;;nucleoplasm,cytosol,intracellular ribonucleoprotein complex,extracellular exosome;;;	;;;liver development,transcription, DNA-templated,regulation of transcription, DNA-templated,cerebellum development,regulation of telomere maintenance,response to drug,regulation of circadian rhythm,regulation of mRNA stability,positive regulation of translation,mRNA stabilization,response to calcium ion,response to electrical stimulus,3'-UTR-mediated mRNA destabilization,cellular response to ami…	;;;AT DNA binding,chromatin binding,RNA binding,protein binding,transcription factor binding,mRNA 3'-UTR AU-rich region binding,telomeric DNA binding,histone deacetylase binding;;;	9	9	9	9	9	9	9	9	9	9	213066	224470	208916	224580	242157	222638	12923.2	5.80457
Anxa6	Annexin;Annexin A6	F8WIT2;P14824	F8WIT2_MOUSE;ANXA6_MOUSE	;mitochondrion,lysosomal membrane,cytosol,focal adhesion,membrane,late endosome membrane,melanosome,perinuclear region of cytoplasm,extracellular exosome	;calcium ion transport,muscle contraction,regulation of muscle contraction,ion transmembrane transport,protein homooligomerization,mitochondrial calcium ion homeostasis,apoptotic signaling pathway	;calcium ion binding,GTP binding,calcium-dependent phospholipid binding,lipid binding,ligand-gated ion channel activity,cholesterol binding,protein homodimerization activity,calcium-dependent protein binding	38	38	38	38	38	38	38	38	38	38	233372	221740	217257	211219	215875	219892	8417.87	3.82817
Dnm2	Dynamin-2;Dynamin-2;Dynamin-2;Isoform 2 of Dynamin-2;Dynamin-2;Dynamin-2	F8WIV5;G3X9G4;P39054;P39054-2;Q3T9X3;Q3TCR7	F8WIV5_MOUSE;G3X9G4_MOUSE;DYN2_MOUSE;DYN2_MOUSE;Q3T9X3_MOUSE;Q3TCR7_MOUSE	;;Golgi membrane,phagocytic cup,photoreceptor inner segment,nucleus,endosome,Golgi apparatus,trans-Golgi network,centrosome,cytosol,microtubule,clathrin-coated pit,focal adhesion,postsynaptic density,lamellipodium,cell junction,midbody,phagocytic vesicle membrane,mitochondrial membrane,ruffle membrane,protein complex,postsynaptic membrane,clathrin-coated endocytic vesicle,perinuclear region of cy…	;;mitochondrial fission,G-protein coupled receptor internalization,ventricular septum development,dynamin family protein polymerization involved in mitochondrial fission,Golgi to plasma membrane transport,receptor-mediated endocytosis,phagocytosis,spermatogenesis,response to light stimulus,positive regulation of lamellipodium assembly,negative regulation of transforming growth factor beta recepto…	;;GTPase activity,protein binding,GTP binding,microtubule binding,SH3 domain binding,protein kinase binding,D2 dopamine receptor binding,protein complex binding,phosphatidylinositol 3-kinase regulatory subunit binding,WW domain binding,nitric-oxide synthase binding;;;	7	7	7	7	7	7	7	7	7	7	227596	226819	212470	204034	226564	219497	10696.2	4.87307
Hspa1b;Hspa1a	Heat shock 70 kDa protein 1B;Heat shock 70 kDa protein 1A	P17879;Q61696	HS71B_MOUSE;HS71A_MOUSE	zona pellucida receptor complex,intracellular,mitochondrion,mitochondrial matrix,centrosome,cell body;nucleus,cytoplasm,mitochondrion,centrosome,centriole,cytosol,focal adhesion,inclusion body,aggresome,nuclear speck,intracellular ribonucleoprotein complex,vesicle,protein complex,perinuclear region of cytoplasm,extracellular exosome,blood microparticle,ubiquitin ligase complex	binding of sperm to zona pellucida,response to heat,protein refolding,negative regulation of apoptotic process,negative regulation of cysteine-type endopeptidase activity involved in apoptotic process,positive regulation of microtubule nucleation,regulation of mitotic spindle assembly;telomere maintenance,DNA repair,mRNA catabolic process,response to unfolded protein,negative regulation of cell p…	protein binding,ATP binding;RNA polymerase II transcription corepressor activity,G-protein coupled receptor binding,RNA binding,receptor binding,protein binding,ATP binding,ATPase activity,enzyme binding,heat shock protein binding,denatured protein binding,ubiquitin protein ligase binding,ATPase activity, coupled,histone deacetylase binding,protein binding involved in protein folding,cadherin bin…	2	2	2	2	2	2	2	2	2	2	240505	221633	222302	202940	209423	219361	14398.5	6.56385
Epb41l2	Band 4.1-like protein 2	O70318	E41L2_MOUSE	nucleus,nucleoplasm,cytoskeleton,plasma membrane,focal adhesion,actin cytoskeleton,cell junction,extracellular exosome,cell cortex region,COP9 signalosome	transport,cell cycle,regulation of cell shape,actin cytoskeleton organization,cortical actin cytoskeleton organization,actomyosin structure organization,cell division,positive regulation of protein localization to cell cortex	actin binding,structural constituent of cytoskeleton,protein binding,spectrin binding,PH domain binding	8	8	8	8	8	8	8	8	8	8	212588	225232	212115	235165	207435	218507	11414.6	5.22393
Dpysl3	Dihydropyrimidinase-related protein 3	E9PWE8	E9PWE8_MOUSE				18	18	18	18	18	18	18	18	18	18	214272	214659	217352	215820	217981	216017	1625.22	0.75236
Phex	Metalloendopeptidase homolog PEX	P70669	PHEX_MOUSE	endoplasmic reticulum,Golgi apparatus,integral component of membrane,perinuclear region of cytoplasm	proteolysis,organophosphate metabolic process,bone mineralization,lung development,bone development,response to growth hormone,cellular response to vitamin D,cellular response to parathyroid hormone stimulus,response to sodium phosphate,response to insulin-like growth factor stimulus	metalloendopeptidase activity,metal ion binding	20	20	20	20	20	20	20	20	20	20	213458	214976	212637	221490	214365	215385	3526.71	1.63739
Vcan	Versican core protein;Versican core protein;Versican core protein;MCG116562, isoform CRA_a;Versican core protein;Isoform V1 of Versican core protein;Isoform V2 of Versican core protein;Isoform V3 of Versican core protein	E9PYH0;E9QMK2;E9QMK3;G3XA35;Q62059;Q62059-2;Q62059-3;Q62059-4	E9PYH0_MOUSE;E9QMK2_MOUSE;E9QMK3_MOUSE;G3XA35_MOUSE;CSPG2_MOUSE;CSPG2_MOUSE;CSPG2_MOUSE;CSPG2_MOUSE	;;;;extracellular region,proteinaceous extracellular matrix,extracellular space,membrane,extracellular matrix;;;	;;;;skeletal system development,osteoblast differentiation,ureteric bud development,cell adhesion,central nervous system development,heart development,glial cell migration,regulation of phosphoprotein phosphatase activity;;;	;;;;extracellular matrix structural constituent,calcium ion binding,hyaluronic acid binding,protein phosphatase binding,carbohydrate binding;;;	8	8	8	8	8	8	8	8	8	8	217935	213730	214083	215425	210840	214402	2587.08	1.20665
Lmnb1	Lamin-B1	P14733	LMNB1_MOUSE	nucleus,nuclear envelope,nuclear inner membrane,lamin filament,nucleoplasm,membrane,nuclear matrix,nuclear membrane	positive regulation of cyclin-dependent protein serine/threonine kinase activity involved in G2/M transition of mitotic cell cycle,positive regulation of JNK cascade	structural molecule activity,JUN kinase binding,phospholipase binding	41	41	41	41	41	41	41	41	41	41	211070	210071	208674	207902	212399	210023	1806.95	0.860356
Aco2	Aconitate hydratase, mitochondrial	Q99KI0	ACON_MOUSE	mitochondrion,myelin sheath	liver development,tricarboxylic acid cycle,citrate metabolic process,isocitrate metabolic process,response to isolation stress	aconitate hydratase activity,iron ion binding,3 iron, 4 sulfur cluster binding,4 iron, 4 sulfur cluster binding	30	30	30	30	30	30	30	30	30	30	212982	208267	216246	199385	213195	210015	6591.53	3.1386
Igfbp4	Insulin-like growth factor-binding protein 4	P47879	IBP4_MOUSE	extracellular space	regulation of cell growth,inflammatory response,regulation of glucose metabolic process,regulation of growth,positive regulation of MAPK cascade,positive regulation of insulin-like growth factor receptor signaling pathway,type B pancreatic cell proliferation	protein binding,insulin-like growth factor binding,insulin-like growth factor I binding,insulin-like growth factor II binding	10	10	10	10	10	10	10	10	10	10	226907	202131	207674	199128	211786	209525	10879.3	5.19237
Sparcl1	SPARC-like protein 1	P70663	SPRL1_MOUSE	proteinaceous extracellular matrix,extracellular space,extracellular exosome	signal transduction,anatomical structure development	calcium ion binding,collagen binding,extracellular matrix binding	22	22	22	22	22	22	22	22	22	22	207283	203530	209769	222978	202555	209223	8217.73	3.92773
Eif5	Eukaryotic translation initiation factor 5	P59325	IF5_MOUSE	cytoplasm,cytosol,plasma membrane	formation of translation preinitiation complex,regulation of translational initiation,activation of GTPase activity	RNA binding,translation initiation factor activity,GTP binding,cadherin binding,eukaryotic initiation factor eIF2 binding	5	5	5	5	5	5	5	5	5	5	206297	217823	209585	199704	211559	208994	6679.47	3.19601
Serpine2	Glia-derived nexin	Q07235	GDN_MOUSE	extracellular region,extracellular space,cytosol,extracellular matrix,platelet alpha granule,extrinsic component of external side of plasma membrane,neuromuscular junction,extracellular vesicle	blood coagulation,negative regulation of cell proliferation,response to wounding,negative regulation of peptidase activity,negative regulation of platelet activation,negative regulation of plasminogen activation,negative regulation of sodium ion transport,negative regulation of endopeptidase activity,negative regulation of protein processing,negative regulation of phosphatidylinositol 3-kinase si…	serine-type endopeptidase inhibitor activity,receptor binding,glycosaminoglycan binding,heparin binding	17	17	17	17	17	17	17	17	17	17	213978	207872	194366	201453	220110	207556	10126.3	4.87883
Prdx5	Peroxiredoxin-5, mitochondrial	P99029	PRDX5_MOUSE	extracellular space,nucleus,cytoplasm,mitochondrion,peroxisome,peroxisomal matrix,cytosol,cytoplasmic vesicle,intracellular membrane-bounded organelle,perinuclear region of cytoplasm,extracellular exosome	apoptotic process,response to oxidative stress,negative regulation of transcription from RNA polymerase III promoter,positive regulation of collagen biosynthetic process,cellular response to reactive oxygen species,hydrogen peroxide catabolic process,negative regulation of apoptotic process,negative regulation of cysteine-type endopeptidase activity involved in apoptotic process,cell redox homeos…	RNA polymerase III regulatory region DNA binding,peroxidase activity,receptor binding,thioredoxin peroxidase activity,antioxidant activity,cysteine-type endopeptidase inhibitor activity involved in apoptotic process,protein dimerization activity,peroxiredoxin activity,peroxynitrite reductase activity	8	8	8	8	8	8	8	8	8	8	218833	200560	213131	191896	213221	207528	11005.9	5.30333
Vdac1	Voltage-dependent anion-selective channel protein 1;Isoform Mt-VDAC1 of Voltage-dependent anion-selective channel protein 1	Q60932;Q60932-2	VDAC1_MOUSE	nucleus,mitochondrion,mitochondrial outer membrane,mitochondrial inner membrane,plasma membrane,synaptic vesicle,membrane,mitochondrial nucleoid,myelin sheath,membrane raft,pore complex,extracellular exosome;	behavioral fear response,anion transport,mitochondrial calcium ion transport,apoptotic process,chemical synaptic transmission,neuron-neuron synaptic transmission,learning,epithelial cell differentiation,anion transmembrane transport,regulation of mitophagy,regulation of anion transmembrane transport,negative regulation of reactive oxygen species metabolic process;	nucleotide binding,protein binding,voltage-gated anion channel activity,porin activity,protein kinase binding,protein complex binding,identical protein binding,ion channel binding;	14	14	14	14	14	14	14	14	14	14	208265	208448	200095	221661	197351	207164	9477.47	4.57486
Tkt	Transketolase	P40142	TKT_MOUSE	nucleoplasm,nuclear body,nuclear speck,vesicle,myelin sheath,extracellular exosome	regulation of growth,glyceraldehyde-3-phosphate biosynthetic process	transketolase activity,protein homodimerization activity,metal ion binding,cofactor binding	24	24	24	24	24	24	24	24	24	24	210893	202193	200814	201545	211765	205442	5404.99	2.63091
Gm10036;Rpl11	Protein Gm10036;60S ribosomal protein L11	E9PYL9;Q9CXW4	E9PYL9_MOUSE;RL11_MOUSE	cytosolic large ribosomal subunit;nucleoplasm,nucleolus,cytoplasm,membrane,cytosolic large ribosomal subunit,extracellular matrix,protein complex,extracellular exosome	ribosomal large subunit assembly,translation;ribosomal large subunit assembly,rRNA processing,translation,protein targeting,positive regulation of gene expression,positive regulation of protein binding,negative regulation of proteasomal ubiquitin-dependent protein catabolic process,protein localization to nucleus,ribosomal large subunit biogenesis,protein stabilization,regulation of signal transd…	RNA binding,structural constituent of ribosome;RNA binding,structural constituent of ribosome,protein binding,5S rRNA binding,ubiquitin protein ligase binding,ubiquitin ligase inhibitor activity	3	3	3	3	3	3	3	3	3	3	201081	206275	201802	204995	199734	202777	2749.65	1.35599
Pdia4	Protein disulfide-isomerase A4	A0A0R4J0Z1;P08003	A0A0R4J0Z1_MOUSE;PDIA4_MOUSE	;extracellular space,endoplasmic reticulum,endoplasmic reticulum lumen,cell surface,endoplasmic reticulum chaperone complex,melanosome	;protein folding,response to endoplasmic reticulum stress,cell redox homeostasis,oxidation-reduction process,chaperone-mediated protein folding	;RNA binding,protein disulfide isomerase activity,peptide disulfide oxidoreductase activity	24	24	24	24	24	24	24	24	24	24	203928	198727	200955	197317	202692	200724	2728.77	1.35947
Coro1a	Coronin-1A	O89053	COR1A_MOUSE	immunological synapse,phagocytic cup,cytoplasm,early endosome,cytosol,actin filament,plasma membrane,cell-cell junction,membrane,lamellipodium,axon,phagocytic vesicle membrane,cortical actin cytoskeleton,cell leading edge,protein complex,phagocytic vesicle,extracellular exosome,actin cytoskeleton	phagolysosome assembly,calcium ion transport,phagocytosis,actin filament organization,regulation of actin polymerization or depolymerization,regulation of cell shape,cell migration,actin cytoskeleton organization,positive regulation of cell migration,leukocyte chemotaxis,regulation of actin filament polymerization,negative regulation of vesicle fusion,cell-substrate adhesion,uropod organization,r…	RNA binding,actin binding,actin monomer binding,protein binding,protein C-terminus binding,cytoskeletal protein binding,myosin heavy chain binding,identical protein binding,protein homodimerization activity,phosphatidylinositol 3-kinase binding,actin filament binding	10	10	10	10	10	10	10	10	10	10	204029	204770	195606	206335	191391	200426	6550.49	3.26828
Eef1b2;Eef1b	Elongation factor 1-beta	A0A087WS46;O70251	A0A087WS46_MOUSE;EF1B_MOUSE	;cytoplasm,eukaryotic translation elongation factor 1 complex,endoplasmic reticulum	;translational elongation,response to ethanol	;translation elongation factor activity,protein binding	4	4	4	4	4	4	4	4	4	4	211897	191126	203398	198782	195133	200067	8015.27	4.00629
Elane	Neutrophil elastase	Q3UP87	ELNE_MOUSE	extracellular space,cytoplasm,cell surface,transcriptional repressor complex,secretory granule,extracellular exosome	negative regulation of transcription from RNA polymerase II promoter,response to yeast,acute inflammatory response to antigenic stimulus,leukocyte migration involved in inflammatory response,biosynthetic process of antibacterial peptides active against Gram-negative bacteria,proteolysis,phagocytosis,response to UV,response to lipopolysaccharide,defense response to bacterium,negative regulation of…	RNA polymerase II transcription corepressor activity,protease binding,endopeptidase activity,serine-type endopeptidase activity,heparin binding,peptidase activity,cytokine binding	6	6	6	6	6	6	6	6	6	6	212458	193950	198494	190603	197753	198652	8341.86	4.19924
Ldb3	LIM domain-binding protein 3;Isoform 2 of LIM domain-binding protein 3;Isoform 4 of LIM domain-binding protein 3	E9PYJ9;Q9JKS4-2;Q9JKS4-4	E9PYJ9_MOUSE;LDB3_MOUSE;LDB3_MOUSE	;;	;;	;;	11	11	11	11	11	11	11	11	11	11	186684	199432	190144	207989	197222	196294	8331.46	4.24437
Ptges3	Prostaglandin E synthase 3	D3Z7C6;Q9R0Q7	D3Z7C6_MOUSE;TEBP_MOUSE	;cellular_component,nucleus,nucleoplasm,telomerase holoenzyme complex,cytosol,actin filament,neuron projection,neuronal cell body,protein complex,perinuclear region of cytoplasm,extracellular exosome	;prostaglandin biosynthetic process,glycogen biosynthetic process,telomere maintenance via telomerase,cell proliferation,positive regulation of gene expression,sensory perception of pain,positive regulation of phosphorylation,glucocorticoid receptor signaling pathway,skin development,protein stabilization,chaperone-mediated protein complex assembly,positive regulation of telomerase activity,lung …	;p53 binding,telomerase activity,prostaglandin-E synthase activity,unfolded protein binding,Hsp90 protein binding,DNA polymerase binding	2	2	2	2	2	2	2	2	2	2	190912	231089	190740	168946	195179	195373	22446.5	11.489
Tagln2	Transgelin-2	Q9WVA4	TAGL2_MOUSE	vesicle,extracellular exosome	epithelial cell differentiation	cadherin binding	13	13	13	13	13	13	13	13	13	13	186693	194587	197486	204496	193528	195358	6462.37	3.30796
Gpx1	Glutathione peroxidase 1	P11352	GPX1_MOUSE	cytoplasm,mitochondrion,cytosol,extracellular exosome,Lewy body	response to reactive oxygen species,temperature homeostasis,endothelial cell development,negative regulation of inflammatory response to antigenic stimulus,lipid metabolic process,triglyceride metabolic process,glutathione metabolic process,apoptotic process,response to oxidative stress,sensory perception of sound,cell proliferation,intrinsic apoptotic signaling pathway in response to oxidative s…	glutathione peroxidase activity,protein binding,SH3 domain binding	8	8	8	8	8	8	8	8	8	8	196312	192656	196955	188154	195028	193821	3568.91	1.84134
Itih4	Inter alpha-trypsin inhibitor, heavy chain 4;Inter alpha-trypsin inhibitor, heavy chain 4;Inter alpha-trypsin inhibitor, heavy chain 4	A6X935;E9PVD2;E9Q5L2	ITIH4_MOUSE;E9PVD2_MOUSE;E9Q5L2_MOUSE	cytoplasm,plasma membrane,extracellular exosome,blood microparticle;;	acute-phase response,negative regulation of endopeptidase activity,hyaluronan metabolic process,response to cytokine;;	serine-type endopeptidase inhibitor activity,protein binding,calcium ion binding,hyaluronic acid binding;;	15	15	15	15	15	15	15	15	15	15	192495	193965	194756	192939	192105	193252	1090.81	0.564449
Eno3	Beta-enolase	P21550	ENOB_MOUSE	phosphopyruvate hydratase complex,extracellular space,cytosol,plasma membrane,membrane,extracellular exosome	glycolytic process,aging,response to drug,skeletal muscle tissue regeneration	magnesium ion binding,phosphopyruvate hydratase activity,protein homodimerization activity,protein heterodimerization activity	14	14	14	14	14	14	14	14	14	14	201641	190648	192447	186548	185379	191332	6448.1	3.37011
Ca1	Carbonic anhydrase 1	P13634	CAH1_MOUSE	cytoplasm,extracellular exosome	one-carbon metabolic process	arylesterase activity,carbonate dehydratase activity,zinc ion binding,hydro-lyase activity	12	12	12	12	12	12	12	12	12	12	196970	190831	194384	181723	189729	190727	5797.31	3.03958
Podn	Podocan	Q7TQ62	PODN_MOUSE	proteinaceous extracellular matrix,extracellular space,cytoplasm	negative regulation of protein kinase activity,negative regulation of cell proliferation,cytokine-mediated signaling pathway,negative regulation of cell migration,negative regulation of JAK-STAT cascade	protein kinase inhibitor activity,collagen binding	17	17	17	17	17	17	17	17	17	17	202220	183872	190907	181761	191062	189964	8011.24	4.21723
Fgg	Fibrinogen gamma chain	Q3UER8;Q8VCM7	Q3UER8_MOUSE;FIBG_MOUSE	;fibrinogen complex,extracellular space,cell cortex,external side of plasma membrane,cell surface,platelet alpha granule,extracellular exosome,blood microparticle	;adaptive immune response,cell-matrix adhesion,signal transduction,protein secretion,plasminogen activation,positive regulation of heterotypic cell-cell adhesion,fibrinolysis,cellular protein complex assembly,innate immune response,positive regulation of vasoconstriction,positive regulation of exocytosis,positive regulation of protein secretion,protein polymerization,response to calcium ion,posit…	;receptor binding,structural molecule activity,protein binding, bridging,metal ion binding,cell adhesion molecule binding	16	16	16	16	16	16	16	16	16	16	188894	188619	191182	191602	185892	189238	2294.77	1.21264
P4ha1	Prolyl 4-hydroxylase subunit alpha-1	Q60715	P4HA1_MOUSE	mitochondrion,endoplasmic reticulum,endoplasmic reticulum lumen,membrane,procollagen-proline 4-dioxygenase complex,intracellular membrane-bounded organelle	peptidyl-proline hydroxylation to 4-hydroxy-L-proline,collagen fibril organization,oxidation-reduction process	procollagen-proline 4-dioxygenase activity,iron ion binding,oxidoreductase activity, acting on single donors with incorporation of molecular oxygen, incorporation of two atoms of oxygen,L-ascorbic acid binding,identical protein binding	16	16	16	16	16	16	16	16	16	16	197002	183049	177657	176085	187616	184282	8448.62	4.58462
Ighm	Ig mu chain C region (Fragment)	A0A075B5P6;A0A075B6A0	A0A075B5P6_MOUSE;A0A075B6A0_MOUSE	;	;	;	18	18	18	18	18	18	18	18	18	18	187177	184000	180607	187509	180144	183888	3490.29	1.89806
Pvalb	Parvalbumin alpha	P32848	PRVA_MOUSE	nucleus,cytoplasm,axon,neuronal cell body,terminal bouton,protein complex,extracellular exosome	regulation of cytosolic calcium ion concentration	calcium ion binding,protein homodimerization activity,protein heterodimerization activity	11	11	11	11	11	11	11	11	11	11	197241	177397	185038	169402	186063	183028	10399.8	5.68209
Tubb2a	Tubulin beta-2A chain	Q7TMM9	TBB2A_MOUSE	nucleus,cytoplasm,microtubule,microtubule cytoskeleton,extracellular exosome,extracellular vesicle	cytoskeleton organization,microtubule-based process	GTPase activity,structural constituent of cytoskeleton,GTP binding	7	7	7	7	7	7	7	7	7	7	180863	177286	183563	193747	177833	182658	6691.93	3.66363
Alpl	Alkaline phosphatase, tissue-nonspecific isozyme	P09242	PPBT_MOUSE	proteinaceous extracellular matrix,plasma membrane,membrane,anchored component of membrane,extracellular membrane-bounded organelle,extracellular exosome	osteoblast differentiation,endochondral ossification,developmental process involved in reproduction,dephosphorylation,response to lipopolysaccharide,response to vitamin D,response to antibiotic,response to glucocorticoid,cellular response to organic cyclic compound,cementum mineralization	alkaline phosphatase activity,protein binding,pyrophosphatase activity,metal ion binding	13	13	13	13	13	13	13	13	13	13	187867	179975	183156	175858	184664	182304	4588.69	2.51705
Gm28062;Hnrnpu	Heterogeneous nuclear ribonucleoprotein U	G3XA10;Q8VEK3	G3XA10_MOUSE;HNRPU_MOUSE	;nuclear chromosome,kinetochore,nucleus,nucleoplasm,centrosome,cell surface,membrane,nuclear matrix,nuclear speck,midbody,intracellular ribonucleoprotein complex,extracellular matrix,macromolecular complex,cytoplasmic ribonucleoprotein granule,CRD-mediated mRNA stability complex,catalytic step 2 spliceosome,mitotic spindle,inactive sex chromosome,mitotic spindle midzone,mitotic spindle microtubul…	;negative regulation of transcription from RNA polymerase II promoter,regulation of alternative mRNA splicing, via spliceosome,osteoblast differentiation,mRNA processing,regulation of mitotic cell cycle,RNA splicing,dosage compensation by inactivation of X chromosome,negative regulation of telomere maintenance via telomerase,circadian regulation of gene expression,negative regulation of kinase ac…	;RNA polymerase II core binding,core promoter binding,TFIIH-class transcription factor binding,DNA binding,chromatin binding,double-stranded DNA binding,single-stranded DNA binding,transcription corepressor activity,RNA binding,double-stranded RNA binding,single-stranded RNA binding,mRNA 3'-UTR binding,actin binding,protein binding,ATP binding,poly(A) binding,snRNA binding,poly(C) RNA binding,chr…	19	19	19	19	19	19	19	19	19	19	191120	182660	178295	176237	182847	182232	5722.64	3.14031
Pgam2	Phosphoglycerate mutase 2	O70250	PGAM2_MOUSE	nucleus,cytosol,extracellular exosome	gluconeogenesis,glycolytic process,striated muscle contraction,Notch signaling pathway,spermatogenesis,regulation of pentose-phosphate shunt,response to mercury ion	bisphosphoglycerate mutase activity,phosphoglycerate mutase activity,protein binding,hydrolase activity,2,3-bisphosphoglycerate-dependent phosphoglycerate mutase activity,cofactor binding	10	10	10	10	10	10	10	10	10	10	186249	176987	183412	181903	177346	181179	3984.11	2.19898
Mfge8	Lactadherin;Isoform 2 of Lactadherin	P21956;P21956-2	MFGM_MOUSE	extracellular space,external side of plasma membrane,membrane,extrinsic component of plasma membrane,extracellular matrix,extracellular exosome,extracellular vesicle;	angiogenesis,phagocytosis, recognition,phagocytosis, engulfment,cell adhesion,single fertilization,positive regulation of phagocytosis,positive regulation of apoptotic cell clearance;	phosphatidylserine binding,integrin binding,phosphatidylethanolamine binding;	15	15	15	15	15	15	15	15	15	15	176754	177475	177517	185191	175742	178536	3789.25	2.12241
Chga	Chromogranin-A	P26339	CMGA_MOUSE	extracellular space,secretory granule,transport vesicle membrane,chromaffin granule,mast cell granule,perinuclear region of cytoplasm	regulation of the force of heart contraction,mast cell chemotaxis,organelle organization,positive regulation of cAMP metabolic process,mast cell cytokine production,negative regulation of catecholamine secretion,mast cell degranulation,mast cell activation,defense response to Gram-negative bacterium,defense response to Gram-positive bacterium,positive regulation of cardiac muscle contraction,adre…	protein binding	14	14	14	14	14	14	14	14	14	14	178383	174602	176283	176406	176887	176512	1355.84	0.768126
Eef2	Elongation factor 2	P58252	EF2_MOUSE	cytoplasm,cytosol,polysome,plasma membrane,membrane,aggresome,intracellular ribonucleoprotein complex,extracellular matrix,polysomal ribosome,membrane raft,extracellular exosome,nucleus	hematopoietic progenitor cell differentiation,response to ischemia,skeletal muscle contraction,translational elongation,aging,glial cell proliferation,response to estradiol,response to endoplasmic reticulum stress,skeletal muscle cell differentiation,response to drug,response to hydrogen peroxide,response to ethanol,positive regulation of translation,response to folic acid,cellular response to br…	p53 binding,RNA binding,translation elongation factor activity,GTPase activity,protein binding,GTP binding,5S rRNA binding,protein kinase binding,ribosome binding,cadherin binding,actin filament binding	30	29	30	30	30	30	29	30	30	30	179690	175136	170881	177711	178959	176475	3574.98	2.02577
Hnrnpab	Heterogeneous nuclear ribonucleoprotein A/B	Q20BD0;Q80XR6;Q99020	Q20BD0_MOUSE;Q80XR6_MOUSE;ROAA_MOUSE	;;nucleus,nucleoplasm,cytoplasm,intracellular ribonucleoprotein complex,RNA polymerase II transcription factor complex	;;negative regulation of transcription from RNA polymerase II promoter,epithelial to mesenchymal transition,transcription, DNA-templated,positive regulation of transcription, DNA-templated	;;RNA binding,protein binding,transcription factor activity, sequence-specific DNA binding,sequence-specific DNA binding	5	5	5	5	5	5	5	5	5	5	172505	181792	173589	177056	170289	175046	4493.45	2.56701
Ca2	Carbonic anhydrase 2	P00920	CAH2_MOUSE	cytoplasm,cytosol,plasma membrane,microvillus,basolateral plasma membrane,axon,myelin sheath,apical part of cell,extracellular exosome	kidney development,morphogenesis of an epithelium,one-carbon metabolic process,regulation of pH,response to pH,response to zinc ion,carbon dioxide transport,positive regulation of synaptic transmission, GABAergic,positive regulation of cellular pH reduction,angiotensin-activated signaling pathway,odontogenesis of dentin-containing tooth,response to estrogen,regulation of anion transport,positive …	arylesterase activity,carbonate dehydratase activity,zinc ion binding	11	11	11	11	11	11	11	11	11	11	183486	169003	173687	169395	177499	174614	6054.07	3.46712
Hist1h1c	Histone H1.2	P15864	H12_MOUSE	nucleosome,nucleus,nuclear euchromatin,transcriptionally active chromatin	negative regulation of transcription from RNA polymerase II promoter,nucleosome assembly,regulation of transcription from RNA polymerase II promoter,nucleosome positioning,histone H3-K4 trimethylation,histone H3-K27 trimethylation	DNA binding,RNA binding,protein binding,chromatin DNA binding	7	7	7	7	7	7	7	7	7	7	193182	170275	168016	168887	170883	174248	10644	6.10853
Eef1d	Elongation factor 1-delta (Fragment);Elongation factor 1-delta;Elongation factor 1-delta	E9QN08;P57776;Q80T06	E9QN08_MOUSE;EF1D_MOUSE;Q80T06_MOUSE	;fibrillar center,nucleus,cytoplasm,cytosol,eukaryotic translation elongation factor 1 complex,endoplasmic reticulum;	;regulation of transcription, DNA-templated,translational elongation,signal transduction,mRNA transcription,regulation of cell death,positive regulation of I-kappaB kinase/NF-kappaB signaling,cellular response to ionizing radiation;	;DNA binding,translation elongation factor activity,signal transducer activity,heat shock protein binding,activating transcription factor binding,cadherin binding;	7	7	7	7	7	7	7	7	7	7	162933	177032	174828	181852	172413	173812	7006.26	4.03095
Srsf1	Serine/arginine-rich-splicing factor 1;Serine/arginine-rich splicing factor 1	H7BX95;Q6PDM2	H7BX95_MOUSE;SRSF1_MOUSE	;nucleus,nucleoplasm,cytoplasm,nuclear speck,extracellular exosome,catalytic step 2 spliceosome,exon-exon junction complex	;alternative mRNA splicing, via spliceosome,mRNA 5'-splice site recognition,in utero embryonic development,RNA splicing,positive regulation of RNA splicing,oligodendrocyte differentiation,mRNA transport,cardiac muscle contraction,liver regeneration	;RNA binding,mRNA binding,protein binding,protein kinase B binding,DNA topoisomerase binding,RS domain binding	11	11	11	11	11	11	11	11	11	11	186191	174584	175737	159729	171081	173464	9522.65	5.48969
Capzb	F-actin-capping protein subunit beta	P47757	CAPZB_MOUSE	actin filament,brush border,F-actin capping protein complex,intercalated disc,membrane,Z disc,lamellipodium,cortical cytoskeleton,cytoskeletal calyx,extracellular exosome,WASH complex,acrosomal vesicle	cell morphogenesis,cytoskeleton organization,regulation of lamellipodium assembly,regulation of cell morphogenesis,cell projection organization,lamellipodium assembly,actin cytoskeleton organization,negative regulation of microtubule polymerization,neuron projection development,muscle fiber development,barbed-end actin filament capping,negative regulation of filopodium assembly,regulation of prot…	protein binding,cadherin binding,beta-tubulin binding,actin filament binding	12	12	12	12	12	12	12	12	12	12	172440	175538	176485	171740	170456	173332	2569.67	1.48251
Prkcsh	Glucosidase 2 subunit beta;Isoform 2 of Glucosidase 2 subunit beta	O08795;O08795-2	GLU2B_MOUSE	endoplasmic reticulum;	in utero embryonic development,liver development,N-glycan processing,nitrogen compound metabolic process,negative regulation of neuron projection development,protein heterooligomerization,renal system development;	RNA binding,protein kinase C binding,calcium ion binding,protein binding,ion channel binding,phosphoprotein binding;	11	11	11	11	11	11	11	11	11	11	168484	177957	164651	168743	171941	170355	4973.57	2.91953
Camp	Cathelicidin antimicrobial peptide	P51437	CAMP_MOUSE	extracellular space,specific granule,cell projection,extracellular exosome	positive regulation of protein phosphorylation,innate immune response in mucosa,positive regulation of cell proliferation,antibacterial humoral response,defense response to bacterium,negative regulation of growth of symbiont in host,negative regulation of growth of symbiont on or near host surface,innate immune response,positive regulation of angiogenesis,defense response to Gram-negative bacteri…		5	5	5	5	5	5	5	5	5	5	167893	171205	169487	171517	171033	170227	1521.96	0.894074
Pzp	Pregnancy zone protein	Q61838	PZP_MOUSE	extracellular region,extracellular space	embryo implantation,negative regulation of endopeptidase activity	endopeptidase inhibitor activity,serine-type endopeptidase inhibitor activity,protein complex binding,brain-derived neurotrophic factor binding,nerve growth factor binding	26	26	26	26	26	26	26	26	26	26	171138	166912	171006	171577	169819	170090	1892.35	1.11255
Tnmd	Tenomodulin	Q9EP64	TNMD_MOUSE	nuclear envelope,integral component of membrane	endothelial cell morphogenesis,negative regulation of endothelial cell proliferation,negative regulation of angiogenesis,tendon cell differentiation,cellular response to BMP stimulus		4	4	4	4	4	4	4	4	4	4	166265	165453	167808	168539	175097	168633	3814.24	2.26186
Park7	Protein deglycase DJ-1	A2A813;Q99LX0	A2A813_MOUSE;PARK7_MOUSE	;chromatin,nucleus,cytoplasm,mitochondrion,mitochondrial intermembrane space,mitochondrial matrix,endoplasmic reticulum,cytosol,plasma membrane,cell-cell adherens junction,PML body,neuron projection,cell body,membrane raft,perinuclear region of cytoplasm,extracellular exosome,presynapse,mitochondrial respiratory chain complex I	;negative regulation of protein phosphorylation,synaptic transmission, dopaminergic,positive regulation of acute inflammatory response to antigenic stimulus,DNA repair,negative regulation of protein kinase activity,proteolysis,protein deglycosylation,autophagy,inflammatory response,mitochondrion organization,single fertilization,cell proliferation,adult locomotory behavior,detoxification of coppe…	;transcription coactivator activity,RNA binding,mRNA binding,receptor binding,copper ion binding,protein binding,transcription factor binding,peptidase activity,superoxide dismutase copper chaperone activity,oxidoreductase activity, acting on peroxide as acceptor,enzyme binding,kinase binding,cytokine binding,tyrosine 3-monooxygenase activator activity,L-dopa decarboxylase activator activity,prot…	15	15	15	15	15	15	15	15	15	15	173676	168018	168739	157808	172214	168091	6211.81	3.6955
Atp5j2	ATP synthase subunit f, mitochondrial	P56135	ATPK_MOUSE	mitochondrial proton-transporting ATP synthase complex, coupling factor F(o),nucleus,nucleoplasm,mitochondrion,mitochondrial inner membrane,mitochondrial proton-transporting ATP synthase complex,integral component of membrane,extracellular exosome	ATP biosynthetic process,proton transport	ATPase activity	5	5	5	5	5	5	5	5	5	5	167007	164819	166693	167760	165812	166418	1134.66	0.681813
Rack1	Receptor of activated protein C kinase 1	P68040	RACK1_MOUSE	phagocytic cup,nucleus,nucleoplasm,cytoplasm,mitochondrion,cytosol,small ribosomal subunit,dendrite,midbody,neuron projection,neuronal cell body,perikaryon,cell body,perinuclear region of cytoplasm,extracellular exosome,IRE1-RACK1-PP2A complex	osteoblast differentiation,positive regulation of protein phosphorylation,translation,apoptotic process,activation of cysteine-type endopeptidase activity involved in apoptotic process,cell cycle,gastrulation,protein localization,negative regulation of gene expression,protein ubiquitination,negative regulation of translation,negative regulation of Wnt signaling pathway,negative regulation of cell…	RNA binding,receptor activity,protein kinase C binding,protein binding,ion channel inhibitor activity,cysteine-type endopeptidase activator activity involved in apoptotic process,enzyme binding,protein phosphatase binding,protein tyrosine kinase inhibitor activity,cyclin binding,receptor tyrosine kinase binding,signaling adaptor activity,SH2 domain binding,protein homodimerization activity,riboso…	17	17	17	17	17	17	17	17	17	17	166481	166567	165567	163800	166819	165847	1238.2	0.746595
Cap1	Adenylyl cyclase-associated protein 1	P40124	CAP1_MOUSE	extracellular region,extracellular space,cytoplasm,cytosol,plasma membrane,focal adhesion,cortical actin cytoskeleton,extracellular exosome	cell morphogenesis,ameboidal-type cell migration,platelet degranulation,receptor-mediated endocytosis,establishment or maintenance of cell polarity,signal transduction,actin polymerization or depolymerization,actin cytoskeleton organization,regulation of adenylate cyclase activity	actin binding,protein binding,adenylate cyclase binding	24	24	24	24	24	24	24	24	24	24	165181	167422	167117	163259	163824	165360	1880.55	1.13725
Loxl2	Lysyl oxidase homolog 2;Isoform 2 of Lysyl oxidase homolog 2	P58022;P58022-2	LOXL2_MOUSE	basement membrane,extracellular space,nucleus,nucleoplasm,chromosome,membrane,extracellular matrix;	response to hypoxia,epithelial to mesenchymal transition,endothelial cell proliferation,sprouting angiogenesis,transcription, DNA-templated,cellular protein modification process,receptor-mediated endocytosis,histone modification,protein deamination,collagen fibril organization,positive regulation of chondrocyte differentiation,endothelial cell migration,negative regulation of transcription, DNA-t…	chromatin binding,transcription corepressor activity,protein-lysine 6-oxidase activity,scavenger receptor activity,copper ion binding,methylated histone binding,oligosaccharide binding;	19	19	19	19	19	19	19	19	19	19	168524	162239	166802	166847	160967	165076	3276.36	1.98476
Crtap	Cartilage-associated protein	Q9CYD3	CRTAP_MOUSE	proteinaceous extracellular matrix,extracellular space,endoplasmic reticulum,macromolecular complex	spermatogenesis,peptidyl-proline hydroxylation to 3-hydroxy-L-proline,protein stabilization,chaperone-mediated protein folding,negative regulation of post-translational protein modification	protein complex binding	15	15	15	15	15	15	15	15	15	15	169833	162313	165530	155826	169436	164588	5784.45	3.51451
Rps15a	40S ribosomal protein S15a (Fragment);40S ribosomal protein S15a	F8WJ41;P62245	F8WJ41_MOUSE;RS15A_MOUSE	;cytoplasm,mitochondrion,membrane,cytosolic small ribosomal subunit,extracellular matrix,extracellular exosome	;translation,positive regulation of cell proliferation,response to virus,positive regulation of cell cycle	;RNA binding,structural constituent of ribosome	4	4	4	4	4	4	4	4	4	4	191274	152504	161145	147440	165116	163496	17017.7	10.4087
Plg	Plasminogen	P20918	PLMN_MOUSE	extracellular region,extracellular space,cell surface,extrinsic component of plasma membrane,extrinsic component of external side of plasma membrane,intracellular membrane-bounded organelle,other organism cell membrane,extracellular exosome,blood microparticle	proteolysis,blood coagulation,negative regulation of cell-substrate adhesion,negative regulation of angiogenesis,extracellular matrix disassembly,tissue regeneration,fibrinolysis,myoblast differentiation,muscle cell cellular homeostasis,tissue remodeling,proteolysis involved in cellular protein catabolic process,interaction with symbiont,negative regulation of fibrinolysis,positive regulation of …	endopeptidase activity,serine-type endopeptidase activity,receptor binding,enzyme binding,kinase binding,protein domain specific binding,apolipoprotein binding,chaperone binding,proteasome core complex binding,protein antigen binding	44	44	44	44	44	44	44	44	44	44	162260	163210	163079	163031	161835	162683	602.725	0.370491
Rplp0	60S acidic ribosomal protein P0	P14869	RLA0_MOUSE	nucleus,cytoplasm,endoplasmic reticulum,cytosol,focal adhesion,membrane,cytosolic large ribosomal subunit,dendrite,intracellular ribonucleoprotein complex,cytoplasmic ribonucleoprotein granule,extracellular exosome	lactation,response to selenium ion,ribosome biogenesis,cellular response to cAMP,cellular response to interleukin-4,cellular response to Thyroid stimulating hormone,cellular response to phorbol 13-acetate 12-myristate	RNA binding,structural constituent of ribosome,peptide binding	9	9	9	9	9	9	9	9	9	9	166047	159508	166838	155303	164905	162520	4948.29	3.04472
Stip1	Stress-induced-phosphoprotein 1	Q60864	STIP1_MOUSE	nucleus,cytosol,myelin sheath,protein complex		RNA binding,protein binding,protein C-terminus binding,Hsp70 protein binding,chaperone binding	12	12	12	12	12	12	12	12	12	12	168508	157664	163765	150831	170103	162174	7976.78	4.91865
Hspa9	Stress-70 protein, mitochondrial	P38647	GRP75_MOUSE	nucleolus,cytoplasm,mitochondrion,mitochondrial matrix,focal adhesion,extracellular matrix,mitochondrial nucleoid,myelin sheath,extracellular exosome	protein folding,protein export from nucleus,erythrocyte differentiation,negative regulation of erythrocyte differentiation,negative regulation of hematopoietic stem cell differentiation,negative regulation of hemopoiesis	RNA binding,protein binding,ATP binding,enzyme binding,ubiquitin protein ligase binding,unfolded protein binding	21	21	21	21	21	21	21	21	21	21	158577	162298	160935	166960	160523	161859	3147.47	1.94458
Actn3	Alpha-actinin-3	O88990	ACTN3_MOUSE	intracellular,striated muscle thin filament,brush border,sarcomere,Z disc	muscle contraction,regulation of the force of skeletal muscle contraction,skeletal muscle atrophy,transition between fast and slow fiber,response to denervation involved in regulation of muscle adaptation,positive regulation of fast-twitch skeletal muscle fiber contraction,negative regulation of glycolytic process,positive regulation of skeletal muscle tissue growth,positive regulation of skeleta…	calcium ion binding,protein binding,protein binding, bridging,protein homodimerization activity,actin filament binding	28	28	28	28	28	28	28	28	28	28	162681	158986	159584	167387	160260	161779	3434.56	2.12299
Itih1	Inter-alpha-trypsin inhibitor heavy chain H1	F8WJ05;Q61702	F8WJ05_MOUSE;ITIH1_MOUSE	;extracellular exosome,blood microparticle	;negative regulation of endopeptidase activity,hyaluronan metabolic process	;serine-type endopeptidase inhibitor activity	19	20	20	20	20	19	20	20	20	20	164324	156255	157506	166369	160764	161043	4319.69	2.68231
Ndufa4	Cytochrome c oxidase subunit NDUFA4	A0A0N4SVQ1;Q62425	A0A0N4SVQ1_MOUSE;NDUA4_MOUSE	;mitochondrion,mitochondrial inner membrane,mitochondrial respiratory chain complex IV,extracellular exosome,mitochondrial respiratory chain complex I	;oxidation-reduction process,hydrogen ion transmembrane transport	;protein complex binding,cytochrome-c oxidase activity	2	2	2	2	2	2	2	2	2	2	157809	160696	161772	160552	159556	160077	1491.52	0.931751
Rps9	40S ribosomal protein S9	Q6ZWN5	RS9_MOUSE	nucleus,nucleolus,cytoplasm,focal adhesion,membrane,cytosolic small ribosomal subunit,intracellular ribonucleoprotein complex,extracellular exosome	translation,positive regulation of cell proliferation,positive regulation of translational fidelity	RNA binding,structural constituent of ribosome,rRNA binding,translation regulator activity	7	7	7	7	7	7	7	7	7	7	179708	155088	161645	142745	158402	159518	13363.7	8.37755
Hspd1	60 kDa heat shock protein, mitochondrial	P63038	CH60_MOUSE	extracellular space,cytoplasm,mitochondrion,mitochondrial inner membrane,mitochondrial matrix,early endosome,peroxisomal matrix,rough endoplasmic reticulum,Golgi apparatus,cytosol,plasma membrane,clathrin-coated pit,cell surface,membrane,mitochondrial crista,coated vesicle,secretory granule,extracellular matrix,zymogen granule,myelin sheath,intracellular membrane-bounded organelle,protein complex…	response to hypoxia,detection of misfolded protein,B cell cytokine production,MyD88-dependent toll-like receptor signaling pathway,positive regulation of T cell mediated immune response to tumor cell,response to ischemia,'de novo' protein folding,activation of cysteine-type endopeptidase activity involved in apoptotic process,response to unfolded protein,apoptotic mitochondrial changes,response t…	lipopolysaccharide binding,protease binding,p53 binding,RNA binding,double-stranded RNA binding,ATP binding,high-density lipoprotein particle binding,hydrolase activity,enzyme binding,ubiquitin protein ligase binding,protein complex binding,apolipoprotein binding,apolipoprotein A-I binding,insulin binding,protein binding involved in protein folding,protein heterodimerization activity,unfolded pro…	22	22	22	22	22	22	22	22	22	22	163095	157880	159691	160890	154996	159310	3066.94	1.92513
Ddx5	Probable ATP-dependent RNA helicase DDX5;DEAD (Asp-Glu-Ala-Asp) box polypeptide 5	Q61656;Q8BTS0	DDX5_MOUSE;Q8BTS0_MOUSE	nucleus,nucleolus,cytoplasm,membrane,intracellular ribonucleoprotein complex,extracellular matrix,extracellular exosome,catalytic step 2 spliceosome,SMAD protein complex;	negative regulation of transcription from RNA polymerase II promoter,alternative mRNA splicing, via spliceosome,regulation of alternative mRNA splicing, via spliceosome,nuclear-transcribed mRNA catabolic process,epithelial to mesenchymal transition,regulation of transcription from RNA polymerase II promoter,circadian rhythm,mRNA transcription,RNA secondary structure unwinding,BMP signaling pathwa…	transcription cofactor activity,RNA binding,RNA helicase activity,mRNA 3'-UTR binding,ATP-dependent RNA helicase activity,protein binding,ATP binding,MH2 domain binding,pre-mRNA binding,ribonucleoprotein complex binding,SMAD binding,androgen receptor binding,R-SMAD binding,primary miRNA binding,promoter-specific chromatin binding;	17	17	17	17	17	17	17	17	17	17	160527	158344	160961	155165	159477	158895	2317.83	1.45872
Krt5	Keratin, type II cytoskeletal 5	Q922U2	K2C5_MOUSE	nucleus,cytoplasm,mitochondrion,intermediate filament,plasma membrane,membrane,keratin filament,extracellular exosome		structural molecule activity,protein binding,scaffold protein binding	14	14	14	14	14	14	14	14	14	14	156975	161626	155678	158189	157018	157897	2265.89	1.43504
Ighg1	Ig gamma-1 chain C region secreted form (Fragment)	A0A075B5P4;A0A0A6YWR2	A0A075B5P4_MOUSE;A0A0A6YWR2_MOUSE	;	;	;	4	4	4	4	4	4	4	4	4	4	164468	151213	159116	164198	148323	157464	7412.46	4.70741
Mmp9	Matrix metalloproteinase-9	P41245	MMP9_MOUSE	proteinaceous extracellular matrix,extracellular space,extracellular exosome	skeletal system development,ossification,positive regulation of protein phosphorylation,proteolysis,embryo implantation,extracellular matrix organization,collagen catabolic process,cellular response to reactive oxygen species,endodermal cell differentiation,positive regulation of apoptotic process,negative regulation of apoptotic process,positive regulation of DNA binding,positive regulation of e…	endopeptidase activity,metalloendopeptidase activity,serine-type endopeptidase activity,peptidase activity,metallopeptidase activity,zinc ion binding,identical protein binding	12	12	12	12	12	12	12	12	12	12	161839	153114	163654	146520	156516	156328	6902.83	4.41559
Serpina10	Protein Z-dependent protease inhibitor;Isoform 2 of Protein Z-dependent protease inhibitor	Q8R121;Q8R121-2	ZPI_MOUSE	extracellular space,extracellular exosome;	blood coagulation,negative regulation of endopeptidase activity;	serine-type endopeptidase inhibitor activity,heparin binding;	13	13	13	13	13	13	13	13	13	13	159688	155430	155241	154790	155743	156178	1991.91	1.27541
Actn4	Alpha-actinin-4	P57780	ACTN4_MOUSE	stress fiber,extracellular space,intracellular,nucleus,cytoplasm,cytosol,brush border,cell-cell junction,focal adhesion,nuclear body,Z disc,intracellular ribonucleoprotein complex,cortical cytoskeleton,pseudopodium,neuron projection,protein complex,perinuclear region of cytoplasm,extracellular exosome,actin cytoskeleton	response to hypoxia,protein transport,vesicle transport along actin filament,positive regulation of cell migration,peroxisome proliferator activated receptor signaling pathway,regulation of apoptotic process,retinoic acid receptor signaling pathway,positive regulation of pinocytosis,actin filament bundle assembly,negative regulation of cellular component movement,positive regulation of cellular c…	RNA polymerase II regulatory region sequence-specific DNA binding,nucleoside binding,RNA binding,calcium ion binding,protein binding,ligand-dependent nuclear receptor transcription coactivator activity,chromatin DNA binding,nuclear hormone receptor binding,protein homodimerization activity,retinoic acid receptor binding,ion channel binding,protein N-terminus binding,actin filament binding	30	30	30	30	30	30	30	30	30	30	152803	156681	155249	158346	157162	156048	2126.84	1.36294
Ywhag	14-3-3 protein gamma	P61982	1433G_MOUSE	cytosol,focal adhesion,membrane,cytoplasmic vesicle membrane,myelin sheath,extracellular exosome	protein targeting,cellular response to insulin stimulus,regulation of neuron differentiation,regulation of synaptic plasticity	RNA binding,actin binding,protein kinase C binding,insulin-like growth factor receptor binding,protein binding,protein domain specific binding,receptor tyrosine kinase binding,identical protein binding	5	5	5	5	5	5	5	5	5	5	154185	153060	159697	152314	151296	154111	3296.63	2.13913
Hnrnpf	Heterogeneous nuclear ribonucleoprotein F	Q9Z2X1	HNRPF_MOUSE	nucleoplasm,cytosol,membrane,catalytic step 2 spliceosome	mRNA processing,RNA splicing,regulation of RNA splicing	RNA binding,single-stranded RNA binding,TBP-class protein binding	13	13	13	13	13	13	13	13	13	13	154050	156766	157206	146634	155615	154054	4323.81	2.80668
Sfrp2	Secreted frizzled-related protein 2	P97299	SFRP2_MOUSE	extracellular region,extracellular space,integral component of membrane	patterning of blood vessels,somitogenesis,neural tube closure,chondrocyte development,outflow tract morphogenesis,cardiac left ventricle morphogenesis,apoptotic process,G-protein coupled receptor signaling pathway,response to nutrient,positive regulation of cell proliferation,negative regulation of cell proliferation,male gonad development,anterior/posterior pattern specification,regulation of re…	G-protein coupled receptor activity,protein binding,enzyme activator activity,Wnt-protein binding,Wnt-activated receptor activity,receptor agonist activity,endopeptidase activator activity	15	15	15	15	15	15	15	15	15	15	155072	150636	152921	148564	156950	152828	3354.86	2.19518
C1qc	Complement C1q subcomponent subunit C	Q02105	C1QC_MOUSE	collagen trimer,extracellular space,extracellular exosome,blood microparticle	complement activation, classical pathway,negative regulation of granulocyte differentiation,innate immune response,negative regulation of macrophage differentiation		6	6	6	6	6	6	6	6	6	6	144210	159145	153864	163521	143042	152756	9018.24	5.90368
Ighv14-1;Ighv14-3	Protein Ighv14-1 (Fragment);Protein Ighv14-3 (Fragment)	A0A075B5R4;A0A075B5R9	A0A075B5R4_MOUSE;A0A075B5R9_MOUSE	external side of plasma membrane,immunoglobulin complex, circulating,blood microparticle;external side of plasma membrane,immunoglobulin complex, circulating,blood microparticle	phagocytosis, recognition,phagocytosis, engulfment,complement activation, classical pathway,defense response to bacterium,innate immune response,B cell receptor signaling pathway,positive regulation of B cell activation;phagocytosis, recognition,phagocytosis, engulfment,complement activation, classical pathway,defense response to bacterium,innate immune response,B cell receptor signaling pathway,…	antigen binding,immunoglobulin receptor binding;antigen binding,immunoglobulin receptor binding	2	2	2	2	2	2	2	2	2	2	164096	156587	155793	136084	148645	152241	10559.9	6.93631
Trim28	Transcription intermediary factor 1-beta	Q62318	TIF1B_MOUSE	chromatin,nucleus,nucleoplasm,nuclear euchromatin,nuclear heterochromatin,RNA polymerase II transcription factor complex,nucleolus	negative regulation of transcription from RNA polymerase II promoter,in utero embryonic development,epithelial to mesenchymal transition,DNA repair,transcription, DNA-templated,protein phosphorylation,Ras protein signal transduction,embryo implantation,protein ubiquitination,chromatin modification,protein sumoylation,positive regulation of transcription factor import into nucleus,DNA methylation …	RNA polymerase II transcription coactivator activity,DNA binding,chromatin binding,transcription coactivator activity,transcription corepressor activity,RNA binding,protein kinase activity,ubiquitin-protein transferase activity,protein binding,zinc ion binding,ubiquitin protein ligase binding,Krueppel-associated box domain binding,chromo shadow domain binding,promoter-specific chromatin binding,t…	12	12	12	12	12	12	12	12	12	12	152542	150905	157545	143978	155641	152122	5238.61	3.44368
Got2	Aspartate aminotransferase, mitochondrial	P05202	AATM_MOUSE	mitochondrion,mitochondrial inner membrane,mitochondrial matrix,plasma membrane,cell surface,perikaryon,myelin sheath,protein complex,extracellular exosome	2-oxoglutarate metabolic process,oxaloacetate metabolic process,aspartate metabolic process,aspartate biosynthetic process,aspartate catabolic process,glutamate metabolic process,fatty acid transport,glutamate catabolic process to aspartate,glutamate catabolic process to 2-oxoglutarate,response to ethanol,L-kynurenine metabolic process	RNA binding,L-aspartate:2-oxoglutarate aminotransferase activity,phospholipid binding,kynurenine-oxoglutarate transaminase activity,amino acid binding,enzyme binding,pyridoxal phosphate binding,protein homodimerization activity,L-phenylalanine:2-oxoglutarate aminotransferase activity	9	9	9	9	8	9	9	9	9	8	153539	151121	151723	155165	148759	152061	2435.23	1.60148
Mug1	Murinoglobulin-1	P28665	MUG1_MOUSE	extracellular space	embryo implantation,negative regulation of endopeptidase activity	serine-type endopeptidase inhibitor activity	17	17	17	17	17	17	17	17	17	17	155003	155173	145013	142892	159641	151544	7214.66	4.76077
Myom2	Myomesin 2	Q14BI5	Q14BI5_MOUSE	mitochondrion,cytoskeleton,muscle myosin complex,Z disc,M band	extraocular skeletal muscle development,muscle contraction,striated muscle contraction,actin filament organization,sarcomere organization,striated muscle myosin thick filament assembly	structural constituent of cytoskeleton,structural constituent of muscle,kinase binding,actin filament binding,muscle alpha-actinin binding,structural molecule activity conferring elasticity	46	46	46	46	46	46	46	46	46	46	153449	152585	148058	149097	151652	150968	2302.63	1.52524
Nucb2	Nucleobindin-2	P81117;Q3UKN6	NUCB2_MOUSE;Q3UKN6_MOUSE	extracellular space,nucleus,nuclear outer membrane,cytoplasm,endoplasmic reticulum,endoplasmic reticulum-Golgi intermediate compartment,Golgi apparatus,perikaryon,extracellular exosome;	cellular calcium ion homeostasis;	DNA binding,calcium ion binding;	13	13	13	13	13	13	13	13	13	13	147555	152337	147989	158255	145504	150328	5082.06	3.38065
Anxa4	Annexin A4	P97429	ANXA4_MOUSE	nucleus,cytoplasm,plasma membrane,cell surface,vesicle membrane,apical plasma membrane,nuclear membrane,perinuclear region of cytoplasm,extracellular exosome	kidney development,regulation of transcription from RNA polymerase II promoter,Notch signaling pathway,epithelial cell differentiation,negative regulation of NF-kappaB transcription factor activity,negative regulation of interleukin-8 secretion	calcium ion binding,calcium-dependent phospholipid binding,identical protein binding,calcium-dependent protein binding,NF-kappaB binding	14	14	14	14	14	14	14	14	14	14	154007	148118	153642	147058	148328	150230	3318.23	2.20876
Capza2	F-actin-capping protein subunit alpha-2	P47754	CAZA2_MOUSE	brush border,F-actin capping protein complex,membrane,cortical cytoskeleton,extracellular exosome	biological_process,barbed-end actin filament capping	actin binding,protein binding	9	9	9	9	9	9	9	9	9	9	152660	150906	144127	151322	152075	150218	3471.47	2.31096
Ctsz	Cathepsin Z	Q9WUU7	CATZ_MOUSE	extracellular space,lysosome,endoplasmic reticulum,cell surface,growth cone,cytoplasmic vesicle,intracellular membrane-bounded organelle,extracellular exosome,cell cortex region	proteolysis,negative regulation of plasminogen activation,negative regulation of neuron projection development,negative regulation of protein binding,positive regulation of neuron apoptotic process,proteolysis involved in cellular protein catabolic process,epithelial tube branching involved in lung morphogenesis,regulation of neuron death,positive regulation of neural precursor cell proliferation	carboxypeptidase activity,cysteine-type endopeptidase activity	6	6	6	6	6	6	6	6	6	6	148289	146826	157162	152995	143853	149825	5265.65	3.51453
Lamc1	Laminin subunit gamma-1	F8VQJ3	F8VQJ3_MOUSE				15	15	15	15	15	15	15	15	15	15	146489	154631	148727	148288	150755	149778	3108.4	2.07534
Ncl	Nucleolin	P09405	NUCL_MOUSE	nucleus,nucleoplasm,nucleolus,cell cortex,membrane,intracellular ribonucleoprotein complex,cytoplasmic ribonucleoprotein granule,extracellular exosome	angiogenesis,negative regulation of translation,positive regulation of transcription from RNA polymerase II promoter,cellular response to epidermal growth factor stimulus,positive regulation of transcription of nuclear large rRNA transcript from RNA polymerase I promoter,cellular response to leukemia inhibitory factor	RNA binding,protein binding,protein C-terminus binding,telomeric DNA binding,identical protein binding,DNA topoisomerase binding,mRNA 5'-UTR binding	18	18	18	18	18	18	18	18	18	18	150233	147372	150428	148214	146812	148612	1648.04	1.10896
Eif4a1	Eukaryotic initiation factor 4A-I	P60843	IF4A1_MOUSE	nucleolus,cytoplasm,membrane,extracellular matrix,extracellular exosome	translational initiation,regulation of gene expression,RNA secondary structure unwinding	RNA binding,double-stranded RNA binding,translation initiation factor activity,ATP-dependent RNA helicase activity,protein binding,ATP binding	16	16	16	16	16	16	16	16	16	16	145581	148653	146931	152384	147681	148246	2570.79	1.73414
Arhgdia	Rho GDP-dissociation inhibitor 1	Q99PT1	GDIR1_MOUSE	immunological synapse,nucleus,cytosol,membrane,extracellular exosome	Rho protein signal transduction,regulation of cell shape,negative regulation of cell migration,regulation of protein localization,regulation of Rho protein signal transduction,positive regulation of GTPase activity,cellular response to mechanical stimulus,cellular response to organic cyclic compound,cellular response to redox state,semaphorin-plexin signaling pathway,regulation of actin cytoskele…	Rho GDP-dissociation inhibitor activity,GTPase activator activity,fatty acid binding,protein binding,Rho GTPase binding,protein kinase binding,Hsp90 protein binding	8	8	8	8	8	8	8	8	8	8	150120	149536	151811	142117	147421	148201	3745.75	2.52748
Efemp2	EGF-containing fibulin-like extracellular matrix protein 2	G5E8D6;Q9WVJ9	G5E8D6_MOUSE;FBLN4_MOUSE	;proteinaceous extracellular matrix,extracellular space,extracellular exosome,extracellular vesicle	;	;calcium ion binding	7	7	7	7	7	7	7	7	7	7	137679	156180	147534	158040	140663	148019	9059.3	6.12035
Sema3d	Semaphorin-3D	Q8BH34	SEM3D_MOUSE	extracellular space	nervous system development,cell differentiation,negative chemotaxis	neuropilin binding	7	7	7	7	7	7	7	7	7	7	150796	149134	145768	142122	151609	147886	3923.87	2.65331
Cp	Ceruloplasmin	E9PZD8;G3X8Q5;G3X9T8;Q61147	E9PZD8_MOUSE;G3X8Q5_MOUSE;G3X9T8_MOUSE;CERU_MOUSE	;;;extracellular space,lysosomal membrane,extracellular exosome,blood microparticle	;;;copper ion transport,cellular iron ion homeostasis,oxidation-reduction process	;;;ferroxidase activity,copper ion binding,chaperone binding	19	19	19	19	19	19	19	19	19	19	142469	143147	151634	150491	145111	146571	4233.22	2.88818
Igf2	Insulin-like growth factor II	E9QLW5;P09535	E9QLW5_MOUSE;IGF2_MOUSE	;extracellular space,extracellular exosome	;negative regulation of transcription from RNA polymerase II promoter,osteoblast differentiation,in utero embryonic development,embryonic placenta development,positive regulation of protein phosphorylation,glucose metabolic process,animal organ morphogenesis,regulation of receptor activity,exocrine pancreas development,regulation of histone modification,insulin receptor signaling pathway via phos…	;insulin receptor binding,insulin-like growth factor receptor binding,hormone activity,protein binding,growth factor activity,protein serine/threonine kinase activator activity,receptor agonist activity	5	5	5	5	5	5	5	5	5	5	147317	147392	143104	145735	144413	145592	1858.64	1.27661
Tpm2	Tropomyosin beta chain	P58774	TPM2_MOUSE	muscle thin filament tropomyosin,actin filament,actin cytoskeleton	muscle contraction,actin filament organization,regulation of ATPase activity	structural constituent of cytoskeleton,protein binding,structural constituent of muscle,identical protein binding,protein homodimerization activity,protein heterodimerization activity,actin filament binding	7	7	7	7	7	7	7	7	7	7	153443	145256	141058	142029	144299	145217	4898.34	3.37312
Ube2n	Ubiquitin-conjugating enzyme E2 N	P61089	UBE2N_MOUSE	ubiquitin ligase complex,fibrillar center,nucleus,cytoplasm,UBC13-MMS2 complex,UBC13-UEV1A complex,protein complex,extracellular exosome	double-strand break repair via homologous recombination,DNA double-strand break processing,postreplication repair,ubiquitin-dependent protein catabolic process,protein ubiquitination,histone ubiquitination,positive regulation of histone modification,regulation of histone ubiquitination,positive regulation of I-kappaB kinase/NF-kappaB signaling,positive regulation of DNA repair,T cell receptor sig…	RNA binding,ubiquitin-protein transferase activity,protein binding,ATP binding,ubiquitin protein ligase binding,ubiquitin binding,ubiquitin protein ligase activity,ubiquitin conjugating enzyme activity	5	5	5	5	5	5	5	5	5	5	156324	142539	146909	133942	145722	145087	8072.77	5.56408
Sost	Sclerostin	B2RQA5;Q99P68	B2RQA5_MOUSE;SOST_MOUSE	;proteinaceous extracellular matrix,extracellular space,extracellular matrix	;ossification,Wnt signaling pathway,negative regulation of Wnt signaling pathway,negative regulation of ossification,negative regulation of BMP signaling pathway,negative regulation of protein complex assembly,positive regulation of transcription, DNA-templated,cellular response to parathyroid hormone stimulus,negative regulation of canonical Wnt signaling pathway,negative regulation of Wnt signa…	;protein binding,transcription factor binding,heparin binding	4	4	4	4	4	4	4	4	4	4	158861	144681	140658	139389	140385	144795	8118.83	5.60713
Myoc	Myocilin	O70624	MYOC_MOUSE	proteinaceous extracellular matrix,extracellular space,mitochondrial outer membrane,mitochondrial inner membrane,mitochondrial intermembrane space,endoplasmic reticulum,rough endoplasmic reticulum,Golgi apparatus,cilium,extracellular matrix,cytoplasmic vesicle,node of Ranvier,extracellular exosome	osteoblast differentiation,negative regulation of cell-matrix adhesion,positive regulation of phosphatidylinositol 3-kinase signaling,skeletal muscle hypertrophy,myelination in peripheral nervous system,positive regulation of cell migration,neuron projection development,negative regulation of Rho protein signal transduction,non-canonical Wnt signaling pathway via JNK cascade,ERBB2-ERBB3 signaling…	fibronectin binding,frizzled binding,protein binding,receptor tyrosine kinase binding,myosin light chain binding,metal ion binding	15	15	15	15	15	15	15	15	15	15	141334	145180	142403	148287	141404	143722	2990.95	2.08107
Rps8	40S ribosomal protein S8	P62242	RS8_MOUSE	nucleus,endoplasmic reticulum,cytosol,focal adhesion,membrane,cytosolic small ribosomal subunit,intracellular ribonucleoprotein complex,extracellular exosome	maturation of SSU-rRNA from tricistronic rRNA transcript (SSU-rRNA, 5.8S rRNA, LSU-rRNA),translation	RNA binding,structural constituent of ribosome	9	9	9	9	9	9	9	9	9	9	148880	140795	140164	142771	143406	143203	3445.73	2.40618
Ighv1-31	Protein Ighv1-31	A0A075B5V1	A0A075B5V1_MOUSE				3	3	3	3	3	3	3	3	3	3	125384	153204	136053	154362	142844	142370	12143.4	8.5295
Wdr1	WD repeat-containing protein 1	O88342	WDR1_MOUSE	podosome,cytosol,cell-cell junction,actin cytoskeleton,cortical actin cytoskeleton,actomyosin, actin portion,cell projection,myelin sheath,extracellular exosome,actin filament	neutrophil mediated immunity,sensory perception of sound,regulation of cell shape,actin cytoskeleton organization,actin filament fragmentation,platelet formation,regulation of actin filament depolymerization,positive regulation of actin filament depolymerization,cortical cytoskeleton organization,establishment of planar polarity of follicular epithelium,apical junction assembly,maintenance of epi…	actin binding,actin filament binding	12	12	12	12	12	12	12	12	12	12	149585	141343	140452	136948	141636	141993	4637.17	3.26578
Hnrnpm	Heterogeneous nuclear ribonucleoprotein M;Isoform 2 of Heterogeneous nuclear ribonucleoprotein M	Q9D0E1;Q9D0E1-2	HNRPM_MOUSE	nucleoplasm,spliceosomal complex,membrane,nuclear matrix,extracellular matrix,paraspeckles,extracellular exosome,catalytic step 2 spliceosome;	alternative mRNA splicing, via spliceosome;	RNA binding,protein domain specific binding;	22	22	22	22	22	22	22	22	22	22	140669	144055	136095	141558	143538	141183	3165.68	2.24225
Npc2	Epididymal secretory protein E1	Q9Z0J0	NPC2_MOUSE	extracellular space,lysosome,endoplasmic reticulum,extracellular exosome	cholesterol metabolic process,response to virus,cholesterol transport,intracellular sterol transport,intracellular cholesterol transport,cholesterol efflux,cholesterol homeostasis	cholesterol binding,cholesterol transporter activity,enzyme binding	3	3	3	3	3	3	3	3	3	3	135947	144609	138167	144988	138759	140494	4069.14	2.8963
Enpp2	Ectonucleotide pyrophosphatase/phosphodiesterase family member 2;Isoform 3 of Ectonucleotide pyrophosphatase/phosphodiesterase family member 2	Q9R1E6;Q9R1E6-3	ENPP2_MOUSE	extracellular space,integral component of plasma membrane;	phospholipid metabolic process,receptor-mediated endocytosis,chemotaxis,immune response,phospholipid catabolic process,positive regulation of epithelial cell migration,regulation of cell migration,phosphatidylcholine catabolic process,regulation of angiogenesis,positive regulation of peptidyl-tyrosine phosphorylation,nucleic acid phosphodiester bond hydrolysis,positive regulation of lamellipodium…	nucleic acid binding,phosphodiesterase I activity,nucleotide diphosphatase activity,lysophospholipase activity,scavenger receptor activity,calcium ion binding,zinc ion binding,polysaccharide binding,alkylglycerophosphoethanolamine phosphodiesterase activity;	14	14	14	14	14	14	14	14	14	14	146806	138815	138564	136901	138651	139947	3911.48	2.79497
Calu	Calumenin	O35887	CALU_MOUSE	extracellular region,endoplasmic reticulum,endoplasmic reticulum lumen,endoplasmic reticulum membrane,Golgi apparatus,membrane,sarcoplasmic reticulum lumen,melanosome	platelet degranulation	calcium ion binding	12	12	12	12	12	12	12	12	12	12	138662	140064	139717	133388	138757	138118	2711.86	1.96345
Xirp2	Xin actin-binding repeat-containing protein 2;Isoform 2 of Xin actin-binding repeat-containing protein 2	Q4U4S6;Q4U4S6-2	XIRP2_MOUSE	Z disc,stress fiber,focal adhesion,filamentous actin;	ventricular septum development,actin cytoskeleton organization,cell-cell junction organization,cardiac muscle tissue morphogenesis;	actin binding,protein binding,metal ion binding,alpha-actinin binding;	2	2	2	2	2	2	2	2	2	2	158274	141157	136268	116820	131746	136853	15042.8	10.9919
Capg	Capping protein (Actin filament), gelsolin-like	Q99LB4	Q99LB4_MOUSE				10	10	10	10	10	10	10	10	10	10	132430	140424	141787	137655	130603	136580	4898.79	3.58675
Arpc5	Actin-related protein 2/3 complex subunit 5	Q9CPW4	ARPC5_MOUSE	cytoplasm,endosome,Arp2/3 protein complex,focal adhesion,lamellipodium,growth cone,extracellular exosome	smooth muscle cell migration,cell migration,orbitofrontal cortex development,maintenance of cell polarity,Arp2/3 complex-mediated actin nucleation,actin filament network formation,Requires Ontology,lamellipodium organization	structural constituent of cytoskeleton,actin filament binding	5	5	5	5	5	5	5	5	5	5	131681	141365	134498	133676	135283	135300	3645.69	2.69452
Thbs4	Thrombospondin-4	Q9Z1T2	TSP4_MOUSE	basement membrane,extracellular space,endoplasmic reticulum,sarcoplasmic reticulum,extracellular matrix,extracellular exosome	positive regulation of endothelial cell proliferation,response to unfolded protein,regulation of receptor activity,negative regulation of angiogenesis,regulation of tissue remodeling,response to endoplasmic reticulum stress,behavioral response to pain,tissue remodeling,positive regulation of peptidyl-tyrosine phosphorylation,myoblast migration,positive regulation of cell division,endothelial cell…	integrin binding,calcium ion binding,protein binding,growth factor activity,heparin binding	24	24	24	24	24	24	24	24	24	24	137107	136867	135492	134502	132277	135249	1969.94	1.45653
C3	Complement C3	P01027	CO3_MOUSE	extracellular space,protein complex,extracellular exosome,blood microparticle	positive regulation of type IIa hypersensitivity,positive regulation of protein phosphorylation,positive regulation of activation of membrane attack complex,fatty acid metabolic process,phagocytosis, engulfment,inflammatory response,complement activation,complement activation, alternative pathway,complement activation, classical pathway,positive regulation of vascular endothelial growth factor pr…	endopeptidase inhibitor activity,protein binding,C5L2 anaphylatoxin chemotactic receptor binding	35	35	35	35	35	35	35	35	35	35	137406	133901	135645	130568	136352	134775	2675.31	1.98502
Ctsk	Cathepsin K	P55097	CATK_MOUSE	extracellular space,nucleoplasm,lysosome,intracellular membrane-bounded organelle	intramembranous ossification,collagen catabolic process,bone resorption,proteolysis involved in cellular protein catabolic process,regulation of mitophagy,positive regulation of protein targeting to mitochondrion	fibronectin binding,cysteine-type endopeptidase activity,collagen binding,proteoglycan binding	5	5	5	5	5	5	5	5	5	5	143385	129369	131256	133896	135425	134666	5405.44	4.01396
Ran;1700009N14Rik	GTP-binding nuclear protein Ran	P62827;Q14AA6	RAN_MOUSE;Q14AA6_MOUSE	male germ cell nucleus,manchette,nucleus,nuclear envelope,nuclear pore,nucleoplasm,nucleolus,cytoplasm,centriole,membrane,midbody,extracellular matrix,sperm flagellum,melanosome,RNA nuclear export complex,protein complex,recycling endosome,extracellular exosome,chromatin;nucleus,cytoplasm	ribosomal subunit export from nucleus,ribosomal large subunit export from nucleus,ribosomal small subunit export from nucleus,protein import into nucleus, translocation,protein import into nucleus,protein export from nucleus,cell cycle,spermatid development,hippocampus development,actin cytoskeleton organization,positive regulation of protein binding,cellular protein localization,cellular protein…	magnesium ion binding,RNA binding,GTPase activity,protein binding,GTP binding,GDP binding,protein domain specific binding,protein complex binding,cadherin binding,dynein intermediate chain binding,protein heterodimerization activity,importin-alpha family protein binding,nucleocytoplasmic transporter activity,pre-miRNA binding;GTPase activity,GTP binding,protein domain specific binding	3	3	3	3	3	3	3	3	3	3	132936	133038	135026	133836	133852	133738	838.73	0.627145
Fgfr1	Fibroblast growth factor receptor 1	P16092	FGFR1_MOUSE	nucleolus,cytosol,plasma membrane,integral component of membrane,cytoplasmic vesicle,receptor complex	negative regulation of transcription from RNA polymerase II promoter,angiogenesis,ureteric bud development,in utero embryonic development,organ induction,positive regulation of mesenchymal cell proliferation,chondrocyte differentiation,vacuolar phosphate transport,brain development,salivary gland morphogenesis,sensory perception of sound,positive regulation of cell proliferation,fibroblast growth…	protein tyrosine kinase activity,fibroblast growth factor-activated receptor activity,protein binding,ATP binding,heparin binding,fibroblast growth factor binding,identical protein binding,protein homodimerization activity,Requires Ontology	7	7	7	7	7	7	7	7	7	7	136148	132468	134638	131236	131507	133200	2122.58	1.59353
Myom1	Isoform 2 of Myomesin-1;Myomesin-1	Q62234-2;Z4YJF5	MYOM1_MOUSE;Z4YJF5_MOUSE	;	;	;	32	32	32	32	32	32	32	32	32	32	132967	130627	135663	128900	133569	132346	2632.06	1.98878
C1qa	Complement C1q subcomponent subunit A	P98086	C1QA_MOUSE	collagen trimer,extracellular space,extracellular exosome	complement activation, classical pathway,response to iron ion,innate immune response	protein binding	9	9	9	9	9	9	9	9	9	9	130844	129631	127586	134488	136816	131873	3732.95	2.83072
Pip	Prolactin-inducible protein homolog	P02816	PIP_MOUSE	extracellular region,extracellular space,nucleus,apical plasma membrane,extracellular exosome	detection of chemical stimulus involved in sensory perception of bitter taste,retina homeostasis,regulation of immune system process,proteolysis,positive regulation of gene expression,negative regulation of T cell apoptotic process	aspartic-type endopeptidase activity,protein binding,IgG binding,protein dimerization activity	3	3	3	3	3	3	3	3	3	3	127293	134686	128615	137855	128865	131463	4568.65	3.47525
Hpx	Hemopexin	Q91X72	HEMO_MOUSE	extracellular space,cell,extracellular exosome,blood microparticle	positive regulation of immunoglobulin production,positive regulation of humoral immune response mediated by circulating immunoglobulin,cellular iron ion homeostasis,heme transport,hemoglobin metabolic process,heme metabolic process,positive regulation of tyrosine phosphorylation of STAT protein,regulation of protein metabolic process,positive regulation of response to interferon-gamma,positive re…	heme transporter activity,heme binding,metal ion binding	12	12	12	12	12	12	12	12	12	12	138366	128908	136972	121369	130923	131308	6830.08	5.20158
Gstm1	Glutathione S-transferase Mu 1	A2AE89;P10649	A2AE89_MOUSE;GSTM1_MOUSE	;cytoplasm,myelin sheath	;glutathione metabolic process,cellular response to drug	;glutathione transferase activity,protein binding,identical protein binding,protein homodimerization activity,protein heterodimerization activity	8	8	8	8	8	8	8	8	8	8	131940	133702	131598	128869	129567	131135	1939.43	1.47895
Ctsd	Cathepsin D	F8WIR1;P18242	F8WIR1_MOUSE;CATD_MOUSE	;extracellular space,mitochondrion,lysosome,melanosome,membrane raft,extracellular exosome,extracellular matrix	;autophagosome assembly,proteolysis,protein catabolic process,epithelial tube branching involved in lung morphogenesis	;aspartic-type endopeptidase activity,peptidase activity,hydrolase activity	7	7	7	7	7	7	7	7	7	7	135766	132772	135860	122595	128467	131092	5623.41	4.28966
Apoh	Beta-2-glycoprotein 1	Q01339	APOH_MOUSE	extracellular space,cell surface,extracellular matrix,very-low-density lipoprotein particle,high-density lipoprotein particle,chylomicron,extracellular exosome	negative regulation of endothelial cell proliferation,triglyceride metabolic process,blood coagulation, intrinsic pathway,negative regulation of endothelial cell migration,negative regulation of angiogenesis,regulation of blood coagulation,negative regulation of blood coagulation,plasminogen activation,negative regulation of myeloid cell apoptotic process,negative regulation of smooth muscle cell…	phospholipid binding,heparin binding,lipid binding,identical protein binding,lipoprotein lipase activator activity	5	5	5	5	5	5	5	5	5	5	133606	129481	135180	127468	129500	131047	3212.67	2.45154
Ndrg1	Protein NDRG1	Q62433	NDRG1_MOUSE	nucleus,cytoplasm,centrosome,cytosol,microtubule,plasma membrane,cell-cell adherens junction,microtubule cytoskeleton,myelin sheath,perinuclear region of cytoplasm,recycling endosome membrane,extracellular exosome	signal transduction,negative regulation of cell proliferation,DNA damage response, signal transduction by p53 class mediator,peripheral nervous system myelin maintenance,mast cell activation,cellular response to hypoxia,positive regulation of spindle checkpoint	microtubule binding,Rab GTPase binding,gamma-tubulin binding,cadherin binding	8	8	8	8	8	8	8	8	8	8	130614	134560	130561	133250	126205	131038	3204.02	2.44511
Cpe	Carboxypeptidase E	Q00493	CBPE_MOUSE	extracellular space,Golgi apparatus,secretory granule,transport vesicle membrane,secretory granule membrane,neuronal cell body,extracellular exosome,synaptic membrane	cardiac left ventricle morphogenesis,Wnt signaling pathway,insulin processing,protein localization to membrane	carboxypeptidase activity,metallocarboxypeptidase activity,serine-type carboxypeptidase activity,peptidase activity,zinc ion binding,neurexin family protein binding,cell adhesion molecule binding	8	8	8	8	8	8	8	8	8	8	128434	129066	129665	129383	131143	129538	1007.39	0.777682
Tgfbi	Transforming growth factor-beta-induced protein ig-h3	P82198	BGH3_MOUSE	proteinaceous extracellular matrix,basement membrane,extracellular space,trans-Golgi network,extracellular matrix,extracellular exosome	angiogenesis,chondrocyte differentiation,cell adhesion,cell proliferation,extracellular matrix organization	integrin binding,collagen binding,extracellular matrix binding	17	17	17	17	17	17	17	17	17	17	129605	129830	130263	130587	125904	129238	1902.06	1.47175
C8b	Complement component C8 beta chain	Q8BH35	CO8B_MOUSE	membrane attack complex,extracellular exosome,extracellular vesicle	complement activation, alternative pathway,complement activation, classical pathway,cytolysis	protein complex binding	15	15	15	15	15	15	15	15	15	15	122954	130870	127240	129422	128135	127724	2997.26	2.34666
Cox4i1	Cytochrome c oxidase subunit 4 isoform 1, mitochondrial	P19783	COX41_MOUSE	nucleus,mitochondrion,mitochondrial inner membrane,mitochondrial respiratory chain complex IV,membrane,mitochondrial membrane,extracellular exosome	mitochondrial electron transport, cytochrome c to oxygen,response to nutrient,hydrogen ion transmembrane transport	cytochrome-c oxidase activity	5	5	5	5	5	5	5	5	5	5	131168	128482	125563	119476	131522	127242	4959.87	3.89797
Adamtsl2	ADAMTS-like protein 2	Q7TSK7	ATL2_MOUSE	extracellular region,proteinaceous extracellular matrix	proteolysis,extracellular matrix organization,negative regulation of transforming growth factor beta receptor signaling pathway,lobar bronchus epithelium development	metalloendopeptidase activity,zinc ion binding,microfibril binding	19	19	19	19	19	19	19	19	19	19	125732	124450	124972	132654	124791	126520	3461	2.73554
Vcl	Vinculin	Q64727	VINC_MOUSE	podosome,cytoplasm,plasma membrane,brush border,cell-cell junction,adherens junction,cell-cell adherens junction,zonula adherens,fascia adherens,focal adhesion,actin cytoskeleton,sarcolemma,costamere,protein complex,membrane raft,extracellular exosome,outer dense plaque of desmosome,inner dense plaque of desmosome,extracellular vesicle,terminal web	morphogenesis of an epithelium,cell adhesion,lamellipodium assembly,regulation of cell migration,adherens junction assembly,protein localization to cell surface,apical junction assembly,axon extension,platelet aggregation,epithelial cell-cell adhesion	dystroglycan binding,structural molecule activity,protein binding,ubiquitin protein ligase binding,alpha-catenin binding,cadherin binding,actin filament binding	29	29	29	29	29	29	29	29	29	29	126861	126876	128846	124759	125025	126473	1656.59	1.30983
Erp44	Endoplasmic reticulum resident protein 44	Q9D1Q6	ERP44_MOUSE	endoplasmic reticulum,endoplasmic reticulum lumen,endoplasmic reticulum membrane,endoplasmic reticulum-Golgi intermediate compartment,cell surface,extracellular exosome	protein folding,response to unfolded protein,glycoprotein metabolic process,response to endoplasmic reticulum stress,cell redox homeostasis	protein disulfide isomerase activity,protein binding	7	7	7	7	7	7	7	7	7	7	129268	130093	128108	124435	117453	125871	5179.22	4.11469
Pglyrp1	Peptidoglycan recognition protein 1	O88593	PGRP1_MOUSE	cytoplasm,extracellular exosome	pattern recognition receptor signaling pathway,apoptotic process,peptidoglycan catabolic process,regulation of receptor activity,detection of bacterium,killing of cells of other organism,negative regulation of interferon-gamma production,negative regulation of natural killer cell differentiation involved in immune response,growth of symbiont in host,innate immune response,negative regulation of i…	cytokine activity,zinc ion binding,N-acetylmuramoyl-L-alanine amidase activity,peptidoglycan receptor activity,peptidoglycan binding	2	2	2	2	2	2	2	2	2	2	121068	151192	117792	123831	114549	125686	14677	11.6775
Rpsa	40S ribosomal protein SA	P14206	RSSA_MOUSE	basement membrane,nucleus,cytoplasm,plasma membrane,small ribosomal subunit,membrane,cytosolic small ribosomal subunit,90S preribosome,neuronal cell body,extracellular exosome	ribosomal small subunit assembly,endonucleolytic cleavage in ITS1 to separate SSU-rRNA from 5.8S rRNA and LSU-rRNA from tricistronic rRNA transcript (SSU-rRNA, 5.8S rRNA, LSU-rRNA),endonucleolytic cleavage to generate mature 3'-end of SSU-rRNA from (SSU-rRNA, 5.8S rRNA, LSU-rRNA),rRNA export from nucleus,translation,epithelial cell differentiation,cell-cell adhesion	RNA binding,structural constituent of ribosome,laminin receptor activity,ribosome binding,laminin binding	12	12	12	12	12	12	12	12	12	12	125750	124733	128585	123008	123287	125073	2256	1.80375
Hadhb	Trifunctional enzyme subunit beta, mitochondrial	Q99JY0	ECHB_MOUSE	mitochondrion,mitochondrial outer membrane,mitochondrial inner membrane,endoplasmic reticulum,mitochondrial fatty acid beta-oxidation multienzyme complex,mitochondrial nucleoid,extracellular exosome	fatty acid beta-oxidation	RNA binding,acetyl-CoA C-acyltransferase activity,long-chain-3-hydroxyacyl-CoA dehydrogenase activity	11	11	11	11	11	11	11	11	11	11	136452	118864	119049	111299	127756	122684	9652.86	7.86806
Akr1b1	Aldose reductase	P45376	ALDR_MOUSE	nucleoplasm,cytosol,cell projection cytoplasm,paranodal junction,mast cell granule,Schmidt-Lanterman incisure,perinuclear region of cytoplasm,extracellular exosome,Schwann cell microvillus	tissue homeostasis,renal water homeostasis,monosaccharide metabolic process,sorbitol biosynthetic process,response to water deprivation,naphthalene metabolic process,stress-activated protein kinase signaling cascade,regulation of urine volume,norepinephrine metabolic process,negative regulation of apoptotic process,daunorubicin metabolic process,doxorubicin metabolic process,positive regulation o…	alditol:NADP+ 1-oxidoreductase activity,glyceraldehyde oxidoreductase activity	10	10	10	10	10	10	10	10	10	10	131627	116357	121256	118310	122601	122030	5895.76	4.8314
Pdgfrl	Platelet-derived growth factor receptor-like protein	A0A0R4J0C9;Q6PE55	A0A0R4J0C9_MOUSE;PGFRL_MOUSE	;cellular_component,extracellular region	;biological_process	;molecular_function	9	9	9	9	9	9	9	9	9	9	117582	123800	115352	125558	124739	121406	4619.5	3.805
Des	Desmin	P31001	DESM_MOUSE	nucleus,cytoplasm,cytoskeleton,cell-cell junction,fascia adherens,intercalated disc,Z disc,neuromuscular junction,sarcolemma,contractile fiber,intermediate filament cytoskeleton,extracellular exosome,cardiac myofibril,intermediate filament	muscle organ development,intermediate filament organization	structural constituent of cytoskeleton,protein binding,cytoskeletal protein binding,identical protein binding	22	22	22	22	22	22	22	22	22	22	121176	123097	118197	123981	118817	121054	2545.47	2.10276
Krt42	Keratin, type I cytoskeletal 42	Q6IFX2	K1C42_MOUSE	cytoplasm,intermediate filament	biological_process	structural molecule activity	4	4	4	4	4	4	4	4	4	4	119987	129213	123263	117205	115094	120953	5542.38	4.58228
Asph	Aspartyl/asparaginyl beta-hydroxylase	A2AL85;Q8BSY0;Q8CBM2	A2AL85_MOUSE;ASPH_MOUSE;Q8CBM2_MOUSE	;cytoplasm,endoplasmic reticulum,plasma membrane,integral component of membrane,integral component of endoplasmic reticulum membrane,cortical endoplasmic reticulum,sarcoplasmic reticulum membrane;	;pattern specification process,negative regulation of cell proliferation,positive regulation of calcium ion transport into cytosol,regulation of inositol 1,4,5-trisphosphate-sensitive calcium-release channel activity,regulation of protein stability,activation of store-operated calcium channel activity,response to ATP,limb morphogenesis,peptidyl-aspartic acid hydroxylation,positive regulation of p…	;peptide-aspartate beta-dioxygenase activity,calcium ion binding,protein binding;	12	12	12	12	12	12	12	12	12	12	123490	125070	115250	118423	121100	120667	3934.56	3.26068
Fndc1	Protein Fndc1	E9Q043	E9Q043_MOUSE	cytoplasm,plasma membrane,cell-cell junction,nuclear speck,mitochondrial membrane	positive regulation of protein phosphorylation,positive regulation of cardiac muscle cell apoptotic process,regulation of protein transport,cellular response to hypoxia	molecular_function	2	2	2	2	2	2	2	2	2	2	136201	127523	124636	94299	119646	120461	15812.9	13.1269
Timp2	Metalloproteinase inhibitor 2	P25785;Q6PI17	TIMP2_MOUSE;Q6PI17_MOUSE	basement membrane,extracellular space,cell surface,extracellular matrix,extracellular exosome;	negative regulation of cell proliferation,response to hormone,negative regulation of endopeptidase activity,regulation of cAMP metabolic process,response to cytokine,positive regulation of catalytic activity,regulation of MAPK cascade,regulation of neuron differentiation,negative regulation of membrane protein ectodomain proteolysis,cellular response to organic substance,negative regulation of me…	protease binding,integrin binding,enzyme activator activity,metalloendopeptidase inhibitor activity,zinc ion binding;	8	8	8	8	8	8	8	8	8	8	114764	123021	123335	120617	117879	119923	3623.28	3.02134
Gyg1	Glycogenin-1	Q9R062	GLYG_MOUSE	membrane,extracellular exosome	glycogen biosynthetic process	glycogenin glucosyltransferase activity,metal ion binding,Requires Ontology	3	3	3	3	3	3	3	3	3	3	142197	109860	112910	109688	124341	119799	13881.4	11.5872
Bmp1	Bone morphogenetic protein 1	P98063	BMP1_MOUSE	proteinaceous extracellular matrix,extracellular space,Golgi apparatus,vesicle	ossification,proteolysis,regulation of receptor activity,cell differentiation,cartilage development,positive regulation of cartilage development	metalloendopeptidase activity,cytokine activity,calcium ion binding,protein binding,growth factor activity,peptidase activity,zinc ion binding,identical protein binding	8	8	8	8	8	8	8	8	8	8	119153	121322	118562	120218	115976	119046	2013.76	1.69157
Serpina1e	Alpha-1-antitrypsin 1-5	Q00898	A1AT5_MOUSE	extracellular space,endoplasmic reticulum,Golgi apparatus,intracellular membrane-bounded organelle,extracellular exosome	negative regulation of endopeptidase activity,response to cytokine,response to peptide hormone	protease binding,serine-type endopeptidase inhibitor activity,identical protein binding	5	6	6	6	6	5	6	6	6	6	119637	118300	117993	118596	118156	118536	653.765	0.551531
Grn	Granulins	P28798;Q3U9N4	GRN_MOUSE;Q3U9N4_MOUSE	extracellular space,mitochondrion,lysosome,endosome,endoplasmic reticulum,extracellular exosome;	blastocyst hatching,embryo implantation,regulation of receptor activity,positive regulation of epithelial cell proliferation;	RNA binding,cytokine activity;	3	3	3	3	3	3	3	3	3	3	111920	118410	117724	119860	118100	117203	3061.66	2.61228
Flnc	Filamin-C;Isoform 2 of Filamin-C	Q8VHX6;Q8VHX6-2	FLNC_MOUSE	cytoplasm,cytosol,plasma membrane,focal adhesion,actin cytoskeleton,sarcoplasm,Z disc,sarcolemma;	actin filament-based process,muscle fiber development;	actin binding,cytoskeletal protein binding,ankyrin binding,actin filament binding;	21	21	21	21	21	21	21	21	21	21	117890	115442	116276	116005	118534	116829	1317.11	1.12738
Pdha1	Pyruvate dehydrogenase E1 component subunit alpha, somatic form, mitochondrial	P35486	ODPA_MOUSE	nucleus,nucleolus,mitochondrion,mitochondrial matrix,myelin sheath,pyruvate dehydrogenase complex	glucose metabolic process,acetyl-CoA biosynthetic process from pyruvate,tricarboxylic acid cycle,mitochondrial acetyl-CoA biosynthetic process from pyruvate	pyruvate dehydrogenase activity,pyruvate dehydrogenase (acetyl-transferring) activity,pyruvate dehydrogenase (NAD+) activity	8	8	8	8	8	8	8	8	8	8	133246	114448	118755	103485	114125	116812	10773.5	9.22297
Pcbp1	Poly(rC)-binding protein 1	P60335	PCBP1_MOUSE	nucleus,nucleoplasm,cytoplasm,cytosol,membrane,nuclear speck,cytoplasmic ribonucleoprotein granule,extracellular exosome	mRNA processing,viral RNA genome replication,positive regulation of translation,positive regulation of transcription from RNA polymerase II promoter	RNA polymerase II transcription factor activity, sequence-specific DNA binding,single-stranded DNA binding,RNA binding,mRNA binding,mRNA 3'-UTR binding,protein binding,translation activator activity,cadherin binding,sequence-specific single stranded DNA binding	6	6	6	6	6	6	6	6	6	6	116156	116610	115531	117324	114983	116121	912.344	0.785684
Fbln5	Fibulin-5	Q9WVH9	FBLN5_MOUSE	extracellular region,proteinaceous extracellular matrix,extracellular space,extracellular matrix,extracellular exosome,elastic fiber	regulation of cell growth,cell adhesion,extracellular matrix organization,protein localization to cell surface,secretion,elastic fiber assembly,regulation of removal of superoxide radicals	integrin binding,calcium ion binding,protein C-terminus binding,protein homodimerization activity	8	8	8	8	8	8	8	8	8	8	113308	114316	116942	118248	116575	115878	2017.19	1.74079
Rbmx;Rbmx;Rbmxl1;Rbmx;Rbmx	RNA binding motif protein, X chromosome, isoform CRA_b;RNA-binding motif protein, X chromosome (Fragment);RNA binding motif protein, X-linked-like-1;RNA-binding motif protein, X chromosome;Isoform 2 of RNA-binding motif protein, X chromosome	A2AFI3;A2AFI4;Q91VM5;Q9WV02;Q9WV02-2	A2AFI3_MOUSE;A2AFI4_MOUSE;RMXL1_MOUSE;RBMX_MOUSE;RBMX_MOUSE	;;nucleus,nuclear euchromatin,supraspliceosomal complex,extracellular exosome,catalytic step 2 spliceosome;extracellular space,nucleus,nuclear euchromatin,membrane,supraspliceosomal complex,extracellular exosome,catalytic step 2 spliceosome;	;;regulation of alternative mRNA splicing, via spliceosome,transcription from RNA polymerase II promoter,mRNA processing,membrane protein ectodomain proteolysis,RNA splicing,positive regulation of transcription from RNA polymerase II promoter,negative regulation of mRNA splicing, via spliceosome,positive regulation of mRNA splicing, via spliceosome,protein homooligomerization,cellular response to…	;;core promoter binding,chromatin binding,RNA binding,mRNA binding,protein binding;core promoter binding,chromatin binding,RNA binding,mRNA binding,protein domain specific binding,identical protein binding;	5	5	5	5	5	5	5	5	5	5	112999	114902	115710	114434	120278	115664	2760.93	2.38702
Kctd12	BTB/POZ domain-containing protein KCTD12	A0A0R4J2B2;Q6WVG3	A0A0R4J2B2_MOUSE;KCD12_MOUSE	;cell junction,presynaptic membrane,receptor complex,postsynaptic membrane,extracellular exosome	;regulation of G-protein coupled receptor protein signaling pathway,protein homooligomerization	;RNA binding,protein binding,identical protein binding	12	12	12	12	12	12	12	12	12	12	118153	117270	117994	112802	111731	115590	3075.64	2.66082
Sfpq	Splicing factor, proline- and glutamine-rich	Q8VIJ6	SFPQ_MOUSE	chromatin,nucleus,nucleoplasm,cytoplasm,nuclear matrix,nuclear speck,extracellular matrix,paraspeckles,RNA polymerase II transcription factor complex	negative regulation of transcription from RNA polymerase II promoter,alternative mRNA splicing, via spliceosome,double-strand break repair via homologous recombination,activation of innate immune response,transcription, DNA-templated,cellular response to DNA damage stimulus,regulation of circadian rhythm,negative regulation of circadian rhythm,positive regulation of sister chromatid cohesion,nega…	transcription regulatory region sequence-specific DNA binding,RNA polymerase II distal enhancer sequence-specific DNA binding,core promoter binding,DNA binding,chromatin binding,RNA binding,protein binding,protein homodimerization activity,histone deacetylase binding,transcription regulatory region DNA binding	10	10	10	10	10	10	10	10	10	10	115938	118427	115811	112308	115184	115534	2187.15	1.89309
Bmp3	Bone morphogenetic protein 3	Q8BHE5	BMP3_MOUSE	extracellular space,extracellular exosome	osteoblast differentiation,regulation of receptor activity,positive regulation of pathway-restricted SMAD protein phosphorylation,BMP signaling pathway,regulation of apoptotic process,regulation of MAPK cascade,positive regulation of transcription from RNA polymerase II promoter,cell development,cartilage development,SMAD protein signal transduction	cytokine activity,transforming growth factor beta receptor binding,growth factor activity,BMP receptor binding	8	8	8	8	8	8	8	8	8	8	113510	115955	111039	119895	115163	115112	3268.9	2.83975
Vdac2	Voltage-dependent anion-selective channel protein 2 (Fragment);Voltage-dependent anion-selective channel protein 2	G3UX26;Q60930	G3UX26_MOUSE;VDAC2_MOUSE	;nucleus,mitochondrion,mitochondrial outer membrane,mitochondrial inner membrane,synaptic vesicle,mitochondrial nucleoid,myelin sheath,membrane raft,pore complex,extracellular exosome	;anion transport,negative regulation of protein polymerization,anion transmembrane transport,regulation of anion transmembrane transport,negative regulation of intrinsic apoptotic signaling pathway	;nucleotide binding,protein binding,voltage-gated anion channel activity,porin activity	9	9	9	9	9	9	9	9	9	9	110795	115488	113929	118910	113525	114529	2975.79	2.59828
H2afy	Core histone macro-H2A.1;Isoform 1 of Core histone macro-H2A.1	Q9QZQ8;Q9QZQ8-2	H2AY_MOUSE	nuclear chromosome,nuclear chromosome, telomeric region,nucleosome,nuclear chromatin,condensed chromosome,Barr body,nucleus,pericentric heterochromatin,nucleolus,centrosome,extracellular exosome,ESC/E(Z) complex;	negative regulation of transcription from RNA polymerase II promoter,nucleosome assembly,chromatin silencing,dosage compensation,chromatin modification,regulation of lipid metabolic process,regulation of histone methylation,negative regulation of histone phosphorylation,positive regulation of maintenance of mitotic sister chromatid cohesion,regulation of gene expression, epigenetic,positive regul…	rDNA binding,RNA polymerase II regulatory region sequence-specific DNA binding,RNA polymerase II core promoter sequence-specific DNA binding,core promoter sequence-specific DNA binding,chromatin binding,double-stranded methylated DNA binding,enzyme binding,protein kinase binding,protein serine/threonine kinase inhibitor activity,chromatin DNA binding,nucleosomal DNA binding,transcription regulato…	7	7	7	7	7	7	7	7	7	7	126094	108576	114212	108979	113906	114353	7076.96	6.18868
Os9	Protein OS-9	Q8K2C7	OS9_MOUSE	endoplasmic reticulum lumen,Hrd1p ubiquitin ligase complex	protein targeting,protein retention in ER lumen,protein ubiquitination,ER-associated ubiquitin-dependent protein catabolic process,retrograde protein transport, ER to cytosol,response to endoplasmic reticulum stress,protein ubiquitination involved in ubiquitin-dependent protein catabolic process,negative regulation of retrograde protein transport, ER to cytosol	protease binding,protein binding,carbohydrate binding	17	17	17	17	17	17	17	17	17	17	116042	110829	113048	114961	115848	114145	2200.31	1.92764
Glud1	Glutamate dehydrogenase 1, mitochondrial	P26443	DHE3_MOUSE	cytoplasm,mitochondrion,mitochondrial inner membrane,mitochondrial matrix	glutamate biosynthetic process,glutamate catabolic process,glutamine metabolic process,long-term memory,response to aluminum ion,cerebellum development,positive regulation of insulin secretion,oxidation-reduction process,tricarboxylic acid metabolic process	glutamate dehydrogenase (NAD+) activity,glutamate dehydrogenase [NAD(P)+] activity,protein binding,ATP binding,GTP binding,enzyme binding,ADP binding,NAD+ binding,leucine binding	16	16	16	16	16	16	16	16	16	16	118449	112376	119054	105257	112777	113583	5590.96	4.92237
Capza1	F-actin-capping protein subunit alpha-1;Capping protein (Actin filament) muscle Z-line, alpha 1	P47753;Q5RKN9	CAZA1_MOUSE;Q5RKN9_MOUSE	brush border,cell-cell junction,F-actin capping protein complex,membrane,cortical cytoskeleton,extracellular exosome,WASH complex;	cell junction assembly,barbed-end actin filament capping;	protein binding,cadherin binding,actin filament binding;	7	7	7	7	7	7	7	7	7	7	107380	117044	108858	121008	113600	113578	5655.14	4.97909
Mstn	Growth/differentiation factor 8	O08689	GDF8_MOUSE	extracellular space,cytoplasm	transforming growth factor beta receptor signaling pathway,response to heat,response to gravity,regulation of receptor activity,positive regulation of pathway-restricted SMAD protein phosphorylation,skeletal muscle atrophy,negative regulation of muscle hypertrophy,response to muscle activity,ovulation cycle process,response to testosterone,negative regulation of kinase activity,regulation of apop…	receptor binding,cytokine activity,transforming growth factor beta receptor binding,protein binding,growth factor activity,heparin binding,identical protein binding,protein homodimerization activity	9	9	9	9	9	9	9	9	9	9	113520	113468	110215	114510	113437	113030	1636.7	1.44802
Lcp1	Plastin-2	Q61233	PLSL_MOUSE	ruffle,phagocytic cup,podosome,extracellular space,cytoplasm,cytosol,actin filament,plasma membrane,focal adhesion,actin cytoskeleton,filopodium,actin filament bundle,ruffle membrane,perinuclear region of cytoplasm,extracellular exosome,stress fiber	T cell activation involved in immune response,response to wounding,protein kinase A signaling,cell migration,extracellular matrix disassembly,animal organ regeneration,regulation of intracellular protein transport,actin filament bundle assembly,actin filament network formation,actin crosslink formation,positive regulation of podosome assembly	integrin binding,calcium ion binding,protein binding,identical protein binding,actin filament binding,GTPase binding	12	12	12	12	12	12	12	12	12	12	114516	109440	117372	112908	110684	112984	3140.9	2.77995
Txnl1	Thioredoxin-like protein 1	Q8CDN6	TXNL1_MOUSE	proteasome complex,nucleus,cytoplasm,cytosol,extracellular exosome	cellular response to oxidative stress,cell redox homeostasis,oxidation-reduction process,cellular oxidant detoxification	thioredoxin-disulfide reductase activity,protein disulfide oxidoreductase activity,disulfide oxidoreductase activity,oxidoreductase activity, acting on a sulfur group of donors, disulfide as acceptor,protein-disulfide reductase activity	8	8	8	8	8	8	8	8	8	8	112413	116827	113280	114241	108094	112971	3188.68	2.82257
Ambp	Protein AMBP	Q07456	AMBP_MOUSE	extracellular space,plasma membrane,cell surface,extracellular matrix,intracellular membrane-bounded organelle,extracellular exosome,blood microparticle	negative regulation of endopeptidase activity,protein-chromophore linkage,protein catabolic process,protein maturation	serine-type endopeptidase inhibitor activity,IgA binding,heme binding,small molecule binding,protein homodimerization activity	9	9	9	9	9	9	9	9	9	9	107438	115083	106345	120157	114459	112696	5754.3	5.10602
Ccdc80	Coiled-coil domain-containing protein 80	Q8R2G6	CCD80_MOUSE	proteinaceous extracellular matrix,basement membrane,interstitial matrix,extracellular space	positive regulation of cell-substrate adhesion,extracellular matrix organization	fibronectin binding,glycosaminoglycan binding,heparin binding	27	27	27	27	27	27	27	27	27	27	115696	111802	115047	107380	112164	112418	3297.22	2.933
Loxl4	Lysyl oxidase homolog 4	E9Q600;Q924C6	E9Q600_MOUSE;LOXL4_MOUSE	;extracellular region,membrane,receptor complex,extracellular exosome	;receptor-mediated endocytosis,oxidation-reduction process	;protein-lysine 6-oxidase activity,scavenger receptor activity,copper ion binding	16	16	16	16	16	16	16	16	16	16	110237	114087	112921	111103	112438	112157	1515.31	1.35106
Atp5o	ATP synthase subunit O, mitochondrial	Q9DB20	ATPO_MOUSE	mitochondrial proton-transporting ATP synthase complex, coupling factor F(o),nucleus,mitochondrion,mitochondrial proton-transporting ATP synthase complex,plasma membrane,extracellular matrix,myelin sheath,extracellular exosome	mitochondrial ATP synthesis coupled proton transport,Requires Ontology	steroid binding,drug binding,ATPase activity,protein complex binding,proton-transporting ATP synthase activity, rotational mechanism	7	7	7	7	7	7	7	7	7	7	116266	110418	112751	106620	113372	111885	3606.68	3.22355
Arhgdib	Rho GDP-dissociation inhibitor 2	Q61599	GDIR2_MOUSE	cytosol,membrane,extracellular exosome	regulation of Rho protein signal transduction,positive regulation of GTPase activity,cellular response to redox state,negative regulation of trophoblast cell migration,regulation of actin cytoskeleton reorganization	GTPase activity,Rho GDP-dissociation inhibitor activity,GTPase activator activity,Rac GTPase binding	7	8	8	8	8	7	8	8	8	8	123878	112437	100132	122429	97673.7	111310	12183.3	10.9454
Fabp4	Fatty acid-binding protein, adipocyte	P04117	FABP4_MOUSE	nucleoplasm,cytoplasm,extracellular exosome	cytokine production,negative regulation of protein kinase activity,transport,cholesterol homeostasis,negative regulation of transcription, DNA-templated,positive regulation of inflammatory response,white fat cell differentiation,brown fat cell differentiation,cellular response to lithium ion,cellular response to tumor necrosis factor	transporter activity,fatty acid binding	8	8	8	8	8	8	8	8	8	8	121006	110471	108931	104313	106431	110230	6467.63	5.86738
Tln1	Talin-1	P26039	TLN1_MOUSE	ruffle,cytoplasm,cytoskeleton,focal adhesion,cell surface,ruffle membrane,extracellular exosome	cytoskeletal anchoring at plasma membrane,cell-substrate junction assembly,integrin-mediated signaling pathway,cortical actin cytoskeleton organization,integrin activation,platelet aggregation	phosphatidylserine binding,integrin binding,structural constituent of cytoskeleton,protein binding,vinculin binding,LIM domain binding,phosphatidylinositol binding,cadherin binding,actin filament binding	66	67	67	66	67	66	67	67	66	67	110863	108742	111526	109244	110000	110075	1140.27	1.0359
Set	Protein SET (Fragment);Protein SET;Isoform 2 of Protein SET	A2BE93;Q9EQU5;Q9EQU5-2	A2BE93_MOUSE;SET_MOUSE;SET_MOUSE	;nucleus,nucleoplasm,cytoplasm,endoplasmic reticulum,lipid particle,cytosol,protein complex,perinuclear region of cytoplasm;	;nucleosome assembly,negative regulation of neuron apoptotic process,negative regulation of transcription, DNA-templated;	;DNA binding;	4	4	4	4	4	4	4	4	4	4	114324	107516	108184	106936	107975	108987	3021.71	2.77255
C8g	Complement component C8 gamma chain	Q8VCG4	CO8G_MOUSE	membrane attack complex,extracellular exosome,blood microparticle	complement activation, alternative pathway,complement activation, classical pathway,cytolysis	complement binding,retinol binding,protein complex binding	7	7	7	7	7	7	7	7	7	7	108225	110996	108635	110050	106644	108910	1683.08	1.54539
Loxl3	Lysyl oxidase homolog 3	Q9Z175	LOXL3_MOUSE	extracellular region,extracellular space,nucleus,cytoplasm,membrane	epithelial to mesenchymal transition,receptor-mediated endocytosis,inflammatory response,peptidyl-lysine oxidation,spinal cord development,lung development,negative regulation of transcription, DNA-templated,palate development,somite development,Requires Ontology,negative regulation of T-helper 17 cell lineage commitment,positive regulation of integrin-mediated signaling pathway	fibronectin binding,protein-lysine 6-oxidase activity,scavenger receptor activity,copper ion binding	17	17	17	17	17	17	17	17	17	17	109139	108725	112015	104390	109301	108714	2744.11	2.52416
Igfals	Insulin-like growth factor-binding protein complex acid labile subunit	A0A0R4J0S2;P70389	A0A0R4J0S2_MOUSE;ALS_MOUSE	;nucleoplasm,insulin-like growth factor ternary complex,extracellular exosome	;cell adhesion	;insulin-like growth factor binding	10	10	10	10	10	10	10	10	10	10	110989	108261	111066	104982	106787	108417	2650.9	2.4451
Rps16	40S ribosomal protein S16	P14131	RS16_MOUSE	focal adhesion,small ribosomal subunit,membrane,cytosolic small ribosomal subunit,extracellular matrix,extracellular exosome	maturation of SSU-rRNA from tricistronic rRNA transcript (SSU-rRNA, 5.8S rRNA, LSU-rRNA),rRNA processing,translation,ribosomal small subunit biogenesis,liver regeneration,cellular response to leukemia inhibitory factor	RNA binding,structural constituent of ribosome	8	8	8	8	8	8	8	8	8	8	121787	108013	110874	90961.6	109308	108189	11070	10.2321
P4ha2	Procollagen-proline, 2-oxoglutarate 4-dioxygenase (Proline 4-hydroxylase), alpha II polypeptide, isoform CRA_f;Prolyl 4-hydroxylase subunit alpha-2;Isoform IIa of Prolyl 4-hydroxylase subunit alpha-2	Q5SX75;Q60716;Q60716-2	Q5SX75_MOUSE;P4HA2_MOUSE;P4HA2_MOUSE	;nucleoplasm,endoplasmic reticulum,endoplasmic reticulum lumen,cytosol,procollagen-proline 4-dioxygenase complex,intracellular membrane-bounded organelle;	;peptidyl-proline hydroxylation to 4-hydroxy-L-proline,oxidation-reduction process;	;iron ion binding,protein binding,oxidoreductase activity, acting on single donors with incorporation of molecular oxygen, incorporation of two atoms of oxygen,L-ascorbic acid binding,procollagen-proline 4-dioxygenase activity;	11	11	11	11	11	11	11	11	11	11	113428	105259	106176	106909	108864	108127	3246.7	3.00266
Ces1c	Carboxylesterase 1C	P23953	EST1C_MOUSE	extracellular space,endoplasmic reticulum lumen		hydrolase activity, acting on ester bonds,carboxylic ester hydrolase activity	8	8	8	8	8	8	8	8	8	8	109111	105917	109757	104322	108677	107557	2327.34	2.16382
Rpl12	60S ribosomal protein L12	P35979	RL12_MOUSE	nucleus,nucleolus,cytoplasm,focal adhesion,membrane,cytosolic large ribosomal subunit,extracellular matrix,extracellular exosome	ribosomal large subunit assembly,translation	RNA binding,structural constituent of ribosome,rRNA binding	7	7	7	7	7	7	7	7	7	7	107435	107929	108824	107841	104744	107355	1545.04	1.43919
Hist1h1e	Histone H1.4	P43274	H14_MOUSE	nuclear nucleosome,nucleus,nuclear heterochromatin,extracellular exosome,nucleolus	negative regulation of transcription from RNA polymerase II promoter,nucleosome assembly,regulation of transcription from RNA polymerase II promoter,nucleosome positioning,histone H3-K4 trimethylation,histone H3-K27 trimethylation	DNA binding,double-stranded DNA binding,RNA binding,calcium ion binding,protein binding,ATP binding,GTP binding,AMP binding,chromatin DNA binding,dATP binding,ADP binding	3	3	3	3	3	3	3	3	3	3	112705	110126	104581	102000	107082	107299	4264.19	3.97413
Ctsg	Cathepsin G	P28293	CATG_MOUSE	extracellular space,nucleus,intermediate filament,plasma membrane,cytoplasmic stress granule,secretory granule,extracellular matrix,extracellular exosome	protein phosphorylation,proteolysis,antibacterial humoral response,response to lipopolysaccharide,negative regulation of growth of symbiont in host,positive regulation of immune response,defense response to Gram-negative bacterium,defense response to Gram-positive bacterium,defense response to fungus,neutrophil mediated killing of gram-positive bacterium,cellular response to lipopolysaccharide	serine-type endopeptidase activity,heparin binding,peptidase activity,serine-type peptidase activity	7	7	7	7	7	7	7	7	7	7	106777	109500	109977	101235	108789	107255	3580.27	3.33807
Gsr	Isoform Cytoplasmic of Glutathione reductase, mitochondrial	P47791-2	GSHR_MOUSE				10	10	10	10	10	10	10	10	10	10	103826	106856	108276	108709	100543	105642	3432.13	3.24884
Fus	RNA-binding protein FUS (Fragment);RNA-binding protein FUS;Fusion, derived from t(1216) malignant liposarcoma (Human)	G3UXT7;P56959;Q8CFQ9	G3UXT7_MOUSE;FUS_MOUSE;Q8CFQ9_MOUSE	;nucleus,nucleoplasm,cytoplasm,polysome,perikaryon,dendritic spine head,perinuclear region of cytoplasm;	;regulation of transcription, DNA-templated,cellular response to calcium ion;	;DNA binding,transcription coactivator activity,RNA binding,estrogen receptor binding,myosin V binding,ionotropic glutamate receptor binding,identical protein binding,metal ion binding,retinoid X receptor binding,thyroid hormone receptor binding;	6	6	6	6	6	6	6	6	6	6	104772	102920	107427	110397	101581	105419	3542.76	3.36064
Hspa4	Heat shock 70 kDa protein 4	Q3U2G2	Q3U2G2_MOUSE				23	23	23	23	23	23	23	23	23	23	105320	106203	103671	106093	105361	105330	1012.1	0.960888
Acp1	Acp1 protein;Low molecular weight phosphotyrosine protein phosphatase;Isoform 2 of Low molecular weight phosphotyrosine protein phosphatase	Q561M1;Q9D358;Q9D358-2	Q561M1_MOUSE;PPAC_MOUSE;PPAC_MOUSE	;cytoplasm,cytosol,cytoplasmic side of plasma membrane,sarcolemma,extracellular exosome;	;peptidyl-tyrosine dephosphorylation;	;acid phosphatase activity,non-membrane spanning protein tyrosine phosphatase activity,phosphatase activity;	2	2	2	2	2	2	2	2	2	2	114902	98563.9	106531	100097	104787	104976	6439.87	6.13461
Akr1a1	Alcohol dehydrogenase [NADP(+)]	Q9JII6	AK1A1_MOUSE	extracellular space,cytosol,apical plasma membrane,extracellular exosome	L-ascorbic acid biosynthetic process,D-glucuronate catabolic process,aldehyde catabolic process,oxidation-reduction process	alditol:NADP+ 1-oxidoreductase activity,alcohol dehydrogenase (NADP+) activity,L-glucuronate reductase activity	9	9	9	9	9	9	9	9	9	9	105730	105205	107201	102038	104559	104947	1895.56	1.80622
Uqcrc2	Cytochrome b-c1 complex subunit 2, mitochondrial	Q9DB77	QCR2_MOUSE	nucleoplasm,mitochondrion,mitochondrial inner membrane,mitochondrial respiratory chain complex III,mitochondrial respiratory chain complex IV,myelin sheath,extracellular exosome	protein processing involved in protein targeting to mitochondrion,oxidation-reduction process	metalloendopeptidase activity,zinc ion binding,protein complex binding	14	13	14	14	14	14	13	14	14	14	101734	104962	104223	107952	105266	104827	2230.71	2.12798
Acan	Aggrecan core protein	Q61282	PGCA_MOUSE	proteinaceous extracellular matrix,basement membrane,extracellular space	cartilage condensation,chondrocyte development,cell adhesion,central nervous system development,heart development,proteoglycan biosynthetic process,collagen fibril organization	extracellular matrix structural constituent,protein binding,hyaluronic acid binding,carbohydrate binding,metal ion binding	15	15	15	15	15	15	15	15	15	15	103867	103819	106922	104701	104009	104664	1311.13	1.25271
Blvrb	Flavin reductase (NADPH)	E9PZC3;Q923D2	E9PZC3_MOUSE;BLVRB_MOUSE	;nucleoplasm,cytosol,plasma membrane,terminal bouton,extracellular exosome	;heme catabolic process,oxidation-reduction process	;biliverdin reductase activity,riboflavin reductase (NADPH) activity	4	4	4	4	4	4	4	4	4	4	120101	103906	101420	93503.1	101067	103999	9806.88	9.42976
Nid1	Nidogen-1	P10493	NID1_MOUSE	extracellular region,proteinaceous extracellular matrix,basement membrane,basal lamina,extracellular space,extracellular matrix,extracellular exosome,cell periphery	cell-matrix adhesion,positive regulation of cell-substrate adhesion,extracellular matrix disassembly,extracellular matrix organization,glomerular basement membrane development	calcium ion binding,protein binding,collagen binding,laminin binding,laminin-1 binding,proteoglycan binding,extracellular matrix binding	20	20	20	20	20	20	20	20	20	20	103344	104666	103112	102245	105746	103822	1381.66	1.33079
H2afz;H2afv	Histone H2A.Z;Histone H2A.V	P0C0S6;Q3THW5	H2AZ_MOUSE;H2AV_MOUSE	nucleosome,nuclear chromatin,nucleus,nuclear euchromatin,nuclear heterochromatin,extracellular exosome,Barr body;nucleosome,nuclear chromatin,nucleus,extracellular exosome	chromatin silencing,multicellular organism development,positive regulation of transcription from RNA polymerase II promoter,cellular response to estradiol stimulus;chromatin silencing	RNA polymerase II core promoter proximal region sequence-specific DNA binding,RNA polymerase II core promoter sequence-specific DNA binding,RNA polymerase II distal enhancer sequence-specific DNA binding,DNA binding,chromatin DNA binding,nucleosomal DNA binding,protein heterodimerization activity;DNA binding,protein heterodimerization activity	2	2	2	2	2	2	2	2	2	2	120697	106882	95854.9	89422.9	104162	103404	11876.3	11.4854
Uqcrc1	Cytochrome b-c1 complex subunit 1, mitochondrial	Q9CZ13	QCR1_MOUSE	mitochondrion,mitochondrial inner membrane,mitochondrial respiratory chain complex III,cytosol,myelin sheath	mitochondrial electron transport, ubiquinol to cytochrome c,aerobic respiration,response to activity,protein processing,response to alkaloid	metalloendopeptidase activity,protein binding,zinc ion binding,ubiquitin protein ligase binding,protein complex binding	10	10	10	10	10	10	10	10	10	10	98498.3	103178	104879	104532	104618	103141	2678.25	2.59668
Dpysl2	Dihydropyrimidinase-related protein 2	O08553	DPYL2_MOUSE	mitochondrion,cytosol,plasma membrane,axon,dendrite,growth cone,neuronal cell body,terminal bouton,myelin sheath,protein complex,extracellular exosome,microtubule,membrane	response to amphetamine,endocytosis,cytoskeleton organization,axon guidance,regulation of neuron projection development,positive regulation of glutamate secretion,spinal cord development,olfactory bulb development,regulation of axon extension,response to cocaine,response to drug,synaptic vesicle transport	protein binding,microtubule binding,hydrolase activity, acting on carbon-nitrogen (but not peptide) bonds,protein kinase binding,identical protein binding	19	19	19	19	19	19	19	19	19	19	106319	101943	99966.4	98943.8	103819	102198	2968.38	2.90453
Fst	Follistatin	A0A0R4J026;P47931	A0A0R4J026_MOUSE;FST_MOUSE	;extracellular space,nucleus,cytoplasm	;negative regulation of transcription from RNA polymerase II promoter,skeletal system development,hematopoietic progenitor cell differentiation,gamete generation,pattern specification process,female gonad development,BMP signaling pathway,hair follicle morphogenesis,negative regulation of activin receptor signaling pathway,odontogenesis of dentin-containing tooth,keratinocyte proliferation,negati…	;activin binding	8	8	8	8	8	8	8	8	8	8	95497.9	102338	101906	108824	101565	102026	4721.1	4.62735
Ltbp3	Latent-transforming growth factor beta-binding protein 3	F8VQ06	F8VQ06_MOUSE				20	20	20	20	20	20	20	20	20	20	95548.8	102613	102531	108339	98703.7	101547	4803.56	4.73038
Gtf2i	General transcription factor II-I;General transcription factor II-I;General transcription factor II-I;Isoform 2 of General transcription factor II-I;Isoform 3 of General transcription factor II-I;Isoform 4 of General transcription factor II-I;Isoform 5 of General transcription factor II-I;Isoform 6 of General transcription factor II-I	G3UYD0;Q3UHU8;Q9ESZ8;Q9ESZ8-2;Q9ESZ8-3;Q9ESZ8-4;Q9ESZ8-5;Q9ESZ8-6	G3UYD0_MOUSE;Q3UHU8_MOUSE;GTF2I_MOUSE;GTF2I_MOUSE;GTF2I_MOUSE;GTF2I_MOUSE;GTF2I_MOUSE;GTF2I_MOUSE	;;nucleus,nucleoplasm,cytoplasm,membrane,cell projection,neuronal cell body;;;;;	;;regulation of transcription from RNA polymerase II promoter,transcription from RNA polymerase II promoter,transition between slow and fast fiber,negative regulation of angiogenesis,negative regulation of cytosolic calcium ion concentration;;;;;	;;RNA polymerase II transcription factor activity, sequence-specific DNA binding,DNA binding,protein binding,mitogen-activated protein kinase binding;;;;;	9	9	9	9	9	9	9	9	9	9	101501	99463.2	106108	97981.6	101975	101406	3079.88	3.03718
Rcn1	Reticulocalbin-1	Q05186	RCN1_MOUSE	endoplasmic reticulum,endoplasmic reticulum lumen	in utero embryonic development,camera-type eye development	calcium ion binding	8	8	8	8	8	8	8	8	8	8	108032	103846	98981.8	97013.8	98191.8	101213	4614.32	4.55902
Cotl1	Coactosin-like protein	Q9CQI6	COTL1_MOUSE	cellular_component,nucleus,cytoplasm,cytoskeleton,extracellular exosome	defense response to fungus	actin binding,protein binding,enzyme binding	5	5	5	5	5	5	5	5	5	5	108030	98040.7	94767.1	95944.3	107501	100857	6417.77	6.36326
Etfa	Electron transfer flavoprotein subunit alpha, mitochondrial	Q99LC5	ETFA_MOUSE	mitochondrion,mitochondrial electron transfer flavoprotein complex,extracellular exosome	fatty acid beta-oxidation using acyl-CoA dehydrogenase	protein binding,electron carrier activity,oxidoreductase activity,flavin adenine dinucleotide binding	10	10	10	10	10	10	10	10	10	10	106565	105125	97069.9	98905.2	96220.5	100777	4754.37	4.71771
Dlst	Dihydrolipoyllysine-residue succinyltransferase component of 2-oxoglutarate dehydrogenase complex, mitochondrial	Q9D2G2	ODO2_MOUSE	nucleus,mitochondrion,membrane,myelin sheath,oxoglutarate dehydrogenase complex,extracellular exosome	tricarboxylic acid cycle,L-lysine catabolic process to acetyl-CoA via saccharopine	dihydrolipoyllysine-residue succinyltransferase activity	7	7	7	7	7	7	7	7	7	7	102899	97194.1	104018	96896.9	102619	100725	3401.35	3.37686
Erp29	Endoplasmic reticulum resident protein 29	P57759	ERP29_MOUSE	endoplasmic reticulum,endoplasmic reticulum lumen,smooth endoplasmic reticulum,cell surface,membrane,transport vesicle,melanosome,extracellular exosome	activation of MAPK activity,positive regulation of protein phosphorylation,protein folding,intracellular protein transport,ER to Golgi vesicle-mediated transport,protein secretion,positive regulation of gene expression,negative regulation of gene expression,negative regulation of protein secretion,regulation of endoplasmic reticulum stress-induced intrinsic apoptotic signaling pathway	protein homodimerization activity,chaperone binding	4	4	4	4	4	4	4	4	4	4	103528	107632	96357.9	95119.8	96182.4	99764.1	5524.32	5.53739
Rpl5	60S ribosomal protein L5	P47962	RL5_MOUSE	nucleus,nucleoplasm,nucleolus,cytoplasm,focal adhesion,membrane,aminoacyl-tRNA synthetase multienzyme complex,cytosolic large ribosomal subunit,intracellular ribonucleoprotein complex,protein complex,extracellular exosome	ribosomal large subunit assembly,rRNA processing,translation,positive regulation of gene expression,positive regulation of phosphatase activity,ribosomal large subunit biogenesis,positive regulation of translation,protein stabilization,cellular response to inorganic substance,regulation of signal transduction by p53 class mediator,negative regulation of ubiquitin protein ligase activity,positive …	RNA binding,mRNA 3'-UTR binding,structural constituent of ribosome,protein binding,5S rRNA binding,ubiquitin protein ligase binding,mRNA 5'-UTR binding,ubiquitin ligase inhibitor activity	11	11	11	11	11	11	11	11	11	11	102223	101807	92838.4	99062.9	100981	99382.6	3854.63	3.87858
Fam20c	Extracellular serine/threonine protein kinase FAM20C	Q5MJS3	FA20C_MOUSE	extracellular space,Golgi apparatus,extracellular exosome	skeletal system development,protein phosphorylation,positive regulation of bone mineralization,biomineral tissue development,osteoclast maturation,regulation of fibroblast growth factor receptor signaling pathway,positive regulation of osteoblast differentiation,ATP metabolic process,regulation of phosphorus metabolic process,enamel mineralization,odontoblast differentiation,dentinogenesis	protein serine/threonine kinase activity,calcium ion binding,ATP binding,manganese ion binding	10	10	10	10	10	10	10	10	10	10	98893.1	99698.4	95561.2	100093	100064	98861.9	1907.58	1.92954
Cd248	Endosialin	Q91V98	CD248_MOUSE	cytoplasm,plasma membrane,integral component of membrane,extracellular exosome	positive regulation of cell proliferation,cell migration,lymph node development,anatomical structure regression,positive regulation of endothelial cell apoptotic process	calcium ion binding,carbohydrate binding,extracellular matrix binding	3	3	3	3	3	3	3	3	3	3	93768.8	100177	94480.2	96417	108142	98597.2	5886.94	5.9707
Nono	Non-POU domain-containing octamer-binding protein	Q99K48	NONO_MOUSE	nucleus,nucleoplasm,nucleolus,membrane,nuclear matrix,nuclear speck,paraspeckles,RNA polymerase II transcription factor complex	mRNA splicing, via spliceosome,activation of innate immune response,DNA repair,DNA recombination,transcription, DNA-templated,circadian rhythm,regulation of circadian rhythm,negative regulation of transcription, DNA-templated,negative regulation of oxidative stress-induced neuron intrinsic apoptotic signaling pathway	RNA polymerase II distal enhancer sequence-specific DNA binding,core promoter binding,chromatin binding,RNA binding,protein binding,identical protein binding	10	10	10	10	10	10	10	10	10	10	103758	97627.4	95471.3	94898.4	101196	98590.3	3800.71	3.85505
Clic1	Chloride intracellular channel protein 1	Q9Z1Q5	CLIC1_MOUSE	extracellular space,nucleus,nuclear envelope,cytoplasm,mitochondrion,plasma membrane,membrane,nuclear membrane,vesicle,chloride channel complex,perinuclear region of cytoplasm,extracellular exosome,blood microparticle	chloride transport,regulation of ion transmembrane transport,positive regulation of osteoblast differentiation,regulation of cell cycle,regulation of mitochondrial membrane potential,platelet aggregation,chloride transmembrane transport,glutathione metabolic process	voltage-gated ion channel activity,chloride channel activity,cadherin binding,glutathione transferase activity	9	9	9	9	9	9	9	9	9	9	99296.7	97948.2	102888	94641.6	96326.8	98220.3	3139.05	3.19593
Atp5h;Gm10250;Atp5h	ATP synthase subunit d, mitochondrial (Fragment);MCG55033;ATP synthase subunit d, mitochondrial	B1ASE2;G3X9L6;Q9DCX2	B1ASE2_MOUSE;G3X9L6_MOUSE;ATP5H_MOUSE	;mitochondrial proton-transporting ATP synthase, stator stalk;mitochondrial proton-transporting ATP synthase, stator stalk,nucleoplasm,mitochondrion,mitochondrial inner membrane,mitochondrial proton-transporting ATP synthase complex,cytosol,myelin sheath,extracellular exosome	;ATP synthesis coupled proton transport,Requires Ontology;ATP synthesis coupled proton transport,Requires Ontology	;proton-transporting ATP synthase activity, rotational mechanism;ATPase activity,proton-transporting ATP synthase activity, rotational mechanism	8	8	8	8	8	8	8	8	8	8	107154	98441.9	98997.4	87175.8	97422.8	97838.3	7112.39	7.26954
Hnrnph2	Heterogeneous nuclear ribonucleoprotein H2	P70333	HNRH2_MOUSE	nucleoplasm,cytosol,membrane,intracellular ribonucleoprotein complex	biological_process	RNA binding	8	8	8	8	8	8	8	8	8	8	95899.5	98872.8	95683	100482	96508.3	97489.1	2098.96	2.15301
H2-D1	H-2 class I histocompatibility antigen, D-B alpha chain	P01899	HA11_MOUSE				7	7	7	7	7	7	7	7	7	7	94974.7	104657	91659.1	96692.9	99347.7	97466.4	4893.4	5.0206
Fkbp7	Peptidyl-prolyl cis-trans isomerase FKBP7	O54998	FKBP7_MOUSE	endoplasmic reticulum,endoplasmic reticulum lumen	protein peptidyl-prolyl isomerization,chaperone-mediated protein folding	peptidyl-prolyl cis-trans isomerase activity,calcium ion binding,protein binding,FK506 binding	4	4	4	4	4	4	4	4	4	4	103187	101533	106633	80476.4	94649.1	97295.7	10365.2	10.6532
Tpm4	Tropomyosin alpha-4 chain	Q6IRU2	TPM4_MOUSE	stress fiber,podosome,cytoplasm,muscle thin filament tropomyosin,focal adhesion,actin cytoskeleton,membrane,cortical cytoskeleton,extracellular exosome,filamentous actin	osteoblast differentiation,muscle contraction,actin filament organization	structural constituent of muscle,identical protein binding,protein homodimerization activity,metal ion binding,protein heterodimerization activity,actin filament binding	16	16	16	16	16	16	16	16	16	16	96791.2	96675.8	95947.6	98437.2	97049.7	96980.3	911.347	0.939724
Ptbp1	MCG13402, isoform CRA_a;MCG13402, isoform CRA_c	Q8BGJ5;Q922I7	Q8BGJ5_MOUSE;Q922I7_MOUSE	;	;	;	10	10	10	10	10	10	10	10	10	10	100942	97603.5	97178.5	90360	97573.6	96731.5	3872.72	4.00358
Dstn	Destrin	Q9R0P5	DEST_MOUSE	cytoplasm,cortical actin cytoskeleton,extracellular exosome	actin filament depolymerization,actin filament fragmentation,positive regulation of actin filament depolymerization,actin filament severing	actin filament binding	9	9	9	9	9	9	9	9	9	9	94226.2	94804.3	95135	100859	96534.5	96311.9	2680.34	2.78298
Rps2	40S ribosomal protein S2	P25444	RS2_MOUSE	nucleus,nucleoplasm,focal adhesion,membrane,cytosolic small ribosomal subunit,extracellular exosome	translation,cellular response to interleukin-4	RNA binding,mRNA binding,structural constituent of ribosome,fibroblast growth factor binding,enzyme binding,cadherin binding	8	8	8	8	8	8	8	8	8	8	111803	92676.2	91851	86317.6	98460	96221.5	9715.2	10.0967
Gm6793;Gm9242;Hnrnpa3	EG627828 protein;Protein Gm9242;Isoform 2 of Heterogeneous nuclear ribonucleoprotein A3	B2RXM2;J3QNY1;Q8BG05-2	B2RXM2_MOUSE;J3QNY1_MOUSE;ROA3_MOUSE	;nucleoplasm,cytoplasm,ribonucleoprotein granule,neuron projection,catalytic step 2 spliceosome,messenger ribonucleoprotein complex;	;mRNA transport;	RNA binding;mRNA binding,RNA transmembrane transporter activity;	6	6	6	6	6	6	6	6	6	6	94756.2	99607.8	97520.4	95169.5	93410.7	96092.9	2461.01	2.56107
Etfb	Electron transfer flavoprotein subunit beta	Q9DCW4	ETFB_MOUSE	mitochondrion,mitochondrial matrix,cytosol,mitochondrial electron transfer flavoprotein complex,extracellular exosome	fatty acid beta-oxidation using acyl-CoA dehydrogenase	electron carrier activity	9	9	9	9	9	9	9	9	9	9	98675	96350.9	97594.3	92958.2	94544	96024.5	2301.65	2.39694
Gm10260;Rps18;Rps18	Protein Gm10260;40S ribosomal protein S18;40S ribosomal protein S18	F6YVP7;P62270;S4R1N6	F6YVP7_MOUSE;RS18_MOUSE;S4R1N6_MOUSE	cytosol,small ribosomal subunit;nucleus,cytosol,focal adhesion,small ribosomal subunit,membrane,cytosolic small ribosomal subunit,extracellular matrix,extracellular exosome;	translation,ribosome biogenesis;translation,ribosome biogenesis;	RNA binding,structural constituent of ribosome;RNA binding,structural constituent of ribosome,protein binding,rRNA binding,protein kinase binding;	6	6	6	6	6	6	6	6	6	6	100732	94813.8	98609.3	90675.6	95034.6	95973	3869.2	4.03155
Acaa2	3-ketoacyl-CoA thiolase, mitochondrial	Q8BWT1	THIM_MOUSE	mitochondrion,mitochondrial inner membrane,extracellular exosome	fatty acid beta-oxidation,cellular response to hypoxia,negative regulation of mitochondrial outer membrane permeabilization involved in apoptotic signaling pathway,negative regulation of mitochondrial membrane permeability involved in apoptotic process	RNA binding,acetyl-CoA C-acyltransferase activity	9	9	9	9	9	9	9	9	9	9	91488.4	94334.1	95638.5	100948	97436.4	95969	3528.43	3.67663
Rplp2	60S acidic ribosomal protein P2	P99027	RLA2_MOUSE	focal adhesion,membrane,cytosolic large ribosomal subunit,extracellular exosome	cytoplasmic translation,translational elongation	structural constituent of ribosome	6	6	6	6	6	6	6	6	6	6	92607.6	100712	92345.6	100631	92831.8	95825.6	4427.16	4.62001
C8a	Complement component C8 alpha chain	A2A997;Q8K182	A2A997_MOUSE;CO8A_MOUSE	;membrane attack complex,extracellular exosome,blood microparticle	;complement activation,complement activation, alternative pathway,complement activation, classical pathway,cytolysis	;complement binding,protein complex binding	11	11	11	11	11	11	11	11	11	11	97912.7	95193.7	96142	94975.9	92746.4	95394.2	1879.39	1.97013
Pgam1	Phosphoglycerate mutase 1	Q9DBJ1	PGAM1_MOUSE	nucleus,cytoplasm,cytosol,membrane,myelin sheath,extracellular exosome	gluconeogenesis,glycolytic process,regulation of glycolytic process,regulation of pentose-phosphate shunt,respiratory burst	bisphosphoglycerate mutase activity,phosphoglycerate mutase activity,hydrolase activity,protein kinase binding,2,3-bisphosphoglycerate-dependent phosphoglycerate mutase activity	7	7	7	7	7	7	7	7	7	7	94883.8	96494.5	95413.1	98702.5	88975.1	94893.8	3618.33	3.81304
Eif2s3x	Eukaryotic translation initiation factor 2 subunit 3, X-linked	Q9Z0N1	IF2G_MOUSE	cytoplasm,eukaryotic translation initiation factor 2 complex,extracellular exosome	translational initiation	translation initiation factor activity,GTPase activity,GTP binding,translation factor activity, RNA binding,cadherin binding	3	3	3	3	3	3	3	3	3	3	93865.7	94147.9	94438.8	94928	94087.9	94293.7	409.343	0.434115
C1qtnf5	Complement C1q tumor necrosis factor-related protein 5 (Fragment);Complement C1q tumor necrosis factor-related protein 5	A0A0U1RNV1;Q8K479	A0A0U1RNV1_MOUSE;C1QT5_MOUSE	;extracellular region,collagen trimer,extracellular space,plasma membrane,bicellular tight junction,membrane,apical plasma membrane,lateral plasma membrane,transport vesicle,cell projection,extracellular exosome	;protein secretion,inner ear development,protein trimerization	;identical protein binding	4	4	4	4	4	4	4	4	4	4	98377.6	92268.6	97130.4	95012.1	88515.7	94260.9	3959.87	4.20097
Gdi2	Rab GDP dissociation inhibitor beta;Isoform 2 of Rab GDP dissociation inhibitor beta	Q61598;Q61598-2	GDIB_MOUSE	Golgi apparatus,focal adhesion,membrane,vesicle,myelin sheath,extracellular exosome;	small GTPase mediated signal transduction,protein transport,positive regulation of GTPase activity;	RNA binding,Rab GDP-dissociation inhibitor activity,GTPase activator activity,protein binding;	11	11	11	11	11	11	11	11	11	11	98924.3	93601.5	93554.7	90427	93063.1	93914.1	3090.84	3.29113
Lgals3	Galectin-3;Galectin	P16110;Q8C253	LEG3_MOUSE;Q8C253_MOUSE	immunological synapse,extracellular region,proteinaceous extracellular matrix,extracellular space,nucleus,spliceosomal complex,cytoplasm,mitochondrial inner membrane,external side of plasma membrane,cell surface,membrane,extracellular matrix,extracellular exosome,glial cell projection;	skeletal system development,monocyte chemotaxis,mRNA processing,receptor-mediated endocytosis,RNA splicing,cell differentiation,extracellular matrix organization,neutrophil chemotaxis,regulation of T cell proliferation,innate immune response,negative regulation of endocytosis,eosinophil chemotaxis,macrophage chemotaxis,negative regulation of T cell receptor signaling pathway,positive chemotaxis,r…	RNA binding,protein binding,IgE binding,carbohydrate binding,chemoattractant activity,laminin binding;	7	7	7	7	7	7	7	7	7	7	105287	87909.3	93147.2	86277.1	96943	93912.6	7640.02	8.13524
Ppp1r7	Protein phosphatase 1 regulatory subunit 7	Q3UM45	PP1R7_MOUSE	nucleus,chromosome,extracellular exosome	chromosome segregation,positive regulation of protein dephosphorylation		11	11	11	11	11	11	11	11	11	11	95307.4	91151.3	94399.9	89250.9	97258.5	93473.6	3231.49	3.45712
Mcpt4	Mast cell protease 4	Q3UN88	Q3UN88_MOUSE				6	6	6	6	6	6	6	6	6	6	94119.2	94232.3	95011.7	89905.4	93976.5	93449	2021.17	2.16286
Col4a2	Collagen alpha-2(IV) chain	P08122	CO4A2_MOUSE	extracellular region,collagen type IV trimer,basement membrane,extracellular space,extracellular matrix,extracellular exosome	angiogenesis,transcription, DNA-templated,negative regulation of angiogenesis,extracellular matrix organization,endodermal cell differentiation,collagen-activated tyrosine kinase receptor signaling pathway,cellular response to transforming growth factor beta stimulus	extracellular matrix structural constituent	5	5	5	5	5	5	5	5	5	5	82097.5	98401.7	95761.5	98194	91318.9	93154.7	6807.2	7.30741
Ckmt2	Creatine kinase S-type, mitochondrial	Q6P8J7	KCRS_MOUSE	mitochondrion,mitochondrial inner membrane	phosphocreatine metabolic process,phosphorylation	creatine kinase activity,ATP binding	6	6	6	6	6	6	6	6	6	6	98766.7	93678.6	96734.1	89051.3	85684.8	92783.1	5397.41	5.81723
Wasf2	Wiskott-Aldrich syndrome protein family member 2	Q8BH43	WASF2_MOUSE	ruffle,intracellular,early endosome,cytoskeleton,cell-cell junction,lamellipodium,SCAR complex,protein complex,extracellular exosome	angiogenesis,ameboidal-type cell migration,endocytosis,positive regulation of lamellipodium assembly,Rac protein signal transduction,lamellipodium assembly,actin cytoskeleton organization,actin filament-based movement,megakaryocyte development,negative regulation of stress fiber assembly,lamellipodium morphogenesis	actin binding,protein binding,SH3 domain binding,protein complex binding,cadherin binding,protein kinase A binding	3	3	3	3	3	3	3	3	3	3	96442.7	90110.4	94167.5	86262.4	96728.9	92742.4	4487.03	4.83816
Atp5d	ATP synthase subunit delta, mitochondrial	Q9D3D9	ATPD_MOUSE	mitochondrial proton-transporting ATP synthase complex, catalytic core F(1),mitochondrion,mitochondrial envelope,mitochondrial inner membrane,mitochondrial proton-transporting ATP synthase complex,proton-transporting ATP synthase complex	ATP synthesis coupled proton transport,proton transport,Requires Ontology	hydrogen ion transmembrane transporter activity,ATPase activity,proton-transporting ATP synthase activity, rotational mechanism	2	2	2	2	2	2	2	2	2	2	112659	86581.8	89851.1	88783.2	83903.6	92355.8	11576.4	12.5345
2022-09-11	Septin-11;Septin 11, isoform CRA_b;Septin-11;Isoform 2 of Septin-11;Isoform 3 of Septin-11	A0A0J9YTY0;A0A0J9YUL3;Q8C1B7;Q8C1B7-2;Q8C1B7-3	A0A0J9YTY0_MOUSE;A0A0J9YUL3_MOUSE;SEP11_MOUSE;SEP11_MOUSE;SEP11_MOUSE	;;stress fiber,cytoplasm,cell junction,axon,dendritic spine,extracellular exosome;;	;;cell cycle,protein heterooligomerization,cell division;;	;;protein binding,GTP binding;;	13	13	13	13	13	13	13	13	13	13	90841.2	88675.1	93091.1	96282.6	91643	92106.6	2828.39	3.07078
Lcn2	Neutrophil gelatinase-associated lipocalin	P11672	NGAL_MOUSE	extracellular region,extracellular space,cytosol,extracellular exosome	ion transport,cellular iron ion homeostasis,response to virus,response to herbicide,response to mycotoxin,positive regulation of gene expression,siderophore transport,positive regulation of cell projection organization,cellular response to nutrient levels,response to drug,innate immune response,protein homotrimerization,cellular response to hydrogen peroxide,cellular response to lipopolysaccharid…	protease binding,transporter activity,iron ion binding,protein binding,small molecule binding,protein homodimerization activity	4	4	4	4	4	4	4	4	4	4	94948.4	91261.1	98385.9	83535.4	91835	91993.2	5515.79	5.99587
Gm4788	Protein Gm4788	E9PUM5;E9Q8B5	E9PUM5_MOUSE;E9Q8B5_MOUSE	;cellular_component	;biological_process	;molecular_function	8	8	8	8	8	8	8	8	8	8	94289	91626	94884.1	88918.8	89601.1	91863.8	2685.76	2.92363
Gm10020;Rpl15	Ribosomal protein L15;60S ribosomal protein L15	E9QAZ2;Q9CZM2	E9QAZ2_MOUSE;RL15_MOUSE	nucleus,cytosolic large ribosomal subunit,A band,extracellular exosome;nucleus,membrane,cytosolic large ribosomal subunit,extracellular exosome	cytoplasmic translation,response to ethanol;cytoplasmic translation	RNA binding,structural constituent of ribosome,cadherin binding;RNA binding,structural constituent of ribosome,cadherin binding	4	4	4	4	4	4	4	4	4	4	100413	91396.9	91564.7	88760.2	86604.2	91747.7	5258.78	5.73179
Selenbp1;Selenbp2	Selenium-binding protein 1;Selenium-binding protein 2	P17563;Q63836	SBP1_MOUSE;SBP2_MOUSE	fibrillar center,extracellular space,nucleolus,cytosol,membrane,extracellular exosome;fibrillar center,extracellular space,nucleolus,cytosol,membrane,extracellular exosome	protein transport,brown fat cell differentiation;protein transport	selenium binding;selenium binding	8	8	8	8	8	8	8	8	8	8	89374.1	93797.9	95961	89870.9	88800.5	91560.9	3147.34	3.43743
Sucla2	Succinate--CoA ligase [ADP-forming] subunit beta, mitochondrial	Q9Z2I9	SUCB1_MOUSE	mitochondrion,myelin sheath,extracellular exosome	tricarboxylic acid cycle,succinyl-CoA metabolic process,succinate metabolic process	succinate-CoA ligase activity,succinate-CoA ligase (ADP-forming) activity,ATP binding,metal ion binding	8	8	8	8	8	8	8	8	8	8	92429	94573.7	95840.3	86088.7	88750.3	91536.4	4061.57	4.43711
Aplp2	Amyloid-like protein 2	Q60709	Q60709_MOUSE				11	11	11	11	11	11	11	11	11	11	88294.6	90585.5	90912.1	93360.9	93856.9	91402	2259.76	2.47233
Rps6	40S ribosomal protein S6	P62754	RS6_MOUSE	nucleus,nucleolus,cytoplasm,ribosome,polysome,small ribosomal subunit,membrane,cytosolic small ribosomal subunit,dendrite,intracellular ribonucleoprotein complex,cytoplasmic ribonucleoprotein granule,cell body,perinuclear region of cytoplasm	G1/S transition of mitotic cell cycle,mitotic cell cycle,placenta development,T cell proliferation involved in immune response,rRNA processing,translation,activation-induced cell death of T cells,mitotic cell cycle checkpoint,gastrulation,oogenesis stage,TOR signaling,T cell differentiation in thymus,ribosomal small subunit biogenesis,glucose homeostasis,positive regulation of apoptotic process,n…	RNA binding,structural constituent of ribosome,protein binding,protein kinase binding	5	5	5	5	5	5	5	5	5	5	91234.7	90945.8	94003.1	89268.8	91502	91390.9	1700.14	1.86029
Gmfb	Glia maturation factor beta	Q9CQI3	GMFB_MOUSE	intracellular	learning,locomotory behavior,regulation of receptor activity,negative regulation of Arp2/3 complex-mediated actin nucleation	actin binding,growth factor activity,Arp2/3 complex binding	5	5	5	5	5	5	5	5	5	5	97161.8	91869.9	89702.7	83121.4	94486.6	91268.5	5345.02	5.85637
Phb	Prohibitin	P67778	PHB_MOUSE	nucleus,nucleoplasm,cytoplasm,mitochondrion,mitochondrial inner membrane,early endosome,plasma membrane,integral component of plasma membrane,cell surface,membrane,mitochondrial crista,extrinsic component of mitochondrial outer membrane,myelin sheath,extracellular exosome	negative regulation of transcription from RNA polymerase II promoter,ovarian follicle development,ovarian follicle atresia,osteoblast differentiation,regulation of transcription, DNA-templated,mitochondrion organization,negative regulation of cell proliferation,positive regulation of gene expression,positive regulation of cell death,negative regulation of transcription by competitive promoter bin…	RNA polymerase II transcription factor activity, sequence-specific DNA binding,complement component C3a binding,complement component C3b binding,protein binding,protein C-terminus binding,enzyme binding,proteinase activated receptor binding,histone deacetylase binding,transcription regulatory region DNA binding	9	9	9	9	9	9	9	9	9	9	93386.2	91819.5	91215.6	88011.1	91764.6	91239.4	1977.61	2.16749
Actbl2	Beta-actin-like protein 2	Q8BFZ3	ACTBL_MOUSE	extracellular space,cytoplasm,cytoskeleton,extracellular exosome	biological_process	molecular_function,ATP binding	3	3	3	3	3	3	3	3	3	3	83747.1	113306	105751	60707.3	91791.6	91060.6	20530.5	22.5459
Atp6v1a	V-type proton ATPase catalytic subunit A	P50516	VATA_MOUSE	mitochondrion,lysosomal membrane,cytosol,plasma membrane,microvillus,apical plasma membrane,proton-transporting V-type ATPase, V1 domain,myelin sheath,extracellular exosome	cellular iron ion homeostasis,ATP hydrolysis coupled proton transport,cellular response to increased oxygen levels,ATP metabolic process	ATP binding,proton-transporting ATPase activity, rotational mechanism	11	11	11	11	11	11	11	11	11	11	93631.6	88831.2	88230.6	90401	91261.6	90471.2	2140.56	2.36601
Pkm	Isoform M1 of Pyruvate kinase PKM	P52480-2	KPYM_MOUSE				4	4	4	4	4	4	4	4	4	4	91914.9	100313	79781.8	91345.3	88569.3	90384.8	7374.72	8.15925
Clec3a	C-type lectin domain family 3 member A	Q9EPW4	CLC3A_MOUSE	cellular_component,extracellular region	biological_process	carbohydrate binding	5	5	5	5	5	5	5	5	5	5	90421.8	88400.8	88972.7	92224.4	91436.7	90291.3	1610.8	1.784
Elavl1	ELAV-like protein 1	P70372	ELAV1_MOUSE	nucleus,nucleoplasm,cytoplasm,cytosol,membrane,ribonucleoprotein complex	positive regulation of translation,mRNA stabilization,negative regulation of gene silencing by miRNA,3'-UTR-mediated mRNA stabilization,regulation of stem cell population maintenance	RNA binding,double-stranded RNA binding,mRNA binding,mRNA 3'-UTR binding,protein binding,AU-rich element binding,protein kinase binding,mRNA 3'-UTR AU-rich region binding,protein homodimerization activity	4	4	4	4	4	4	4	4	4	4	91578.7	89650.2	89738.5	90465.1	89692.9	90225.1	827.701	0.917373
Syncrip	Heterogeneous nuclear ribonucleoprotein Q;Heterogeneous nuclear ribonucleoprotein Q;Isoform 2 of Heterogeneous nuclear ribonucleoprotein Q	A0A0R4J259;Q7TMK9;Q7TMK9-2	A0A0R4J259_MOUSE;HNRPQ_MOUSE;HNRPQ_MOUSE	;nucleoplasm,cytoplasm,endoplasmic reticulum,membrane,intracellular ribonucleoprotein complex,CRD-mediated mRNA stability complex,catalytic step 2 spliceosome,histone pre-mRNA 3'end processing complex,GAIT complex;	;osteoblast differentiation,mRNA processing,RNA splicing,negative regulation of translation,CRD-mediated mRNA stabilization,cellular response to interferon-gamma;	;RNA binding,poly(A) binding;	11	11	11	11	11	11	11	11	11	11	93891.4	90416.8	92081.5	84191.1	89881.1	90092.4	3652.53	4.05421
Lmnb2	Lamin-B2	A0A0R4J0Q5;P21619	A0A0R4J0Q5_MOUSE;LMNB2_MOUSE	;nucleus,nuclear envelope,nuclear inner membrane,lamin filament	;	;structural molecule activity	19	19	19	19	19	19	19	19	19	19	87341.8	90545.5	90496.1	90934	88310.4	89525.5	1597.76	1.7847
Khsrp	Far upstream element-binding protein 2	Q3U0V1	FUBP2_MOUSE	nucleoplasm,cytosol,cytoplasmic stress granule,membrane	transcription, DNA-templated,regulation of transcription, DNA-templated,mRNA processing,mRNA catabolic process,RNA splicing,miRNA metabolic process,regulation of mRNA stability,negative regulation of nitric oxide biosynthetic process,mRNA transport,positive regulation of mRNA catabolic process,3'-UTR-mediated mRNA destabilization,cellular response to cytokine stimulus,regulation of miRNA metaboli…	DNA binding,RNA binding,mRNA binding,mRNA 3'-UTR AU-rich region binding	10	10	10	10	10	10	10	10	10	10	90043.5	89922.7	87097.5	90539.5	87940.9	89108.8	1499.35	1.68261
Pdhb	Pyruvate dehydrogenase E1 component subunit beta, mitochondrial	Q9D051	ODPB_MOUSE	nucleus,nucleoplasm,mitochondrion,mitochondrial matrix,pyruvate dehydrogenase complex,extracellular exosome	glucose metabolic process,acetyl-CoA biosynthetic process from pyruvate,tricarboxylic acid cycle,mitochondrial acetyl-CoA biosynthetic process from pyruvate	pyruvate dehydrogenase activity,pyruvate dehydrogenase (acetyl-transferring) activity,pyruvate dehydrogenase (NAD+) activity	11	11	11	11	11	11	11	11	11	11	88481.2	88603.5	88365.2	88650.5	89047	88629.5	258.507	0.291671
Hadha	Trifunctional enzyme subunit alpha, mitochondrial	Q8BMS1	ECHA_MOUSE	mitochondrion,mitochondrial inner membrane,mitochondrial fatty acid beta-oxidation multienzyme complex,extracellular matrix,mitochondrial nucleoid	fatty acid beta-oxidation,response to insulin,response to drug	fatty-acyl-CoA binding,acetyl-CoA C-acyltransferase activity,enoyl-CoA hydratase activity,long-chain-enoyl-CoA hydratase activity,long-chain-3-hydroxyacyl-CoA dehydrogenase activity,protein complex binding,NAD binding	15	15	15	15	15	15	15	15	15	15	89885.9	86058.9	85944.7	85868.2	87398.1	87031.1	1714.79	1.97032
Ssr4	Translocon-associated protein subunit delta;Signal sequence receptor, delta	Q62186;Q9D8L3	SSRD_MOUSE;Q9D8L3_MOUSE	endoplasmic reticulum membrane,integral component of membrane,extracellular exosome;	biological_process;	molecular_function;	4	4	4	4	4	4	4	4	4	4	88257	89935.7	80243	88148.5	88384.3	86993.7	3843.54	4.41818
Kng2	Kng2 protein;HMW-kininogen-II variant;HMW kininogen-II	Q6S9I0;Q6S9I2;Q6S9I3	Q6S9I0_MOUSE;Q6S9I2_MOUSE;Q6S9I3_MOUSE	;;extracellular space,cell,extracellular matrix,extracellular exosome,blood microparticle	;;positive regulation of cytosolic calcium ion concentration,negative regulation of endopeptidase activity,negative regulation of blood coagulation	;;cysteine-type endopeptidase inhibitor activity,receptor binding	4	4	4	4	4	4	4	4	4	4	83040.9	87420.1	85387.4	92897	83941.2	86537.3	3921.44	4.5315
U2af2	Splicing factor U2AF 65 kDa subunit	P26369;Q80XR5	U2AF2_MOUSE;Q80XR5_MOUSE	commitment complex,nucleus,spliceosomal complex,nuclear speck,U2-type prespliceosome,U2AF,Prp19 complex;	mRNA splicing, via spliceosome,RNA splicing,negative regulation of protein ubiquitination,positive regulation of RNA splicing,negative regulation of mRNA splicing, via spliceosome,regulation of mitophagy,positive regulation of protein targeting to mitochondrion;	RNA binding,protein binding,poly-pyrimidine tract binding,enzyme binding,pre-mRNA 3'-splice site binding,C2H2 zinc finger domain binding;	8	8	8	8	8	8	8	8	8	8	88743.6	87280.4	89005.6	81595.8	86038.8	86532.8	3007.46	3.47552
Gdi1	Rab GDP dissociation inhibitor alpha	P50396	GDIA_MOUSE	cytoplasm,Golgi apparatus,axon,midbody,neuronal cell body,myelin sheath,protein complex	protein transport,Rab protein signal transduction,positive regulation of GTPase activity,positive regulation of axon extension,negative regulation of axonogenesis,response to calcium ion,negative regulation of protein targeting to membrane	Rab GDP-dissociation inhibitor activity,GTPase activator activity,Rab GTPase binding	11	12	12	12	12	11	12	12	12	12	88659.4	86918	85610.5	83915	84421.8	85904.9	1927.43	2.24367
Rps3	40S ribosomal protein S3	P62908	RS3_MOUSE	nucleus,nucleolus,cytoplasm,mitochondrial inner membrane,mitochondrial matrix,endoplasmic reticulum,cytosol,ribosome,polysome,plasma membrane,focal adhesion,membrane,cytosolic small ribosomal subunit,intracellular ribonucleoprotein complex,extracellular matrix,ruffle membrane,extracellular exosome,NF-kappaB complex,mitotic spindle	cytoplasmic translation,DNA repair,transcription, DNA-templated,apoptotic process,response to oxidative stress,chromosome segregation,positive regulation of gene expression,negative regulation of translation,positive regulation of microtubule polymerization,positive regulation of protein complex assembly,negative regulation of protein ubiquitination,positive regulation of endodeoxyribonuclease ac…	DNA binding,damaged DNA binding,RNA binding,mRNA binding,structural constituent of ribosome,DNA-(apurinic or apyrimidinic site) lyase activity,endodeoxyribonuclease activity,protein binding,microtubule binding,transcription factor binding,oxidized purine nucleobase lesion DNA N-glycosylase activity,tubulin binding,enzyme binding,kinase binding,protein kinase binding,Hsp70 protein binding,oxidized…	8	8	8	8	8	8	8	8	8	8	87651.9	89521.2	87092.6	83858.2	81280.4	85880.8	3282.99	3.82272
Fkbp10	Peptidyl-prolyl cis-trans isomerase FKBP10	Q61576	FKB10_MOUSE	nucleolus,cytoplasm,endoplasmic reticulum lumen	histone peptidyl-prolyl isomerization,chaperone-mediated protein folding	peptidyl-prolyl cis-trans isomerase activity,calcium ion binding,protein binding,FK506 binding	14	14	14	14	14	14	14	14	14	14	87588.2	85766.2	87311.6	82083.9	85312	85612.4	2199.71	2.56939
Tnnt3	Troponin T, fast skeletal muscle;Troponin T, fast skeletal muscle;Troponin T, fast skeletal muscle;Troponin T, fast skeletal muscle;Troponin T, fast skeletal muscle;Troponin T, fast skeletal muscle;Troponin T, fast skeletal muscle;Isoform B3e17 of Troponin T, fast skeletal muscle;Isoform B4e17 of Troponin T, fast skeletal muscle;Isoform A2e17 of Troponin T, fast skeletal muscle;Isoform A3e17 of T…	A0A0R4J1B1;A2A6H6;A2A6I8;A2A6J0;A2A6J1;J3QP61;Q9QZ47;Q9QZ47-10;Q9QZ47-12;Q9QZ47-2;Q9QZ47-3;Q9QZ47-4;Q9QZ47-5;Q9QZ47-6;Q9QZ47-8;Z4YJU0;Z4YKE7;Z4YKF8;Z4YKG3;Z4YKG8;Z4YKH8;Z4YNB2	A0A0R4J1B1_MOUSE;A2A6H6_MOUSE;A2A6I8_MOUSE;A2A6J0_MOUSE;A2A6J1_MOUSE;J3QP61_MOUSE;TNNT3_MOUSE;TNNT3_MOUSE;TNNT3_MOUSE;TNNT3_MOUSE;TNNT3_MOUSE;TNNT3_MOUSE;TNNT3_MOUSE;TNNT3_MOUSE;TNNT3_MOUSE;Z4YJU0_MOUSE;Z4YKE7_MOUSE;Z4YKF8_MOUSE;Z4YKG3_MOUSE;Z4YKG8_MOUSE;Z4YKH8_MOUSE;Z4YNB2_MOUSE	;;;;;;troponin complex;;;;;;;;;;;;;;;	;;;;;;skeletal muscle contraction,regulation of striated muscle contraction,regulation of ATPase activity;;;;;;;;;;;;;;;	;;;;;;tropomyosin binding,troponin C binding,troponin I binding,calcium-dependent protein binding,actin binding,calcium-dependent ATPase activity;;;;;;;;;;;;;;;	6	6	6	6	6	6	6	6	6	6	93247.7	86448.1	81869.7	84427.2	81895	85577.5	4696.35	5.48783
Rps28	40S ribosomal protein S28 (Fragment);40S ribosomal protein S28	G3UYV7;P62858	G3UYV7_MOUSE;RS28_MOUSE	;small ribosomal subunit,cytosolic small ribosomal subunit,extracellular exosome	;ribosomal small subunit assembly,rRNA processing,translation,maturation of SSU-rRNA,ribosome biogenesis,ribosomal small subunit biogenesis	;RNA binding,structural constituent of ribosome	2	2	2	2	2	2	2	2	2	2	87084.7	84764.8	88268.9	81318.9	85203.6	85328.2	2652.39	3.10846
Sdhb	Succinate dehydrogenase [ubiquinone] iron-sulfur subunit, mitochondrial	Q9CQA3	SDHB_MOUSE	nucleoplasm,mitochondrion,mitochondrial inner membrane,mitochondrial respiratory chain complex II, succinate dehydrogenase complex (ubiquinone),plasma membrane,respiratory chain complex II,extracellular exosome	tricarboxylic acid cycle,succinate metabolic process,aerobic respiration,respiratory electron transport chain	succinate dehydrogenase (ubiquinone) activity,electron carrier activity,metal ion binding,ubiquinone binding,2 iron, 2 sulfur cluster binding,3 iron, 4 sulfur cluster binding,4 iron, 4 sulfur cluster binding	5	5	5	5	5	5	5	5	5	5	86131.7	83414.2	83649.7	86787.3	86116.4	85219.9	1566.68	1.8384
Serpinb1a	Leukocyte elastase inhibitor A	Q9D154	ILEUA_MOUSE	extracellular space,cytoplasm,membrane,extracellular matrix,extracellular exosome	negative regulation of endopeptidase activity,regulation of protein catabolic process	serine-type endopeptidase inhibitor activity	11	11	11	11	11	11	11	11	11	11	83781.8	85903.8	85461.2	82870.4	87758.2	85155.1	1906.34	2.23866
Rrbp1	Ribosome-binding protein 1	A2AVJ7;Q99PL5	A2AVJ7_MOUSE;RRBP1_MOUSE	;ribosome,integral component of endoplasmic reticulum membrane	;translation,signal transduction,protein transport	;receptor activity,protein binding	22	22	22	22	22	22	22	22	22	22	91180.9	80926.9	83081.4	81373.3	85891.1	84490.7	4216.75	4.99079
Lamp2	Lysosome-associated membrane glycoprotein 2;Isoform LAMP-2B of Lysosome-associated membrane glycoprotein 2;Isoform LAMP-2C of Lysosome-associated membrane glycoprotein 2	P17047;P17047-2;P17047-3	LAMP2_MOUSE	extracellular space,lysosome,lysosomal membrane,late endosome,trans-Golgi network,plasma membrane,membrane,phagocytic vesicle membrane,platelet dense granule membrane,late endosome membrane,autolysosome,perinuclear region of cytoplasm,chaperone-mediated autophagy translocation complex,extracellular exosome,integral component of autophagosome membrane,lysosomal matrix;;	protein targeting,autophagy,cellular response to starvation,regulation of protein stability,negative regulation of protein homooligomerization,muscle cell cellular homeostasis,protein stabilization,chaperone-mediated autophagy,protein targeting to lysosome involved in chaperone-mediated autophagy,autophagosome maturation,lysosomal protein catabolic process;;	protein binding,enzyme binding,protein domain specific binding;;	3	3	3	3	3	3	3	3	3	3	92165.7	82253.6	90662.2	74805.3	82487	84474.8	7067.83	8.3668
Eif5a	Eukaryotic translation initiation factor 5A (Fragment);Eukaryotic translation initiation factor 5A-1	A0A0A0MQM0;P63242	A0A0A0MQM0_MOUSE;IF5A1_MOUSE	;nucleus,annulate lamellae,nuclear pore,cytoplasm,endoplasmic reticulum membrane,membrane,dendrite,neuronal cell body,extracellular exosome	;mRNA export from nucleus,translational frameshifting,protein export from nucleus,apoptotic process,positive regulation of cytosolic calcium ion concentration,aging,positive regulation of cell proliferation,positive regulation of cardiac muscle cell apoptotic process,positive regulation of apoptotic process,negative regulation of apoptotic process,positive regulation of translational elongation,p…	;RNA binding,translation elongation factor activity,U6 snRNA binding,ribosome binding,protein N-terminus binding	12	12	12	12	12	12	12	12	12	12	86531.7	84631.8	86694.8	76086.4	86377.8	84064.5	4536.77	5.39677
Slit3	Slit homolog 3 protein	Q9WVB4	SLIT3_MOUSE	extracellular space	axon guidance,negative regulation of cell proliferation,animal organ morphogenesis,negative regulation of gene expression,negative regulation of cell growth,cellular response to hormone stimulus,Roundabout signaling pathway,axon extension involved in axon guidance,negative chemotaxis,response to cortisol,apoptotic process involved in luteolysis,negative regulation of chemokine-mediated signaling …	receptor binding,calcium ion binding,Roundabout binding	24	24	24	24	24	24	24	24	24	24	85636.6	84396.2	84806	80442.7	82761.5	83608.6	2055.93	2.45899
Rps4x	40S ribosomal protein S4, X isoform	P62702	RS4X_MOUSE	nucleus,ribosome,polysome,focal adhesion,small ribosomal subunit,membrane,cytosolic small ribosomal subunit,intracellular ribonucleoprotein complex,extracellular matrix,cytoplasmic ribonucleoprotein granule,extracellular exosome	translation,multicellular organism development,positive regulation of cell proliferation,positive regulation of translation	RNA binding,structural constituent of ribosome,rRNA binding	13	13	13	13	13	13	13	13	13	13	89304.1	81827.1	80792.9	77050.3	86020	82998.9	4756.79	5.73115
Ndufs1	NADH-ubiquinone oxidoreductase 75 kDa subunit, mitochondrial	Q91VD9	NDUS1_MOUSE	mitochondrion,mitochondrial respiratory chain complex I,mitochondrial intermembrane space,myelin sheath,plasma membrane respiratory chain complex I	apoptotic mitochondrial changes,ATP synthesis coupled electron transport,cellular respiration,ATP metabolic process,regulation of mitochondrial membrane potential,reactive oxygen species metabolic process	NADH dehydrogenase (ubiquinone) activity,electron carrier activity,metal ion binding,iron-sulfur cluster binding,2 iron, 2 sulfur cluster binding,4 iron, 4 sulfur cluster binding	13	13	13	13	13	13	13	13	13	13	85339.8	81489.4	83620.4	79038.2	83627.3	82623	2424.89	2.93489
Eif2ak3	Eukaryotic translation initiation factor 2-alpha kinase 3	E9QQ30	E9QQ30_MOUSE				14	14	14	14	14	14	14	14	14	14	84718.5	82829.2	80304.7	81365.1	83531.7	82549.8	1745.66	2.11468
Epx	Eosinophil peroxidase	P49290	PERE_MOUSE	extracellular space,extracellular exosome	defense response to nematode,response to oxidative stress,negative regulation of interleukin-10 production,negative regulation of interleukin-5 production,positive regulation of interleukin-4 production,hydrogen peroxide catabolic process,oxidation-reduction process,eosinophil migration,cellular oxidant detoxification	peroxidase activity,heme binding,metal ion binding	13	13	13	13	13	13	13	13	13	13	84624.5	84866.3	85294	73771	83809	82473	4894.5	5.93467
Rnaset2	Ribonuclease T2	Q9CQ01	RNT2_MOUSE				5	5	5	5	5	5	5	5	5	5	81624.2	81764.7	86986.6	79457.8	81887.9	82344.2	2781.46	3.37784
Basp1	Brain acid soluble protein 1	Q91XV3	BASP1_MOUSE	nucleus,cytoplasm,plasma membrane,nuclear speck,cell junction,growth cone,vesicle,extracellular exosome,COP9 signalosome	substantia nigra development,negative regulation of transcription, DNA-templated,glomerular visceral epithelial cell differentiation	transcription corepressor activity,protein binding,protein domain specific binding,transcription regulatory region DNA binding	4	4	4	4	4	4	4	4	4	4	71290.6	81829.3	83999.6	95637.4	76918.4	81935	9089.81	11.0939
Eif3b	Eukaryotic translation initiation factor 3 subunit B	Q8JZQ9	EIF3B_MOUSE	eukaryotic translation initiation factor 3 complex,extracellular exosome,eukaryotic translation initiation factor 3 complex, eIF3m	translational initiation,regulation of translational initiation,IRES-dependent viral translational initiation,viral translational termination-reinitiation	RNA binding,translation initiation factor activity,protein binding,translation initiation factor binding	9	9	9	9	9	9	9	9	9	9	87956.9	76103.7	82858.2	74476.7	85543	81387.7	5879.35	7.22389
Cspg4	Chondroitin sulfate proteoglycan 4	Q8VHY0	CSPG4_MOUSE	intracellular,plasma membrane,focal adhesion,cell surface,integral component of membrane,apical plasma membrane,extracellular matrix,lamellipodium membrane,cell projection,extracellular exosome	activation of MAPK activity,angiogenesis,transmembrane receptor protein tyrosine kinase signaling pathway,cell proliferation,glial cell migration,intracellular signal transduction,tissue remodeling,positive regulation of peptidyl-tyrosine phosphorylation	signal transducer activity,protein binding,protein kinase binding	13	13	13	13	13	13	13	13	13	13	80187.7	79884.3	79976.8	83837.4	81134.1	81004	1659.87	2.04912
Pabpc1	Polyadenylate-binding protein 1	P29341	PABP1_MOUSE	nucleus,cytoplasm,cytosol,focal adhesion,cytoplasmic stress granule,membrane,dendrite,intracellular ribonucleoprotein complex,cytoplasmic ribonucleoprotein granule,extracellular exosome,catalytic step 2 spliceosome,messenger ribonucleoprotein complex	nuclear-transcribed mRNA catabolic process, nonsense-mediated decay,mRNA processing,RNA splicing,gene silencing by RNA,positive regulation of viral genome replication,positive regulation of nuclear-transcribed mRNA poly(A) tail shortening,positive regulation of nuclear-transcribed mRNA catabolic process, deadenylation-dependent decay,negative regulation of nuclear-transcribed mRNA catabolic proce…	RNA binding,mRNA 3'-UTR binding,protein binding,protein C-terminus binding,poly(A) binding,poly(U) RNA binding	15	15	15	15	15	15	15	15	15	15	83085.6	80776.4	82228.4	76149.8	82458	80939.6	2808.08	3.46935
Ptrf	Polymerase I and transcript release factor	O54724	PTRF_MOUSE	nucleus,cytoplasm,mitochondrion,endoplasmic reticulum,cytosol,plasma membrane,caveola,intracellular membrane-bounded organelle,protein complex,membrane raft	regulation of transcription, DNA-templated,transcription initiation from RNA polymerase I promoter,termination of RNA polymerase I transcription,rRNA transcription,positive regulation of cell motility	RNA binding,protein binding,rRNA primary transcript binding,identical protein binding	18	18	18	18	18	18	18	18	18	18	81436.8	77158	79631.6	81814.5	82872.3	80582.6	2242.9	2.78335
Rps12-ps3	40S ribosomal protein S12	Q6ZWZ6	Q6ZWZ6_MOUSE				10	10	10	10	10	10	10	10	10	10	84292.1	81583.2	81023.9	76027.4	79689.6	80523.2	3020.16	3.75067
Rps14	40S ribosomal protein S14	P62264	RS14_MOUSE	nucleolus,mitochondrion,focal adhesion,membrane,cytosolic small ribosomal subunit,extracellular matrix,extracellular exosome	ribosomal small subunit assembly,negative regulation of transcription from RNA polymerase II promoter,maturation of SSU-rRNA from tricistronic rRNA transcript (SSU-rRNA, 5.8S rRNA, LSU-rRNA),translation,regulation of translation,erythrocyte differentiation,maturation of SSU-rRNA	RNA binding,structural constituent of ribosome,translation regulator activity,mRNA 5'-UTR binding,small ribosomal subunit rRNA binding	3	3	3	3	3	3	3	3	3	3	75281.6	81825.9	82271.1	83721.1	78984.1	80416.8	3345.34	4.16001
Neb	Protein Neb	E9Q1W3	E9Q1W3_MOUSE	striated muscle thin filament,Z disc,protein complex,contractile fiber,extracellular exosome	regulation of actin filament length,sarcomere organization	actin binding,protein binding	47	47	47	47	47	47	47	47	47	47	82826	79476.3	80088.3	77455.4	80407.1	80050.6	1929.78	2.4107
Eif4a3	Eukaryotic initiation factor 4A-III	Q91VC3	IF4A3_MOUSE	nucleus,nucleoplasm,nucleolus,cytoplasm,membrane,nuclear speck,dendrite,exon-exon junction complex,neuronal cell body,catalytic step 2 spliceosome	nuclear-transcribed mRNA catabolic process, nonsense-mediated decay,regulation of alternative mRNA splicing, via spliceosome,rRNA processing,mRNA processing,associative learning,RNA splicing,RNA secondary structure unwinding,response to organic cyclic compound,negative regulation of translation,exploration behavior,positive regulation of translation,positive regulation of transcription from RNA p…	RNA binding,mRNA binding,ATP-dependent RNA helicase activity,ATP binding,poly(A) binding,selenocysteine insertion sequence binding,RNA stem-loop binding,ribonucleoprotein complex binding	10	10	10	10	10	10	10	10	10	10	82223.1	79133.6	80087.9	78358.7	80350.6	80030.8	1458.82	1.82283
Gstp1	Glutathione S-transferase P 1	P19157	GSTP1_MOUSE	extracellular space,intracellular,nucleus,cytoplasm,mitochondrion,cytosol,plasma membrane,vesicle,protein complex,extracellular exosome,TRAF2-GSTP1 complex	response to reactive oxygen species,negative regulation of acute inflammatory response,glutathione metabolic process,xenobiotic metabolic process,response to toxic substance,negative regulation of biosynthetic process,oligodendrocyte development,animal organ regeneration,response to nutrient levels,response to estradiol,negative regulation of interleukin-1 beta production,negative regulation of t…	glutathione transferase activity,glutathione peroxidase activity,protein binding,drug binding,JUN kinase binding,kinase regulator activity,S-nitrosoglutathione binding,dinitrosyl-iron complex binding	5	5	5	5	5	5	5	5	5	5	78646.4	78893.4	78821.4	78602.4	84966.5	79986	2786.8	3.48411
P3h4	Synaptonemal complex protein SC65	Q8K2B0	SC65_MOUSE	nucleolus,endoplasmic reticulum,catalytic complex	peptidyl-lysine hydroxylation,collagen fibril organization,collagen biosynthetic process,bone remodeling	protein binding	7	7	7	7	7	7	7	7	7	7	78760.2	80537.1	80149	78837.9	81057.7	79868.4	1028.37	1.28758
Krt17	Keratin, type I cytoskeletal 17	Q9QWL7	K1C17_MOUSE	cytoplasm,intermediate filament,intermediate filament cytoskeleton,extracellular exosome,cell periphery	morphogenesis of an epithelium,signal transduction,positive regulation of cell growth,hair follicle morphogenesis,keratinization,intermediate filament organization,positive regulation of translation,positive regulation of hair follicle development	structural molecule activity,protein binding,MHC class II receptor activity,MHC class II protein binding	4	4	4	4	4	4	4	4	4	4	96385.1	81768.3	74031.2	66364.2	78596.2	79429	11107.5	13.9841
Lasp1	LIM and SH3 domain protein 1	Q61792	LASP1_MOUSE	cytoplasm,focal adhesion,cortical actin cytoskeleton,extracellular exosome	ion transport,ion transmembrane transport	protein binding,ion transmembrane transporter activity,cadherin binding,metal ion binding,actin filament binding	5	5	5	5	5	5	5	5	5	5	75864.1	78560.9	80840.1	82282.6	78943.6	79298.3	2436.5	3.07258
Dmp1	Dentin matrix acidic phosphoprotein 1	O55188	DMP1_MOUSE	proteinaceous extracellular matrix,nucleus,cytoplasm	ossification,positive regulation of cell-substrate adhesion,extracellular matrix organization,biomineral tissue development,regulation of enamel mineralization	extracellular matrix binding	9	9	9	9	9	9	9	9	9	9	66956.6	82175.8	84184.4	85471.9	75482	78854.1	7683.8	9.74432
Ckap4	Cytoskeleton-associated protein 4	Q8BMK4	CKAP4_MOUSE	endoplasmic reticulum,endoplasmic reticulum membrane,rough endoplasmic reticulum,lipid particle,cytosol,cytoskeleton,plasma membrane,cell surface,integral component of membrane,nuclear speck,extracellular matrix,cytoplasmic ribonucleoprotein granule,perinuclear region of cytoplasm,extracellular exosome	biological_process	RNA binding	16	16	16	16	16	16	16	16	16	16	78140.2	77202	76347.9	80649.8	81071.8	78682.3	2092.56	2.6595
Mmp14	Matrix metalloproteinase-14	P53690	MMP14_MOUSE	extracellular space,nucleus,cytosol,plasma membrane,focal adhesion,integral component of membrane,extracellular matrix,cytoplasmic vesicle,melanosome,macropinosome,intermediate filament cytoskeleton,cytoplasm	ossification,angiogenesis,ovarian follicle development,response to hypoxia,endothelial cell proliferation,endochondral ossification,proteolysis,response to oxidative stress,male gonad development,response to mechanical stimulus,response to hormone,positive regulation of myotube differentiation,positive regulation of peptidase activity,response to organic cyclic compound,cell migration,positive re…	metalloendopeptidase activity,integrin binding,zinc ion binding,peptidase activator activity,metalloaminopeptidase activity	6	6	6	6	6	6	6	6	6	6	79494.4	79824.4	79956.7	76611.4	77260.6	78629.5	1571.94	1.99917
Lamp1	Lysosome-associated membrane glycoprotein 1	P11438	LAMP1_MOUSE	cytoplasm,lysosome,endosome,late endosome,multivesicular body,cytosol,plasma membrane,synaptic vesicle,external side of plasma membrane,cell surface,endosome membrane,membrane,integral component of membrane,dendrite,vesicle,sarcolemma,melanosome,neuronal cell body,cytolytic granule,autolysosome,phagocytic vesicle,perinuclear region of cytoplasm,phagolysosome membrane,extracellular exosome,alveola…	spermatogenesis,granzyme-mediated apoptotic signaling pathway,positive regulation of natural killer cell degranulation,positive regulation of natural killer cell mediated cytotoxicity,autophagic cell death,protein stabilization,establishment of protein localization to organelle,Golgi to lysosome transport,regulation of organelle transport along microtubule	protein binding,enzyme binding,protein domain specific binding	4	4	4	4	4	4	4	4	4	4	79839.6	77307.7	78727.8	81500.6	74917.1	78458.6	2504.99	3.19276
Phb2	Prohibitin-2	O35129	PHB2_MOUSE	nucleus,cytoplasm,mitochondrion,mitochondrial outer membrane,mitochondrial inner membrane,cell surface,nuclear matrix,axon,protein complex,extracellular exosome,cell periphery	protein import into nucleus, translocation,transcription, DNA-templated,mitochondrion organization,sister chromatid cohesion,response to wounding,positive regulation of exit from mitosis,negative regulation of intracellular estrogen receptor signaling pathway,negative regulation of mammary gland epithelial cell proliferation,negative regulation of apoptotic process,negative regulation of sequence…	protein binding,protein C-terminus binding,amide binding,protein N-terminus binding	9	9	9	9	9	9	9	9	9	9	79305.1	79380	76447.9	80631.7	75801.1	78313.2	2078.91	2.65461
Sptan1	Spectrin alpha chain, non-erythrocytic 1;Spectrin alpha chain, non-erythrocytic 1;Spectrin alpha chain, non-erythrocytic 1;Spectrin alpha chain, non-erythrocytic 1;Spectrin alpha chain, non-erythrocytic 1;Isoform 2 of Spectrin alpha chain, non-erythrocytic 1	A3KGU5;A3KGU7;A3KGU9;E9Q447;P16546;P16546-2	A3KGU5_MOUSE;A3KGU7_MOUSE;A3KGU9_MOUSE;E9Q447_MOUSE;SPTN1_MOUSE;SPTN1_MOUSE	;;;;fascia adherens,microtubule cytoskeleton,membrane,lateral plasma membrane,Z disc,cortical cytoskeleton,cuticular plate,paranode region of axon,myelin sheath,intracellular membrane-bounded organelle,extracellular exosome,extracellular vesicle;	;;;;actin filament capping;	;;;;actin binding,calcium ion binding,protein binding,calmodulin binding,spectrin binding,cadherin binding,protein heterodimerization activity;	66	65	66	66	66	66	65	66	66	66	80097.7	77686.7	78333.8	76098.8	79310.1	78305.4	1539.01	1.96539
Nsfl1c	NSFL1 cofactor p47;Isoform 3 of NSFL1 cofactor p47	Q9CZ44;Q9CZ44-3	NSF1C_MOUSE	nucleus,nucleoplasm,chromosome,Golgi stack,cytosol,plasma membrane,intermediate filament cytoskeleton,VCP-NSFL1C complex;	autophagosome assembly,Golgi organization,nuclear envelope reassembly,proteasome-mediated ubiquitin-dependent protein catabolic process,regulation of catalytic activity,membrane fusion;	protein binding,phospholipid binding,protein phosphatase regulator activity,ubiquitin binding,ATPase binding;	9	9	9	9	9	9	9	9	9	9	76946.4	75973.8	77592.9	85500.5	75109.7	78224.6	4175.54	5.33788
Txn	Thioredoxin	P10639	THIO_MOUSE	nucleus,cytoplasm,mitochondrion,cytosol,extracellular exosome	negative regulation of transcription from RNA polymerase II promoter,transcription, DNA-templated,glycerol ether metabolic process,response to radiation,positive regulation of peptidyl-serine phosphorylation,regulation of protein import into nucleus, translocation,cellular response to oxidative stress,positive regulation of DNA binding,cell redox homeostasis,negative regulation of protein export …	RNA binding,thioredoxin-disulfide reductase activity,protein binding,protein disulfide oxidoreductase activity,peptide disulfide oxidoreductase activity,oxidoreductase activity, acting on a sulfur group of donors, disulfide as acceptor,protein-disulfide reductase activity	2	2	2	2	2	2	2	2	2	2	79876.7	77863.2	78517.8	74068.7	78087.8	77682.8	2166.13	2.78843
Atp6v1b2	V-type proton ATPase subunit B, brain isoform	P62814	VATB2_MOUSE	ruffle,cytoplasm,lysosomal membrane,cytosol,plasma membrane,microvillus,endomembrane system,integral component of membrane,proton-transporting V-type ATPase, V1 domain,melanosome,myelin sheath,intracellular membrane-bounded organelle,extracellular exosome	ATP hydrolysis coupled proton transport,ATP metabolic process	ATP binding,hydrolase activity, acting on acid anhydrides, catalyzing transmembrane movement of substances	7	7	7	7	7	7	7	7	7	7	75308.8	76312.7	73880.6	82947.8	78094.6	77308.9	3505.74	4.53471
Itgbl1	Integrin beta-like protein 1	Q8VDV0	ITGBL_MOUSE	extracellular space	biological_process	molecular_function	9	9	9	9	9	9	9	9	9	9	69173.1	78892.2	75406.5	85507.3	74165.4	76628.9	6064.26	7.9138
Canx	Calnexin	P35564	CALX_MOUSE	endoplasmic reticulum,endoplasmic reticulum membrane,smooth endoplasmic reticulum,rough endoplasmic reticulum,ribosome,membrane,integral component of membrane,axon,extracellular matrix,dendrite cytoplasm,melanosome,neuronal cell body,dendritic spine,myelin sheath,protein complex,ER-mitochondrion membrane contact site,extracellular exosome,integral component of lumenal side of endoplasmic reticulu…	antigen processing and presentation of peptide antigen via MHC class I,aging,synaptic vesicle endocytosis,chaperone-mediated protein folding,clathrin-dependent endocytosis	RNA binding,calcium ion binding,protein binding,carbohydrate binding,apolipoprotein binding,ionotropic glutamate receptor binding,unfolded protein binding	8	8	8	8	8	8	8	8	8	8	79780.9	75297.7	75742	77678.8	74375.2	76574.9	2159.89	2.82062
Arpc2	Actin-related protein 2/3 complex subunit 2	Q9CVB6	ARPC2_MOUSE	endosome,Arp2/3 protein complex,plasma membrane,focal adhesion,cell leading edge,muscle cell projection membrane,neuron projection,synapse,extracellular exosome	positive regulation of lamellipodium assembly,actin filament polymerization,positive regulation of actin filament polymerization,Arp2/3 complex-mediated actin nucleation,positive regulation of substrate adhesion-dependent cell spreading	structural constituent of cytoskeleton,protein binding,actin filament binding	17	17	17	17	17	17	17	17	17	17	87202.7	69446.2	76705	73875.6	75593.3	76564.6	6558.12	8.56547
Lama2	Laminin subunit alpha-2	Q60675	LAMA2_MOUSE	extracellular region,basement membrane,basal lamina,extracellular space,extracellular matrix,sarcolemma,dendritic spine,extracellular exosome	receptor-mediated endocytosis,cell adhesion,axon guidance,Schwann cell differentiation,regulation of cell adhesion,extracellular matrix organization,regulation of cell migration,positive regulation of synaptic transmission, cholinergic,regulation of embryonic development	receptor binding	18	18	18	18	18	18	18	18	18	18	78128.5	76541.4	77833.2	71904.1	77463.1	76374.1	2569.15	3.3639
Fh	Fumarate hydratase, mitochondrial;Isoform Cytoplasmic of Fumarate hydratase, mitochondrial	P97807;P97807-2	FUMH_MOUSE	mitochondrion,tricarboxylic acid cycle enzyme complex,extracellular exosome;	tricarboxylic acid cycle,fumarate metabolic process,malate metabolic process,homeostasis of number of cells within a tissue;	fumarate hydratase activity;	8	8	8	8	8	8	8	8	8	8	76469.9	77113.5	76223	77444.7	74602.3	76370.7	1102.74	1.44394
Nme2	Nucleoside diphosphate kinase B	Q01768	NDKB_MOUSE	ruffle,nucleus,cytoplasm,mitochondrion,cytosol,lamellipodium,myelin sheath,extracellular exosome,cell periphery,focal adhesion	nucleoside diphosphate phosphorylation,GTP biosynthetic process,UTP biosynthetic process,CTP biosynthetic process,integrin-mediated signaling pathway,nucleoside triphosphate biosynthetic process,peptidyl-histidine phosphorylation,regulation of apoptotic process,negative regulation of apoptotic process,positive regulation of keratinocyte differentiation,regulation of epidermis development,positive…	nucleoside diphosphate kinase activity,protein histidine kinase activity,protein binding,ATP binding,metal ion binding	5	5	5	5	5	5	5	5	5	5	77346.4	74481.8	73970.6	76594.7	78135.6	76105.8	1809.33	2.37738
Anxa3	Annexin A3	O35639	ANXA3_MOUSE	cytoplasm,cytosol,plasma membrane,membrane,axon,dendrite,phagocytic vesicle membrane,specific granule,neuronal cell body,extracellular exosome	phagocytosis,positive regulation of endothelial cell migration,hippocampus development,animal organ regeneration,defense response to bacterium,negative regulation of catalytic activity,neutrophil degranulation,positive regulation of angiogenesis,positive regulation of DNA metabolic process,positive regulation of sequence-specific DNA binding transcription factor activity,response to glucocorticoi…	calcium ion binding,calcium-dependent phospholipid binding,phospholipase A2 inhibitor activity,calcium-dependent protein binding	11	11	11	11	11	11	11	11	11	11	81000.4	75150.6	77115.2	69116.1	77690.3	76014.5	4393.54	5.77987
Eif2s1	Eukaryotic translation initiation factor 2 subunit 1	Q6ZWX6	IF2A_MOUSE	nucleus,cytoplasm,ribosome,eukaryotic translation initiation factor 2 complex,eukaryotic translation initiation factor 2B complex,cytoplasmic stress granule,membrane,eukaryotic 48S preinitiation complex,multi-eIF complex,translation initiation ternary complex,extracellular exosome,glial limiting end-foot	translation,translational initiation,aging,negative regulation of translational initiation in response to stress,cellular response to amino acid starvation,cellular response to heat,cellular response to UV,response to endoplasmic reticulum stress,regulation of translational initiation in response to stress,protein autophosphorylation,positive regulation of neuron death,negative regulation of guan…	RNA binding,translation initiation factor activity,protein binding,ribosome binding	7	7	7	7	7	7	7	7	7	7	76863.1	74108.3	75483.1	78904.7	72600.8	75592	2436.7	3.22348
Dnajc9	DnaJ homolog subfamily C member 9	Q91WN1	DNJC9_MOUSE	extracellular space,nucleus,nucleoplasm,cytoplasm,cytosol,plasma membrane	positive regulation of ATPase activity,social behavior	heat shock protein binding	3	3	3	3	3	3	3	3	3	3	81714.5	76110.7	69552.6	74201.5	76110.4	75537.9	4370.81	5.78625
Krt16	Keratin, type I cytoskeletal 16	Q9Z2K1	K1C16_MOUSE	nucleus,cytoskeleton,intermediate filament,extracellular exosome	morphogenesis of an epithelium,inflammatory response,aging,keratinocyte differentiation,negative regulation of cell migration,keratinization,hair cycle,innate immune response,intermediate filament cytoskeleton organization,keratinocyte migration,establishment of skin barrier	structural constituent of cytoskeleton,protein binding	2	2	2	2	2	2	2	2	2	2	76866.2	81128.7	68640.4	80304.8	70528.7	75493.7	5665.74	7.50491
Csrp1	Cysteine and glycine-rich protein 1	P97315	CSRP1_MOUSE	nucleus,nucleoplasm,focal adhesion,actin cytoskeleton,extracellular exosome	response to metal ion,actin cytoskeleton organization,platelet aggregation	RNA binding,protein binding,metal ion binding	5	5	5	5	5	5	5	5	5	5	67948.4	76798.4	77563.5	78265.3	76071.8	75329.5	4207.11	5.58495
Chmp4b	Charged multivesicular body protein 4b	Q9D8B3	CHM4B_MOUSE	ESCRT III complex,nucleus,nuclear envelope,cytoplasm,endosome,cytosol,cytoplasmic side of plasma membrane,membrane,membrane coat,midbody,late endosome membrane,vesicle,extracellular exosome	mitotic cytokinesis,cell separation after cytokinesis,posttranslational protein targeting to membrane,autophagy,nucleus organization,vacuolar transport,mitotic metaphase plate congression,exit from mitosis,regulation of autophagy,regulation of centrosome duplication,nuclear envelope reassembly,maintenance of lens transparency,viral budding via host ESCRT complex,viral budding,regulation of viral …	protein binding,identical protein binding,protein homodimerization activity,cadherin binding	5	5	5	5	5	5	5	5	5	5	69544.6	75488.7	74583.9	83729.6	73222.1	75313.8	5221.29	6.93271
2022-09-02	Septin-2	P42208	SEPT2_MOUSE	condensed chromosome kinetochore,nucleus,nucleolus,cytoplasm,actomyosin contractile ring,cytosol,spindle microtubule,plasma membrane,axoneme,cell cortex,cell surface,actin cytoskeleton,microtubule cytoskeleton,midbody,septin complex,cleavage furrow,photoreceptor connecting cilium,ciliary transition zone,cell projection,myelin sheath,synapse,ciliary membrane,extracellular exosome,sperm annulus,Req…	cytokinesis,regulation of L-glutamate transport,smoothened signaling pathway,spermatogenesis,cell differentiation,regulation of protein localization,regulation of catalytic activity,protein polymerization,cilium morphogenesis	GTPase activity,protein binding,GTP binding,enzyme regulator activity,protein complex scaffold,identical protein binding,cadherin binding	7	7	7	7	7	7	7	7	7	7	73196.5	74331.5	78822.5	73489.4	76427.9	75253.5	2361.71	3.13834
Col24a1	Collagen alpha-1(XXIV) chain	Q30D77	COOA1_MOUSE	cellular_component,proteinaceous extracellular matrix,collagen trimer	hematopoietic progenitor cell differentiation	molecular_function,extracellular matrix structural constituent	4	4	4	4	4	4	4	4	4	4	81615.7	81277.1	68855.8	79000.9	64823	75114.5	7752.98	10.3215
Tufm	Elongation factor Tu, mitochondrial	Q8BFR5	EFTU_MOUSE	mitochondrion,mitochondrial inner membrane,membrane,mitochondrial nucleoid,myelin sheath,extracellular exosome	translational elongation,response to ethanol	RNA binding,translation elongation factor activity,GTPase activity,GTP binding	12	12	12	12	12	12	12	12	12	12	81275	72807.4	75483.6	70083.9	74381.9	74806.4	4146.67	5.54321
Cct3	T-complex protein 1 subunit gamma	E9Q133;P80318	E9Q133_MOUSE;TCPG_MOUSE	;zona pellucida receptor complex,cytosol,chaperonin-containing T-complex,microtubule,plasma membrane,myelin sheath,cell body,extracellular exosome	;'de novo' protein folding,binding of sperm to zona pellucida,positive regulation of telomere maintenance via telomerase,pore complex assembly,protein stabilization,chaperone-mediated protein folding,toxin transport,positive regulation of protein localization to Cajal body,positive regulation of telomerase RNA localization to Cajal body	;RNA binding,protein binding,ATP binding,protein binding involved in protein folding,unfolded protein binding	12	12	12	12	12	12	12	12	12	12	76012.1	73763.4	76841	72202.6	74422.2	74648.3	1836	2.45953
Pfkm	ATP-dependent 6-phosphofructokinase, muscle type;Isoform 2 of ATP-dependent 6-phosphofructokinase, muscle type;Isoform 3 of ATP-dependent 6-phosphofructokinase, muscle type	P47857;P47857-2;P47857-3	PFKAM_MOUSE	cytosol,6-phosphofructokinase complex,apical plasma membrane,extracellular exosome,sperm principal piece;;	glycogen catabolic process,fructose 6-phosphate metabolic process,glycolytic process,positive regulation of insulin secretion,glucose homeostasis,muscle cell cellular homeostasis,carbohydrate phosphorylation,protein oligomerization,glycolytic process through fructose-6-phosphate,canonical glycolysis,glycolysis from storage polysaccharide through glucose-1-phosphate;;	6-phosphofructokinase activity,protein binding,ATP binding,protein C-terminus binding,phosphofructokinase activity,kinase binding,identical protein binding,protein homodimerization activity,metal ion binding,fructose binding;;	16	16	16	16	16	16	16	16	16	16	74606.7	72878	72844.7	75373.9	77218	74584.3	1836.97	2.46295
Lbp	Lipopolysaccharide-binding protein	Q61805	LBP_MOUSE	extracellular space,cell surface,membrane,extracellular exosome	leukocyte chemotaxis involved in inflammatory response,macrophage activation involved in immune response,acute-phase response,opsonization,lipopolysaccharide transport,lipopolysaccharide-mediated signaling pathway,detection of molecule of bacterial origin,response to lipopolysaccharide,negative regulation of tumor necrosis factor production,positive regulation of chemokine production,positive reg…	lipopolysaccharide binding,receptor binding,lipoteichoic acid binding,lipopeptide binding	4	4	4	4	4	4	4	4	4	4	84105.8	73568.3	77381.2	64020.7	73563	74527.8	7282.34	9.7713
Usmg5	Up-regulated during skeletal muscle growth protein 5	Q78IK2	USMG5_MOUSE	mitochondrion,mitochondrial inner membrane,mitochondrial proton-transporting ATP synthase complex,integral component of membrane,extracellular exosome	biological_process	molecular_function	2	2	2	2	2	2	2	2	2	2	73402.6	78086.6	75930.5	72324.6	71526	74254	2710.57	3.65039
Matn3	Matrilin-3	O35701	MATN3_MOUSE	proteinaceous extracellular matrix		calcium ion binding	5	5	5	5	5	5	5	5	5	5	72754.8	72133.3	74777.1	76887.7	73310.3	73972.6	1900.63	2.56936
Hnrnpul2	Heterogeneous nuclear ribonucleoprotein U-like protein 2	Q00PI9	HNRL2_MOUSE	nucleus,nucleoplasm,membrane	biological_process	RNA binding,protein binding	9	9	9	9	9	9	9	9	9	9	78516.8	73538.5	68307	72256.3	76337.5	73791.2	3915.09	5.30563
Pa2g4	Proliferation-associated protein 2G4	P50580	PA2G4_MOUSE	nucleus,nucleolus,cytoplasm,membrane,intracellular ribonucleoprotein complex,extracellular exosome	transcription, DNA-templated,rRNA processing,regulation of translation,negative regulation of apoptotic process,positive regulation of cell differentiation,negative regulation of transcription, DNA-templated	DNA binding,transcription factor activity, sequence-specific DNA binding,RNA binding,ubiquitin protein ligase binding	12	12	12	12	12	12	12	12	12	12	78421.1	71248.3	74923.4	70416.7	73174.3	73636.7	3195.02	4.33889
Cgref1	Cell growth regulator with EF hand domain protein 1	E9QPK1;Q8R1U2	E9QPK1_MOUSE;CGRE1_MOUSE	;cellular_component,extracellular region	;cell cycle arrest,cell adhesion	;molecular_function,calcium ion binding	8	8	8	8	8	8	8	8	8	8	70792.8	71387.1	74831.3	74814.6	72687	72902.6	1882.15	2.58173
Fkbp9	Peptidyl-prolyl cis-trans isomerase FKBP9	Q9Z247	FKBP9_MOUSE	endoplasmic reticulum,endoplasmic reticulum lumen	protein peptidyl-prolyl isomerization,protein folding,chaperone-mediated protein folding	peptidyl-prolyl cis-trans isomerase activity,calcium ion binding,FK506 binding	4	4	4	4	4	4	4	4	4	4	76989.5	70533.1	75519.2	69890.8	71219.6	72830.5	3203.17	4.39811
Sdha	Succinate dehydrogenase [ubiquinone] flavoprotein subunit, mitochondrial	Q8K2B3	SDHA_MOUSE	nucleolus,mitochondrion,mitochondrial inner membrane,mitochondrial respiratory chain complex II, succinate dehydrogenase complex (ubiquinone),myelin sheath,plasma membrane succinate dehydrogenase complex	tricarboxylic acid cycle,succinate metabolic process,mitochondrial electron transport, succinate to ubiquinone,nervous system development,anaerobic respiration,respiratory electron transport chain,oxidation-reduction process	succinate dehydrogenase (ubiquinone) activity,electron carrier activity,flavin adenine dinucleotide binding,succinate dehydrogenase activity	9	9	9	9	9	9	9	9	9	9	73237.6	73108.2	70451.5	75116.2	72231.8	72829.1	1694.51	2.32669
Cnn2	Calponin-2	Q08093	CNN2_MOUSE	stress fiber,focal adhesion,membrane,extracellular exosome	positive regulation of gene expression,hemopoiesis,negative regulation of cell migration,actomyosin structure organization,regulation of actin filament-based process,wound healing,regulation of cell proliferation,negative regulation of phagocytosis,cellular response to mechanical stimulus	actin binding,calmodulin binding,cadherin binding	5	5	5	5	5	5	5	5	5	5	73067.8	71735.6	73603.9	73669.8	71285.6	72672.5	1097.69	1.51046
Ecrg4	Augurin	Q99LS0	AUGN_MOUSE	extracellular space,transport vesicle,dense core granule	anaphase-promoting complex-dependent catabolic process,G1 to G0 transition,cellular senescence	molecular_function	2	2	2	2	2	2	2	2	2	2	114569	59532.6	72078	56787.6	57756.9	72144.9	24504	33.9649
Gnb1	Guanine nucleotide-binding protein G(I)/G(S)/G(T) subunit beta-1	P62874	GBB1_MOUSE	photoreceptor outer segment,photoreceptor inner segment,lysosomal membrane,heterotrimeric G-protein complex,plasma membrane,dendrite,photoreceptor outer segment membrane,myelin sheath,cell body,extracellular exosome,extracellular vesicle	G-protein coupled receptor signaling pathway,phospholipase C-activating G-protein coupled receptor signaling pathway,positive regulation of cytosolic calcium ion concentration,phototransduction, visible light,cell proliferation,cardiac muscle cell apoptotic process,sensory perception of taste,retina development in camera-type eye,protein heterotrimerization,cellular response to hypoxia	GTPase activity,signal transducer activity,spectrin binding,type 1 angiotensin receptor binding,protein complex binding,alkylglycerophosphoethanolamine phosphodiesterase activity,GTPase binding	5	5	5	5	5	5	5	5	5	5	72045.8	71650.1	72873.7	74294.8	67345	71641.9	2606.81	3.63867
Mif	Macrophage migration inhibitory factor	P34884	MIF_MOUSE	extracellular region,extracellular space,nucleoplasm,cytosol,cell surface,vesicle,myelin sheath,extracellular exosome	prostaglandin biosynthetic process,positive regulation of protein phosphorylation,positive regulation of adaptive immune response,negative regulation of mature B cell apoptotic process,inflammatory response,cell surface receptor signaling pathway,cell aging,cell proliferation,regulation of receptor activity,negative regulation of gene expression,positive regulation of protein kinase A signaling,n…	protease binding,dopachrome isomerase activity,receptor binding,cytokine activity,cytokine receptor binding,chemoattractant activity,identical protein binding,phenylpyruvate tautomerase activity	2	2	2	2	2	2	2	2	2	2	75592.9	68155	74279	74235.2	65921.5	71636.7	4306.14	6.01108
G6pdx	Glucose-6-phosphate 1-dehydrogenase X	Q00612	G6PD1_MOUSE	cytoplasm,cytosol,cytoplasmic side of plasma membrane,membrane,extracellular exosome	cytokine production,angiotensin mediated vasoconstriction involved in regulation of systemic arterial blood pressure,vasodilation by angiotensin involved in regulation of systemic arterial blood pressure,glucose metabolic process,pentose-phosphate shunt,cholesterol biosynthetic process,NADP metabolic process,NADPH regeneration,NADP biosynthetic process,glutathione metabolic process,response to ox…	glucose-6-phosphate dehydrogenase activity,glucose binding,identical protein binding,protein homodimerization activity,NADP binding	15	15	15	15	15	15	15	15	15	15	73672.8	71012.1	71795	66971.3	72564.1	71203	2561.6	3.5976
Srsf5	Serine/arginine-rich splicing factor 5;MCG7614, isoform CRA_c	O35326;Q9D8S5	SRSF5_MOUSE;Q9D8S5_MOUSE	nuclear speck;	transcription, DNA-templated,regulation of transcription, DNA-templated,mRNA processing,RNA splicing,response to wounding;	RNA binding,protein binding,RS domain binding;	4	4	4	4	4	4	4	4	4	4	73847.7	70311.9	71823.7	69394	70370.1	71149.5	1741.11	2.44712
Itgb2	Integrin beta;Integrin beta-2;Integrin beta	M0QWA7;P11835;Q542I8	M0QWA7_MOUSE;ITB2_MOUSE;Q542I8_MOUSE	;cell surface,membrane,integrin alphaL-beta2 complex,receptor complex,membrane raft,extracellular exosome,extracellular vesicle;	;phagocytosis, engulfment,cell adhesion,leukocyte cell-cell adhesion,cell-matrix adhesion,integrin-mediated signaling pathway,neutrophil chemotaxis,receptor internalization,heterotypic cell-cell adhesion,receptor clustering,cellular extravasation,regulation of peptidyl-tyrosine phosphorylation,activated T cell proliferation,cellular response to low-density lipoprotein particle stimulus,beta-amylo…	;beta-amyloid binding,complement component C3b binding,protein binding,protein kinase binding,ICAM-3 receptor activity,heat shock protein binding,metal ion binding,cell adhesion molecule binding;	10	10	10	10	10	10	10	10	10	10	71129.6	69763.1	72765.4	71917.7	69565.9	71028.3	1374.6	1.93528
Adamts2	A disintegrin and metalloproteinase with thrombospondin motifs 2	Q8C9W3	ATS2_MOUSE	proteinaceous extracellular matrix,extracellular space	spermatogenesis,protein processing,collagen fibril organization,lung development,collagen catabolic process,skin development	metalloendopeptidase activity,peptidase activity,zinc ion binding	10	10	10	10	10	10	10	10	10	10	76134.7	70384.3	70687.9	66312.7	71303.3	70964.6	3496.35	4.92689
Dld	Dihydrolipoyl dehydrogenase, mitochondrial	O08749	DLDH_MOUSE	nucleoplasm,mitochondrion,mitochondrial matrix,cilium,motile cilium,acrosomal matrix,myelin sheath,oxoglutarate dehydrogenase complex,pyruvate dehydrogenase complex	2-oxoglutarate metabolic process,mitochondrial electron transport, NADH to ubiquinone,proteolysis,gastrulation,aging,lipoate metabolic process,regulation of membrane potential,cell redox homeostasis,sperm capacitation,dihydrolipoamide metabolic process,mitochondrial acetyl-CoA biosynthetic process from pyruvate	dihydrolipoyl dehydrogenase activity,electron carrier activity,lipoamide binding,flavin adenine dinucleotide binding,NAD binding,pyruvate dehydrogenase (NAD+) activity	9	9	9	9	9	9	9	9	9	9	77634.6	70416.2	69017.9	64285.9	70346.4	70340.2	4785.83	6.80384
Plec	Plectin;Plectin;Isoform PLEC-1D of Plectin;Isoform PLEC-1E,2A of Plectin;Isoform PLEC-1E of Plectin;Isoform PLEC-1F of Plectin;Isoform PLEC-1G of Plectin;Isoform PLEC-1H of Plectin;Isoform PLEC-1I of Plectin;Isoform PLEC-1 of Plectin;Isoform PLEC-1A of Plectin;Isoform PLEC-1B,2A of Plectin;Isoform PLEC-1B of Plectin;Isoform PLEC-0,1C of Plectin;Isoform PLEC-0,1C,2A of Plectin;Isoform PLEC-0,1C,2A…	E9Q3W4;Q9QXS1;Q9QXS1-10;Q9QXS1-11;Q9QXS1-12;Q9QXS1-13;Q9QXS1-14;Q9QXS1-15;Q9QXS1-16;Q9QXS1-2;Q9QXS1-3;Q9QXS1-4;Q9QXS1-5;Q9QXS1-6;Q9QXS1-7;Q9QXS1-8;Q9QXS1-9	E9Q3W4_MOUSE;PLEC_MOUSE;PLEC_MOUSE;PLEC_MOUSE;PLEC_MOUSE;PLEC_MOUSE;PLEC_MOUSE;PLEC_MOUSE;PLEC_MOUSE;PLEC_MOUSE;PLEC_MOUSE;PLEC_MOUSE;PLEC_MOUSE;PLEC_MOUSE;PLEC_MOUSE;PLEC_MOUSE;PLEC_MOUSE	;cytosol,brush border,focal adhesion,hemidesmosome,extracellular matrix,sarcolemma,contractile fiber,intermediate filament cytoskeleton,extracellular exosome;;;;;;;;;;;;;;;	;hemidesmosome assembly;;;;;;;;;;;;;;;	;RNA binding,actin binding,protein binding,structural constituent of muscle,ankyrin binding,cadherin binding;;;;;;;;;;;;;;;	55	55	55	55	55	55	55	55	55	55	72665.9	69168.8	71134.8	66896.3	71028.6	70178.9	2214.55	3.15558
Pura	Transcriptional activator protein Pur-alpha	P42669	PURA_MOUSE	nucleus,DNA replication factor A complex,cytoplasm,dendrite,neuronal cell body	DNA unwinding involved in DNA replication,transcription, DNA-templated,apoptotic process,mitotic cell cycle checkpoint,nervous system development,cell proliferation,positive regulation of cell proliferation,negative regulation of translation,cell differentiation,negative regulation of transcription, DNA-templated	translation repressor activity, nucleic acid binding,DNA binding,double-stranded DNA binding,double-stranded telomeric DNA binding,single-stranded DNA binding,transcription factor activity, sequence-specific DNA binding,RNA binding,protein binding,transcription factor binding,purine-rich negative regulatory element binding,SMAD binding	5	5	5	5	5	5	5	5	5	5	72044	68776.9	67721	70601.1	71592.2	70147	1847.72	2.63407
Ywhab	14-3-3 protein beta/alpha;Isoform Short of 14-3-3 protein beta/alpha	Q9CQV8;Q9CQV8-2	1433B_MOUSE	nucleus,cytoplasm,cytosol,focal adhesion,membrane,transcriptional repressor complex,cytoplasmic vesicle membrane,melanosome,protein complex,perinuclear region of cytoplasm,extracellular exosome;	protein targeting,negative regulation of protein dephosphorylation,positive regulation of catalytic activity,negative regulation of G-protein coupled receptor protein signaling pathway,negative regulation of transcription, DNA-templated,cytoplasmic sequestering of protein,protein heterooligomerization;	transcription corepressor activity,protein binding,protein C-terminus binding,enzyme binding,protein domain specific binding,protein complex binding,identical protein binding,histone deacetylase binding,cadherin binding,phosphoserine binding,phosphoprotein binding;	6	6	6	6	6	6	6	6	6	6	68431.9	69823.8	72401.5	72297.2	67298.1	70050.5	2281.54	3.257
Acat1	Acetyl-CoA acetyltransferase, mitochondrial	Q8QZT1	THIL_MOUSE	mitochondrion,mitochondrial inner membrane,mitochondrial matrix,extracellular exosome	liver development,acetyl-CoA biosynthetic process,isoleucine catabolic process,fatty acid beta-oxidation,brain development,response to hormone,response to organic cyclic compound,coenzyme A metabolic process,coenzyme A biosynthetic process,response to starvation,acetyl-CoA catabolic process,ketone body catabolic process,protein homooligomerization,adipose tissue development,metanephric proximal c…	acetyl-CoA C-acetyltransferase activity,carbon-carbon lyase activity,ligase activity, forming carbon-carbon bonds,enzyme binding,protein homodimerization activity,metal ion binding,coenzyme binding	13	13	13	13	13	13	13	13	13	13	70277.6	70797.1	67790.9	70170.1	70785.3	69964.2	1248.19	1.78404
Slc25a5	ADP/ATP translocase 2	P51881	ADT2_MOUSE	nucleus,mitochondrion,mitochondrial inner membrane,membrane,integral component of membrane,extracellular matrix,mitochondrial nucleoid,myelin sheath,membrane raft,extracellular exosome,MMXD complex	chromosome segregation,positive regulation of cell proliferation,ADP transport,ATP transport,regulation of mitochondrial membrane permeability,transmembrane transport,negative regulation of mitochondrial outer membrane permeabilization involved in apoptotic signaling pathway,cellular response to leukemia inhibitory factor	RNA binding,ATP:ADP antiporter activity,ubiquitin protein ligase binding	9	9	9	9	9	9	9	9	9	9	75934	69727.2	67486	63396.7	73049	69918.6	4859.88	6.95077
Timp1	Metalloproteinase inhibitor 1	P12032	TIMP1_MOUSE	proteinaceous extracellular matrix,basement membrane,extracellular space,extracellular exosome	cell activation,aging,positive regulation of cell proliferation,response to hormone,regulation of receptor activity,negative regulation of endopeptidase activity,response to cytokine,wound healing,negative regulation of apoptotic process,negative regulation of catalytic activity,response to peptide hormone,negative regulation of membrane protein ectodomain proteolysis,cartilage development,negati…	protease binding,cytokine activity,growth factor activity,metalloendopeptidase inhibitor activity,zinc ion binding	4	4	4	4	4	4	4	4	4	4	74292.1	70330.6	70549.4	67458	66694.1	69864.9	3005.54	4.30193
Ssr1	Translocon-associated protein subunit alpha	Q9CY50	SSRA_MOUSE	endoplasmic reticulum,endoplasmic reticulum membrane,integral component of membrane	cotranslational protein targeting to membrane		3	3	3	3	3	3	3	3	3	3	77394.2	74268.6	62090.2	70253	65022.5	69805.7	6326.73	9.06335
Try10	MCG140784	Q792Z1	Q792Z1_MOUSE	extracellular space,extracellular exosome,blood microparticle	proteolysis,digestion	serine-type endopeptidase activity	3	3	3	3	3	3	3	3	3	3	70579.4	69137.5	71841.1	64816.8	71945.5	69664.1	2939.18	4.21908
Sf3a1	Splicing factor 3A subunit 1	Q8K4Z5	SF3A1_MOUSE	spliceosomal complex,U2-type spliceosomal complex,U2 snRNP,nuclear speck,U2-type prespliceosome,catalytic step 2 spliceosome	regulation of alternative mRNA splicing, via spliceosome,mRNA 3'-splice site recognition,mRNA splicing, via spliceosome,mRNA processing	RNA binding	4	4	4	4	4	4	4	4	4	4	74448.9	67591	68204.1	64568.6	72091.2	69380.7	3897.98	5.61825
Prtn3	Myeloblastin	A0A0R4IZY6;Q61096	A0A0R4IZY6_MOUSE;PRTN3_MOUSE	;extracellular space,cytosol,plasma membrane,extracellular exosome,extracellular matrix	;proteolysis,phagocytosis,collagen catabolic process,negative regulation of phagocytosis,mature conventional dendritic cell differentiation	;serine-type endopeptidase activity,protein binding,enzyme binding	6	6	6	6	6	6	6	6	6	6	68026.2	67931.6	69857.1	72668.1	67440.8	69184.7	2152.89	3.11179
Nans	N-acetylneuraminic acid synthase (Sialic acid synthase)	Q99J77	Q99J77_MOUSE	cytosol,extracellular exosome	carbohydrate biosynthetic process	N-acylneuraminate-9-phosphate synthase activity	2	2	2	2	2	2	2	2	2	2	69572.2	72867.4	72695.7	61048.6	69115	69059.8	4800.06	6.95059
Ostf1	Osteoclast-stimulating factor 1	Q62422	OSTF1_MOUSE	cytoplasm,extracellular exosome	biological_process	SH3 domain binding	7	7	7	7	7	7	7	7	7	7	73916.3	66599.9	69243.9	63982.7	71447	69038	3909.7	5.66312
Epdr1	Mammalian ependymin-related protein 1	Q99M71	EPDR1_MOUSE	extracellular space,lysosome,extracellular exosome	cell-matrix adhesion,biological_process	molecular_function,calcium ion binding	3	3	3	3	3	3	3	3	3	3	70039.7	66021.6	65557.8	73409.5	67436.2	68493	3255.93	4.75367
Srsf7	Serine/arginine-rich splicing factor 7;Isoform 2 of Serine/arginine-rich splicing factor 7;Isoform 3 of Serine/arginine-rich splicing factor 7;Isoform 4 of Serine/arginine-rich splicing factor 7	Q8BL97;Q8BL97-2;Q8BL97-3;Q8BL97-4	SRSF7_MOUSE	nucleoplasm,cytoplasm,extracellular exosome;;;	mRNA processing,RNA splicing,negative regulation of mRNA splicing, via spliceosome,mRNA transport,cellular response to leukemia inhibitory factor;;;	RNA binding,protein binding,zinc ion binding,protein domain specific binding;;;	3	3	3	3	3	3	3	3	3	3	69853.2	62929.6	72552.1	66697.9	69188.6	68244.3	3628.87	5.31748
Psma7	Proteasome subunit alpha type-7	Q9Z2U0	PSA7_MOUSE	proteasome complex,nucleus,cytosol,proteasome core complex,proteasome core complex, alpha-subunit complex,extracellular exosome,postsynapse	ubiquitin-dependent protein catabolic process	threonine-type endopeptidase activity,identical protein binding	5	5	5	5	5	5	5	5	5	5	68890.5	68561.3	66995.7	68923.5	65184.9	67711.2	1618.41	2.39016
Ndufv2	NADH dehydrogenase [ubiquinone] flavoprotein 2, mitochondrial	Q9D6J6	NDUV2_MOUSE	mitochondrion,mitochondrial respiratory chain complex I,myelin sheath,plasma membrane respiratory chain complex I	mitochondrial electron transport, NADH to ubiquinone,nervous system development,cardiac muscle tissue development	NADH dehydrogenase (ubiquinone) activity,metal ion binding,2 iron, 2 sulfur cluster binding	3	3	3	3	3	3	3	3	3	3	69671	68104	69485.5	65975.5	65153.3	67677.9	2042.86	3.0185
Clta	Clathrin light chain A	B1AWE0;Q6PFA2	B1AWE0_MOUSE;Q6PFA2_MOUSE	;	;	;	5	5	5	5	5	5	5	5	5	5	70160.4	67487.3	67314.7	65180.9	68113.9	67651.5	1785.57	2.63937
Ddx39b	Spliceosome RNA helicase Ddx39b	Q9Z1N5	DX39B_MOUSE	transcription export complex,nucleus,spliceosomal complex,nucleolus,cytoplasm,nuclear matrix,nuclear speck,U4 snRNP,U6 snRNP	spliceosomal complex assembly,mRNA splicing, via spliceosome,liver development,mRNA export from nucleus,cellular response to DNA damage stimulus,RNA splicing,regulation of gene expression,RNA secondary structure unwinding,positive regulation of DNA-templated transcription, elongation,positive regulation of translation,viral mRNA export from host cell nucleus,positive regulation of cell growth inv…	RNA binding,ATP-dependent RNA helicase activity,ATP binding,RNA-dependent ATPase activity,ATPase activity,U6 snRNA binding,U4 snRNA binding,protein complex binding,identical protein binding,ATP-dependent protein binding	11	11	11	11	11	11	11	11	11	11	69854.6	65328.3	64726.8	65745.4	70157	67162.4	2622.95	3.90538
Arcn1	Coatomer subunit delta	Q5XJY5	COPD_MOUSE	Golgi membrane,endoplasmic reticulum,Golgi apparatus,membrane,COPI vesicle coat,COPI-coated vesicle	retrograde vesicle-mediated transport, Golgi to ER,adult locomotory behavior,protein transport,cerebellar Purkinje cell layer maturation,pigmentation,Golgi vesicle transport	RNA binding	7	7	7	7	7	7	7	7	7	7	66645.7	66744	68062.9	67454.9	66847.9	67151.1	599.319	0.892493
Arpc4	Actin-related protein 2/3 complex subunit 4	P59999	ARPC4_MOUSE	cytoplasm,Arp2/3 protein complex,cell projection,extracellular exosome	actin filament polymerization,Arp2/3 complex-mediated actin nucleation	structural constituent of cytoskeleton,enzyme binding,protein binding, bridging,actin filament binding	3	3	3	3	3	3	3	3	3	3	69512.5	65975.1	71263.1	60063.2	67259.7	66814.7	4288.1	6.4179
Lamb2	Laminin subunit beta-2	Q61292	LAMB2_MOUSE	extracellular region,basement membrane,basal lamina,laminin-3 complex,extracellular space,extracellular matrix,synaptic cleft,laminin complex,synapse,extracellular exosome	cell morphogenesis involved in differentiation,receptor-mediated endocytosis,cell adhesion,axon guidance,neuromuscular junction development,visual perception,astrocyte development,Schwann cell development,extracellular matrix organization,neuron projection development,axon extension involved in regeneration,synapse organization,retina development in camera-type eye,metanephric glomerular visceral…	integrin binding	23	23	23	23	23	23	23	23	23	23	64627.7	67212.5	66272.2	68468.9	65815.4	66479.3	1449.84	2.18089
Spock2	Testican-2	F6SLR4;Q9ER58	F6SLR4_MOUSE;TICN2_MOUSE	;proteinaceous extracellular matrix	;signal transduction,positive regulation of cell-substrate adhesion,peptide cross-linking via chondroitin 4-sulfate glycosaminoglycan,extracellular matrix organization,cellular response to leukemia inhibitory factor	;calcium ion binding,glycosaminoglycan binding,extracellular matrix binding	7	7	7	7	7	7	7	7	7	7	63379.5	64541.2	65962.4	68680.9	67596.7	66032.1	2163.8	3.27689
Ube2v1;Ube2v1;Gm20431;Ube2v1;Ube2v2	Ubiquitin-conjugating enzyme E2 variant 1 (Fragment);Ubiquitin-conjugating enzyme E2 variant 1;Protein Gm20431;Ubiquitin-conjugating enzyme E2 variant 1;Ubiquitin-conjugating enzyme E2 variant 2	B7ZBY6;B7ZBY7;E9PY39;Q9CZY3;Q9D2M8	B7ZBY6_MOUSE;B7ZBY7_MOUSE;E9PY39_MOUSE;UB2V1_MOUSE;UB2V2_MOUSE	;;nucleus,nucleoplasm,cytoplasm,integral component of membrane;ubiquitin ligase complex,nucleus,nucleoplasm,cytoplasm,ubiquitin conjugating enzyme complex,UBC13-UEV1A complex,protein complex,extracellular exosome;nucleus,nucleoplasm,cytoplasm,UBC13-MMS2 complex,extracellular exosome	;;postreplication repair,protein K63-linked ubiquitination;error-free postreplication DNA repair,positive regulation of I-kappaB kinase/NF-kappaB signaling,positive regulation of NF-kappaB transcription factor activity,protein K63-linked ubiquitination;DNA double-strand break processing,positive regulation of neuron projection development,positive regulation of proteasomal ubiquitin-dependent pro…	;;ubiquitin protein ligase binding,ubiquitin protein ligase activity;protein binding,ubiquitin conjugating enzyme binding,ubiquitin protein ligase binding,ubiquitin protein ligase activity,ubiquitin conjugating enzyme activity;protein binding,ubiquitin protein ligase binding,ubiquitin protein ligase activity,ubiquitin conjugating enzyme activity	2	2	2	2	2	2	2	2	2	2	70196.2	68566.5	61553.8	63560.5	65191.5	65813.7	3549.47	5.39321
Rbbp4	Histone-binding protein RBBP4	Q60972	RBBP4_MOUSE	nuclear chromatin,nucleus,nucleoplasm,cytosol,NuRD complex,NURF complex,CAF-1 complex,ESC/E(Z) complex,protein complex	chromatin silencing at rDNA,DNA replication,DNA replication-dependent nucleosome assembly,DNA replication-independent nucleosome assembly,chromatin remodeling,transcription, DNA-templated,cell cycle,chromatin modification,chromatin assembly,ATP-dependent chromatin remodeling,response to growth hormone	protein binding,histone deacetylase binding,RNA polymerase II core promoter proximal region sequence-specific DNA binding,RNA polymerase II distal enhancer sequence-specific DNA binding,DNA-dependent ATPase activity,nucleosomal DNA binding	7	7	7	7	7	7	7	7	7	7	66503.5	66126.3	66602.9	60920.4	68121.4	65654.9	2754.07	4.19476
Skp1	S-phase kinase-associated protein 1	Q9WTX5	SKP1_MOUSE	nucleus,cytoplasm,centrosome,cytosol,SCF ubiquitin ligase complex,Cul7-RING ubiquitin ligase complex,extracellular exosome,PcG protein complex	ubiquitin-dependent protein catabolic process,protein ubiquitination,SCF-dependent proteasomal ubiquitin-dependent protein catabolic process,histone H2A monoubiquitination,maintenance of protein location in nucleus	ubiquitin-protein transferase activity,protein binding,beta-catenin binding,protein domain specific binding,cullin family protein binding,ubiquitin protein ligase activity	4	4	4	4	4	4	4	4	4	4	66187.2	64382.4	68961.1	62763.7	65185.6	65496	2306.87	3.52215
Lsp1	Lymphocyte-specific protein 1;Lymphocyte-specific protein 1;Lymphocyte-specific protein 1;Isoform 2 of Lymphocyte-specific protein 1	A2A6J4;A2A6J7;P19973;P19973-2	A2A6J4_MOUSE;A2A6J7_MOUSE;LSP1_MOUSE;LSP1_MOUSE	;;plasma membrane,membrane,extracellular exosome;	;;apoptotic process,chemotaxis,defense response,cytoskeleton organization,signal transduction;	;;actin binding,signal transducer activity;	4	4	4	4	4	4	4	4	4	4	61905	68259.4	64160.2	70006.2	62830.5	65432.2	3526.42	5.38942
Tgm2	Protein-glutamine gamma-glutamyltransferase 2	P21981	TGM2_MOUSE	proteinaceous extracellular matrix,cytoplasm,mitochondrion,endoplasmic reticulum,cytosol,focal adhesion,membrane,extracellular matrix,intrinsic component of plasma membrane,extracellular exosome	blood vessel remodeling,G-protein coupled receptor signaling pathway,phospholipase C-activating G-protein coupled receptor signaling pathway,peptide cross-linking,isopeptide cross-linking via N6-(L-isoglutamyl)-L-lysine,negative regulation of endoplasmic reticulum calcium ion concentration,positive regulation of apoptotic process,positive regulation of I-kappaB kinase/NF-kappaB signaling,apoptoti…	protein-glutamine gamma-glutamyltransferase activity,calcium ion binding,GTP binding,transaminase activity,protein domain specific binding	8	8	8	8	8	8	8	8	8	8	65999.6	66458.4	68637.2	61100.6	64675.2	65374.2	2782.36	4.25606
Arpc3	Actin-related protein 2/3 complex subunit 3	Q9JM76	ARPC3_MOUSE	cytoplasm,Arp2/3 protein complex,focal adhesion,membrane,lamellipodium,filamentous actin,Requires Ontology,extracellular exosome	Arp2/3 complex-mediated actin nucleation,cellular response to nerve growth factor stimulus	structural constituent of cytoskeleton,actin filament binding	9	9	9	9	9	9	9	9	9	9	67195.9	64777.4	65297.4	61457.5	68005.2	65346.7	2546.53	3.89696
Atp5c1	ATP synthase subunit gamma;ATP synthase subunit gamma;ATP synthase subunit gamma, mitochondrial	A2AKU9;Q8C2Q8;Q91VR2	A2AKU9_MOUSE;Q8C2Q8_MOUSE;ATPG_MOUSE	;;mitochondrion,mitochondrial inner membrane,mitochondrial proton-transporting ATP synthase complex,membrane,myelin sheath,proton-transporting ATP synthase complex, catalytic core F(1),extracellular exosome	;;ATP synthesis coupled proton transport,Requires Ontology	;;RNA binding,proton-transporting ATP synthase activity, rotational mechanism,ATPase activity	9	9	9	9	9	9	9	9	9	9	66858.4	66376.2	63283.3	62913	67149.8	65316.2	2047.7	3.13506
Hnrnph1	Heterogeneous nuclear ribonucleoprotein H	O35737;Q8C2Q7	HNRH1_MOUSE;Q8C2Q7_MOUSE	nucleus,nucleoplasm,cytosol,membrane,catalytic step 2 spliceosome;	mRNA processing,RNA splicing,regulation of RNA splicing;	RNA binding,protein binding;	4	4	4	4	4	4	4	4	4	4	65989.9	65905.9	70844.7	59304.5	64422.9	65293.6	4132.25	6.32873
Tgfb2	Transforming growth factor beta-2	A0A0A6YXU9;P27090	A0A0A6YXU9_MOUSE;TGFB2_MOUSE	;extracellular region,extracellular space,endosome,axon,extracellular matrix,neuronal cell body	;cell morphogenesis,skeletal system development,cartilage condensation,blood vessel development,eye development,response to hypoxia,kidney development,epithelial to mesenchymal transition,neural tube closure,hair follicle development,blood vessel remodeling,heart morphogenesis,outflow tract septum morphogenesis,membranous septum morphogenesis,outflow tract morphogenesis,heart valve morphogenesis,…	;beta-amyloid binding,receptor binding,type II transforming growth factor beta receptor binding,cytokine activity,transforming growth factor beta receptor binding,protein binding,growth factor activity,type III transforming growth factor beta receptor binding,protein homodimerization activity	4	4	4	4	4	4	4	4	4	4	69618.9	64435.8	67920.3	60356.4	63985.6	65263.4	3620.29	5.5472
Sod1	Superoxide dismutase [Cu-Zn]	P08228	SODC_MOUSE	extracellular space,nucleus,nucleoplasm,cytoplasm,mitochondrion,mitochondrial intermembrane space,lysosome,peroxisome,cytosol,extracellular matrix,dense core granule,cytoplasmic vesicle,dendrite cytoplasm,neuronal cell body,myelin sheath,protein complex,extracellular exosome,axon cytoplasm,plasma membrane	activation of MAPK activity,response to reactive oxygen species,response to superoxide,ovarian follicle development,positive regulation of cytokine production,retina homeostasis,response to amphetamine,myeloid cell homeostasis,glutathione metabolic process,superoxide metabolic process,cellular iron ion homeostasis,response to oxidative stress,spermatogenesis,embryo implantation,aging,cell aging,s…	superoxide dismutase activity,copper ion binding,protein binding,zinc ion binding,protein phosphatase 2B binding,identical protein binding,Rac GTPase binding,chaperone binding	2	2	2	2	2	2	2	2	2	2	75685.4	62137.5	67905	60593.8	59881.6	65240.7	6635.79	10.1713
Mia3	Melanoma inhibitory activity protein 3;Isoform 2 of Melanoma inhibitory activity protein 3	Q8BI84;Q8BI84-2	MIA3_MOUSE	Golgi membrane,endoplasmic reticulum membrane,membrane,integral component of membrane,endoplasmic reticulum exit site;	chondrocyte development,positive regulation of leukocyte migration,exocytosis,ER to Golgi vesicle-mediated transport,negative regulation of cell adhesion,protein transport,collagen fibril organization,negative regulation of cell migration,positive regulation of bone mineralization,wound healing,lipoprotein transport,cargo loading into COPII-coated vesicle;	lipoprotein transporter activity;	4	4	4	4	4	4	4	4	4	4	64344.6	68632.4	64254	66657.1	61657.7	65109.2	2647.53	4.06629
Hnrnpl	Heterogeneous nuclear ribonucleoprotein L (Fragment);Heterogeneous nuclear ribonucleoprotein L	G5E924;Q8R081	G5E924_MOUSE;HNRPL_MOUSE	;nucleus,nucleoplasm,cytosol,membrane,intracellular ribonucleoprotein complex,ribonucleoprotein granule,pronucleus,perinuclear region of cytoplasm,extracellular exosome	;regulation of alternative mRNA splicing, via spliceosome,mRNA processing,circadian rhythm,cellular response to amino acid starvation,positive regulation of translation,negative regulation of mRNA splicing, via spliceosome,response to peptide,positive regulation of mRNA binding	;RNA binding,mRNA 3'-UTR binding,protein binding,transcription regulatory region DNA binding,pre-mRNA intronic binding,mRNA CDS binding	8	8	8	8	8	8	8	8	8	8	66697.5	67317.2	61902.5	67766.1	61309.2	64998.5	3127.25	4.81127
Gpc1	Glypican-1	Q9QZF2	GPC1_MOUSE	proteinaceous extracellular matrix,nucleoplasm,endosome,Golgi lumen,cytosol,plasma membrane,extracellular matrix,anchored component of membrane,membrane raft,extracellular exosome	glycosaminoglycan biosynthetic process,Schwann cell differentiation,heparan sulfate proteoglycan catabolic process,myelin assembly,negative regulation of fibroblast growth factor receptor signaling pathway,positive regulation of skeletal muscle cell differentiation	copper ion binding,fibroblast growth factor binding,laminin binding,heparan sulfate proteoglycan binding	11	11	11	11	11	11	11	11	11	11	65938.8	65535.9	62017.7	67299.1	63705.9	64899.5	2059.9	3.17399
Actg2	Actin, gamma-enteric smooth muscle	P63268	ACTH_MOUSE	extracellular space,cytoplasm,lamellipodium,filopodium,myosin filament,cell body,extracellular exosome,cell periphery,blood microparticle	positive regulation of gene expression,mesenchyme migration	ATP binding	2	2	2	2	2	2	2	2	2	2	68126.5	63622.2	64387.5	65392.3	62887	64883.1	2037.08	3.13962
Sdf4	45 kDa calcium-binding protein	Q61112	CAB45_MOUSE	late endosome,Golgi apparatus,Golgi lumen,membrane,extracellular exosome	UV protection,cerebellum development,fat cell differentiation,response to ethanol	calcium ion binding	15	15	15	15	15	15	15	15	15	15	67997.8	62366.3	63315	62845.1	67028.6	64710.6	2602.98	4.02249
Emilin1	EMILIN-1	Q99K41	EMIL1_MOUSE	extracellular region,proteinaceous extracellular matrix,collagen trimer,extracellular space,extracellular matrix,integrin alpha4-beta1 complex,extracellular exosome,EMILIN complex	cell-matrix adhesion,positive regulation of cell-substrate adhesion,cell migration,extracellular matrix organization,protein homotrimerization	protein binding,extracellular matrix constituent conferring elasticity,identical protein binding,integrin binding involved in cell-matrix adhesion	10	10	10	10	10	10	10	10	10	10	67405.4	65444.7	63301	64182.4	62713	64609.3	1871.23	2.89622
Pls3	Plastin-3 (Fragment);Plastin-3;Plastin-3	A0A1C7CYV0;B1AX58;Q99K51	A0A1C7CYV0_MOUSE;B1AX58_MOUSE;PLST_MOUSE	;;cytoplasm,cytosol,actin filament,plasma membrane,actin filament bundle	;;actin filament bundle assembly,actin filament network formation,actin crosslink formation,bone development	;;calcium ion binding,actin filament binding	6	6	6	6	6	6	6	6	6	6	70199.9	62926	63530.2	62032.2	63934.7	64524.6	3252.46	5.04064
Mybph	Myosin-binding protein H	P70402	MYBPH_MOUSE	muscle myosin complex,Z disc,M band,myosin filament	striated muscle contraction,actin filament organization,cell adhesion,sarcomere organization,striated muscle myosin thick filament assembly	structural constituent of muscle,actin filament binding,muscle alpha-actinin binding,structural molecule activity conferring elasticity	7	7	7	7	7	7	7	7	7	7	61504.1	63484.3	62788	68164.4	66622.8	64512.7	2778.11	4.3063
Rps21	40S ribosomal protein S21	Q9CQR2	RS21_MOUSE	small ribosomal subunit,cytosolic small ribosomal subunit	endonucleolytic cleavage in ITS1 to separate SSU-rRNA from 5.8S rRNA and LSU-rRNA from tricistronic rRNA transcript (SSU-rRNA, 5.8S rRNA, LSU-rRNA),endonucleolytic cleavage to generate mature 3'-end of SSU-rRNA from (SSU-rRNA, 5.8S rRNA, LSU-rRNA),translation	RNA binding,structural constituent of ribosome,ribosome binding,protein N-terminus binding	7	7	7	7	6	7	7	7	7	6	63947.3	64611.8	70333.7	57358.8	63976.6	64045.6	4598.59	7.18017
Itgam	Integrin alpha-M;Integrin alpha-M;Integrin alpha M, isoform CRA_a;Integrin alpha-M;Integrin alpha-M	A0A0R4J1B4;E9Q5K8;E9Q604;G5E8F1;Q3U1U4	A0A0R4J1B4_MOUSE;E9Q5K8_MOUSE;E9Q604_MOUSE;G5E8F1_MOUSE;Q3U1U4_MOUSE	;;;;	;;;;	;;;;	13	13	13	13	13	13	13	13	13	13	65747	63761.5	65123.6	60165.6	64575.1	63874.6	2198.05	3.4412
Rcc2	Protein RCC2	Q8BK67	RCC2_MOUSE	nucleus,nucleolus,microtubule,plasma membrane,midbody,early endosome membrane,chromosome, centromeric core domain,mitotic spindle midzone,membrane	cell cycle,integrin-mediated signaling pathway,regulation of fibroblast migration,positive regulation of G2/M transition of mitotic cell cycle,regulation of cell migration,negative regulation of GTPase activity,establishment of protein localization,focal adhesion assembly,cell division,negative regulation of focal adhesion assembly,positive regulation of attachment of spindle microtubules to kine…	RNA binding,microtubule binding,protein kinase binding,protein domain specific binding,small GTPase binding,Rac GTPase binding	10	10	10	10	10	10	10	10	10	10	69498	60931.2	63533.1	58156.6	64204.7	63264.7	4223.39	6.67574
Actr3	Actin-related protein 3	Q99JY9	ARP3_MOUSE	cytoplasm,Arp2/3 protein complex,brush border,cell-cell junction,focal adhesion,membrane,lamellipodium,extracellular exosome	establishment or maintenance of cell polarity,asymmetric cell division,meiotic chromosome movement towards spindle pole,meiotic cytokinesis,Arp2/3 complex-mediated actin nucleation,meiotic cell cycle,spindle localization,cilium morphogenesis	structural constituent of cytoskeleton,protein binding,ATP binding,actin filament binding	10	10	10	10	10	10	10	10	10	10	64085.7	62194	62203.7	65351.9	62132	63193.5	1462.89	2.31493
Anp32b	Acidic leucine-rich nuclear phosphoprotein 32 family member B;Isoform 2 of Acidic leucine-rich nuclear phosphoprotein 32 family member B	Q9EST5;Q9EST5-2	AN32B_MOUSE	nucleus,nucleolus,cytoplasm,extracellular exosome;	G1/S transition of mitotic cell cycle,vasculature development,nucleosome assembly,nucleocytoplasmic transport,activation of cysteine-type endopeptidase activity involved in apoptotic process,ventricular system development,regulation of cysteine-type endopeptidase activity involved in apoptotic process,histone exchange,negative regulation of cell differentiation,positive regulation of protein expo…	histone binding,RNA polymerase binding;	5	5	5	5	5	5	5	5	5	5	64641.4	60983	60857.8	64166.2	63840.8	62897.8	1828.02	2.90633
Idh3a	Isocitrate dehydrogenase [NAD] subunit alpha, mitochondrial	Q9D6R2	IDH3A_MOUSE	nucleus,mitochondrion,myelin sheath	tricarboxylic acid cycle	magnesium ion binding,isocitrate dehydrogenase (NAD+) activity,NAD binding	7	7	7	7	7	7	7	7	7	7	61767.2	65370.4	58550.5	62072.7	66369.1	62826	3122.35	4.96983
Fbln1	Fibulin-1	Q08879	FBLN1_MOUSE	proteinaceous extracellular matrix,basement membrane,extracellular space,extracellular exosome,elastic fiber,fibrinogen complex,extracellular matrix	negative regulation of protein phosphorylation,negative regulation of cell adhesion,embryo implantation,positive regulation of gene expression,positive regulation of peptidase activity,extracellular matrix organization,positive regulation of fibroblast proliferation,negative regulation of ERK1 and ERK2 cascade,blood coagulation, fibrin clot formation,negative regulation of substrate adhesion-depe…	fibronectin binding,integrin binding,extracellular matrix structural constituent,calcium ion binding,protein binding,protein C-terminus binding,peptidase activator activity,protein complex binding,identical protein binding,fibrinogen binding	4	4	4	4	4	4	4	4	4	4	60714.1	62584.1	64688.9	66420.5	58453.8	62572.3	3150.54	5.03504
Tmod3	Tropomodulin-3	Q9JHJ0	TMOD3_MOUSE	ruffle,striated muscle thin filament,cell-cell adherens junction,lamellipodium,filamentous actin	muscle contraction,actin filament organization,actin cytoskeleton organization,myofibril assembly,erythrocyte development,negative regulation of cellular component movement,pointed-end actin filament capping,cell-cell adhesion,positive regulation of mitotic cell cycle phase transition	actin binding,tropomyosin binding,microtubule minus-end binding,cadherin binding involved in cell-cell adhesion	7	7	7	7	7	7	7	7	7	7	64814.8	61288.1	64799.3	52941.7	68852.5	62539.3	5996.28	9.58801
Retnlg	Myeloid cysteine-rich protein	Q8K426	Q8K426_MOUSE	extracellular space	myeloid dendritic cell chemotaxis,regulation of receptor activity	hormone activity	4	4	4	4	4	4	4	4	4	4	60130.8	59597.5	63963.9	67839.8	60881.1	62482.6	3439.21	5.50427
Eif4h	Eukaryotic translation initiation factor 4H;Isoform Short of Eukaryotic translation initiation factor 4H	Q9WUK2;Q9WUK2-2	IF4H_MOUSE	polysome,membrane,eukaryotic translation initiation factor 4F complex,perinuclear region of cytoplasm;	formation of translation preinitiation complex,sexual reproduction,developmental growth,eukaryotic translation initiation factor 4F complex assembly;	RNA binding,translation initiation factor activity,RNA strand annealing activity,RNA strand-exchange activity,ribosomal small subunit binding,cadherin binding;	2	2	2	2	2	2	2	2	2	2	63689.3	70995.4	61074.7	56931.9	59454.9	62429.2	5382.11	8.62113
Rnh1	Ribonuclease inhibitor	Q91VI7	RINI_MOUSE	nucleoplasm,cytosol,angiogenin-PRI complex,extracellular exosome	negative regulation of catalytic activity,regulation of angiogenesis	ribonuclease inhibitor activity	12	12	12	12	12	12	12	12	12	12	63974.2	60366	61723.3	59106	62767.8	61587.5	1920.78	3.11878
Mb	Myoglobin	P04247	MYG_MOUSE	extracellular exosome	response to hypoxia,heart development,response to hormone,oxygen transport,slow-twitch skeletal muscle fiber contraction,response to hydrogen peroxide,enucleate erythrocyte differentiation,brown fat cell differentiation	oxygen transporter activity,oxygen binding,heme binding,metal ion binding	13	13	13	13	13	13	13	13	13	13	64373.2	59888.2	58407.5	59241.3	62668.1	60915.7	2508.75	4.1184
Hdgf	Hepatoma-derived growth factor	P51859	HDGF_MOUSE	extracellular space,nucleus,nucleoplasm,cytoplasm,transcriptional repressor complex,extracellular matrix	negative regulation of transcription from RNA polymerase II promoter,transcription, DNA-templated,cellular process,regulation of receptor activity	nucleotide binding,RNA polymerase II transcription corepressor activity,transcription corepressor binding,DNA binding,RNA binding,protein binding,growth factor activity,heparin binding	4	4	4	4	4	4	4	4	4	4	63494.3	60760.9	64692.8	55906.4	58518.5	60674.6	3587.78	5.91315
Serpinb6a;Serpinb6	Serpin B6	F8WIV2;Q60854	F8WIV2_MOUSE;SPB6_MOUSE	;extracellular space,intracellular,cytoplasm,protein complex,extracellular exosome	;sensory perception of sound,gonad development,negative regulation of endopeptidase activity,cellular response to osmotic stress	;protease binding,serine-type endopeptidase inhibitor activity,protein binding	6	6	6	6	6	6	6	6	6	6	62463.7	61944.4	61725	56340.4	60488.8	60592.5	2485.08	4.10131
Rhoa	Transforming protein RhoA	Q9QUI0	RHOA_MOUSE	nucleus,mitochondrion,endosome,cytosol,cytoskeleton,plasma membrane,focal adhesion,cell cortex,lamellipodium,axon,midbody,extrinsic component of cytoplasmic side of plasma membrane,vesicle,ruffle membrane,dendritic spine,apical junction complex,extracellular exosome,cell periphery,cleavage furrow	cell morphogenesis,response to hypoxia,angiotensin mediated vasoconstriction involved in regulation of systemic arterial blood pressure,alpha-beta T cell lineage commitment,regulation of systemic arterial blood pressure by endothelin,regulation of transcription from RNA polymerase II promoter,cytoskeleton organization,cell adhesion,cell-matrix adhesion,integrin-mediated signaling pathway,Rho prot…	GTPase activity,protein binding,GTP binding,myosin binding,GDP binding,protein domain specific binding,Rho GDP-dissociation inhibitor binding	6	6	6	6	6	6	6	6	6	6	70130.3	58101.2	57038.6	62568.4	55062.4	60580.2	6006.07	9.91425
Ywhaq	14-3-3 protein theta (Fragment);14-3-3 protein theta (Fragment);14-3-3 protein theta;Isoform 2 of 14-3-3 protein theta	F6VW30;F6YY69;P68254;P68254-2	F6VW30_MOUSE;F6YY69_MOUSE;1433T_MOUSE;1433T_MOUSE	;;cytoplasm,cytosol,focal adhesion,membrane,cytoplasmic vesicle membrane,protein complex,extracellular exosome;	;;protein targeting,signal transduction,small GTPase mediated signal transduction,substantia nigra development,negative regulation of ion transmembrane transport,negative regulation of transcription, DNA-templated;	;;protein binding,protein C-terminus binding,protein domain specific binding,identical protein binding,ion channel binding,protein N-terminus binding,14-3-3 protein binding;	3	3	3	3	3	3	3	3	3	3	61211.9	61519.6	62932.8	59548.9	57258.4	60494.3	2172.43	3.59113
Phospho1	Phosphoethanolamine/phosphocholine phosphatase	Q8R2H9	PHOP1_MOUSE	proteinaceous extracellular matrix,extracellular membrane-bounded organelle	endochondral ossification,dephosphorylation,regulation of bone mineralization,bone mineralization involved in bone maturation	pyrophosphatase activity,phosphatase activity,metal ion binding,phosphocholine phosphatase activity,phosphoethanolamine phosphatase activity	6	6	6	6	6	6	6	6	6	6	70341.6	55883.4	64576.2	52513.4	59084.8	60479.9	7081.18	11.7083
Ctsf	Cathepsin F	Q9R013	CATF_MOUSE	extracellular space,lysosome,extracellular exosome,extracellular vesicle	proteolysis involved in cellular protein catabolic process	cysteine-type endopeptidase activity,cysteine-type peptidase activity	5	5	5	5	5	5	5	5	5	5	60931.6	58222.1	62016	58573.7	62485.2	60445.7	1956.45	3.2367
Eef1g	Elongation factor 1-gamma	Q9D8N0	EF1G_MOUSE	nucleus,cytoplasm,membrane,extracellular exosome,endoplasmic reticulum	translational elongation,glutathione metabolic process,response to virus	translation elongation factor activity,glutathione transferase activity,cadherin binding	7	7	7	7	7	7	7	7	7	7	64368.8	59122.8	59733.7	56857.5	61471.1	60310.8	2805.52	4.65177
Col4a1	Collagen alpha-1(IV) chain (Fragment);Collagen alpha-1(IV) chain;Collagen alpha-1(IV) chain	A0A1B0GRC0;A0A1B0GSI7;P02463	A0A1B0GRC0_MOUSE;A0A1B0GSI7_MOUSE;CO4A1_MOUSE	;;extracellular region,collagen type IV trimer,basement membrane,extracellular space,extracellular matrix	;;patterning of blood vessels,brain development,neuromuscular junction development,extracellular matrix organization,epithelial cell differentiation,collagen-activated tyrosine kinase receptor signaling pathway,blood vessel morphogenesis,retinal blood vessel morphogenesis,renal tubule morphogenesis,cellular response to amino acid stimulus,basement membrane organization	;;extracellular matrix structural constituent,platelet-derived growth factor binding	3	3	3	3	3	3	3	3	3	3	57836.6	63294	59909.4	59895.3	58925.9	59972.2	2043.28	3.40704
Uqcrfs1	Cytochrome b-c1 complex subunit Rieske, mitochondrial	Q9CR68	UCRI_MOUSE	mitochondrion,mitochondrial inner membrane,mitochondrial respiratory chain complex III,mitochondrial respiratory chain complex IV,myelin sheath	response to hormone,response to drug,response to antibiotic,oxidation-reduction process,hydrogen ion transmembrane transport	protein binding,ubiquinol-cytochrome-c reductase activity,protein complex binding,metal ion binding,2 iron, 2 sulfur cluster binding	7	7	7	7	7	7	7	7	7	7	58963.9	60282.4	57850.6	60917.8	61426.4	59888.2	1465.24	2.44663
Psma6	Proteasome subunit alpha type-6	Q9QUM9	PSA6_MOUSE	proteasome complex,cytoplasmic mRNA processing body,nucleus,nucleoplasm,cytoplasm,cytosol,proteasome core complex,polysome,nuclear matrix,proteasome core complex, alpha-subunit complex,myofibril,sarcomere,extracellular exosome	ubiquitin-dependent protein catabolic process,skeletal muscle tissue development,positive regulation of NF-kappaB transcription factor activity,proteolysis involved in cellular protein catabolic process	RNA binding,threonine-type endopeptidase activity,NF-kappaB binding	6	6	6	6	6	6	6	6	6	6	59855.4	60601.6	59568.6	57854.5	61066.7	59789.4	1233.74	2.06347
Anp32a	Acidic leucine-rich nuclear phosphoprotein 32 family member A (Fragment);Acidic leucine-rich nuclear phosphoprotein 32 family member A;Acidic leucine-rich nuclear phosphoprotein 32 family member A	D3YYE1;D3Z7M9;O35381	D3YYE1_MOUSE;D3Z7M9_MOUSE;AN32A_MOUSE	;;nucleus,cytoplasm,endoplasmic reticulum,nuclear matrix,perinuclear region of cytoplasm	;;transcription, DNA-templated,regulation of transcription, DNA-templated,nucleocytoplasmic transport,regulation of apoptotic process,nucleosome assembly,histone exchange	;;protein binding,histone binding	10	10	10	10	10	10	10	10	10	10	66123	58004.6	57040	56311.4	58465.5	59188.9	3965.66	6.70001
Rpl7	60S ribosomal protein L7 (Fragment);60S ribosomal protein L7	F6XI62;P14148	F6XI62_MOUSE;RL7_MOUSE	;nucleus,nucleolus,cytoplasm,polysome,focal adhesion,membrane,cytosolic large ribosomal subunit,intracellular ribonucleoprotein complex,extracellular exosome	;maturation of LSU-rRNA from tricistronic rRNA transcript (SSU-rRNA, 5.8S rRNA, LSU-rRNA),cytoplasmic translation,rRNA processing,translation,ribosomal large subunit biogenesis	;DNA binding,RNA binding,mRNA binding,structural constituent of ribosome,protein homodimerization activity	3	3	3	3	3	3	3	3	3	3	58737.3	58162.5	58751	56127.2	58931.6	58141.9	1162.82	1.99997
Coro1b	Coronin-1B	Q9WUM3	COR1B_MOUSE	stress fiber,cytoplasm,cytosol,actin filament,plasma membrane,focal adhesion,actin cytoskeleton,lamellipodium,cell leading edge,perinuclear region of cytoplasm,extracellular exosome,cell periphery	cell migration,actin cytoskeleton organization,ruffle organization,negative regulation of Arp2/3 complex-mediated actin nucleation,endothelial cell chemotaxis,cellular response to platelet-derived growth factor stimulus,wound healing,actin filament bundle assembly,negative regulation of smooth muscle cell chemotaxis,actin filament branching,protein localization to cell leading edge,positive regul…	protein binding,identical protein binding,cadherin binding,actin filament binding,Arp2/3 complex binding	5	5	5	5	5	5	5	5	5	5	60515.4	58619.9	56206.7	56645.5	58587.5	58115	1735.04	2.98553
Igkv1-99;Igkv1-110;Igkv1-117;Igkv1-88;Igkv1-99;	Protein Igkv1-99;Protein Igkv1-110 (Fragment);Protein Igkv1-117 (Fragment);Protein Igkv1-88 (Fragment);Protein Igkv1-99 (Fragment);Ig kappa chain V-II region 26-10	A0A075B5K8;A0A0B4J1I0;A0A140T8M0;A0A140T8N1;F6XWB2;P01631	A0A075B5K8_MOUSE;A0A0B4J1I0_MOUSE;A0A140T8M0_MOUSE;A0A140T8N1_MOUSE;F6XWB2_MOUSE;KV2A7_MOUSE	;extracellular space;;;extracellular space;	;immunoglobulin production,immune response;;;immunoglobulin production,immune response;	;;;;;antigen binding	2	2	2	2	2	2	2	2	2	2	80533.2	52956	51625	51932.2	53386.6	58086.6	12568.7	21.6379
Rap1a	Ras-related protein Rap-1A	P62835	RAP1A_MOUSE	cytoplasm,early endosome,late endosome,plasma membrane,cell junction,guanyl-nucleotide exchange factor complex,neuron projection,myelin sheath,phagocytic vesicle,perinuclear region of cytoplasm,extracellular exosome	small GTPase mediated signal transduction,positive regulation of neuron projection development,protein transport,Rap protein signal transduction,negative regulation of collagen biosynthetic process,cellular response to drug,nerve growth factor signaling pathway,positive regulation of GTPase activity,positive regulation of protein kinase activity,positive regulation of glucose import,establishment…	GTPase activity,protein binding,GTP binding,protein transporter activity,Ras GTPase binding,Rap guanyl-nucleotide exchange factor activity,protein complex binding	4	4	4	4	4	4	4	4	4	4	60815.9	55832.2	54176.7	76944.5	41496	57853.1	12829.8	22.1765
Hnrnpa1	Heterogeneous nuclear ribonucleoprotein A1	P49312;Q5EBP8	ROA1_MOUSE;Q5EBP8_MOUSE	nucleus,nucleoplasm,spliceosomal complex,cytoplasm,intracellular ribonucleoprotein complex;	alternative mRNA splicing, via spliceosome,RNA splicing,mRNA transport,nuclear export,nuclear import,cellular response to sodium arsenite;	single-stranded DNA binding,miRNA binding;	8	8	8	8	8	8	8	8	8	8	60271	61652.1	52770.2	55739.9	57981.9	57683	3551.48	6.15689
2022-09-09	Septin-9;Septin-9;Isoform 3 of Septin-9	A2A6U3;Q80UG5;Q80UG5-3	A2A6U3_MOUSE;SEPT9_MOUSE;SEPT9_MOUSE	;stress fiber,microtubule,axoneme,actin cytoskeleton,septin complex,perinuclear region of cytoplasm,Requires Ontology;	;cell cycle,protein heterooligomerization,cell division,positive regulation of nonmotile primary cilium assembly;	;GTP binding,cadherin binding;	10	9	10	10	10	10	9	10	10	10	62557.7	55544.7	57377.2	54234.1	57274.5	57397.7	3165.56	5.51514
Itgb1	Integrin beta-1;Isoform 2 of Integrin beta-1	P09055;P09055-2	ITB1_MOUSE	cytoplasm,plasma membrane,focal adhesion,external side of plasma membrane,cell surface,intercalated disc,membrane,lamellipodium,filopodium,neuromuscular junction,integrin alpha1-beta1 complex,integrin alpha2-beta1 complex,integrin alpha3-beta1 complex,integrin alpha7-beta1 complex,integrin alpha10-beta1 complex,integrin alpha11-beta1 complex,myelin sheath abaxonal region,sarcolemma,melanosome,den…	G1/S transition of mitotic cell cycle,in utero embryonic development,cell fate specification,cell migration involved in sprouting angiogenesis,leukocyte cell-cell adhesion,cell-matrix adhesion,calcium-independent cell-matrix adhesion,integrin-mediated signaling pathway,positive regulation of cell proliferation,germ cell migration,visual learning,regulation of collagen catabolic process,cell migra…	fibronectin binding,protease binding,actin binding,receptor activity,integrin binding,protein binding,protein complex binding,cadherin binding,metal ion binding,protein heterodimerization activity,cell adhesion molecule binding,collagen binding involved in cell-matrix adhesion,C-X3-C chemokine binding,laminin binding;	6	6	6	6	6	6	6	6	6	6	57667.4	58247.9	56879.5	57913.4	55550.1	57251.7	1076.7	1.88064
Mcm3	DNA replication licensing factor MCM3	P25206	MCM3_MOUSE	nuclear chromosome, telomeric region,nucleus,nucleoplasm,cytoplasm,centrosome,membrane,MCM complex,perinuclear region of cytoplasm	DNA replication initiation,cell cycle	DNA binding,helicase activity,ATP binding	8	8	8	8	8	8	8	8	8	8	59443.5	58851.1	59968.2	52476.1	55064.9	57160.8	3251.45	5.68825
Psmc2	26S protease regulatory subunit 7	P46471;Q8BVQ9	PRS7_MOUSE;Q8BVQ9_MOUSE	proteasome complex,cytoplasmic mRNA processing body,nucleus,cytosol,proteasome regulatory particle, base subcomplex,membrane,proteasome accessory complex,nuclear proteasome complex,cytosolic proteasome complex,cytoplasmic ribonucleoprotein granule;	osteoblast differentiation,ubiquitin-dependent protein catabolic process,ER-associated ubiquitin-dependent protein catabolic process,positive regulation of RNA polymerase II transcriptional preinitiation complex assembly,positive regulation of proteasomal protein catabolic process;	protein binding,ATP binding,ATPase activity,TBP-class protein binding,proteasome-activating ATPase activity;	9	9	9	9	9	9	9	9	9	9	58521.6	52863	56360.2	60201.2	57740.6	57137.3	2763.21	4.83608
Serpina3n	Serine (Or cysteine) peptidase inhibitor, clade A, member 3N, isoform CRA_a;Serine protease inhibitor A3N	G3X8T9;Q91WP6	G3X8T9_MOUSE;SPA3N_MOUSE	;extracellular region,extracellular space,extracellular exosome,blood microparticle	;acute-phase response,negative regulation of endopeptidase activity,response to cytokine,response to peptide hormone	;serine-type endopeptidase inhibitor activity	6	6	6	6	6	6	6	6	6	6	61109.2	57209.9	56241.5	55425.5	55441.7	57085.6	2365.14	4.14315
Atp2a1	Sarcoplasmic/endoplasmic reticulum calcium ATPase 1	Q8R429	AT2A1_MOUSE	mitochondrion,endoplasmic reticulum,endoplasmic reticulum membrane,endoplasmic reticulum-Golgi intermediate compartment,membrane,integral component of membrane,sarcoplasmic reticulum,H zone,I band,sarcoplasmic reticulum membrane,perinuclear region of cytoplasm	calcium ion transport,regulation of muscle contraction,regulation of striated muscle contraction,apoptotic mitochondrial changes,positive regulation of fast-twitch skeletal muscle fiber contraction,positive regulation of endoplasmic reticulum calcium ion concentration,negative regulation of endoplasmic reticulum calcium ion concentration,response to endoplasmic reticulum stress,negative regulatio…	calcium-transporting ATPase activity,calcium ion binding,protein binding,ATP binding,ATPase activity,protein homodimerization activity	3	3	3	3	3	3	3	3	3	3	57178.9	56823.9	56510.7	56722.5	57346.4	56916.5	340.773	0.598724
Fbn2	Fibrillin-2	Q61555	FBN2_MOUSE	microfibril,extracellular region,proteinaceous extracellular matrix,extracellular matrix	embryonic limb morphogenesis,positive regulation of bone mineralization,limb morphogenesis,sequestering of TGFbeta in extracellular matrix,camera-type eye development,positive regulation of osteoblast differentiation,embryonic eye morphogenesis,bone trabecula formation	extracellular matrix structural constituent,calcium ion binding,protein binding	2	2	2	2	2	2	2	2	2	2	54327	57428.1	55014.2	63856.7	53938.4	56912.9	4111.61	7.2244
Pcbp2	Poly(rC)-binding protein 2;Isoform 2 of Poly(rC)-binding protein 2;Isoform 3 of Poly(rC)-binding protein 2	Q61990;Q61990-2;Q61990-3	PCBP2_MOUSE	nucleus,nucleoplasm,cytoplasm,cytosol,focal adhesion,membrane,intracellular ribonucleoprotein complex,extracellular exosome;;	viral RNA genome replication,proteasome-mediated ubiquitin-dependent protein catabolic process,innate immune response,negative regulation of defense response to virus,defense response to virus,IRES-dependent viral translational initiation;;	DNA binding,RNA binding,protein binding,enzyme binding,ubiquitin protein ligase binding,C-rich single-stranded DNA binding;;	4	4	4	4	4	4	4	4	4	4	59952.4	57412.9	59183.5	53879.4	52802.3	56646.1	3177.59	5.60954
Rab11a;Rab11a;Rab11b;Rab11b;Rab11a	Ras-related protein Rab-11A;Ras-related protein Rab-11A (Fragment);MCG22989, isoform CRA_a;Ras-related protein Rab-11B;Ras-related protein Rab-11A	E9Q3P9;F8WGS1;G3UY29;P46638;P62492	E9Q3P9_MOUSE;F8WGS1_MOUSE;G3UY29_MOUSE;RB11B_MOUSE;RB11A_MOUSE	;;;cytoplasm,mitochondrion,synaptic vesicle,cell junction,phagocytic vesicle membrane,cytoplasmic vesicle,phagocytic vesicle,recycling endosome,recycling endosome membrane,extracellular exosome,anchored component of synaptic vesicle membrane;spindle pole,cytoplasm,mitochondrion,multivesicular body,Golgi apparatus,trans-Golgi network,plasma membrane,membrane,transport vesicle,axon,cytoplasmic vesi…	;;;receptor recycling,melanosome transport,transferrin transport,insulin secretion involved in cellular response to glucose stimulus,regulation of anion transport,constitutive secretory pathway,regulated exocytosis,transcytosis,cellular response to acidic pH,establishment of protein localization to membrane,retrograde transport, endosome to plasma membrane,regulation of protein localization to ce…	;;;GTPase activity,protein binding,GTP binding,GDP binding,myosin V binding,cadherin binding;GTPase activity,protein binding,GTP binding,microtubule binding,myosin V binding	6	6	6	6	6	6	6	6	6	6	57472.8	55950.1	53703.1	59417.2	56022	56513.1	2110.03	3.7337
Sri	Sorcin;Isoform 2 of Sorcin	Q6P069;Q6P069-2	SORCN_MOUSE	intracellular,nucleoplasm,mitochondrion,endoplasmic reticulum membrane,smooth endoplasmic reticulum,cytosol,plasma membrane,membrane,Z disc,T-tubule,axon,vesicle,sarcoplasmic reticulum membrane,axon terminus,dendritic spine neck,extracellular exosome,chromaffin granule membrane;	proteolysis,calcium ion transport,heart development,negative regulation of heart rate,positive regulation of insulin secretion involved in cellular response to glucose stimulus,cytoplasmic sequestering of transcription factor,positive regulation of release of sequestered calcium ion into cytosol,regulation of calcium ion transport,negative regulation of cardiac muscle contraction,negative regulat…	protease binding,calcium-dependent cysteine-type endopeptidase activity,calcium ion binding,protein binding,identical protein binding,protein heterodimerization activity,repressing transcription factor binding;	7	7	7	7	7	7	7	7	7	7	59599.8	56739.2	57876.4	49571.4	57791.3	56315.6	3907.15	6.93796
Ndufs3	NADH dehydrogenase [ubiquinone] iron-sulfur protein 3, mitochondrial	Q9DCT2	NDUS3_MOUSE	mitochondrion,mitochondrial inner membrane,mitochondrial respiratory chain complex I,nuclear body,mitochondrial membrane,myelin sheath	substantia nigra development,negative regulation of cell growth,cellular respiration,reactive oxygen species metabolic process,negative regulation of intrinsic apoptotic signaling pathway	NADH dehydrogenase activity,NADH dehydrogenase (ubiquinone) activity	5	5	5	5	5	5	5	5	5	5	55228.4	54476.1	55186.8	57445.2	58160.9	56099.5	1603.72	2.85871
Fabp3-ps1;Fabp3	Protein Fabp3-ps1;Fatty acid-binding protein, heart	A0A140T8V1;P11404	A0A140T8V1_MOUSE;FABPH_MOUSE	;extracellular space,cytosol,sarcoplasm,extracellular exosome	;fatty acid metabolic process,response to insulin,response to drug,cholesterol homeostasis,long-chain fatty acid import,regulation of fatty acid oxidation,phospholipid homeostasis,response to fatty acid,positive regulation of phospholipid biosynthetic process,regulation of phosphatidylcholine biosynthetic process	;long-chain fatty acid transporter activity,cytoskeletal protein binding,long-chain fatty acid binding,icosatetraenoic acid binding,oleic acid binding	3	3	3	3	3	3	3	3	3	3	62214.2	54141.5	54340.7	49777.4	59641.7	56023.1	4919.42	8.78106
Atic	Bifunctional purine biosynthesis protein PURH	Q9CWJ9	PUR9_MOUSE	mitochondrion,membrane,extracellular exosome	brainstem development,'de novo' IMP biosynthetic process,nucleoside metabolic process,response to inorganic substance,cerebellum development,cerebral cortex development,animal organ regeneration,dihydrofolate metabolic process,tetrahydrofolate biosynthetic process	IMP cyclohydrolase activity,phosphoribosylaminoimidazolecarboxamide formyltransferase activity,protein homodimerization activity,cadherin binding	9	9	9	9	9	9	9	9	9	9	58123.6	55667.6	57586.5	52923.9	55621	55984.5	2045.82	3.65426
Tnnc2	Troponin C, skeletal muscle	P20801	TNNC2_MOUSE	troponin complex	skeletal muscle contraction,regulation of muscle contraction	calcium ion binding,calcium-dependent protein binding,actin filament binding,actin binding	5	5	5	5	5	5	5	5	5	5	55964.4	54093.7	54061.4	58068.9	56887.2	55815.1	1752.86	3.14048
H2afy2	Core histone macro-H2A.2	Q8CCK0	H2AW_MOUSE	nuclear chromosome, telomeric region,nucleosome,nuclear chromatin,Barr body,nucleoplasm,extracellular exosome,ESC/E(Z) complex	negative regulation of transcription from RNA polymerase II promoter,nucleosome assembly,chromatin silencing,brain development,dosage compensation,chromatin modification,positive regulation of keratinocyte differentiation,negative regulation of gene expression, epigenetic,establishment of protein localization to chromatin,negative regulation of transcription of nuclear large rRNA transcript from …	RNA polymerase II regulatory region sequence-specific DNA binding,DNA binding,chromatin DNA binding,transcription regulatory region DNA binding,protein heterodimerization activity	6	6	6	6	6	6	6	6	6	6	58897.7	53804.9	55291.9	55380.4	55346	55744.2	1884.22	3.38012
Adh5	Alcohol dehydrogenase class-3	P28474	ADHX_MOUSE	mitochondrion,extracellular exosome	retinoid metabolic process,respiratory system process,ethanol oxidation,peptidyl-cysteine S-nitrosylation,response to lipopolysaccharide,positive regulation of blood pressure,formaldehyde catabolic process,response to nitrosative stress,response to redox state	alcohol dehydrogenase (NAD) activity,fatty acid binding,zinc ion binding,formaldehyde dehydrogenase activity,protein homodimerization activity,S-(hydroxymethyl)glutathione dehydrogenase activity	5	5	5	5	5	5	5	5	5	5	57340.6	57369.3	55604.3	53265.5	55065.7	55729.1	1718.43	3.08354
Pon1	Serum paraoxonase/arylesterase 1	P52430	PON1_MOUSE	extracellular space,high-density lipoprotein particle,spherical high-density lipoprotein particle,intracellular membrane-bounded organelle,extracellular exosome,blood microparticle	blood circulation,cholesterol metabolic process,response to toxic substance,positive regulation of cholesterol efflux,dephosphorylation,aromatic compound catabolic process,response to nutrient levels,positive regulation of transporter activity,carboxylic acid catabolic process,organophosphate catabolic process,phosphatidylcholine metabolic process,positive regulation of binding,response to fatty …	aryldialkylphosphatase activity,arylesterase activity,calcium ion binding,phospholipid binding,high-density lipoprotein particle binding,protein homodimerization activity,acyl-L-homoserine-lactone lactonohydrolase activity	4	4	4	4	4	4	4	4	4	4	57867.9	54700.8	56984.1	54370	54172	55619	1689.53	3.0377
Ppt1	Palmitoyl-protein thioesterase 1	O88531	PPT1_MOUSE	extracellular region,extracellular space,nucleus,lysosome,Golgi apparatus,cytosol,synaptic vesicle,membrane,axon,dendrite,neuronal cell body,membrane raft,extracellular exosome	protein depalmitoylation,receptor-mediated endocytosis,pinocytosis,lysosome organization,lysosomal lumen acidification,neurotransmitter secretion,nervous system development,brain development,visual perception,grooming behavior,associative learning,adult locomotory behavior,protein transport,lipid catabolic process,negative regulation of cell growth,membrane raft organization,regulation of phospho…	protein binding,palmitoyl-(protein) hydrolase activity,palmitoyl-CoA hydrolase activity	3	3	3	3	3	3	3	3	3	3	64049.6	49034.6	54992.9	53666.9	55487.1	55446.2	5442.87	9.81649
Pnp	Purine nucleoside phosphorylase	P23492;Q543K9	PNPH_MOUSE;Q543K9_MOUSE	intracellular,cytoplasm,cytosol,cytoskeleton,extracellular exosome;	positive regulation of T cell mediated cytotoxicity,inosine catabolic process,deoxyinosine catabolic process,deoxyguanosine catabolic process,GTP biosynthetic process,intrinsic apoptotic signaling pathway in response to DNA damage,apoptotic mitochondrial changes,response to gamma radiation,urate biosynthetic process,positive regulation of T cell proliferation,purine nucleoside metabolic process,p…	nucleoside binding,purine nucleobase binding,purine-nucleoside phosphorylase activity,drug binding,phosphate ion binding;	7	7	7	7	7	7	7	7	7	7	56248.3	56574.6	52238.6	56456	55409.9	55385.5	1817.12	3.28087
Myot	Myotilin	Q9JIF9	MYOTI_MOUSE	cytoskeleton,Z disc,sarcolemma	biological_process	actin binding,alpha-actinin binding	3	3	3	3	3	3	3	3	3	3	56484.2	55711.5	54872.2	55467.3	54086.3	55324.3	901.787	1.63
Taldo1	Transaldolase	A0A1B0GR11;Q93092	A0A1B0GR11_MOUSE;TALDO_MOUSE	;nucleus,cytosol,extracellular exosome	;carbohydrate metabolic process,fructose 6-phosphate metabolic process,pentose-phosphate shunt, non-oxidative branch	;sedoheptulose-7-phosphate:D-glyceraldehyde-3-phosphate glyceronetransferase activity,monosaccharide binding	9	10	10	10	10	9	10	10	10	10	60456.3	52337.4	53010.7	53134.9	56625.7	55113	3423.29	6.21141
Gpx4	Glutathione peroxidase;Phospholipid hydroperoxide glutathione peroxidase, mitochondrial;Isoform Cytoplasmic of Phospholipid hydroperoxide glutathione peroxidase, mitochondrial;Phospholipid hydroperoxide glutathione peroxidase, nuclear;Glutathione peroxidase	F7A8H6;O70325;O70325-2;Q91XR9;S4R1E5	F7A8H6_MOUSE;GPX41_MOUSE;GPX41_MOUSE;GPX42_MOUSE;S4R1E5_MOUSE	;;;nucleus,nuclear envelope,nucleoplasm,mitochondrion,mitochondrial inner membrane,cytosol,protein complex,extracellular exosome;	;;;chromatin organization,response to oxidative stress,multicellular organism development,spermatogenesis,protein polymerization,oxidation-reduction process,cellular oxidant detoxification;	;;;glutathione peroxidase activity,identical protein binding,phospholipid-hydroperoxide glutathione peroxidase activity;	2	2	2	2	2	2	2	2	2	2	58289.5	52321.2	59735.3	50040.1	54632.6	55003.7	4035.91	7.33752
Uqcrq	Cytochrome b-c1 complex subunit 8	Q9CQ69	QCR8_MOUSE	mitochondrion,mitochondrial inner membrane,mitochondrial respiratory chain complex III	mitochondrial electron transport, ubiquinol to cytochrome c,subthalamus development,pons development,cerebellar Purkinje cell layer development,hippocampus development,thalamus development,hypothalamus development,pyramidal neuron development,midbrain development,hydrogen ion transmembrane transport	ubiquinol-cytochrome-c reductase activity	3	3	3	3	3	3	3	3	3	3	60850	52142.5	56969.5	49981.9	54694.9	54927.8	4228.32	7.69796
Atp5l	ATP synthase subunit g, mitochondrial	Q9CPQ8	ATP5L_MOUSE	mitochondrial proton-transporting ATP synthase complex, coupling factor F(o),mitochondrion,mitochondrial inner membrane,mitochondrial proton-transporting ATP synthase complex,extracellular exosome	ATP synthesis coupled proton transport,Requires Ontology	hydrogen-exporting ATPase activity, phosphorylative mechanism,ATPase activity,proton-transporting ATP synthase activity, rotational mechanism	4	4	4	4	4	4	4	4	4	4	57962.4	55237	59876	48082.7	52183.8	54668.4	4686.08	8.57182
Cmpk1	UMP-CMP kinase	A0A0R4J093;Q9DBP5	A0A0R4J093_MOUSE;KCY_MOUSE	;nucleus,nucleolus,cytoplasm,extracellular exosome	;nucleoside diphosphate phosphorylation,'de novo' pyrimidine nucleobase biosynthetic process,pyrimidine nucleotide biosynthetic process,nucleoside triphosphate biosynthetic process,nucleoside monophosphate phosphorylation	;cytidylate kinase activity,nucleoside diphosphate kinase activity,ATP binding,uridylate kinase activity,nucleoside phosphate kinase activity	2	2	2	2	2	2	2	2	2	2	57298.9	56959.3	57967.1	49398.9	51072.5	54539.3	3989.48	7.31487
Txndc5	Thioredoxin domain-containing protein 5	E9PXX7;Q91W90	E9PXX7_MOUSE;TXND5_MOUSE	;endoplasmic reticulum lumen,extracellular exosome	;protein folding,response to endoplasmic reticulum stress,apoptotic cell clearance,cell redox homeostasis	;protein disulfide isomerase activity	14	14	14	14	14	14	14	14	14	14	55657.2	54871	55331.9	51355.7	54521.4	54347.4	1727.69	3.17897
D1Pas1;Ddx3y;Ddx3x	Putative ATP-dependent RNA helicase Pl10;ATP-dependent RNA helicase DDX3Y;ATP-dependent RNA helicase DDX3X	P16381;Q62095;Q62167	DDX3L_MOUSE;DDX3Y_MOUSE;DDX3X_MOUSE	nucleolus,cytoplasmic ribonucleoprotein granule;nucleus,nucleolus,cytosol,membrane,cytoplasmic ribonucleoprotein granule;nucleus,nucleolus,cytoplasm,mitochondrial outer membrane,cytosol,cytoplasmic stress granule,nuclear speck,cytoplasmic ribonucleoprotein granule,extracellular exosome,eukaryotic translation initiation factor 3 complex,cytosolic small ribosomal subunit	translational initiation,chromosome segregation,multicellular organism development,spermatogenesis,regulation of gene expression,RNA secondary structure unwinding,cell differentiation;translational initiation,chromosome segregation,regulation of gene expression,RNA secondary structure unwinding;transcription, DNA-templated,translational initiation,chromosome segregation,extrinsic apoptotic signal…	DNA binding,RNA binding,ATP-dependent RNA helicase activity,ATP binding;RNA binding,ATP-dependent RNA helicase activity,ATP binding;DNA binding,RNA binding,GTPase activity,ATP-dependent DNA helicase activity,ATP-dependent RNA helicase activity,protein binding,ATP binding,transcription factor binding,poly(A) binding,eukaryotic initiation factor 4E binding,ATPase activity,nucleoside-triphosphatase …	5	5	5	5	5	5	5	5	5	5	57023.4	53437.1	54501.1	52019.1	54406.9	54277.5	1831.22	3.37381
Ctsh	Pro-cathepsin H (Fragment);Pro-cathepsin H	A0A087WR20;P49935	A0A087WR20_MOUSE;CATH_MOUSE	;extracellular space,lysosome,cytosol,cytoplasmic ribonucleoprotein granule,intracellular membrane-bounded organelle,extracellular exosome,alveolar lamellar body	;metanephros development,T cell mediated cytotoxicity,immune response-regulating signaling pathway,proteolysis,apoptotic process,activation of cysteine-type endopeptidase activity involved in apoptotic process,positive regulation of cell proliferation,positive regulation of gene expression,positive regulation of epithelial cell migration,neuropeptide catabolic process,bradykinin catabolic process…	;endopeptidase activity,aminopeptidase activity,cysteine-type endopeptidase activity,serine-type endopeptidase activity,peptidase activity,cysteine-type peptidase activity,cysteine-type endopeptidase activator activity involved in apoptotic process,peptidase activator activity involved in apoptotic process,HLA-A specific activating MHC class I receptor activity,thyroid hormone binding	2	2	2	2	2	2	2	2	2	2	56527.6	54599.4	54943.8	51384.8	53305.3	54152.2	1926.45	3.55747
Prdx4	Peroxiredoxin-4 (Fragment);Peroxiredoxin-4	B1AZS9;O08807	B1AZS9_MOUSE;PRDX4_MOUSE	;nucleus,cytoplasm,mitochondrion,endoplasmic reticulum,smooth endoplasmic reticulum,cytosol,extracellular exosome	;spermatogenesis,male gonad development,4-hydroxyproline metabolic process,protein maturation by protein folding,extracellular matrix organization,cell redox homeostasis,oxidation-reduction process,reactive oxygen species metabolic process,cellular oxidant detoxification,negative regulation of male germ cell proliferation	;peroxidase activity,protein binding,protein homodimerization activity,peroxiredoxin activity	3	3	3	3	3	3	3	3	3	3	55830.9	46960.9	56696.7	55964.6	54414.5	53973.5	4006.25	7.42263
Cox5a	Cytochrome c oxidase subunit 5A, mitochondrial	P12787	COX5A_MOUSE	mitochondrion,mitochondrial inner membrane,mitochondrial respiratory chain complex IV,myelin sheath,extracellular exosome	mitochondrial electron transport, cytochrome c to oxygen,hydrogen ion transmembrane transport	cytochrome-c oxidase activity,metal ion binding	2	2	2	2	2	2	2	2	2	2	63127.8	52627.3	53707.5	46745.1	53622.6	53966.1	5874.87	10.8862
Immt	MICOS complex subunit MIC60;MICOS complex subunit Mic60;Isoform 2 of MICOS complex subunit Mic60;Isoform 5 of MICOS complex subunit Mic60	E9Q800;Q8CAQ8;Q8CAQ8-2;Q8CAQ8-5	E9Q800_MOUSE;MIC60_MOUSE;MIC60_MOUSE;MIC60_MOUSE	;mitochondrion,mitochondrial inner membrane,membrane,myelin sheath,MICOS complex;;	;cristae formation,mitochondrial calcium ion homeostasis;;	;RNA binding,protein binding;;	10	10	10	10	10	10	10	10	10	10	58747.9	51908.9	54153	50469.3	54470.9	53950	3146.95	5.83309
Ugp2	UTP--glucose-1-phosphate uridylyltransferase;Isoform 2 of UTP--glucose-1-phosphate uridylyltransferase	Q91ZJ5;Q91ZJ5-2	UGPA_MOUSE	nucleus,cytoplasm,extracellular exosome;	glycogen metabolic process,UDP-glucose metabolic process,glucose 1-phosphate metabolic process;	UTP:glucose-1-phosphate uridylyltransferase activity,glucose binding,pyrimidine ribonucleotide binding,identical protein binding,metal ion binding;	8	8	8	8	8	8	8	8	8	8	56740.5	55109.3	55800.8	49471.9	52498.5	53924.2	2945.91	5.46305
Aldh6a1	Methylmalonate-semialdehyde dehydrogenase [acylating], mitochondrial	Q9EQ20	MMSA_MOUSE	nucleoplasm,mitochondrion,extracellular exosome	thymine catabolic process,valine catabolic process,brown fat cell differentiation,oxidation-reduction process	RNA binding,methylmalonate-semialdehyde dehydrogenase (acylating) activity,malonate-semialdehyde dehydrogenase (acetylating) activity	6	6	6	6	6	6	6	6	6	6	55497.3	52105.7	54694.5	50442.8	55355.3	53619.1	2240.4	4.17836
Rpl4	60S ribosomal protein L4	Q9D8E6	RL4_MOUSE	nucleus,nucleolus,cytoplasm,rough endoplasmic reticulum,focal adhesion,membrane,cytosolic large ribosomal subunit,intracellular ribonucleoprotein complex,extracellular exosome	cytoplasmic translation	RNA binding,structural constituent of ribosome,protein binding	2	2	2	2	2	2	2	2	2	2	55543.9	52481.9	55444.5	51669.4	52423.4	53512.6	1837.46	3.43369
Adamts17	Protein Adamts17	D3YX90;E9Q4D1	D3YX90_MOUSE;E9Q4D1_MOUSE	;cellular_component	;proteolysis,biological_process	;molecular_function,nucleic acid binding,metalloendopeptidase activity,zinc ion binding	2	2	2	2	2	2	2	2	2	2	66831.6	45427.8	49455.9	52065.1	52025.7	53161.2	8107.16	15.2502
Got1	Aspartate aminotransferase, cytoplasmic	P05201	AATC_MOUSE	nucleus,nucleoplasm,cytoplasm,lysosome,cytosol,axon terminus,extracellular exosome,mitochondrion	2-oxoglutarate metabolic process,oxaloacetate metabolic process,glycerol biosynthetic process,aspartate metabolic process,aspartate biosynthetic process,aspartate catabolic process,glutamate metabolic process,Notch signaling pathway,glutamate catabolic process to aspartate,glutamate catabolic process to 2-oxoglutarate,cellular response to insulin stimulus,response to glucocorticoid,fatty acid hom…	L-aspartate:2-oxoglutarate aminotransferase activity,phosphatidylserine decarboxylase activity,pyridoxal phosphate binding,carboxylic acid binding,L-cysteine:2-oxoglutarate aminotransferase activity,L-phenylalanine:2-oxoglutarate aminotransferase activity	6	6	6	6	6	6	6	6	6	6	52788.5	52343.1	54911.6	50562.9	53636.6	52848.5	1609.36	3.04524
Ddost	Dolichyl-diphosphooligosaccharide--protein glycosyltransferase 48 kDa subunit	O54734	OST48_MOUSE	endoplasmic reticulum,oligosaccharyltransferase complex,membrane,integral component of membrane,intracellular membrane-bounded organelle,protein complex	protein glycosylation,protein N-linked glycosylation,protein N-linked glycosylation via asparagine,response to cytokine,T cell activation	oligosaccharyl transferase activity,dolichyl-diphosphooligosaccharide-protein glycotransferase activity	2	2	2	2	2	2	2	2	2	2	61319.6	48756	52656.4	47084.8	52317.7	52426.9	5503.58	10.4976
Vdac3-ps1;Vdac3	Protein Vdac3-ps1;Voltage-dependent anion-selective channel protein 3	A0A140T8V3;Q60931	A0A140T8V3_MOUSE;VDAC3_MOUSE	;nucleus,mitochondrion,mitochondrial outer membrane,mitochondrial inner membrane,pore complex,extracellular exosome	;behavioral fear response,chemical synaptic transmission,neuron-neuron synaptic transmission,learning,anion transmembrane transport,regulation of cilium assembly,regulation of anion transmembrane transport	;nucleotide binding,voltage-gated anion channel activity,porin activity	5	5	5	5	5	5	5	5	5	5	49124	51591.5	55076	53925.2	52198.8	52383.1	2286.48	4.36492
Masp2	Mannan-binding lectin serine protease 2	Q91WP0	MASP2_MOUSE	extracellular space,extracellular exosome	complement activation, lectin pathway,proteolysis,complement activation, classical pathway	complement component C4b binding,serine-type endopeptidase activity,calcium ion binding,protein binding,peptidase activity,calcium-dependent protein binding	5	5	5	5	5	5	5	5	5	5	53839.3	49030.6	51018.2	46578.8	54318.7	50957.1	3259.28	6.39613
Dlat	Dihydrolipoyllysine-residue acetyltransferase component of pyruvate dehydrogenase complex, mitochondrial	Q8BMF4	ODP2_MOUSE	mitochondrion,mitochondrial pyruvate dehydrogenase complex,myelin sheath,pyruvate dehydrogenase complex	glucose metabolic process,tricarboxylic acid cycle,sleep,mitochondrial acetyl-CoA biosynthetic process from pyruvate	dihydrolipoyllysine-residue acetyltransferase activity,identical protein binding,pyruvate dehydrogenase (NAD+) activity	12	12	12	12	12	12	12	12	12	12	52750.4	51160.2	52711.4	47016.3	50746.4	50877	2338.62	4.59662
Prpf19	Pre-mRNA-processing factor 19;Isoform 2 of Pre-mRNA-processing factor 19;Isoform 3 of Pre-mRNA-processing factor 19	Q99KP6;Q99KP6-2;Q99KP6-3	PRP19_MOUSE	Prp19 complex,nucleus,spliceosomal complex,cytoplasm,lipid particle,spindle,membrane,nuclear speck,site of double-strand break,catalytic step 2 spliceosome,DNA replication factor A complex;;	protein polyubiquitination,spliceosomal tri-snRNP complex assembly,spliceosomal complex assembly,generation of catalytic spliceosome for first transesterification step,mRNA splicing, via spliceosome,inner cell mass cell proliferation,double-strand break repair via nonhomologous end joining,lipid biosynthetic process,proteasomal protein catabolic process,cellular protein localization,negative regu…	ubiquitin-protein transferase activity,protein binding,ubiquitin-ubiquitin ligase activity,identical protein binding,ubiquitin protein ligase activity;;	5	5	5	5	5	5	5	5	5	5	54299.3	51688.4	50624.1	46041.8	51414.3	50813.6	3003.46	5.91073
[truncated: 542 more rows]

## Sheet: Supp_Table_S1B_Peptide
Supplemental Table 1 S1B_Peptide Report for Technical Replicates of Femur Lysates
13210 Precursors Identified
[truncated: 13,211 more rows]
