# Supplementary material for: Deep coverage and quantification of the bone proteome provides enhanced opportunities for new discoveries in skeletal biology and disease
Source: PLoS One. 2023 Oct 10;18(10):e0292268. doi: 10.1371/journal.pone.0292268 (PMC10564166; doi:10.1371/journal.pone.0292268)
Supplement: S2 Table — A) Protein report for MS analysis of 5 Wild-type femur lysates showing 2108 protein identifications with ≥2 unique peptides. B) Peptide report for MS analysis showing the identification of 26860 precursor ions. (XLSX) [file pone.0292268.s003.xlsx]

## Sheet: Supp_Table_S2A_Proteins
Supplemental Table 2_ S2A_ Proteins Identified in (n=5) WT mouse femurs
2108 proteins identified with 2+ unique peptides
					# Of Stripped Sequences Identified						# of Sequences Used for Quantification
PG.ProteinAccessions	PG.Genes	PG.ProteinDescriptions	PG.UniProtIds	# Of Stripped Sequences Identified (Experiment-wide)	WT5	WT4	WT3	WT1	WT2		WT5	WT4	WT3	WT1	WT2	WT 5 Quantity	WT 4 Quantity	WT 3 Quantity	WT 1 Quantity	WT 2 Quantity
A2ASS6	Ttn	Titin	A2ASS6	1532	1416	1455	1421	1349	1355		1532	1532	1532	1532	1532	21217088	39575952	22712636	8512813	7.40822e+06
A0A571BF46	Neb	Nebulin	A0A571BF46	308	284	292	291	289	261		308	308	308	308	308	9338325	22259246	12031517	4.67827e+06	2.87832e+06
Q5SX40	Myh1	Myosin-1	Q5SX40	203	159	176	180	193	164		203	203	203	203	203	185997600	434458144	154960896	129897832	103450928
Q60847	Col12a1	Collagen alpha-1(XII) chain	Q60847	170	127	134	135	166	138		170	170	170	170	170	33173626	29633474	39599332	47805496	39461928
Q9QXS1	Plec	Plectin	Q9QXS1	165	145	151	149	154	148		165	165	165	165	165	1805120	2.71373e+06	2176123	1.47913e+06	1.34126e+06
E9Q616	Ahnak	AHNAK nucleoprotein (desmoyokin)	E9Q616	156	132	132	138	150	133		156	156	156	156	156	6.53844e+06	5486723	5.96585e+06	5491224	6000284
E9PWQ3	Col6a3	Collagen, type VI, alpha 3	E9PWQ3	141	115	115	122	139	114		141	141	141	141	141	22211624	15367483	25697746	25762138	12501055
Q8VDD5	Myh9	Myosin-9	Q8VDD5	131	95	96	98	119	103		131	131	131	131	131	5.67822e+06	4.35198e+06	4.56178e+06	9376099	10511540
B7FAU9;Q8BTM8	Flna	Filamin, alpha;Filamin-A	B7FAU9;Q8BTM8	107	94	91	88	100	99		107	107	107	107	107	3.75914e+06	2599278	3.07335e+06	5119590	6399755
E9PZ16	Hspg2	Basement membrane-specific heparan sulfate proteoglycan core protein	E9PZ16	103	89	91	91	102	91		103	103	103	103	103	6.18184e+06	4423136	6.7967e+06	8585261	4586675
Q5SX39	Myh4	Myosin-4	Q5SX39	95	74	82	86	94	70		95	95	95	95	95	152380160	306641184	143181872	151107824	80152536
A0A571BG59;A0A5F8MPH8	Tnxb	Tenascin XB	A0A571BG59;A0A5F8MPH8	95	90	91	90	88	90		95	95	95	95	95	5672612	4861906	7769003	2.74482e+06	1.70625e+06
Z4YJF5	Myom1	Myomesin-1	Z4YJF5	94	87	90	88	80	81		94	94	94	94	94	8159924	14008936	8211009	3139551	2514013
P26039;Q80TM2	Tln1	Talin-1;MKIAA1027 protein (Fragment)	P26039;Q80TM2	90	76	77	75	88	80		90	90	90	90	90	2.8187e+06	1941844	2858971	4.40639e+06	3.93913e+06
Q14BI5;Q3UQS9	Myom2	Myomesin 2;Uncharacterized protein	Q14BI5;Q3UQS9	86	77	82	79	78	76		86	86	86	86	86	15692691	29255860	16267676	5585606	5108405
A0A087WSN6	Fn1	Fibronectin	A0A087WSN6	85	76	75	76	83	76		85	85	85	85	85	9728799	6.0055e+06	10961729	11455876	9686912
B2RXX9;Q91Z83	Myh7	Myosin, heavy polypeptide 7, cardiac muscle, beta;Myosin-7	B2RXX9;Q91Z83	80	59	63	77	74	67		80	80	80	80	80	3037448	3.30875e+06	35015332	9237111	4.53092e+06
Q5XKE0	Mybpc2	Myosin-binding protein C, fast-type	Q5XKE0	76	65	68	66	72	68		76	76	76	76	76	28952250	44902632	29776292	11514424	8684653
A3KGU5;E9Q447	Sptan1	Spectrin alpha chain, non-erythrocytic 1;Spectrin alpha chain, non-erythrocytic 1	A3KGU5;E9Q447	76	73	71	73	66	74		76	76	76	76	76	1.66127e+06	1.18303e+06	1.40745e+06	937256	1.3394e+06
Q8VHX6	Flnc	Filamin-C	Q8VHX6	66	63	64	66	60	63		66	66	66	66	66	2.13715e+06	3.87052e+06	2.84194e+06	1.42627e+06	1.1683e+06
P01027	C3	Complement C3	P01027	65	53	55	56	62	58		65	65	65	65	65	2.22716e+06	1.94743e+06	2.28991e+06	3.19964e+06	4523153
Q6P6L5	Mybpc1	Myosin-binding protein C, slow-type	Q6P6L5	65	52	56	55	57	49		65	65	65	65	65	6.80476e+06	21038942	6.86936e+06	5564617	2778951
A2AAJ9	Obscn	Obscurin	A2AAJ9	63	59	63	61	47	52		63	63	63	63	63	930565	2.00755e+06	1.22704e+06	411263	331920
Q9WUB3	Pygm	Glycogen phosphorylase, muscle form	Q9WUB3	58	49	52	51	55	51		58	58	58	58	58	28379004	52835312	29269750	9716126	14449144
Q80Z71	Tnn	Tenascin-N	Q80Z71	56	43	44	46	52	45		56	56	56	56	56	5.18697e+06	4.39175e+06	6.24234e+06	3.60412e+06	5.8558e+06
P07724;Q546G4	Alb	Albumin;Serum albumin	P07724;Q546G4	55	38	40	41	55	40		55	55	55	55	55	38413184	43252860	52177468	108355080	53879724
Q80YX1	Tnc	Tenascin	Q80YX1	55	51	52	48	49	51		55	55	55	55	55	5.28174e+06	3595060	4153969	3.685e+06	4.77671e+06
Q60675	Lama2	Laminin subunit alpha-2	Q60675	54	53	53	52	47	53		54	54	54	54	54	861662	753842	948098	447282	427929
P48678	Lmna	Prelamin-A/C	P48678	52	38	40	44	52	39		52	52	52	52	52	16031416	11646805	18501264	15676472	11010247
Q80X90	Flnb	Filamin-B	Q80X90	51	50	50	51	46	50		51	51	51	51	51	900462	645038	1.00118e+06	982490	868849
Q921I1	Tf	Serotransferrin	Q921I1	51	41	44	48	46	45		51	51	51	51	51	7798367	7350409	9235525	16889788	15118901
P19221;Q3TJ94	F2	Prothrombin	P19221;Q3TJ94	50	35	39	43	49	38		50	50	50	50	50	42585304	51790796	54665480	68434864	42150908
Q4FJR3	Ltf	Lactotransferrin	Q4FJR3	49	39	40	41	48	41		49	49	49	49	49	7555868	5.0054e+06	5.15617e+06	18800046	21203900
A0A097BW21	Postn	Periostin isoform M2	A0A097BW21	48	36	36	41	48	39		48	48	48	48	48	24327868	25345382	34509096	39109380	27201300
O88990	Actn3	Alpha-actinin-3	O88990	46	45	44	45	44	44		46	46	46	46	46	8736186	21305234	8459253	3.92001e+06	5.61339e+06
P20152;Q5FWJ3	Vim	Vimentin	P20152;Q5FWJ3	46	35	32	39	46	35		46	46	46	46	46	17826822	12546603	17346624	16350770	15612435
Q64727	Vcl	Vinculin	Q64727	45	39	39	37	43	37		45	45	45	45	45	1.90959e+06	1.26773e+06	1.76248e+06	1.73469e+06	1.75627e+06
P57780;Q3ULT2	Actn4	Alpha-actinin-4;Non-muscle alpha-actinin 4	P57780;Q3ULT2	44	40	42	39	44	41		44	44	44	44	44	6278656	5.8237e+06	6.38732e+06	7530908	8309650
Q9JKF1	Iqgap1	Ras GTPase-activating-like protein IQGAP1	Q9JKF1	44	41	39	41	44	43		44	44	44	44	44	1412537	898851	1.24075e+06	1.34216e+06	1.99976e+06
P11499;Q71LX8	Hsp90ab1	Heat shock protein HSP 90-beta;Heat shock protein 84b	P11499;Q71LX8	43	34	38	37	42	37		43	43	43	43	43	13725382	12132672	13222128	20699114	20199974
P08113;Q3UAD6;Q3UBU0;Q91V38	Hsp90b1	Endoplasmin;HATPase_c domain-containing protein;HATPase_c domain-containing protein;Heat shock protein 90, beta (Grp94), member 1	P08113;Q3UAD6;Q3UBU0;Q91V38	43	36	39	36	43	38		43	43	43	43	43	10453937	7667103	9817853	17419142	10856001
Q5FW75	Actn2	Actinin alpha 2	Q5FW75	42	37	39	40	40	38		42	42	42	42	42	3146702	12232526	4.0729e+06	2.43992e+06	3885570
P14733	Lmnb1	Lamin-B1	P14733	42	30	31	34	41	33		42	42	42	42	42	2.37147e+06	1.79007e+06	2.1482e+06	4.11434e+06	2.63379e+06
Q62261	Sptbn1	Spectrin beta chain, non-erythrocytic 1	Q62261	42	38	41	38	36	42		42	42	42	42	42	371668	439331	490120	343199	928284
P35441;Q8CGB2	Thbs1	Thrombospondin-1;Thrombospondin 1	P35441;Q8CGB2	42	36	37	38	40	37		42	42	42	42	42	33946452	31193588	41878516	43689264	32247814
G3UW82	Myh2	Myosin, heavy polypeptide 2, skeletal muscle, adult	G3UW82	41	30	35	30	39	29		41	41	41	41	41	3.55729e+06	19225382	4.71287e+06	5025062	3.64883e+06
Q01853	Vcp	Transitional endoplasmic reticulum ATPase	Q01853	41	30	30	30	40	30		41	41	41	41	41	3.52603e+06	3.59157e+06	3.92129e+06	5.07971e+06	3.20474e+06
Q99KI0	Aco2	Aconitate hydratase, mitochondrial	Q99KI0	40	32	34	34	38	31		40	40	40	40	40	6.8246e+06	14990984	7.09604e+06	3.98673e+06	2.76869e+06
P58252;Q3UDC8;Q3UMI7;Q3UZ14	Eef2	Elongation factor 2;Tr-type G domain-containing protein;Tr-type G domain-containing protein;Tr-type G domain-containing protein	P58252;Q3UDC8;Q3UMI7;Q3UZ14	39	35	36	36	39	36		39	39	39	39	39	3.70492e+06	3.84058e+06	3.76529e+06	4.77097e+06	7.08301e+06
P11247;Q7TMS4	Mpo	Myeloperoxidase;Mpo protein	P11247;Q7TMS4	38	32	30	31	37	34		38	38	38	38	38	9566020	5.4851e+06	5.94742e+06	17306526	17818094
P52480	Pkm	Pyruvate kinase PKM	P52480	38	33	33	33	35	34		38	38	38	38	38	14290342	27630292	15061315	13178711	10167118
P14824;Q3UI56	Anxa6	Annexin A6;Annexin	P14824;Q3UI56	37	34	34	34	36	33		37	37	37	37	37	3825399	4.93037e+06	3.83259e+06	2.20603e+06	3.03773e+06
O35744	Chil3	Chitinase-like protein 3	O35744	37	23	27	27	35	31		37	37	37	37	37	16284516	16481026	12336573	116929984	61227972
P20029;Q3U9G2	Hspa5	Endoplasmic reticulum chaperone BiP;78 kDa glucose-regulated protein	P20029;Q3U9G2	37	28	31	34	37	31		37	37	37	37	37	9737384	7.93446e+06	10682842	15805171	9633067
P63017;Q3TH56;Q3TQ13;Q3UBA6	Hspa8	Heat shock cognate 71 kDa protein;Uncharacterized protein;Uncharacterized protein;Uncharacterized protein	P63017;Q3TH56;Q3TQ13;Q3UBA6	36	28	31	31	33	32		36	36	36	36	36	15700752	17110056	17636914	22539718	15404143
P58771;Q545Y3	Tpm1	Tropomyosin alpha-1 chain;Uncharacterized protein	P58771;Q545Y3	36	26	28	34	35	30		36	36	36	36	36	16537253	21650498	10721833	21063138	8935074
Q04857	Col6a1	Collagen alpha-1(VI) chain	Q04857	36	28	29	30	34	27		36	36	36	36	36	21006736	16672443	22086852	18157454	13760044
P28653;Q3TNY9	Bgn	Biglycan	P28653;Q3TNY9	35	22	25	24	35	26		35	35	35	35	35	74050496	67542224	74333856	247530592	67098348
Q61292	Lamb2	Laminin subunit beta-2	Q61292	35	34	34	34	34	33		35	35	35	35	35	1.40986e+06	1.02006e+06	1.7959e+06	999999	774798
A2AVJ7;Q99PL5	Rrbp1	Ribosome-binding protein 1	A2AVJ7;Q99PL5	35	26	28	30	33	28		35	35	35	35	35	1889826	1.07141e+06	1578745	1.75513e+06	1.64447e+06
P05064;Q5FWB7	Aldoa	Fructose-bisphosphate aldolase A;Fructose-bisphosphate aldolase	P05064;Q5FWB7	34	27	29	29	34	28		34	34	34	34	34	32833782	80677384	36874156	31286698	26207648
P07356;Q542G9	Anxa2	Annexin A2;Annexin	P07356;Q542G9	34	24	28	27	33	26		34	34	34	34	34	11069388	8399601	13079338	10834252	8.28292e+06
P09103;Q3TF72;Q3THC3;Q3TWE3	P4hb	Protein disulfide-isomerase	P09103;Q3TF72;Q3THC3;Q3TWE3	34	26	26	30	32	25		34	34	34	34	34	14146504	12785355	13329514	17997986	13520561
P27773	Pdia3	Protein disulfide-isomerase A3	P27773	34	30	29	30	32	31		34	34	34	34	34	6.83506e+06	4.79299e+06	6158780	12113315	7054624
B2RRX1;P60710;Q3UAF6;Q3UAF7	Actb	Actin, beta;Actin, cytoplasmic 1;Uncharacterized protein;Uncharacterized protein	B2RRX1;P60710;Q3UAF6;Q3UAF7	33	27	29	31	33	30		33	33	33	33	33	294483008	356056288	276226080	370877792	211396448
B8JJM5;B8JJN0;P04186;Q3UEG8	Cfb;Gm20547;Cfb;Cfb	C3/C5 convertase;C3/C5 convertase;Complement factor B;C3/C5 convertase	B8JJM5;B8JJN0;P04186;Q3UEG8	33	28	28	27	32	27		33	33	33	33	33	2.84797e+06	2.51379e+06	3569118	4310436	2.53098e+06
A0A0J9YKD4	Ckm	Creatine kinase	A0A0J9YKD4	33	23	25	26	32	21		33	33	33	33	33	69927936	192974688	57323080	43049420	37065716
Q9R0G6	Comp	Cartilage oligomeric matrix protein	Q9R0G6	33	30	30	30	29	30		33	33	33	33	33	8181470	3.99733e+06	4.13324e+06	8773954	3403364
Q61554	Fbn1	Fibrillin-1	Q61554	33	25	27	28	26	33		33	33	33	33	33	154920	272579	225735	257431	1.17655e+06
P28665	Mug1	Murinoglobulin-1	P28665	33	32	30	32	33	33		33	33	33	33	33	938662	628618	836233	1.62242e+06	1733079
A0A0R4J032;P06683	C9	Complement component C9	A0A0R4J032;P06683	32	27	27	26	32	28		32	32	32	32	32	8.27263e+06	5340352	5992267	10789875	6905287
Q6PAC1	Gsn	Actin-depolymerizing factor	Q6PAC1	32	29	28	27	30	27		32	32	32	32	32	4755405	3.28062e+06	4.98373e+06	7.15205e+06	4.14626e+06
F8VQJ3	Lamc1	Laminin subunit gamma-1	F8VQJ3	32	30	30	30	25	29		32	32	32	32	32	1.10163e+06	867134	1.16256e+06	821751	657577
P08032	Spta1	Spectrin alpha chain, erythrocytic 1	P08032	32	29	29	28	25	32		32	32	32	32	32	201677	199968	145610	202267	634782
Q5SXR6;Q68FD5;Q80U89	Cltc;Cltc;mKIAA0034	Clathrin heavy chain;Clathrin heavy chain 1;MKIAA0034 protein (Fragment)	Q5SXR6;Q68FD5;Q80U89	31	25	27	24	25	31		31	31	31	31	31	200633	283256	349331	279201	1.31935e+06
P28654;Q3UKR1	Dcn	Decorin	P28654;Q3UKR1	31	20	21	23	31	20		31	31	31	31	31	37933060	37634444	49303904	55724016	24092452
P49290	Epx	Eosinophil peroxidase	P49290	31	21	22	23	30	24		31	31	31	31	31	2.05199e+06	1.29327e+06	1.71981e+06	6458540	3.99737e+06
A1L353;P82198	Tgfbi	Transforming growth factor-beta-induced protein ig-h3	A1L353;P82198	31	26	25	27	30	27		31	31	31	31	31	3.10995e+06	2719374	4.02334e+06	1.80601e+06	1.52309e+06
Q01149;Q3TU64;Q3TX57	Col1a2	Collagen alpha-2(I) chain;Fibrillar collagen NC1 domain-containing protein;Fibrillar collagen NC1 domain-containing protein	Q01149;Q3TU64;Q3TX57	31	25	28	28	31	28		31	31	31	31	31	62945844	59440124	64226868	71525792	74062760
P33435;Q3U9V5	Mmp13	Collagenase 3	P33435;Q3U9V5	31	24	25	26	31	24		31	31	31	31	31	7.34967e+06	4321583	5427382	11942466	5.67872e+06
B7STB7;P10107;Q4FJV4	Anxa1	Annexin;Annexin A1;Annexin	B7STB7;P10107;Q4FJV4	30	23	25	24	30	25		30	30	30	30	30	5684230	3.99753e+06	5133439	12632186	9841765
Q03265	Atp5f1a	ATP synthase subunit alpha, mitochondrial	Q03265	30	23	25	24	30	22		30	30	30	30	30	20563636	37482200	18970646	24956338	14961786
P31001;Q3V1K9;Q3V2C6	Des	Desmin;IF rod domain-containing protein;IF rod domain-containing protein	P31001;Q3V1K9;Q3V2C6	30	23	24	24	28	25		30	30	30	30	30	4.62897e+06	7588590	5784290	4.47189e+06	2227547
Q8BMS1	Hadha	Trifunctional enzyme subunit alpha, mitochondrial	Q8BMS1	30	26	27	27	30	26		30	30	30	30	30	1.52188e+06	3.11674e+06	2.19421e+06	1.71905e+06	1.15394e+06
A0A2R8VHF9;A0A338P6K2;E9QPE7;Q69ZX3	Myh11	Myosin-11;Myosin-11;Myosin-11;MKIAA0866 protein (Fragment)	A0A2R8VHF9;A0A338P6K2;E9QPE7;Q69ZX3	30	28	28	29	27	29		30	30	30	30	30	692186	727129	1.18714e+06	657762	885571
P47857	Pfkm	ATP-dependent 6-phosphofructokinase, muscle type	P47857	30	27	27	28	30	27		30	30	30	30	30	6441891	10138583	4745313	2.28149e+06	2.43349e+06
Q61838	Pzp	Pregnancy zone protein	Q61838	30	29	30	28	28	30		30	30	30	30	30	1.59395e+06	1.35598e+06	1.81993e+06	1592852	3494521
P40142	Tkt	Transketolase	P40142	30	28	29	28	30	28		30	30	30	30	30	5289089	3.9034e+06	4.17843e+06	9706944	10894428
Q02788	Col6a2	Collagen alpha-2(VI) chain	Q02788	30	23	24	26	29	27		30	30	30	30	30	10989240	8362558	12495194	11659990	5966665
Q61282	Acan	Aggrecan core protein	Q61282	29	27	27	28	29	27		29	29	29	29	29	3.76225e+06	924429	1.11027e+06	4.90622e+06	2.40986e+06
Q8R429	Atp2a1	Sarcoplasmic/endoplasmic reticulum calcium ATPase 1	Q8R429	29	28	28	27	24	28		29	29	29	29	29	1.61667e+06	7609834	2.90286e+06	894642	9113117
E9Q8I0;P06909	Cfh	Complement factor H	E9Q8I0;P06909	29	27	27	28	25	28		29	29	29	29	29	1.28724e+06	1.10834e+06	1.70157e+06	2.17925e+06	1.5694e+06
Q3U4Z7;Q3V1M8;Q8VDJ3	Hdlbp	Uncharacterized protein;Uncharacterized protein;Vigilin	Q3U4Z7;Q3V1M8;Q8VDJ3	29	28	29	27	26	27		29	29	29	29	29	1.35347e+06	917725	1.1428e+06	1.44948e+06	1.14138e+06
Q60597	Ogdh	2-oxoglutarate dehydrogenase, mitochondrial	Q60597	29	29	29	28	26	29		29	29	29	29	29	1.97841e+06	3405358	1.99162e+06	1.06015e+06	1.35433e+06
P09411	Pgk1	Phosphoglycerate kinase 1	P09411	29	25	25	25	26	24		29	29	29	29	29	4902223	8917205	4061889	4.54171e+06	3.7494e+06
P11087	Col1a1	Collagen alpha-1(I) chain	P11087	29	25	25	26	29	25		29	29	29	29	29	168131808	173731376	176450656	261347360	277369120
Q61245	Col11a1	Collagen alpha-1(XI) chain	Q61245	28	27	27	26	27	27		28	28	28	28	28	6524276	6018462	7726952	9880793	6.85885e+06
Q9JHU4	Dync1h1	Cytoplasmic dynein 1 heavy chain 1	Q9JHU4	28	13	19	18	14	28		28	28	28	28	28	125958	218182	229567	266746	990222
P10126;Q3UA81;Q58E64	Eef1a1	Elongation factor 1-alpha 1;Elongation factor 1-alpha;Elongation factor 1-alpha	P10126;Q3UA81;Q58E64	28	22	20	21	28	24		28	28	28	28	28	26829442	20299938	22862500	35858436	34032452
P21550	Eno3	Beta-enolase	P21550	28	20	24	22	28	22		28	28	28	28	28	10808867	26043374	10704998	6098604	5.74188e+06
P63038	Hspd1	60 kDa heat shock protein, mitochondrial	P63038	28	23	23	23	26	22		28	28	28	28	28	4.66501e+06	4.93075e+06	3.42675e+06	5.51506e+06	2953525
P97298	Serpinf1	Pigment epithelium-derived factor	P97298	28	18	21	21	28	18		28	28	28	28	28	24251964	24788446	28280878	40475948	16913998
Q640N1	Aebp1	Adipocyte enhancer-binding protein 1	Q640N1	27	23	23	25	26	23		27	27	27	27	27	5819493	5058744	5.37398e+06	8472589	6.20038e+06
P21614	Gc	Vitamin D-binding protein	P21614	27	18	20	18	26	19		27	27	27	27	27	1.93554e+06	1.83239e+06	1.94655e+06	4.16878e+06	2448782
P38647	Hspa9	Stress-70 protein, mitochondrial	P38647	27	22	23	25	23	23		27	27	27	27	27	1.80163e+06	2.53431e+06	1.86726e+06	2.26891e+06	1.58935e+06
P41245;Q2M4J5;Q3TTU7	Mmp9	Matrix metalloproteinase-9;92 kDa gelatinase;92 kDa gelatinase	P41245;Q2M4J5;Q3TTU7	27	23	23	23	24	25		27	27	27	27	27	1.94727e+06	1.25836e+06	1.24763e+06	3.2811e+06	4.08957e+06
P26041;Q3TZQ2	Msn	Moesin;FERM domain-containing protein	P26041;Q3TZQ2	27	20	22	22	27	23		27	27	27	27	27	4.07554e+06	3.07705e+06	5.08403e+06	8508919	4764359
Q3TIU7;Q3UIQ2;Q91VD9	Ndufs1	NADH-ubiquinone oxidoreductase 75 kDa subunit, mitochondrial;NADH-ubiquinone oxidoreductase 75 kDa subunit, mitochondrial;NADH-ubiquinone oxidoreductase 75 kDa subunit, mitochondrial	Q3TIU7;Q3UIQ2;Q91VD9	27	27	27	26	25	27		27	27	27	27	27	1.71352e+06	3.73254e+06	1.81635e+06	928764	957943
P20918;Q3V1T9	Plg	Plasminogen	P20918;Q3V1T9	27	25	26	26	26	25		27	27	27	27	27	858125	852785	1.16796e+06	1.15427e+06	1.02041e+06
I7HJS8;Q64739	Col11a2	Procollagen, type XI, alpha 2;Collagen alpha-2(XI) chain	I7HJS8;Q64739	26	20	19	20	26	21		26	26	26	26	26	13273473	11467441	14587626	38826312	12417538
Q7TPR4	Actn1	Alpha-actinin-1	Q7TPR4	26	25	25	25	22	26		26	26	26	26	26	972249	868340	794515	942232	1.68436e+06
B2MWM9;P14211;Q3UWP8	Calr	Calreticulin;Calreticulin;Uncharacterized protein (Fragment)	B2MWM9;P14211;Q3UWP8	26	21	20	20	26	19		26	26	26	26	26	13296903	10905772	13430801	17154178	13968781
E9Q5K8;E9Q604;G5E8F1;Q3TD86;Q3U1U4;Q3U3F0	Itgam;Itgam;Itgam;;Gm49368;	Integrin alpha-M;Integrin alpha-M;Integrin alpha-M;VWFA domain-containing protein;Predicted gene, 49368;VWFA domain-containing protein	E9Q5K8;E9Q604;G5E8F1;Q3TD86;Q3U1U4;Q3U3F0	26	22	20	20	22	23		26	26	26	26	26	1.40007e+06	862242	780871	1421235	3.10266e+06
P97457;Q545G1	Mylpf	Myosin regulatory light chain 2, skeletal muscle isoform;Uncharacterized protein	P97457;Q545G1	26	22	25	23	25	20		26	26	26	26	26	70466016	174130912	78679608	36983444	27194558
Q5RJV4;Q66JR7;Q7TNU0;Q9D0F9	Pgm1	Phosphoglucomutase 2;Pgm2 protein (Fragment);Pgm2 protein (Fragment);Phosphoglucomutase-1	Q5RJV4;Q66JR7;Q7TNU0;Q9D0F9	26	22	24	22	21	23		26	26	26	26	26	2030870	4518357	1.4169e+06	945097	1.55694e+06
Q7TQ48	Srl	Sarcalumenin	Q7TQ48	26	22	22	22	26	22		26	26	26	26	26	4904625	10364537	4.52782e+06	2.57513e+06	2.14367e+06
P68372	Tubb4b	Tubulin beta-4B chain	P68372	26	23	23	22	26	22		26	26	26	26	26	11469279	11337402	10243070	19009682	15409358
P47738;Q3TVM2;Q3U9J7;Q3UJW1;Q544B1	Aldh2	Aldehyde dehydrogenase, mitochondrial;Aldedh domain-containing protein;Aldedh domain-containing protein;Aldedh domain-containing protein;Aldedh domain-containing protein	P47738;Q3TVM2;Q3U9J7;Q3UJW1;Q544B1	25	20	20	22	25	21		25	25	25	25	25	4904769	4.05517e+06	5133268	5904573	5.30374e+06
P48036	Anxa5	Annexin A5	P48036	25	19	21	23	25	23		25	25	25	25	25	8608761	5751433	8664058	8999760	5158351
P56480	Atp5f1b	ATP synthase subunit beta, mitochondrial	P56480	25	22	22	23	24	22		25	25	25	25	25	19208646	36228536	14950035	16776640	7523203
P17182;Q5FW97	Eno1;EG433182	Alpha-enolase;2-phospho-D-glycerate hydro-lyase	P17182;Q5FW97	25	14	16	18	25	18		25	25	25	25	25	4.07917e+06	4.11266e+06	4.1711e+06	9697358	4586852
Q3TEE6;Q8K1B8	Fermt3	PH domain-containing protein;Fermitin family homolog 3	Q3TEE6;Q8K1B8	25	22	22	20	24	23		25	25	25	25	25	1.00755e+06	610502	764030	1.01389e+06	1.82536e+06
P09405;Q3TGR3;Q3TL52;Q8CD23	Ncl	Nucleolin	P09405;Q3TGR3;Q3TL52;Q8CD23	25	16	17	18	24	18		25	25	25	25	25	2.33234e+06	1.74449e+06	1.82276e+06	3.33501e+06	2.77498e+06
F8VQA4;P97467	Pam	Peptidyl-glycine alpha-amidating monooxygenase	F8VQA4;P97467	25	23	24	23	25	24		25	25	25	25	25	1.40987e+06	1.35611e+06	1.66243e+06	2.17045e+06	1.32309e+06
A0A0R4J0Z1;P08003	Pdia4	Protein disulfide-isomerase A4	A0A0R4J0Z1;P08003	25	19	18	20	23	19		25	25	25	25	25	1.46533e+06	1.11071e+06	1.56357e+06	2.03234e+06	1584299
Q08761;Q3TR66	Pros1	Vitamin K-dependent protein S	Q08761;Q3TR66	25	23	24	25	25	24		25	25	25	25	25	9374494	10337212	15497233	14440896	9989878
Q03350	Thbs2	Thrombospondin-2	Q03350	25	20	23	23	22	21		25	25	25	25	25	3.52135e+06	4.04398e+06	4.15351e+06	4.83386e+06	4.02122e+06
B7ZNH7;K3W4R4;Q80X19	Col14a1	Collagen alpha-1(XIV) chain	B7ZNH7;K3W4R4;Q80X19	24	23	23	23	23	24		24	24	24	24	24	835375	505432	1.35869e+06	512363	548981
Q3TGR2;Q8K0E8	Fgb	Fibrinogen beta chain	Q3TGR2;Q8K0E8	24	20	21	19	24	21		24	24	24	24	24	1058414	929358	1.43869e+06	2102862	2.73169e+06
A1A4T2;Q8BHN3	Ganab	Alpha glucosidase 2 alpha neutral subunit;Neutral alpha-glucosidase AB	A1A4T2;Q8BHN3	24	23	24	22	23	23		24	24	24	24	24	1.10567e+06	749335	981337	1.28929e+06	1.18043e+06
E9Q092;E9QM92;Q3V1J8;Q8K0D2	Habp2	Hyaluronan-binding protein 2	E9Q092;E9QM92;Q3V1J8;Q8K0D2	24	19	19	19	24	19		24	24	24	24	24	6.86694e+06	7.14378e+06	9347153	14166119	6570019
P07901;Q80Y52	Hsp90aa1	Heat shock protein HSP 90-alpha;Heat shock protein 90, alpha (Cytosolic), class A member 1	P07901;Q80Y52	24	22	20	22	24	23		24	24	24	24	24	3770504	2775629	3557293	5358838	6.96749e+06
Q3TJX0;Q3U6N7;Q3U9M7;Q61233	Lcp1	Uncharacterized protein;Uncharacterized protein;Uncharacterized protein;Plastin-2	Q3TJX0;Q3U6N7;Q3U9M7;Q61233	24	23	24	23	23	24		24	24	24	24	24	1.07128e+06	834112	625732	1.34085e+06	3.38772e+06
A2ICR0;P70669;Q3TYM9	Phex	PHEX;Phosphate-regulating neutral endopeptidase PHEX;Phosphate regulating gene with homologies to endopeptidases on the X chromosome (Hypophosphatemia, vitamin D resistant rickets)	A2ICR0;P70669;Q3TYM9	24	24	24	24	24	24		24	24	24	24	24	1.30344e+06	1.78439e+06	2.14144e+06	1.9724e+06	1.99512e+06
A0A5F8MPB9;P26043;Q3TH46;Q3U111	Rdx	Radixin;Radixin;FERM domain-containing protein (Fragment);FERM domain-containing protein (Fragment)	A0A5F8MPB9;P26043;Q3TH46;Q3U111	24	21	21	20	23	21		24	24	24	24	24	5.42672e+06	4412885	5775287	7757207	5.39281e+06
Q8BH59	Slc25a12	Calcium-binding mitochondrial carrier protein Aralar1	Q8BH59	24	24	24	22	23	24		24	24	24	24	24	1.5564e+06	3036446	1.32457e+06	788832	1009419
P58774;Q9D1R6	Tpm2	Tropomyosin beta chain;Uncharacterized protein	P58774;Q9D1R6	24	16	20	23	22	17		24	24	24	24	24	4.44658e+06	11014642	3174719	4.11365e+06	3.08967e+06
P33434;Q3UG07	Mmp2	72 kDa type IV collagenase;72 kDa gelatinase	P33434;Q3UG07	24	17	17	19	24	17		24	24	24	24	24	1.93258e+06	1.65804e+06	2.20618e+06	4294193	2.26399e+06
P29699;Q3UEK5;Q3UEK9	Ahsg	Alpha-2-HS-glycoprotein	P29699;Q3UEK5;Q3UEK9	23	19	21	21	23	19		23	23	23	23	23	61456180	89882944	90247952	239383568	59159196
P40124;Q3UVJ2	Cap1	Adenylyl cyclase-associated protein 1;Adenylyl cyclase-associated protein	P40124;Q3UVJ2	23	19	19	19	22	20		23	23	23	23	23	2.19247e+06	1.6399e+06	1932474	3318619	3122799
Q00612;Q790Y8	G6pdx	Glucose-6-phosphate 1-dehydrogenase X;Glucose-6-phosphate 1-dehydrogenase	Q00612;Q790Y8	23	19	18	18	22	19		23	23	23	23	23	1.13067e+06	823834	907988	1.95993e+06	2503104
P26443	Glud1	Glutamate dehydrogenase 1, mitochondrial	P26443	23	21	21	22	23	21		23	23	23	23	23	1.33207e+06	1.26302e+06	1658105	1574330	1.1637e+06
P05202	Got2	Aspartate aminotransferase, mitochondrial	P05202	23	20	20	21	23	20		23	23	23	23	23	4.72618e+06	10270604	4350382	2.75201e+06	2.99798e+06
O88568;Q3TVV6;Q3ULH5;Q8VEK3	Hnrnpu	Heterogenous nuclear ribonucleoprotein U;Uncharacterized protein;Uncharacterized protein;Heterogeneous nuclear ribonucleoprotein U	O88568;Q3TVV6;Q3ULH5;Q8VEK3	23	16	18	17	23	19		23	23	23	23	23	2.46397e+06	2.31234e+06	2.90159e+06	4.09835e+06	3.38258e+06
Q8CAQ8	Immt	MICOS complex subunit Mic60	Q8CAQ8	23	19	19	20	22	20		23	23	23	23	23	1.20748e+06	1.88899e+06	1.35439e+06	908802	939434
P11835;Q542I8	Itgb2	Integrin beta-2;Integrin beta	P11835;Q542I8	23	20	19	17	21	21		23	23	23	23	23	797460	506491	503142	1.56101e+06	2.10785e+06
E9PYJ9	Ldb3	LIM domain-binding protein 3	E9PYJ9	23	22	22	22	21	20		23	23	23	23	23	8941128	21253478	10665897	4653843	3.30604e+06
P10493	Nid1	Nidogen-1	P10493	23	22	21	22	22	22		23	23	23	23	23	1.6014e+06	1.40468e+06	2090573	1.44965e+06	802803
P11983	Tcp1	T-complex protein 1 subunit alpha	P11983	23	20	20	19	22	21		23	23	23	23	23	761173	595749	442296	953860	882500
A0A2I3BPT1;A0A2I3BQZ9;P12023;Q3TWF3;Q53ZT3	App	Amyloid-beta A4 protein	A0A2I3BPT1;A0A2I3BQZ9;P12023;Q3TWF3;Q53ZT3	22	16	18	18	21	18		22	22	22	22	22	6.09558e+06	6.30115e+06	6877832	9876979	6.48397e+06
Q8R2S8	Cd177	CD177 antigen	Q8R2S8	22	20	16	14	20	21		22	22	22	22	22	588943	298808	261263	1.26427e+06	2.23927e+06
Q8BMK4	Ckap4	Cytoskeleton-associated protein 4	Q8BMK4	22	21	20	21	22	20		22	22	22	22	22	1.01964e+06	826179	964125	1.07502e+06	1.30896e+06
A0A0A0MQF6;D2KHZ9;P16858	Gapdh	Glyceraldehyde-3-phosphate dehydrogenase	A0A0A0MQF6;D2KHZ9;P16858	22	18	19	19	22	20		22	22	22	22	22	22080944	53853628	27968432	25554890	19181150
Q9QUP5	Hapln1	Hyaluronan and proteoglycan link protein 1	Q9QUP5	22	16	17	18	22	15		22	22	22	22	22	3.74565e+06	958876	1.30081e+06	6043650	2.2243e+06
P24527	Lta4h	Leukotriene A-4 hydrolase	P24527	22	20	19	20	19	21		22	22	22	22	22	735270	554169	495978	927454	3.05625e+06
P32261;Q543J5	Serpinc1	Antithrombin-III	P32261;Q543J5	22	21	22	22	20	22		22	22	22	22	22	1.74761e+06	1470838	1.97564e+06	813235	1.32817e+06
Q00623;Q3V2G1	Apoa1	Apolipoprotein A-I;Uncharacterized protein	Q00623;Q3V2G1	21	17	18	18	21	18		21	21	21	21	21	23910894	17713712	23406338	32942636	25686276
Q3UFV9;Q3UKA1;Q91YW3	Dnajc3	Uncharacterized protein;Uncharacterized protein;DnaJ homolog subfamily C member 3	Q3UFV9;Q3UKA1;Q91YW3	21	18	19	19	21	19		21	21	21	21	21	1.56807e+06	1.31103e+06	1.72674e+06	1.71888e+06	1.445e+06
O88947;Q3TBR2;Q3TDB9;Q3U3V1;Q4FJS7	F10	Coagulation factor X;Uncharacterized protein;Uncharacterized protein (Fragment);Coagulation factor X;F10 protein	O88947;Q3TBR2;Q3TDB9;Q3U3V1;Q4FJS7	21	18	18	18	21	17		21	21	21	21	21	53469348	63083308	60088704	118344120	54050284
P70375;Q542C2	F7	Coagulation factor VII	P70375;Q542C2	21	18	18	19	21	19		21	21	21	21	21	4.32118e+06	4.46389e+06	6299083	6.80801e+06	3.84801e+06
F8WJ05;Q61702	Itih1	Inter-alpha-trypsin inhibitor heavy chain H1	F8WJ05;Q61702	21	16	17	18	21	18		21	21	21	21	21	839003	652451	1.02587e+06	1.07279e+06	998420
P05977;Q545T7	Myl1	Myosin light chain 1/3, skeletal muscle isoform;Uncharacterized protein	P05977;Q545T7	21	18	20	19	21	18		21	21	21	21	21	77735880	170445056	68274536	55310584	31297036
Q543C5;Q62000	Ogn	Mimecan	Q543C5;Q62000	21	15	15	18	21	15		21	21	21	21	21	18517290	13857254	23699562	23441154	9721286
A0A0R4J086	Olfml3	Olfactomedin-like protein 3	A0A0R4J086	21	14	15	16	21	16		21	21	21	21	21	7980194	7.05644e+06	8.0134e+06	14548212	8448688
P29341;Q3U8U8;Q8BN32	Pabpc1	Polyadenylate-binding protein 1;Polyadenylate-binding protein;Polyadenylate-binding protein	P29341;Q3U8U8;Q8BN32	21	19	19	20	20	19		21	21	21	21	21	1.45955e+06	1.04059e+06	1.40365e+06	2554297	1.80606e+06
Q543S0;Q8CAZ9;Q9JK53	Prelp	Uncharacterized protein;LRRNT domain-containing protein;Prolargin	Q543S0;Q8CAZ9;Q9JK53	21	19	18	21	21	17		21	21	21	21	21	21365900	14490065	23149054	17949906	8809487
Q8K2B3	Sdha	Succinate dehydrogenase [ubiquinone] flavoprotein subunit, mitochondrial	Q8K2B3	21	20	20	21	21	20		21	21	21	21	21	1.10385e+06	2.27623e+06	1.16816e+06	940111	893324
P48962	Slc25a4	ADP/ATP translocase 1	P48962	21	16	16	15	20	18		21	21	21	21	21	11724569	19045444	8.15529e+06	11658370	12163569
B2RTL6;Q9Z1T2	Thbs4	Thrombospondin 4;Thrombospondin-4	B2RTL6;Q9Z1T2	21	20	20	21	18	20		21	21	21	21	21	3.36418e+06	2.64553e+06	3910385	1.60028e+06	1.33173e+06
P29788	Vtn	Vitronectin	P29788	21	17	17	20	20	16		21	21	21	21	21	76494168	96407648	113332256	112935008	57010456
E9Q7P1	Col22a1	Collagen, type XXII, alpha 1	E9Q7P1	20	18	19	19	20	19		20	20	20	20	20	1.64227e+06	2.48428e+06	4.24357e+06	3.45612e+06	3.00494e+06
P50544	Acadvl	Very long-chain specific acyl-CoA dehydrogenase, mitochondrial	P50544	20	20	20	18	15	19		20	20	20	20	20	550850	1.65248e+06	627727	392859	505428
A6H6K1;Q99MQ4	Aspn	Aspn protein;Asporin	A6H6K1;Q99MQ4	20	17	18	18	20	17		20	20	20	20	20	27049432	21916840	32119900	32469496	20047016
P80318;Q3U0I3;Q3U4U6	Cct3	T-complex protein 1 subunit gamma	P80318;Q3U0I3;Q3U4U6	20	19	19	18	19	19		20	20	20	20	20	1.29888e+06	1.06204e+06	1.32058e+06	1.80837e+06	1.88353e+06
Q3THB3;Q9D0E1	Hnrnpm	Uncharacterized protein;Heterogeneous nuclear ribonucleoprotein M	Q3THB3;Q9D0E1	20	16	17	16	20	18		20	20	20	20	20	1.99442e+06	1.6272e+06	1.86786e+06	3.46849e+06	3.1839e+06
P06151;Q3TI99;Q564E2	Ldha	L-lactate dehydrogenase A chain;L-lactate dehydrogenase;L-lactate dehydrogenase	P06151;Q3TI99;Q564E2	20	17	19	19	20	19		20	20	20	20	20	12857019	24522092	12571447	4.99928e+06	11006642
A0A0R4J0I9;Q91ZX7	Lrp1	Prolow-density lipoprotein receptor-related protein 1	A0A0R4J0I9;Q91ZX7	20	19	17	18	20	19		20	20	20	20	20	439150	306281	408980	451387	405148
Q3TW74;Q922D8	Mthfd1	C-1-tetrahydrofolate synthase, cytoplasmic;C-1-tetrahydrofolate synthase, cytoplasmic	Q3TW74;Q922D8	20	20	20	18	19	20		20	20	20	20	20	654266	542050	519715	837214	911303
A0A1C7CYV0;Q99K51	Pls3	Plastin-3 (Fragment);Plastin-3	A0A1C7CYV0;Q99K51	20	19	19	18	19	19		20	20	20	20	20	914455	871683	872348	525466	1.09129e+06
A0A0R4J0I1	Serpina3k	Serine protease inhibitor A3K	A0A0R4J0I1	20	16	17	18	20	17		20	20	20	20	20	5890091	5411785	5765270	8.30597e+06	4.96239e+06
Q3TW51;Q3UZI3;Q78PY7	Snd1	Staphylococcal nuclease domain-containing protein;Staphylococcal nuclease domain-containing protein;Staphylococcal nuclease domain-containing protein 1	Q3TW51;Q3UZI3;Q78PY7	20	18	17	18	18	18		20	20	20	20	20	1.00661e+06	693659	976886	1.41981e+06	1.01899e+06
B2RX08;E9Q397;P15508;Q3UGX2;Q3UGY4	Sptb	Spectrin beta chain;Spectrin beta chain;Spectrin beta chain, erythrocytic;Spectrin beta chain;Spectrin beta chain	B2RX08;E9Q397;P15508;Q3UGX2;Q3UGY4	20	11	17	12	12	20		20	20	20	20	20	129885	199991	126870	112094	464320
P19324;Q3TWG9	Serpinh1	Serpin H1;Collagen-binding protein	P19324;Q3TWG9	20	16	16	16	20	16		20	20	20	20	20	9021394	6.66699e+06	8664913	9137436	6.91542e+06
P28481	Col2a1	Collagen alpha-1(II) chain	P28481	19	17	17	17	19	17		19	19	19	19	19	24310624	7.59821e+06	8967194	37384536	16215188
Q810I7	Apoa4	Apoa4 protein	Q810I7	19	16	15	15	19	16		19	19	19	19	19	2235200	2.01729e+06	2.88004e+06	5.60297e+06	3.24774e+06
Q9CWJ9	Atic	Bifunctional purine biosynthesis protein ATIC	Q9CWJ9	19	17	16	13	15	19		19	19	19	19	19	620450	497675	421780	843400	854261
P50516	Atp6v1a	V-type proton ATPase catalytic subunit A	P50516	19	18	18	17	19	19		19	19	19	19	19	1200201	679415	889803	1.38765e+06	1.23242e+06
D3Z7H8	Cilp2	Cartilage intermediate layer protein 2	D3Z7H8	19	16	17	18	19	17		19	19	19	19	19	4.78013e+06	6714555	11046111	7.94031e+06	3.75042e+06
A1L333;Q3V0Z8;Q5U222;Q61656;Q8BTS0	Ddx5	DEAD box protein 5;DEAD box protein 5 (Fragment);DEAD box protein 5 (Fragment);Probable ATP-dependent RNA helicase DDX5;DEAD box protein 5	A1L333;Q3V0Z8;Q5U222;Q61656;Q8BTS0	19	18	17	18	19	18		19	19	19	19	19	1.6012e+06	1.3191e+06	1.85401e+06	2.37638e+06	2.41367e+06
A0A087WPL5;E9QNN1	Dhx9	DEAH box protein 9	A0A087WPL5;E9QNN1	19	14	18	15	14	19		19	19	19	19	19	1.02115e+06	1.09394e+06	1.03829e+06	1065363	3.96289e+06
Q3TIY6;Q3UC72;Q3UPA3;Q3UUX9;Q61598	Gdi2	Rab GDP dissociation inhibitor;Rab GDP dissociation inhibitor (Fragment);Rab GDP dissociation inhibitor (Fragment);Rab GDP dissociation inhibitor;Rab GDP dissociation inhibitor beta	Q3TIY6;Q3UC72;Q3UPA3;Q3UUX9;Q61598	19	15	17	16	16	16		19	19	19	19	19	1223391	1.13905e+06	1.30936e+06	1.34715e+06	1.73594e+06
A2AQR0;Q64521	Gpd2	Glycerol-3-phosphate dehydrogenase;Glycerol-3-phosphate dehydrogenase, mitochondrial	A2AQR0;Q64521	19	19	19	16	17	19		19	19	19	19	19	669502	1.11422e+06	619023	439180	472703
P61979;Q3TUA1;Q5FWJ5	Hnrnpk	Heterogeneous nuclear ribonucleoprotein K	P61979;Q3TUA1;Q5FWJ5	19	15	14	15	19	15		19	19	19	19	19	3.38627e+06	2.7373e+06	2.57058e+06	4.21533e+06	5300564
Q9JKR6	Hyou1	Hypoxia up-regulated protein 1	Q9JKR6	19	18	18	17	18	18		19	19	19	19	19	831940	558736	746689	665074	902475
O88844;Q5HZJ8;Q8C338	Idh1	Isocitrate dehydrogenase [NADP] cytoplasmic;Isocitrate dehydrogenase [NADP];Isocitrate dehydrogenase [NADP]	O88844;Q5HZJ8;Q8C338	19	18	17	17	17	19		19	19	19	19	19	1.40006e+06	1226602	1.40796e+06	2.28975e+06	2.02974e+06
P54071	Idh2	Isocitrate dehydrogenase [NADP], mitochondrial	P54071	19	19	19	19	19	19		19	19	19	19	19	1.15816e+06	2.4645e+06	1.58579e+06	986182	1.20009e+06
O08692	Ngp	Neutrophilic granule protein	O08692	19	14	14	15	18	14		19	19	19	19	19	7.11134e+06	5756345	6.02302e+06	15205761	19615978
E9Q7G0	Numa1	Nuclear mitotic apparatus protein 1	E9Q7G0	19	16	16	14	15	17		19	19	19	19	19	349474	248644	264466	277025	378833
Q91WP9;Q9ET01	Pygl	Alpha-1,4 glucan phosphorylase;Glycogen phosphorylase, liver form	Q91WP9;Q9ET01	19	17	18	19	17	18		19	19	19	19	19	862560	614078	597189	853556	1864238
A2BE45;Q9R0M3	Srpx	Sushi-repeat-containing protein SRPX	A2BE45;Q9R0M3	19	17	16	18	18	18		19	19	19	19	19	2687308	2.52629e+06	3.92168e+06	4720751	2.95294e+06
Q3THQ5;Q60864	Stip1	Uncharacterized protein;Stress-induced-phosphoprotein 1	Q3THQ5;Q60864	19	15	16	16	17	17		19	19	19	19	19	1.63992e+06	1.56879e+06	1.50941e+06	1.53855e+06	2.27622e+06
Q3UKH3;Q8BWT1	Acaa2	Uncharacterized protein;3-ketoacyl-CoA thiolase, mitochondrial	Q3UKH3;Q8BWT1	18	15	15	15	18	15		18	18	18	18	18	1.12713e+06	2.7683e+06	1.19813e+06	889013	770728
Q3TGW0;Q3TWJ4;Q3ULF7;Q99JY9	Actr3	Actin-like protein 3;Actin-like protein 3;Actin-like protein 3;Actin-related protein 3	Q3TGW0;Q3TWJ4;Q3ULF7;Q99JY9	18	16	16	16	18	17		18	18	18	18	18	1.72426e+06	1.27512e+06	1.78549e+06	2.01867e+06	2765841
P97429	Anxa4	Annexin A4	P97429	18	16	15	16	16	16		18	18	18	18	18	886719	636212	767470	1.00516e+06	736775
P08226;Q3TXU4;Q3UBS0;Q4FK40;Q6GTX3	Apoe	Apolipoprotein E;Uncharacterized protein;Uncharacterized protein;Apoe protein;Apoe protein	P08226;Q3TXU4;Q3UBS0;Q4FK40;Q6GTX3	18	14	15	15	18	15		18	18	18	18	18	17879206	18368594	27394790	28449386	16689033
O88200	Clec11a	C-type lectin domain family 11 member A	O88200	18	13	11	13	16	13		18	18	18	18	18	11922037	11034405	13323176	20226590	11207334
B1AWB9;O88207	Col5a1	Collagen, type V, alpha 1;Collagen alpha-1(V) chain	B1AWB9;O88207	18	17	16	17	18	16		18	18	18	18	18	5398772	5.27916e+06	5.42178e+06	6.75593e+06	5.6848e+06
F8WHL2;Q8BTF0;Q8CIE6	Copa	Coatomer subunit alpha	F8WHL2;Q8BTF0;Q8CIE6	18	18	17	17	15	18		18	18	18	18	18	398670	327879	474336	429099	878508
O55029	Copb2	Coatomer subunit beta'	O55029	18	17	17	16	16	18		18	18	18	18	18	977656	680841	1.14604e+06	723711	1040096
O89053;Q3U1N0;Q3U232	Coro1a	Coronin-1A;Coronin;Coronin	O89053;Q3U1N0;Q3U232	18	15	15	14	18	17		18	18	18	18	18	2.54963e+06	1.90843e+06	2128142	4393726	5288660
Q8CIJ3;Q8JZQ9	Eif3b	Eukaryotic translation initiation factor 3 subunit B	Q8CIJ3;Q8JZQ9	18	18	17	17	17	18		18	18	18	18	18	722609	586722	655605	596874	891185
E9PV24	Fga	Fibrinogen alpha chain	E9PV24	18	14	16	16	17	15		18	18	18	18	18	1.84753e+06	1.67831e+06	2.4943e+06	3892831	3.89806e+06
Q3UEM7;Q3UER8;Q8VCM7	Fgg	Fibrinogen C-terminal domain-containing protein;Fibrinogen gamma chain;Fibrinogen gamma chain	Q3UEM7;Q3UER8;Q8VCM7	18	14	15	17	16	17		18	18	18	18	18	1.6736e+06	1666566	2.1449e+06	3.24712e+06	3.59101e+06
Q99JY0	Hadhb	Trifunctional enzyme subunit beta, mitochondrial	Q99JY0	18	18	17	17	17	15		18	18	18	18	18	2.12021e+06	4.08594e+06	2.38734e+06	1.38408e+06	1.12723e+06
A2AL12;Q3UZG3;Q5FB19;Q6P6I7;Q8BG05	Hnrnpa3	Heterogeneous nuclear ribonucleoprotein A3;Uncharacterized protein;Heterogeneous nuclear ribonucleoprotein A3;Hnrpa3 protein;Heterogeneous nuclear ribonucleoprotein A3	A2AL12;Q3UZG3;Q5FB19;Q6P6I7;Q8BG05	18	14	14	14	18	16		18	18	18	18	18	2.12739e+06	1865887	1.40896e+06	1.85303e+06	2.04541e+06
Q3U2G2;Q571M2;Q61316;Q99L75	Hspa4	Heat shock 70 kDa protein 4;Heat shock 70 kDa protein 4 (Fragment);Heat shock 70 kDa protein 4;Heat shock 70 kDa protein 4	Q3U2G2;Q571M2;Q61316;Q99L75	18	16	17	16	18	17		18	18	18	18	18	733237	641625	728638	631598	962124
Q9R118	Htra1	Serine protease HTRA1	Q9R118	18	16	17	14	18	17		18	18	18	18	18	2771535	1.80422e+06	2.68316e+06	5.00457e+06	2072244
P08249	Mdh2	Malate dehydrogenase, mitochondrial	P08249	18	15	15	16	18	15		18	18	18	18	18	12233663	27296420	13763339	10840910	6.98502e+06
Q3TDU5	Mfge8	Uncharacterized protein	Q3TDU5	18	16	17	16	18	15		18	18	18	18	18	4854270	1.26641e+06	2.34648e+06	7774335	1552954
A2BIM8;A2CGB6;B5TE76;P02762;P04938	Mup18;Mup6;Mup17;Mup6;Mup11	Major urinary protein 18;Major urinary protein 6;Major urinary protein 14;Major urinary protein 6;Major urinary protein 11	A2BIM8;A2CGB6;B5TE76;P02762;P04938	18	15	16	17	16	16		18	18	18	18	18	4237310	2.35154e+06	2.22511e+06	4888479	4.16892e+06
O70624;Q05AC1;Q3UN79;Q924K4	Myoc;Myoc;Myoc;	Myocilin	O70624;Q05AC1;Q3UN79;Q924K4	18	13	15	16	18	14		18	18	18	18	18	1.67679e+06	1716514	3070567	2.01224e+06	633764
D3YUM1;Q91YT0	Ndufv1	NADH dehydrogenase [ubiquinone] flavoprotein 1, mitochondrial;NADH dehydrogenase [ubiquinone] flavoprotein 1, mitochondrial	D3YUM1;Q91YT0	18	17	18	17	15	16		18	18	18	18	18	1.08861e+06	1.94592e+06	1067221	635979	592506
F7DBQ0;Q3TJL8;Q3TML0	Pdia6	Protein disulfide-isomerase A6	F7DBQ0;Q3TJL8;Q3TML0	18	13	13	13	17	15		18	18	18	18	18	2776079	1.95831e+06	2420094	5352261	3297370
P33587	Proc	Vitamin K-dependent protein C	P33587	18	15	17	16	17	17		18	18	18	18	18	8177658	8687497	8862642	9357422	7.17761e+06
Q60710	Samhd1	Deoxynucleoside triphosphate triphosphohydrolase SAMHD1	Q60710	18	17	16	14	16	17		18	18	18	18	18	610570	521242	497939	714648	917737
P22599	Serpina1b	Alpha-1-antitrypsin 1-2	P22599	18	12	13	12	18	13		18	18	18	18	18	7745213	8.20885e+06	6.75737e+06	7614826	7749900
Q9D154	Serpinb1a	Leukocyte elastase inhibitor A	Q9D154	18	16	16	16	16	18		18	18	18	18	18	1.03615e+06	748292	658656	1487276	2.5004e+06
B2RX06;Q3UHN1;Q9WVB4	Slit3	Slit homolog 3 (Drosophila);Uncharacterized protein;Slit homolog 3 protein	B2RX06;Q3UHN1;Q9WVB4	18	16	15	16	18	15		18	18	18	18	18	347553	327154	510869	510890	385135
Q1HL32;Q6P5E5;Q9CW03	Smc3	Structural maintenance of chromosomes protein;Structural maintenance of chromosomes protein;Structural maintenance of chromosomes protein 3	Q1HL32;Q6P5E5;Q9CW03	18	17	16	16	17	16		18	18	18	18	18	283061	203746	252361	274859	353902
A0A1L1SSH9;P07214;Q5NCU4;Q5NCU5	Sparc	Osteonectin;SPARC;Osteonectin;Osteonectin	A0A1L1SSH9;P07214;Q5NCU4;Q5NCU5	18	13	13	13	18	12		18	18	18	18	18	25731442	26144348	25787708	58546644	25094682
Q8R054	Srpx2	Sushi repeat-containing protein SRPX2	Q8R054	18	14	13	12	18	13		18	18	18	18	18	2.62978e+06	1.71357e+06	2.69443e+06	3.35235e+06	1.82302e+06
Q3U6C7;Q3UCC6;Q9Z2I9	Sucla2	Succinate-CoA ligase subunit beta (Fragment);Succinate-CoA ligase subunit beta (Fragment);Succinate--CoA ligase [ADP-forming] subunit beta, mitochondrial	Q3U6C7;Q3UCC6;Q9Z2I9	18	17	18	16	14	17		18	18	18	18	18	1.84287e+06	4556971	1.71986e+06	941593	844412
Q8C7C3	Tpm3	Uncharacterized protein	Q8C7C3	18	14	16	16	17	16		18	18	18	18	18	4548623	4.09154e+06	3.49481e+06	11384962	5.97357e+06
P68373;Q3TIZ0;Q52L87	Tuba1c	Tubulin alpha-1C chain;Tubulin alpha chain;Tubulin alpha chain	P68373;Q3TIZ0;Q52L87	18	17	17	17	17	18		18	18	18	18	18	8055801	7332155	8487091	9112419	10733211
A0A1S6GWH5;B9EHN0;Q02053	Uba1	Ubiquitin-activating enzyme E1;Ubiquitin-activating enzyme E1;Ubiquitin-like modifier-activating enzyme 1	A0A1S6GWH5;B9EHN0;Q02053	18	18	18	18	17	18		18	18	18	18	18	526122	606929	579826	549469	749126
O88342;Q3TE06;Q3TJY2;Q3U136;Q80ZI9	Wdr1	WD repeat-containing protein 1;WD_REPEATS_REGION domain-containing protein (Fragment);WD repeat domain 1;WD_REPEATS_REGION domain-containing protein (Fragment);WD repeat domain 1 (Fragment)	O88342;Q3TE06;Q3TJY2;Q3U136;Q80ZI9	18	17	17	17	18	17		18	18	18	18	18	1.71181e+06	1.29092e+06	1.6313e+06	2.05733e+06	1950223
E9Q6A6;Q8C6K9	Col6a6	Collagen alpha-6(VI) chain	E9Q6A6;Q8C6K9	18	17	17	17	15	16		18	18	18	18	18	410377	298681	567775	175309	261277
B7XGA6;P09242;Q3TJD3;Q8JZS4;Q9EQ79	Alpl;Alpl;Alpl;Alpl;	Alkaline phosphatase;Alkaline phosphatase, tissue-nonspecific isozyme;Alkaline phosphatase;Alkaline phosphatase;Alkaline phosphatase	B7XGA6;P09242;Q3TJD3;Q8JZS4;Q9EQ79	17	16	15	15	14	16		17	17	17	17	17	2225894	1.34466e+06	1.45433e+06	1.28277e+06	2.06346e+06
P97449	Anpep	Aminopeptidase N	P97449	17	17	16	15	13	17		17	17	17	17	17	449151	386344	312078	240008	431726
P16015	Ca3	Carbonic anhydrase 3	P16015	17	16	17	17	17	17		17	17	17	17	17	10033319	18444938	10752805	5.0351e+06	4320069
Q8R2G6	Ccdc80	Coiled-coil domain-containing protein 80	Q8R2G6	17	17	17	17	16	17		17	17	17	17	17	992695	677904	966895	1.13634e+06	731365
P80314;Q542X7	Cct2	T-complex protein 1 subunit beta;CCT-beta	P80314;Q542X7	17	16	15	16	15	16		17	17	17	17	17	439964	351469	391331	447773	510702
P80316	Cct5	T-complex protein 1 subunit epsilon	P80316	17	16	16	15	17	16		17	17	17	17	17	601376	580294	523094	720211	734943
E9PZD8;G3X8Q5;G3X9T8;Q61147	Cp	Ceruloplasmin	E9PZD8;G3X8Q5;G3X9T8;Q61147	17	12	14	16	17	16		17	17	17	17	17	453728	407968	512665	807298	764579
Q8CGC7	Eprs1	Bifunctional glutamate/proline--tRNA ligase	Q8CGC7	17	16	17	14	14	17		17	17	17	17	17	309903	332965	292214	367843	652064
Q3U7R1	Esyt1	Extended synaptotagmin-1	Q3U7R1	17	17	16	16	17	17		17	17	17	17	17	384124	271623	612843	250738	568768
Q6PF96;Q921G7	Etfdh	Electron transfer flavoprotein-ubiquinone oxidoreductase;Electron transfer flavoprotein-ubiquinone oxidoreductase, mitochondrial	Q6PF96;Q921G7	17	17	17	16	16	17		17	17	17	17	17	439526	900944	531314	251684	276422
P97807	Fh	Fumarate hydratase, mitochondrial	P97807	17	14	14	14	16	13		17	17	17	17	17	2.06908e+06	4359994	1.59907e+06	1.86888e+06	1.08202e+06
P05201	Got1	Aspartate aminotransferase, cytoplasmic	P05201	17	16	17	16	15	15		17	17	17	17	17	869974	3464804	1.08686e+06	775180	762297
E0CXN5;P13707	Gpd1	Glycerol-3-phosphate dehydrogenase [NAD(+)];Glycerol-3-phosphate dehydrogenase [NAD(+)], cytoplasmic	E0CXN5;P13707	17	17	17	17	14	17		17	17	17	17	17	907075	2.66681e+06	808600	359454	685521
O88569	Hnrnpa2b1	Heterogeneous nuclear ribonucleoproteins A2/B1	O88569	17	16	17	16	17	17		17	17	17	17	17	5276570	3.65619e+06	3.62108e+06	6717384	5.79929e+06
Q3UBS3;Q61646	Hp	Haptoglobin	Q3UBS3;Q61646	17	15	15	14	14	16		17	17	17	17	17	1.33186e+06	767101	576425	1.14725e+06	4.17481e+06
A0A509;Q9JIF9	Myot	Myotilin	A0A509;Q9JIF9	17	15	17	17	17	15		17	17	17	17	17	1.55474e+06	3.94751e+06	2007161	1.54735e+06	769916
P68040	Rack1	Receptor of activated protein C kinase 1	P68040	17	17	17	17	17	17		17	17	17	17	17	2.48172e+06	2067757	2.53414e+06	2528981	3.47887e+06
Q3U900;Q5RKP4;Q8BMR3;Q91YQ5	Rpn1	Dolichyl-diphosphooligosaccharide--protein glycosyltransferase subunit 1;Dolichyl-diphosphooligosaccharide--protein glycosyltransferase subunit 1 (Fragment);Dolichyl-diphosphooligosaccharide--protein glycosyltransferase subunit 1;Dolichyl-diphosphooligosaccharide--protein glycosyltransferase subunit 1	Q3U900;Q5RKP4;Q8BMR3;Q91YQ5	17	16	16	17	16	16		17	17	17	17	17	721584	561011	839913	512986	1.41649e+06
P62908;Q5YLW3	Rps3	40S ribosomal protein S3	P62908;Q5YLW3	17	14	14	15	17	15		17	17	17	17	17	1.92381e+06	1.17733e+06	1.26736e+06	2.06884e+06	2.35762e+06
A0A0R4J259;Q7TMK9	Syncrip	Heterogeneous nuclear ribonucleoprotein Q	A0A0R4J259;Q7TMK9	17	15	15	16	17	15		17	17	17	17	17	1.27489e+06	885062	1.1186e+06	1.60574e+06	1.40788e+06
A0A1B0GR11;Q93092	Taldo1	Transaldolase	A0A1B0GR11;Q93092	17	13	13	13	16	13		17	17	17	17	17	1.71934e+06	1.30505e+06	1097020	2.04938e+06	2.94433e+06
P21981	Tgm2	Protein-glutamine gamma-glutamyltransferase 2	P21981	17	16	17	17	15	17		17	17	17	17	17	1.26343e+06	964923	1.57923e+06	1.00925e+06	1.38086e+06
P17751	Tpi1	Triosephosphate isomerase	P17751	17	12	14	12	15	13		17	17	17	17	17	3972832	11156793	4.73225e+06	4944527	2.87139e+06
Q6IRU2	Tpm4	Tropomyosin alpha-4 chain	Q6IRU2	17	13	15	15	17	13		17	17	17	17	17	918621	620099	452960	716069	712040
P68033;Q497E4;Q9CXK3	Actc1	Actin, alpha cardiac muscle 1;Actin, alpha, cardiac muscle 1;Uncharacterized protein	P68033;Q497E4;Q9CXK3	16	14	13	14	16	13		16	16	16	16	16	50314500	80795728	47574792	36103076	17236430
Q3TCE7;Q3U094;Q91Z25;Q9WV32	Arpc1b	Actin-related protein 2/3 complex subunit;Actin-related protein 2/3 complex subunit;Actin-related protein 2/3 complex subunit;Actin-related protein 2/3 complex subunit 1B	Q3TCE7;Q3U094;Q91Z25;Q9WV32	16	13	13	13	15	13		16	16	16	16	16	1.51612e+06	982032	1360400	1.61815e+06	2.32149e+06
E9Q7T7	Chadl	Chondroadherin-like protein	E9Q7T7	16	15	14	13	16	15		16	16	16	16	16	585558	134173	180528	882392	262539
Q6P8J7	Ckmt2	Creatine kinase S-type, mitochondrial	Q6P8J7	16	14	16	14	15	13		16	16	16	16	16	4469918	14319480	3.93478e+06	2712973	2.08691e+06
O35286;Q3TFE5;Q3UKJ6	Dhx15	Pre-mRNA-splicing factor ATP-dependent RNA helicase DHX15;RNA helicase;RNA helicase	O35286;Q3TFE5;Q3UKJ6	16	14	15	14	15	15		16	16	16	16	16	587953	396024	562269	716977	771318
Q8BMF4	Dlat	Dihydrolipoyllysine-residue acetyltransferase component of pyruvate dehydrogenase complex, mitochondrial	Q8BMF4	16	15	15	15	16	15		16	16	16	16	16	2.09599e+06	4232918	2.51709e+06	1.38903e+06	1013326
O08553	Dpysl2	Dihydropyrimidinase-related protein 2	O08553	16	15	15	15	16	15		16	16	16	16	16	1.76777e+06	1.60716e+06	2.20597e+06	2.18262e+06	1.23667e+06
Q8BH64	Ehd2	EH domain-containing protein 2	Q8BH64	16	16	16	14	16	16		16	16	16	16	16	779011	774498	999491	395951	502419
P60843;Q3TFG3;Q3TGK7;Q4FZL1;Q5F2A7	Eif4a1	Eukaryotic initiation factor 4A-I;RNA helicase;RNA helicase;RNA helicase (Fragment);RNA helicase	P60843;Q3TFG3;Q3TGK7;Q4FZL1;Q5F2A7	16	16	16	15	16	16		16	16	16	16	16	2953366	2586092	2.72074e+06	1.99701e+06	4695642
A0JLY3;P16294	F9	Christmas factor (Fragment);Coagulation factor IX	A0JLY3;P16294	16	13	14	13	16	13		16	16	16	16	16	12460583	13225070	9121881	16419671	10849161
A8DUK2	Hbbt1	Beta-globin	A8DUK2	16	13	13	12	16	13		16	16	16	16	16	60846536	73595272	83782440	148973648	104560608
B2RTM0;P62806	Hist2h4;H4c1	Histone H4	B2RTM0;P62806	16	11	10	14	15	12		16	16	16	16	16	33854812	21348204	19929990	110699984	39167004
Q149C8;Q3TBG9;Q3TQE0;Q3TRM8;Q3TVQ4	Hk3	Hexokinase;Hexokinase;Hexokinase;Hexokinase-3;Hexokinase	Q149C8;Q3TBG9;Q3TQE0;Q3TRM8;Q3TVQ4	16	10	9	10	8	16		16	16	16	16	16	92763.9	109498	48187.9	100726	1.11781e+06
A6X935;E9PVD2;E9Q5L2	Itih4	Inter alpha-trypsin inhibitor, heavy chain 4;Inter alpha-trypsin inhibitor, heavy chain 4;Inter alpha-trypsin inhibitor, heavy chain 4	A6X935;E9PVD2;E9Q5L2	16	13	14	14	15	14		16	16	16	16	16	399407	277775	286556	507092	382954
A2AUC9	Klhl41	Kelch-like protein 41	A2AUC9	16	16	16	16	14	16		16	16	16	16	16	975867	1.96349e+06	1.16871e+06	380735	606490
A0A0R4J0Q5;P21619	Lmnb2	Lamin-B2	A0A0R4J0Q5;P21619	16	12	12	13	15	12		16	16	16	16	16	894213	726237	992161	1.05816e+06	877424
P49718;Q8BQ03	Mcm5	DNA replication licensing factor MCM5;DNA helicase	P49718;Q8BQ03	16	15	15	13	15	15		16	16	16	16	16	522033	315377	296371	484342	913346
P70402	Mybph	Myosin-binding protein H	P70402	16	14	15	15	12	12		16	16	16	16	16	1.45675e+06	2111814	1.66422e+06	315636	241280
Q9WTI7	Myo1c	Unconventional myosin-Ic	Q9WTI7	16	15	16	15	15	15		16	16	16	16	16	482893	406689	697410	439291	450712
P24369;Q9DCY1	Ppib	Peptidyl-prolyl cis-trans isomerase B;Peptidyl-prolyl cis-trans isomerase	P24369;Q9DCY1	16	13	13	13	15	13		16	16	16	16	16	8306656	6513318	8749089	7387269	8.04789e+06
Q01320	Top2a	DNA topoisomerase 2-alpha	Q01320	16	15	14	16	12	16		16	16	16	16	16	422851	312898	367182	519164	877191
Q6P5E4	Uggt1	UDP-glucose:glycoprotein glucosyltransferase 1	Q6P5E4	16	14	13	12	15	15		16	16	16	16	16	376951	314494	243971	301478	407398
Q3THL7;Q3TIG8	Vdac1	Voltage-dependent anion-selective channel protein 1	Q3THL7;Q3TIG8	16	14	13	14	15	14		16	16	16	16	16	4768215	8.21719e+06	3.60783e+06	6.02588e+06	3596622
Q8QZT1	Acat1	Acetyl-CoA acetyltransferase, mitochondrial	Q8QZT1	15	14	13	12	15	13		15	15	15	15	15	1.4412e+06	2.48579e+06	1954527	1361987	732274
Q8BH35	C8b	Complement component C8 beta chain	Q8BH35	15	14	14	14	14	14		15	15	15	15	15	393483	319030	480506	507853	411321
B2RQC6;E9QAI5	Cad	CAD protein;Aspartate carbamoyltransferase	B2RQC6;E9QAI5	15	14	12	11	12	15		15	15	15	15	15	248061	182171	222614	216232	532210
O55226;Q3TYW1	Chad	Chondroadherin;Uncharacterized protein	O55226;Q3TYW1	15	13	13	14	15	13		15	15	15	15	15	11355522	6.1041e+06	12595113	21471818	6375933
Q04447	Ckb	Creatine kinase B-type	Q04447	15	14	14	13	15	14		15	15	15	15	15	3.82467e+06	1.53117e+06	2.62101e+06	3.89999e+06	2.4538e+06
Q06890;Q549A5	Clu	Clusterin	Q06890;Q549A5	15	13	13	15	15	13		15	15	15	15	15	2.72624e+06	2794140	3.82121e+06	2.55883e+06	2.78634e+06
Q9Z1N5	Ddx39b	Spliceosome RNA helicase Ddx39b	Q9Z1N5	15	14	13	13	12	15		15	15	15	15	15	1.61748e+06	1.33429e+06	1.58238e+06	1.30524e+06	2.17458e+06
B7ZWF1;B9EKE9;Q3TQX5;Q62167	Ddx3x	RNA helicase;RNA helicase;RNA helicase;ATP-dependent RNA helicase DDX3X	B7ZWF1;B9EKE9;Q3TQX5;Q62167	15	15	15	15	15	15		15	15	15	15	15	837267	769278	882883	1.12606e+06	1.14223e+06
F8WIV5;P39054;Q3T9X3	Dnm2	Dynamin GTPase;Dynamin-2;Dynamin GTPase	F8WIV5;P39054;Q3T9X3	15	14	12	13	13	13		15	15	15	15	15	278713	194793	240438	330006	440500
Q61592	Gas6	Growth arrest-specific protein 6	Q61592	15	15	15	14	13	15		15	15	15	15	15	1.26188e+06	1.10064e+06	1.33383e+06	1.64602e+06	1219180
Q3U379;Q9QZF2	Gpc1	Glypican-1	Q3U379;Q9QZF2	15	14	14	15	15	14		15	15	15	15	15	854140	906786	1.01826e+06	1.28941e+06	1.19263e+06
P20060;Q3TXR9	Hexb	Beta-hexosaminidase subunit beta;Beta-hexosaminidase	P20060;Q3TXR9	15	12	14	15	15	14		15	15	15	15	15	1.14617e+06	682428	797199	1.50991e+06	1.36539e+06
F6ZV59;G3X9W0;G5E8G0;Q60668	Hnrnpd	Heterogeneous nuclear ribonucleoprotein D0 (Fragment);Heterogeneous nuclear ribonucleoprotein D0;Heterogeneous nuclear ribonucleoprotein D0;Heterogeneous nuclear ribonucleoprotein D0	F6ZV59;G3X9W0;G5E8G0;Q60668	15	10	11	10	15	11		15	15	15	15	15	1.82713e+06	1.44353e+06	1.57363e+06	3.53103e+06	2.04826e+06
G5E924;Q8R081	Hnrnpl	Heterogeneous nuclear ribonucleoprotein L (Fragment);Heterogeneous nuclear ribonucleoprotein L	G5E924;Q8R081	15	12	13	14	14	13		15	15	15	15	15	1.03529e+06	934044	1.03184e+06	1.67518e+06	1.38575e+06
Q00PI9	Hnrnpul2	Heterogeneous nuclear ribonucleoprotein U-like protein 2	Q00PI9	15	13	13	13	15	13		15	15	15	15	15	664231	494682	776453	830836	730463
E9Q580;E9QNH6;P46735;Q7TQD7	Myo1b	Unconventional myosin-Ib;Unconventional myosin-Ib;Unconventional myosin-Ib;Myo1b protein	E9Q580;E9QNH6;P46735;Q7TQD7	15	15	14	15	11	15		15	15	15	15	15	196822	183193	230056	212423	305400
Q02819;Q8BRD3	Nucb1	Nucleobindin-1	Q02819;Q8BRD3	15	11	12	12	14	12		15	15	15	15	15	875132	912941	979937	1.92731e+06	998167
O70250;Q5NCI4	Pgam2	Phosphoglycerate mutase 2;Phosphoglycerate mutase	O70250;Q5NCI4	15	14	14	12	13	13		15	15	15	15	15	3.96786e+06	14053803	3974496	2772783	3.06748e+06
P29351;Q3UCJ0	Ptpn6	Tyrosine-protein phosphatase non-receptor type 6;Tyrosine-protein phosphatase non-receptor type	P29351;Q3UCJ0	15	15	15	13	15	15		15	15	15	15	15	445176	258218	311756	814817	898165
P14148;Q3UBI6;Q5M9N8	Rpl7	60S ribosomal protein L7;Uncharacterized protein;Ribosomal protein L7	P14148;Q3UBI6;Q5M9N8	15	14	14	13	15	14		15	15	15	15	15	1.29529e+06	731268	1022431	2113536	1.58605e+06
A2ACG7;Q3U505;Q61833;Q9DBG6	Rpn2	Dolichyl-diphosphooligosaccharide--protein glycosyltransferase subunit 2;Dolichyl-diphosphooligosaccharide--protein glycosyltransferase subunit 2 (Fragment);Dolichyl-diphosphooligosaccharide--protein glycosyltransferase subunit 2;Dolichyl-diphosphooligosaccharide--protein glycosyltransferase subunit 2	A2ACG7;Q3U505;Q61833;Q9DBG6	15	15	15	15	11	15		15	15	15	15	15	461318	361746	430439	261043	675401
P07742;Q05DU8;Q6NZB3	Rrm1	Ribonucleoside-diphosphate reductase large subunit;Ribonucleoside-diphosphate reductase (Fragment);Ribonucleoside-diphosphate reductase	P07742;Q05DU8;Q6NZB3	15	13	12	11	14	15		15	15	15	15	15	230020	198523	127476	297619	614296
Q8BFR5	Tufm	Elongation factor Tu, mitochondrial	Q8BFR5	15	15	15	14	13	15		15	15	15	15	15	1.11178e+06	1.50735e+06	895375	1.01993e+06	754330
Q91ZJ5	Ugp2	UTP--glucose-1-phosphate uridylyltransferase	Q91ZJ5	15	15	15	15	14	15		15	15	15	15	15	2.47369e+06	3.30393e+06	1.66994e+06	1.71781e+06	1.53669e+06
Q9DB77	Uqcrc2	Cytochrome b-c1 complex subunit 2, mitochondrial	Q9DB77	15	13	14	13	15	14		15	15	15	15	15	3053452	5704879	2.96095e+06	2186644	1819834
A0A338P6S8;A0A338P6W9;B2RWZ0;E9Q8E3;Q59IW5;Q59IW6;Q59IW7;Q59IW8;Q59IW9	Abi3bp	ABI family member 3-binding protein;ABI family member 3-binding protein;Abi3bp protein;ABI family member 3-binding protein;ABI family member 3-binding protein;ABI family member 3-binding protein;ABI family member 3-binding protein;Target of Nesh-SH3 variant 3;ABI family member 3-binding protein	A0A338P6S8;A0A338P6W9;B2RWZ0;E9Q8E3;Q59IW5;Q59IW6;Q59IW7;Q59IW8;Q59IW9	14	14	13	14	13	14		14	14	14	14	14	706285	510144	985094	682294	330375
A0A1S6GWG6;P62814	Atp6v1b2	Vacuolar proton pump subunit B;V-type proton ATPase subunit B, brain isoform	A0A1S6GWG6;P62814	14	13	14	11	14	13		14	14	14	14	14	892860	532897	705356	1.20968e+06	930357
Q923G3	Capzb	F-actin-capping protein subunit beta	Q923G3	14	13	13	13	13	13		14	14	14	14	14	2309077	2.59021e+06	2122560	1.32678e+06	2.61597e+06
O54724	Cavin1	Caveolae-associated protein 1	O54724	14	13	14	14	13	14		14	14	14	14	14	2.01859e+06	2202273	2364988	1.74688e+06	1.11298e+06
P80315;Q3TII0;Q3UJZ8;Q564F4	Cct4	T-complex protein 1 subunit delta	P80315;Q3TII0;Q3UJZ8;Q564F4	14	13	13	11	12	13		14	14	14	14	14	944302	740479	794689	793269	1.12924e+06
P80313;Q3THH8;Q3TIJ7;Q3TJN2;Q3UIJ0	Cct7	T-complex protein 1 subunit eta	P80313;Q3THH8;Q3TIJ7;Q3TJN2;Q3UIJ0	14	11	11	12	12	14		14	14	14	14	14	454974	354141	388683	578583	711936
P42932;Q3UKQ2;Q3UL22;Q6A0F1	Cct8	T-complex protein 1 subunit theta;CCT-theta;CCT-theta;CCT-theta (Fragment)	P42932;Q3UKQ2;Q3UL22;Q6A0F1	14	14	12	12	8	14		14	14	14	14	14	347078	279586	310230	282000	1.05532e+06
P18760;Q544Y7	Cfl1	Cofilin-1;Cofilin, non-muscle isoform	P18760;Q544Y7	14	11	11	12	14	11		14	14	14	14	14	4.66655e+06	5401483	3.25825e+06	8473998	7472514
P10605;Q3TVS6	Ctsb	Cathepsin B	P10605;Q3TVS6	14	11	13	10	12	12		14	14	14	14	14	949427	982713	594660	747305	1.37067e+06
Q3TF87;Q3TMC5;Q8BK18;Q922B2	Dars;Dars;Dars;Dars1	Aspartate--tRNA ligase, cytoplasmic;Aspartate--tRNA ligase, cytoplasmic;Aspartate--tRNA ligase, cytoplasmic;Aspartate--tRNA ligase, cytoplasmic	Q3TF87;Q3TMC5;Q8BK18;Q922B2	14	13	14	13	13	14		14	14	14	14	14	944634	855438	927498	813138	1.60348e+06
Q5FW85	Ecm2	Extracellular matrix protein 2	Q5FW85	14	12	13	12	14	12		14	14	14	14	14	1.82395e+06	1633829	1.81361e+06	2.37443e+06	2.00425e+06
Q3TGS1;Q3TIT3;Q80ZZ0;Q8K1X5;Q9WVK4	Ehd1	Uncharacterized protein;Uncharacterized protein;EH-domain containing 1;EH-domain containing 1 (Fragment);EH domain-containing protein 1	Q3TGS1;Q3TIT3;Q80ZZ0;Q8K1X5;Q9WVK4	14	13	13	12	14	13		14	14	14	14	14	530210	507415	515488	779566	846527
P23116;Q3UL99;Q6A0B9	Eif3a	Eukaryotic translation initiation factor 3 subunit A;PCI domain-containing protein (Fragment);MKIAA0139 protein (Fragment)	P23116;Q3UL99;Q6A0B9	14	11	12	11	12	13		14	14	14	14	14	220352	234729	249389	251016	1.03015e+06
P50608;Q543D2	Fmod	Fibromodulin	P50608;Q543D2	14	12	12	13	14	13		14	14	14	14	14	45063184	40431764	31989744	66638508	27187044
P06745	Gpi	Glucose-6-phosphate isomerase	P06745	14	13	14	13	12	13		14	14	14	14	14	1.32971e+06	2.1193e+06	1.21387e+06	1.03063e+06	2.6947e+06
P47791;Q3TXK9;Q3U9R7;Q3UB84	Gsr	Glutathione reductase, mitochondrial;Glutathione reductase (Fragment);Glutathione reductase (Fragment);Glutathione reductase (Fragment)	P47791;Q3TXK9;Q3U9R7;Q3UB84	14	12	12	13	14	13		14	14	14	14	14	989306	765748	864244	1.10415e+06	1.3645e+06
A0A1L1STE6;Q9D6R2	Idh3a	Isocitrate dehydrogenase [NAD] subunit, mitochondrial;Isocitrate dehydrogenase [NAD] subunit alpha, mitochondrial	A0A1L1STE6;Q9D6R2	14	12	13	12	13	12		14	14	14	14	14	828069	2.26661e+06	817207	597844	405761
Q3U4T8;Q3UDI8;Q3V122;Q61881	Mcm7	DNA replication licensing factor MCM7	Q3U4T8;Q3UDI8;Q3V122;Q61881	14	13	13	12	13	13		14	14	14	14	14	700245	434108	528040	941116	1.07446e+06
Q3UH59;Q5SV64;Q61879	Myh10	Myosin-10	Q3UH59;Q5SV64;Q61879	14	13	14	13	13	14		14	14	14	14	14	284801	262379	364505	306810	404556
P50580;Q05BN2;Q3TGU7;Q3UMW2	Pa2g4	Proliferation-associated protein 2G4;Pa2g4 protein (Fragment);Peptidase_M24 domain-containing protein;Peptidase_M24 domain-containing protein	P50580;Q05BN2;Q3TGU7;Q3UMW2	14	13	14	14	14	14		14	14	14	14	14	943441	786487	754249	974816	1.5934e+06
P35486;Q3UFJ3	Pdha1	Pyruvate dehydrogenase E1 component subunit alpha, somatic form, mitochondrial;Pyruvate dehydrogenase E1 component subunit alpha	P35486;Q3UFJ3	14	14	12	14	12	13		14	14	14	14	14	2.34618e+06	5.21579e+06	2.41255e+06	1402742	1602735
Q3UAG2;Q91V28;Q9DCD0	Pgd	6-phosphogluconate dehydrogenase, decarboxylating;6-phosphogluconate dehydrogenase, decarboxylating;6-phosphogluconate dehydrogenase, decarboxylating	Q3UAG2;Q91V28;Q9DCD0	14	14	14	13	14	14		14	14	14	14	14	1.28175e+06	948286	878098	1.39551e+06	3.64055e+06
P17742;Q3TE63;Q3UAJ1;Q5SVY2	Ppia	Peptidyl-prolyl cis-trans isomerase A;Peptidyl-prolyl cis-trans isomerase;Peptidyl-prolyl cis-trans isomerase;Peptidyl-prolyl cis-trans isomerase	P17742;Q3TE63;Q3UAJ1;Q5SVY2	14	12	13	13	14	12		14	14	14	14	14	4.18297e+06	3.58066e+06	4436630	12428082	5883541
P35700	Prdx1	Peroxiredoxin-1	P35700	14	9	11	11	14	11		14	14	14	14	14	4.1686e+06	4388556	4.07533e+06	4.83022e+06	5132400
B2CY77;P14206	Rpsa	Laminin receptor (Fragment);40S ribosomal protein SA	B2CY77;P14206	14	11	11	10	14	11		14	14	14	14	14	2.34371e+06	2.19096e+06	2.17569e+06	2.95162e+06	2.10771e+06
P49182	Serpind1	Heparin cofactor 2	P49182	14	14	14	13	12	14		14	14	14	14	14	3.59671e+06	3.27079e+06	3.97659e+06	4277993	2.71737e+06
A2A6I3	Tnnt3	Troponin T, fast skeletal muscle	A2A6I3	14	14	14	14	13	13		14	14	14	14	14	3125511	3.62771e+06	1.84158e+06	990803	938866
Q3THM1;Q3TIC8;Q9CZ13	Uqcrc1	Uncharacterized protein;Uncharacterized protein;Cytochrome b-c1 complex subunit 1, mitochondrial	Q3THM1;Q3TIC8;Q9CZ13	14	13	13	14	14	14		14	14	14	14	14	1.80535e+06	3.72113e+06	2.04031e+06	1.52156e+06	1214062
P62259;Q5SS40	Ywhae	14-3-3 protein epsilon;14_3_3 domain-containing protein	P62259;Q5SS40	14	13	13	13	14	13		14	14	14	14	14	4947513	6966921	5.10535e+06	3.06935e+06	6866313
Q3UF16;Q60715	P4ha1	Procollagen-proline 4-dioxygenase;Prolyl 4-hydroxylase subunit alpha-1	Q3UF16;Q60715	14	13	13	14	14	13		14	14	14	14	14	609628	398562	638747	583120	482401
D3YUE2;Q3UIP2;Q61398	Pcolce	Procollagen C-endopeptidase enhancer 1;Uncharacterized protein;Procollagen C-endopeptidase enhancer 1	D3YUE2;Q3UIP2;Q61398	14	13	13	13	14	13		14	14	14	14	14	2.6485e+06	2192619	2.55798e+06	1.30367e+06	2096315
Q3UCL5;Q9CPX4	;Ftl1	Ferritin	Q3UCL5;Q9CPX4	13	11	12	12	13	11		13	13	13	13	13	4.30092e+06	4907930	5.03977e+06	7.31911e+06	5502717
A0A0R4J083	Acadl	Long-chain specific acyl-CoA dehydrogenase, mitochondrial	A0A0R4J083	13	13	13	13	12	12		13	13	13	13	13	1.14705e+06	2.70412e+06	1096901	1.41352e+06	841822
P97384	Anxa11	Annexin A11	P97384	13	13	13	13	13	13		13	13	13	13	13	1152565	1.12783e+06	1.12893e+06	1.18358e+06	1.33476e+06
O35639;Q3TLP4;Q3U737;Q8C1X9	Anxa3	Annexin A3;Annexin;Annexin;Annexin	O35639;Q3TLP4;Q3U737;Q8C1X9	13	11	11	10	13	12		13	13	13	13	13	643887	497028	436480	393134	894707
P35564;Q3TXE5;Q5SUC3	Canx	Calnexin;Uncharacterized protein;Uncharacterized protein	P35564;Q3TXE5;Q5SUC3	13	13	12	12	9	13		13	13	13	13	13	858098	1.08889e+06	974558	701660	2.36859e+06
P23953	Ces1c	Carboxylesterase 1C	P23953	13	12	13	10	13	12		13	13	13	13	13	856222	1.0743e+06	759053	1.02377e+06	1.19866e+06
Q544F6;Q9CQI6	Cotl1	Cotl1 protein;Coactosin-like protein	Q544F6;Q9CQI6	13	9	9	10	13	10		13	13	13	13	13	1.31033e+06	789321	777249	1.52093e+06	1.98465e+06
Q9CYD3	Crtap	Cartilage-associated protein	Q9CYD3	13	12	12	12	12	12		13	13	13	13	13	1.43717e+06	1.46987e+06	1730073	1.20836e+06	1.35403e+06
Q8VHY0	Cspg4	Chondroitin sulfate proteoglycan 4	Q8VHY0	13	13	13	12	13	13		13	13	13	13	13	432184	273092	335668	606408	335474
Q3UP87	Elane	Neutrophil elastase	Q3UP87	13	11	10	10	13	12		13	13	13	13	13	4.09047e+06	2502403	2.39013e+06	7.77756e+06	9905453
A0A1W2P6I5;B6ZHC7;B6ZHD0;O70318;Q3UNQ6;Q80UE3;Q80UE4;Q80UE5;Q811B2;Q8C928;Q8CGJ6	Epb41l2	Band 4.1-like protein 2 (Fragment);Erythrocyte protein band 4.1-like 2;Erythrocyte protein band 4.1-like 2;Band 4.1-like protein 2;FERM domain-containing protein;Protein 4.1G;Band 4.1-like protein 2;Band 4.1-like protein 2;Epb4.1l2 protein;Band 4.1-like protein 2 (Fragment);Epb4.1l2 protein (Fragment)	A0A1W2P6I5;B6ZHC7;B6ZHD0;O70318;Q3UNQ6;Q80UE3;Q80UE4;Q80UE5;Q811B2;Q8C928;Q8CGJ6	13	12	13	13	12	13		13	13	13	13	13	610302	471428	830277	437207	568066
A0A0U1RNJ1;P19096;Q3UHT6	Fasn	3-hydroxyacyl-[acyl-carrier-protein] dehydratase;Fatty acid synthase;3-hydroxyacyl-[acyl-carrier-protein] dehydratase	A0A0U1RNJ1;P19096;Q3UHT6	13	11	10	12	9	13		13	13	13	13	13	138942	96241.2	127018	78199.6	208796
P09528	Fth1	Ferritin heavy chain	P09528	13	12	12	11	13	12		13	13	13	13	13	2201554	3068816	2.87364e+06	4.105e+06	3.70545e+06
F8WHM5;Q53WR6;Q61543	Glg1	Golgi apparatus protein 1 (Fragment);Golgi apparatus protein 1;Golgi apparatus protein 1	F8WHM5;Q53WR6;Q61543	13	11	12	12	13	13		13	13	13	13	13	221192	210011	219610	282770	470239
E9PZF0	Gm20390	Nucleoside diphosphate kinase	E9PZF0	13	13	13	13	13	13		13	13	13	13	13	5.49927e+06	6332706	4168511	3928980	6696636
P10649	Gstm1	Glutathione S-transferase Mu 1	P10649	13	11	11	11	13	11		13	13	13	13	13	2.13307e+06	2.25156e+06	1.91889e+06	2424787	2.36252e+06
Q9Z2X1	Hnrnpf	Heterogeneous nuclear ribonucleoprotein F	Q9Z2X1	13	12	12	11	13	12		13	13	13	13	13	1.18168e+06	962514	883786	1.61967e+06	2136309
O55222	Ilk	Integrin-linked protein kinase	O55222	13	13	13	13	13	13		13	13	13	13	13	544399	521354	733103	585376	686299
P58022	Loxl2	Lysyl oxidase homolog 2	P58022	13	13	13	13	13	13		13	13	13	13	13	1.34557e+06	1.68299e+06	2.24731e+06	1.6021e+06	1.63997e+06
P51885	Lum	Lumican	P51885	13	13	13	12	12	12		13	13	13	13	13	23391126	17981264	20660018	26602226	17677016
P97310;Q3UJN1;Q3UK39	Mcm2	DNA replication licensing factor MCM2	P97310;Q3UJN1;Q3UK39	13	12	12	12	11	13		13	13	13	13	13	301781	219763	232149	432214	573618
P49717;Q542F4;Q8C1Z0;Q921D5	Mcm4	DNA replication licensing factor MCM4;DNA helicase;DNA helicase;DNA helicase	P49717;Q542F4;Q8C1Z0;Q921D5	13	13	13	11	13	13		13	13	13	13	13	305233	204342	177761	385335	514069
O35103;Q501L5	Omd	Osteomodulin;Omd protein	O35103;Q501L5	13	10	10	9	13	10		13	13	13	13	13	7.7331e+06	7.8581e+06	8535746	15891537	8.12012e+06
Q9D0K2	Oxct1	Succinyl-CoA:3-ketoacid coenzyme A transferase 1, mitochondrial	Q9D0K2	13	13	12	12	13	13		13	13	13	13	13	530136	902928	588956	382909	341589
Q3UGC8;Q91ZA3	Pcca	Propanoyl-CoA:carbon dioxide ligase subunit alpha;Propionyl-CoA carboxylase alpha chain, mitochondrial	Q3UGC8;Q91ZA3	13	12	13	11	12	13		13	13	13	13	13	239568	407337	212341	199576	178328
Q3U7Z6;Q9DBJ1	Pgam1	Phosphoglycerate mutase;Phosphoglycerate mutase 1	Q3U7Z6;Q9DBJ1	13	12	12	11	13	12		13	13	13	13	13	3.4758e+06	3.44508e+06	2856845	5508245	6414529
Q7TQ62	Podn	Podocan	Q7TQ62	13	12	12	12	13	13		13	13	13	13	13	1.09527e+06	792570	1.18697e+06	1242560	771411
Q3U8Y7	Psmc3	AAA domain-containing protein	Q3U8Y7	13	12	11	12	13	11		13	13	13	13	13	383996	422699	589954	570675	392234
P06800;S4R1M0	Ptprc	Receptor-type tyrosine-protein phosphatase C;Protein-tyrosine-phosphatase	P06800;S4R1M0	13	11	12	11	10	13		13	13	13	13	13	147765	166008	124178	206694	566982
P32848;Q545M7	Pvalb	Parvalbumin alpha;Uncharacterized protein	P32848;Q545M7	13	12	12	12	10	11		13	13	13	13	13	2.03515e+06	9774022	1.19178e+06	621393	1.3104e+06
P97351;Q3UAC2;Q564F3;Q9D1S3	Rps3a;Rps3a1;Rps3a1;Rps3a1	40S ribosomal protein S3a	P97351;Q3UAC2;Q564F3;Q9D1S3	13	11	12	12	13	11		13	13	13	13	13	1.63883e+06	1.66333e+06	1.50672e+06	2600632	2.62896e+06
P17563	Selenbp1	Methanethiol oxidase	P17563	13	12	12	11	13	12		13	13	13	13	13	322995	344994	329343	330582	301179
Q9WVA4	Tagln2	Transgelin-2	Q9WVA4	13	11	11	12	13	12		13	13	13	13	13	2.70501e+06	2.02665e+06	3166198	4057934	2768061
F6ZDS4;Q7M739	Tpr	Nucleoprotein TPR	F6ZDS4;Q7M739	13	12	13	11	12	13		13	13	13	13	13	250265	186145	177941	335017	290584
G3X995;Q8BSQ4	Col9a1	Collagen alpha-1(IX) chain;LAM_G_DOMAIN domain-containing protein	G3X995;Q8BSQ4	13	12	11	9	13	12		13	13	13	13	13	1.34589e+06	402634	534849	2340672	913135
A2AJY2;O35206	Col15a1	Collagen alpha-1(XV) chain	A2AJY2;O35206	12	12	12	12	11	12		12	12	12	12	12	2457847	2.68301e+06	3.04132e+06	3600429	3.03849e+06
Q3U962	Col5a2	Collagen alpha-2(V) chain	Q3U962	12	10	11	10	10	10		12	12	12	12	12	6.53393e+06	6.81277e+06	7.49753e+06	5.36434e+06	7014474
A0A1L1SSF2;Q3TJ10;Q3UDS7;Q8VDL4	Adpgk	ADP-dependent glucokinase;Uncharacterized protein;ADP-dependent glucokinase;ADP-dependent glucokinase	A0A1L1SSF2;Q3TJ10;Q3UDS7;Q8VDL4	12	10	10	10	10	11		12	12	12	12	12	286707	187600	128691	309784	1.00081e+06
P50247;Q3TF14;Q3U4D1;Q5M9P0	Ahcy;Ahcy;;Ahcy	Adenosylhomocysteinase	P50247;Q3TF14;Q3U4D1;Q5M9P0	12	11	11	11	11	11		12	12	12	12	12	768752	696590	830856	600785	906366
B1AU25;Q9Z0X1	Aifm1	Apoptosis-inducing factor 1, mitochondrial;Apoptosis-inducing factor 1, mitochondrial	B1AU25;Q9Z0X1	12	12	12	12	11	12		12	12	12	12	12	570504	777227	579729	483045	492490
A7VL18;Q3TG52;Q3THE7;Q3TMT4;Q3U367;Q3V1N7;Q9JLJ2	Aldh9a1	Gamma-aminobutyraldehyde dehydrogenase;Aldedh domain-containing protein;Aldedh domain-containing protein;Aldedh domain-containing protein;4-trimethylaminobutyraldehyde dehydrogenase;Aldedh domain-containing protein;4-trimethylaminobutyraldehyde dehydrogenase	A7VL18;Q3TG52;Q3THE7;Q3TMT4;Q3U367;Q3V1N7;Q9JLJ2	12	10	10	11	12	11		12	12	12	12	12	422179	301672	429362	586073	653309
Q5SWR1;Q9DBG3	Ap2b1	AP complex subunit beta;AP-2 complex subunit beta	Q5SWR1;Q9DBG3	12	10	8	10	8	11		12	12	12	12	12	129195	153827	172648	125497	583112
Q3UA52;Q9CVB6	Arpc2	Arp2/3 complex 34 kDa subunit (Fragment);Actin-related protein 2/3 complex subunit 2	Q3UA52;Q9CVB6	12	11	11	10	12	11		12	12	12	12	12	876782	753285	780227	636034	1.77791e+06
Q8VDN2	Atp1a1	Sodium/potassium-transporting ATPase subunit alpha-1	Q8VDN2	12	9	11	11	9	12		12	12	12	12	12	180938	249287	271582	186037	621644
Q5I0W0;Q9CQQ7	Atp5pb	ATP synthase subunit b;ATP synthase F(0) complex subunit B1, mitochondrial	Q5I0W0;Q9CQQ7	12	9	10	9	10	9		12	12	12	12	12	1.15763e+06	2711733	1.02712e+06	927231	947234
E9QA16;Q8VCQ8	Cald1	Caldesmon 1	E9QA16;Q8VCQ8	12	10	9	11	11	11		12	12	12	12	12	348420	293821	425967	650794	483013
Q3UJ44;Q99LB4	Capg	Macrophage-capping protein	Q3UJ44;Q99LB4	12	11	12	12	12	11		12	12	12	12	12	941128	476749	1.17994e+06	1.43553e+06	936830
P47754;Q5DQJ3	Capza2	F-actin-capping protein subunit alpha-2;F-actin-capping protein subunit alpha	P47754;Q5DQJ3	12	11	12	12	12	11		12	12	12	12	12	2.81396e+06	4.02689e+06	2344003	1.34748e+06	1.67763e+06
P24270;Q3TVZ1;Q3UZE7;Q542K4;Q8C6E3	Cat	Catalase	P24270;Q3TVZ1;Q3UZE7;Q542K4;Q8C6E3	12	8	9	10	11	10		12	12	12	12	12	309254	472792	460448	1.14192e+06	598264
A6MDD3;Q8R422	Cd109	CD109 antigen	A6MDD3;Q8R422	12	12	12	12	10	12		12	12	12	12	12	603691	496591	695962	502467	669008
P43025;Q8CFZ6	Clec3b	Tetranectin;C-type lectin domain family 3, member b	P43025;Q8CFZ6	12	8	8	10	12	10		12	12	12	12	12	8552711	8951861	13256538	22334550	7663100
Q3UJS6;Q8BT60	Cpne3	Uncharacterized protein;Copine-3	Q3UJS6;Q8BT60	12	11	10	9	11	11		12	12	12	12	12	514518	428017	492665	786302	1.18717e+06
P23927;Q52L78	Cryab	Alpha-crystallin B chain;Alpha(B)-crystallin	P23927;Q52L78	12	9	10	10	12	9		12	12	12	12	12	1.51985e+06	2.4769e+06	2.59242e+06	1.61928e+06	1.22104e+06
Q9CZU6	Cs	Citrate synthase, mitochondrial	Q9CZU6	12	10	11	8	11	11		12	12	12	12	12	1.70564e+06	3.87307e+06	1.46484e+06	1.08934e+06	2.49007e+06
Q3TPZ5;Q99KJ8	Dctn2	Uncharacterized protein;Dynactin subunit 2	Q3TPZ5;Q99KJ8	12	12	12	11	10	12		12	12	12	12	12	378875	380031	413068	391398	280199
O08749	Dld	Dihydrolipoyl dehydrogenase, mitochondrial	O08749	12	11	11	12	12	11		12	12	12	12	12	2.36567e+06	4286701	2.58704e+06	1.90491e+06	1.27871e+06
E9PWE8;Q3TT92;Q62188	Dpysl3	Dihydropyrimidinase-related protein 3	E9PWE8;Q3TT92;Q62188	12	12	12	12	12	12		12	12	12	12	12	1.05991e+06	719463	1.34433e+06	1.04216e+06	567848
Q3TDF8;Q3TF02;Q8BWY3	Etf1	Eukaryotic peptide chain release factor subunit 1	Q3TDF8;Q3TF02;Q8BWY3	12	11	11	10	8	12		12	12	12	12	12	564486	423799	350175	192034	736990
Q99LC5	Etfa	Electron transfer flavoprotein subunit alpha, mitochondrial	Q99LC5	12	12	11	12	11	11		12	12	12	12	12	1.78706e+06	3.98484e+06	1.94309e+06	1.2495e+06	1.0044e+06
Q3UNJ3;Q61576	Fkbp10	Peptidylprolyl isomerase;Peptidyl-prolyl cis-trans isomerase FKBP10	Q3UNJ3;Q61576	12	12	12	12	11	11		12	12	12	12	12	1.45621e+06	854737	1.03589e+06	1.14212e+06	1.0027e+06
Q3U0C4;Q548F2;Q69ZN0;Q9R111	Gda	Guanine deaminase;Guanine deaminase;Guanine deaminase (Fragment);Guanine deaminase	Q3U0C4;Q548F2;Q69ZN0;Q9R111	12	12	11	12	12	12		12	12	12	12	12	386437	336524	383824	205515	982652
P49312;Q3TIK8;Q3U7F3;Q3UK83;Q5EBP8	Hnrnpa1	Heterogeneous nuclear ribonucleoprotein A1;Helix-destabilizing protein;Helix-destabilizing protein;Helix-destabilizing protein;Helix-destabilizing protein	P49312;Q3TIK8;Q3U7F3;Q3UK83;Q5EBP8	12	11	12	12	12	11		12	12	12	12	12	2.03472e+06	1223564	992203	894367	1.80422e+06
A0A0R4J0S2;P70389;Q570Z9;Q791Q5;Q9JIL0	Igfals;Igfals;Igfals;Igfals;Als	Insulin-like growth factor-binding protein complex acid labile subunit;Insulin-like growth factor-binding protein complex acid labile subunit;MKIAA4111 protein (Fragment);Als splice variant 1;Als splice variant 2 (Fragment)	A0A0R4J0S2;P70389;Q570Z9;Q791Q5;Q9JIL0	12	12	12	12	12	12		12	12	12	12	12	1.40904e+06	1.07093e+06	1.26528e+06	1.01934e+06	1.23937e+06
A0A0R4J2B2	Kctd12	BTB/POZ domain-containing protein KCTD12	A0A0R4J2B2	12	12	12	12	12	12		12	12	12	12	12	1558099	929304	1.63524e+06	1.93217e+06	1.56087e+06
A4FUJ3;O35367	Kera	Keratocan	A4FUJ3;O35367	12	12	12	12	12	12		12	12	12	12	12	3.7979e+06	4704025	4.73383e+06	3.27281e+06	1.34982e+06
A0A3B2WCD8;Q3U0V1	Khsrp	Far upstream element-binding protein 2	A0A3B2WCD8;Q3U0V1	12	10	11	11	12	11		12	12	12	12	12	527454	534376	537098	934877	852498
Q9QZQ8	Macroh2a1	Core histone macro-H2A.1	Q9QZQ8	12	11	10	10	12	11		12	12	12	12	12	2.03195e+06	1.46675e+06	1440574	3.26452e+06	2.50476e+06
P25206;Q3UI57;Q3ULD6;Q3UZH2	Mcm3	DNA replication licensing factor MCM3;DNA helicase;DNA helicase;DNA helicase	P25206;Q3UI57;Q3ULD6;Q3UZH2	12	10	10	10	12	11		12	12	12	12	12	316526	222780	257511	619154	671050
Q3UN88	Mcpt4	Mast cell protease 4	Q3UN88	12	12	12	12	11	11		12	12	12	12	12	2.09793e+06	1.1674e+06	2.60517e+06	380787	636538
Q2HZ94;Q61830	Mrc1	Macrophage mannose receptor 1	Q2HZ94;Q61830	12	12	12	12	11	12		12	12	12	12	12	292566	187688	256857	179823	258004
Q3TF40;Q3UM20;Q4FK11;Q99K48	Nono	Uncharacterized protein (Fragment);Uncharacterized protein;Nono protein;Non-POU domain-containing octamer-binding protein	Q3TF40;Q3UM20;Q4FK11;Q99K48	12	9	9	9	9	10		12	12	12	12	12	666323	650743	679059	1.01384e+06	1.02524e+06
P46460	Nsf	Vesicle-fusing ATPase	P46460	12	11	11	12	10	12		12	12	12	12	12	234934	256528	183754	181967	275548
Q9D051	Pdhb	Pyruvate dehydrogenase E1 component subunit beta, mitochondrial	Q9D051	12	12	12	12	12	12		12	12	12	12	12	2464445	4990353	2.95689e+06	859133	950847
P70296;Q3TGC5;Q5EBQ2	Pebp1	Phosphatidylethanolamine-binding protein 1;Uncharacterized protein;Phosphatidylethanolamine binding protein 1	P70296;Q3TGC5;Q5EBQ2	12	10	10	10	11	11		12	12	12	12	12	1.90577e+06	2.43438e+06	1946003	1.52373e+06	1.47714e+06
P99029;Q3U7H9;Q3UWS9	Prdx5	Peroxiredoxin-5, mitochondrial;Peroxiredoxin-5 (Fragment);Peroxiredoxin-5 (Fragment)	P99029;Q3U7H9;Q3UWS9	12	11	11	11	12	11		12	12	12	12	12	5254047	5420989	5532824	7.50686e+06	6838460
A0A0A6YX73;Q8K1M3	Prkar2a	cAMP-dependent protein kinase type II-alpha regulatory subunit;Protein kinase, cAMP dependent regulatory, type II alpha	A0A0A6YX73;Q8K1M3	12	10	10	10	12	10		12	12	12	12	12	382948	578305	442380	352779	266377
Q3T984;Q5RJV5;Q80T07;Q8BGJ5;Q922I7	Ptbp1	Polypyrimidine tract-binding protein 1	Q3T984;Q5RJV5;Q80T07;Q8BGJ5;Q922I7	12	8	11	10	12	11		12	12	12	12	12	627226	558218	701262	1.27415e+06	913309
P62827;Q3ULW0	Ran	GTP-binding nuclear protein Ran	P62827;Q3ULW0	12	8	9	8	12	8		12	12	12	12	12	1.99928e+06	1.73994e+06	1405683	4440529	2.8296e+06
P14869;Q5M8R8	Rplp0	60S acidic ribosomal protein P0	P14869;Q5M8R8	12	11	10	11	12	12		12	12	12	12	12	2.88236e+06	2.39994e+06	2.30264e+06	2.22876e+06	3.58855e+06
Q3V1Z5	Rps4l	40S ribosomal protein S4	Q3V1Z5	12	12	12	12	12	12		12	12	12	12	12	3.879e+06	2.61424e+06	3264047	4047093	4.34807e+06
Q3U3L3;Q4FJQ6;Q60854	Serpinb6a;Serpinb6a;Serpinb6	SERPIN domain-containing protein;Serpinb6a protein;Serpin B6	Q3U3L3;Q4FJQ6;Q60854	12	11	11	10	12	11		12	12	12	12	12	649699	820822	511024	947657	786367
Q07235;Q3TWH7;Q543R5	Serpine2	Glia-derived nexin;SERPIN domain-containing protein;SERPIN domain-containing protein	Q07235;Q3TWH7;Q543R5	12	11	12	12	12	12		12	12	12	12	12	793530	439978	777065	831824	479979
B2RSV4;Q921M3	Sf3b3	Splicing factor 3b, subunit 3;Splicing factor 3B subunit 3	B2RSV4;Q921M3	12	12	12	11	12	12		12	12	12	12	12	519054	351981	417865	475696	658374
Q8VIJ6	Sfpq	Splicing factor, proline- and glutamine-rich	Q8VIJ6	12	10	10	9	10	11		12	12	12	12	12	688411	522163	574233	678561	768965
P97443;Q3UQT9	Smyd1	Histone-lysine N-methyltransferase Smyd1;Uncharacterized protein	P97443;Q3UQT9	12	11	11	11	11	10		12	12	12	12	12	608635	1.13402e+06	539105	197986	212669
P70663;Q3TYD5;Q3UYK7	Sparcl1	SPARC-like protein 1	P70663;Q3TYD5;Q3UYK7	12	11	11	11	11	11		12	12	12	12	12	1.66848e+06	1476628	1.75506e+06	2.37265e+06	1.46716e+06
A0A498WGE8;B2RY03;D3YVV9;E9Q1U2;Q91YE8	Synpo2	Synaptopodin-2;Synaptopodin 2;Synaptopodin-2;Synaptopodin-2;Synaptopodin-2	A0A498WGE8;B2RY03;D3YVV9;E9Q1U2;Q91YE8	12	10	12	12	8	9		12	12	12	12	12	259743	1.01449e+06	497717	278207	143570
Q542D9;Q62351	Tfrc	Transferrin receptor protein 1	Q542D9;Q62351	12	11	11	10	9	12		12	12	12	12	12	143832	162104	104327	156553	689613
Q5EBP9;Q62318	Trim28	Tripartite motif-containing 28;Transcription intermediary factor 1-beta	Q5EBP9;Q62318	12	11	11	11	12	11		12	12	12	12	12	598334	480072	533256	453886	722969
Q9Z0P5	Twf2	Twinfilin-2	Q9Z0P5	12	10	10	9	11	10		12	12	12	12	12	351521	313302	219657	503189	493261
P56399;Q3U4W8	Usp5	Ubiquitin carboxyl-terminal hydrolase 5;Ubiquitin carboxyl-terminal hydrolase	P56399;Q3U4W8	12	11	10	8	11	11		12	12	12	12	12	326159	312099	381732	571370	428440
Q60930	Vdac2	Voltage-dependent anion-selective channel protein 2	Q60930	12	12	12	12	11	12		12	12	12	12	12	2.45452e+06	3.12414e+06	2.68263e+06	2.59021e+06	3.11298e+06
P45952;Q91WS8	Acadm	Medium-chain specific acyl-CoA dehydrogenase, mitochondrial;Medium-chain specific acyl-CoA dehydrogenase, mitochondrial	P45952;Q91WS8	11	9	10	10	10	9		11	11	11	11	11	951432	2.04853e+06	992693	694572	482892
Q3TED3;Q3V117;Q91V92	Acly	ATP-citrate synthase	Q3TED3;Q3V117;Q91V92	11	10	10	11	10	10		11	11	11	11	11	198858	126179	120194	226991	381548
D3Z041;P41216	Acsl1	Long-chain-fatty-acid--CoA ligase 1	D3Z041;P41216	11	11	11	11	11	11		11	11	11	11	11	272400	777403	324430	227125	730991
P61161;Q5SW83	Actr2	Actin-related protein 2;Uncharacterized protein	P61161;Q5SW83	11	10	10	10	11	10		11	11	11	11	11	377491	269306	287024	541529	650998
P45376;Q3UDY1;Q5U415	Akr1b1;Akr1b3;Akr1b3	Aldo-keto reductase family 1 member B1;Aldo_ket_red domain-containing protein;Aldo-keto reductase family 1, member B3 (Aldose reductase)	P45376;Q3UDY1;Q5U415	11	11	11	11	11	11		11	11	11	11	11	1.21233e+06	1.92329e+06	1.35525e+06	1.29708e+06	1122476
A0A2C9F2D2;Q07076;Q3TJ49;Q8BP75;Q922A2	Anxa7	Annexin;Annexin A7;Annexin;Annexin;Annexin	A0A2C9F2D2;Q07076;Q3TJ49;Q8BP75;Q922A2	11	11	11	11	11	11		11	11	11	11	11	1.06781e+06	774137	792867	996532	915643
Q5XJY5	Arcn1	Coatomer subunit delta	Q5XJY5	11	11	11	11	11	11		11	11	11	11	11	868246	586351	898527	789552	835824
D3Z7R7;G3X9Q3;Q3TBD2	Arhgap45	Rho GTPase-activating protein 45	D3Z7R7;G3X9Q3;Q3TBD2	11	9	7	7	9	10		11	11	11	11	11	140797	111237	113436	119771	374648
Q9DCX2	Atp5pd	ATP synthase subunit d, mitochondrial	Q9DCX2	11	10	11	11	10	11		11	11	11	11	11	406410	2.14785e+06	646439	1.05263e+06	628649
Q3U6G1;Q923D2	Blvrb	Uncharacterized protein;Flavin reductase (NADPH)	Q3U6G1;Q923D2	11	9	9	9	10	10		11	11	11	11	11	1.1053e+06	889029	957308	1.98115e+06	1.36034e+06
O09165;Q6P3C3	Casq1	Calsequestrin-1;Calsequestrin	O09165;Q6P3C3	11	9	9	9	9	9		11	11	11	11	11	13106839	26578164	6619137	6932779	4.00036e+06
Q542F1;Q9Z1Q5	Clic1	Chloride intracellular channel protein;Chloride intracellular channel protein 1	Q542F1;Q9Z1Q5	11	10	11	10	11	11		11	11	11	11	11	1.00365e+06	723442	743770	1.5739e+06	1.8137e+06
Q9QZE5	Copg1	Coatomer subunit gamma-1	Q9QZE5	11	8	8	10	9	11		11	11	11	11	11	41744.3	54791.8	59254.2	43409.2	262803
Q9D2V7	Coro7	Coronin-7	Q9D2V7	11	10	9	10	10	11		11	11	11	11	11	162748	128916	125541	324277	312793
Q91VR5	Ddx1	ATP-dependent RNA helicase DDX1	Q91VR5	11	11	10	11	10	11		11	11	11	11	11	406807	369976	426074	288930	457787
E9PUD2;Q8K1M6	Dnm1l	Dynamin-1-like protein	E9PUD2;Q8K1M6	11	10	11	9	9	11		11	11	11	11	11	97072.1	125566	67907.9	71292.1	133240
P62631	Eef1a2	Elongation factor 1-alpha 2	P62631	11	11	11	11	8	8		11	11	11	11	11	2.19347e+06	4.17258e+06	1.47917e+06	448362	689448
Q4FZK2;Q9D8N0	Eef1g	Elongation factor 1-gamma	Q4FZK2;Q9D8N0	11	11	11	11	10	11		11	11	11	11	11	1.63695e+06	1.67175e+06	1.54753e+06	1897092	2386899
Q6ZWX6	Eif2s1	Eukaryotic translation initiation factor 2 subunit 1	Q6ZWX6	11	9	10	10	10	9		11	11	11	11	11	488074	431602	429246	344058	533184
Q3TML6;Q3UIJ2;Q9Z0N1	Eif2s3x	Protein-synthesizing GTPase;Protein-synthesizing GTPase;Eukaryotic translation initiation factor 2 subunit 3, X-linked	Q3TML6;Q3UIJ2;Q9Z0N1	11	11	11	11	10	11		11	11	11	11	11	549514	407405	481625	626690	745572
A0A0A0MQM0;P63242	Eif5a	Eukaryotic translation initiation factor 5A (Fragment);Eukaryotic translation initiation factor 5A-1	A0A0A0MQM0;P63242	11	10	9	10	11	11		11	11	11	11	11	1.45499e+06	1.39037e+06	1.12966e+06	1.5698e+06	2.12658e+06
Q64737	Gart	Trifunctional purine biosynthetic protein adenosine-3	Q64737	11	10	10	10	11	10		11	11	11	11	11	237902	258398	190486	416667	358311
A2AFQ2;Q99N15	Hsd17b10	3-hydroxyacyl-CoA dehydrogenase type-2;17beta-hydroxysteroid dehydrogenase type 10/short chain L-3-hydroxyacyl-CoA dehydrogenase	A2AFQ2;Q99N15	11	11	11	11	8	11		11	11	11	11	11	461367	599426	379429	232325	230220
P70404;Q3TGZ3;Q3TKM5	Idh3g	Isocitrate dehydrogenase [NAD] subunit gamma 1, mitochondrial;Isocitrate dehydrogenase [NAD] subunit, mitochondrial;Isocitrate dehydrogenase [NAD] subunit, mitochondrial	P70404;Q3TGZ3;Q3TKM5	11	11	11	11	10	11		11	11	11	11	11	1.0344e+06	2.68897e+06	832175	454564	553753
G3X977;Q61703;Q8K016	Itih2	Inter-alpha-trypsin inhibitor heavy chain H2;Inter-alpha-trypsin inhibitor heavy chain H2;Inter-alpha trypsin inhibitor, heavy chain 2	G3X977;Q61703;Q8K016	11	10	11	10	11	11		11	11	11	11	11	1.11476e+06	934913	1.22941e+06	1.48762e+06	1.04058e+06
Q61781	Krt14	Keratin, type I cytoskeletal 14	Q61781	11	11	11	11	11	11		11	11	11	11	11	5794540	2394938	5.06581e+06	3.66481e+06	4.27926e+06
Q3U4H0;Q61166	Mapre1	APC-binding protein EB1;Microtubule-associated protein RP/EB family member 1	Q3U4H0;Q61166	11	9	10	10	10	11		11	11	11	11	11	532874	405599	450583	805922	655535
P97311;Q3UC10;Q542I2	Mcm6	DNA replication licensing factor MCM6;DNA helicase;DNA helicase	P97311;Q3UC10;Q542I2	11	11	11	11	9	11		11	11	11	11	11	254667	186061	188060	233633	540098
Q9JK37	Myoz1	Myozenin-1	Q9JK37	11	10	10	10	10	10		11	11	11	11	11	4225800	8.24314e+06	3.80081e+06	3.07383e+06	1.07936e+06
A0A0R3P9C8;Q9DC69	Ndufa9	NADH dehydrogenase [ubiquinone] 1 alpha subcomplex subunit 9, mitochondrial;NADH dehydrogenase [ubiquinone] 1 alpha subcomplex subunit 9, mitochondrial	A0A0R3P9C8;Q9DC69	11	11	11	10	11	11		11	11	11	11	11	459007	682086	388965	335063	388581
B2RSC8;P46935	Nedd4	E3 ubiquitin-protein ligase;E3 ubiquitin-protein ligase NEDD4	B2RSC8;P46935	11	10	10	10	10	10		11	11	11	11	11	246930	234758	276914	221164	273674
O88322;Q3TPN0;Q8CFA3;Q8R5G0	Nid2;Nid2;NID-2;Nid2	Nidogen-2;Uncharacterized protein;Nidogen-2;Nidogen 2 protein	O88322;Q3TPN0;Q8CFA3;Q8R5G0	11	11	11	11	11	10		11	11	11	11	11	415917	268060	573739	415024	171403
P81117;Q3UKN6	Nucb2	Nucleobindin-2	P81117;Q3UKN6	11	11	11	10	11	10		11	11	11	11	11	833465	695700	537418	851771	922982
Q99LX0	Park7	Parkinson disease protein 7 homolog	Q99LX0	11	10	10	10	11	10		11	11	11	11	11	1.87048e+06	4.15287e+06	2.12097e+06	1.61406e+06	2.05947e+06
P62962;Q5SX50	Pfn1	Profilin-1;Profilin	P62962;Q5SX50	11	8	9	10	11	9		11	11	11	11	11	4.34313e+06	2.70296e+06	3749025	4.7522e+06	5.72757e+06
Q8CIH5	Plcg2	1-phosphatidylinositol 4,5-bisphosphate phosphodiesterase gamma-2	Q8CIH5	11	10	10	10	10	11		11	11	11	11	11	155119	117234	71892.9	223112	315153
P23492;Q543K9	Pnp	Purine nucleoside phosphorylase	P23492;Q543K9	11	11	11	10	11	11		11	11	11	11	11	941245	742251	719328	1.05174e+06	1.68776e+06
Q6GT24	Prdx6	Peroxiredoxin-6	Q6GT24	11	11	11	11	11	11		11	11	11	11	11	2.08114e+06	1926232	1.8845e+06	2.30552e+06	3.13585e+06
A0A068BFR3;P46638;Q78ZJ8	Rab11b	RAS oncogene family protein;Ras-related protein Rab-11B;RAB11B protein	A0A068BFR3;P46638;Q78ZJ8	11	11	11	11	10	11		11	11	11	11	11	1.63144e+06	1.19413e+06	1.59728e+06	1.44821e+06	2.54788e+06
A0A1B0GSG5;Q3UM23;Q91VI7	Rnh1	Ribonuclease inhibitor	A0A1B0GSG5;Q3UM23;Q91VI7	11	9	11	10	8	11		11	11	11	11	11	225270	359856	289729	256717	558115
P47962;Q3U850;Q58EU6	Rpl5	60S ribosomal protein L5;Ribosomal_L18_c domain-containing protein;Ribosomal protein L5	P47962;Q3U850;Q58EU6	11	8	8	8	11	8		11	11	11	11	11	800650	726730	577429	1.63218e+06	1.13081e+06
F6YVP7;P62270;Q561N5	Rps18-ps6;Rps18;Rps18	40S ribosomal protein S18	F6YVP7;P62270;Q561N5	11	7	7	7	11	9		11	11	11	11	11	1.62432e+06	1.01951e+06	1.14589e+06	3.09886e+06	1784608
Q6ZWN5	Rps9	40S ribosomal protein S9	Q6ZWN5	11	10	10	10	11	10		11	11	11	11	11	2.86058e+06	1.5793e+06	2.00974e+06	2.74976e+06	2649761
Q3UPL0	Sec31a	Protein transport protein Sec31A	Q3UPL0	11	11	9	10	7	11		11	11	11	11	11	232474	148946	184924	190031	348968
P42208	Septin2	Septin-2	P42208	11	10	10	11	11	10		11	11	11	11	11	786819	636876	986942	1.0752e+06	751518
Q9CZN7	Shmt2	Serine hydroxymethyltransferase, mitochondrial	Q9CZN7	11	11	11	11	11	11		11	11	11	11	11	554910	436539	444895	564993	747501
Q91VZ1;Q9CWK8	Snx2	Sorting nexin-2	Q91VZ1;Q9CWK8	11	11	11	11	11	11		11	11	11	11	11	361761	286005	398990	423302	366734
Q9R112	Sqor	Sulfide:quinone oxidoreductase, mitochondrial	Q9R112	11	11	11	10	11	11		11	11	11	11	11	428237	342609	396247	425788	467864
Q8BJS4	Sun2	SUN domain-containing protein 2	Q8BJS4	11	11	9	10	10	11		11	11	11	11	11	403790	540155	400610	431750	1.29528e+06
A0A0R4J1Y7;E9PXX7;Q3TEE8;Q91W90	Txndc5	Thioredoxin domain-containing protein 5;Thioredoxin domain-containing protein 5;Uncharacterized protein;Thioredoxin domain-containing protein 5	A0A0R4J1Y7;E9PXX7;Q3TEE8;Q91W90	11	11	11	11	11	11		11	11	11	11	11	1.20371e+06	687523	1.03135e+06	1316142	1.19371e+06
G3UY93;Q790I0;Q7TPT7;Q9Z1Q9	Vars;Vars;Vars;Vars1	Valyl-tRNA synthetase (Fragment);Valyl-tRNA synthetase;Valyl-tRNA synthetase;Valine--tRNA ligase	G3UY93;Q790I0;Q7TPT7;Q9Z1Q9	11	8	9	8	6	11		11	11	11	11	11	121426	111307	97916.6	167447	578755
Q5EBQ0	Vdac3	Voltage-dependent anion-selective channel protein 3	Q5EBQ0	11	10	9	9	10	9		11	11	11	11	11	1.30795e+06	2.0078e+06	1005134	831921	1126802
Q05117	Acp5	Tartrate-resistant acid phosphatase type 5	Q05117	10	8	8	9	10	8		10	10	10	10	10	5.36602e+06	3.47448e+06	3863553	8.20532e+06	3.43409e+06
A1A5B7;Q7TSK7	Adamtsl2	ADAMTS-like 2;ADAMTS-like protein 2	A1A5B7;Q7TSK7	10	10	10	10	10	10		10	10	10	10	10	266670	401858	541107	626288	382081
J3QN31;P28650;Q3UBP0	Adssl1;Adss1;Adssl1	Adenylosuccinate synthetase isozyme 1	J3QN31;P28650;Q3UBP0	10	10	10	10	7	10		10	10	10	10	10	817213	1.71181e+06	798983	274646	597481
A0A0G2JGI9;F8VPN4	Agl	4-alpha-glucanotransferase	A0A0G2JGI9;F8VPN4	10	8	10	8	6	10		10	10	10	10	10	203530	582182	231698	66626	414419
Q3UJW9;Q540D7;Q80XJ7;Q9JII6	Akr1a1	Alcohol dehydrogenase [NADP(+)];Alcohol dehydrogenase [NADP(+)];Alcohol dehydrogenase [NADP(+)];Aldo-keto reductase family 1 member A1	Q3UJW9;Q540D7;Q80XJ7;Q9JII6	10	9	9	9	9	9		10	10	10	10	10	632009	581144	768988	1.17194e+06	676018
Q8K0L1;Q9EQ20	Aldh6a1	Aldh6a1 protein;Methylmalonate-semialdehyde dehydrogenase [acylating], mitochondrial	Q8K0L1;Q9EQ20	10	10	10	10	8	9		10	10	10	10	10	595675	964107	596308	367072	327114
A0A0R4J1N7;B7ZW98;D3YTV8;D3Z5M4;E9QNT8;G5E8J2;G8JL84;Q02357;Q0VGY9	Ank1	Ankyrin-1;Ank1 protein;Ankyrin-1;Ankyrin-1;Ankyrin-1;Ankyrin-1;Ankyrin-1;Ankyrin-1;Ank1 protein	A0A0R4J1N7;B7ZW98;D3YTV8;D3Z5M4;E9QNT8;G5E8J2;G8JL84;Q02357;Q0VGY9	10	9	9	9	10	9		10	10	10	10	10	159878	160213	193075	259519	339914
A2AL85;Q8BSY0;Q8CBM2;Q9EQ66	Asph;Asph;Asph;ASPH	Aspartyl/asparaginyl beta-hydroxylase;Aspartyl/asparaginyl beta-hydroxylase;Aspartyl/asparaginyl beta-hydroxylase;Aspartly beta-hydroxylase	A2AL85;Q8BSY0;Q8CBM2;Q9EQ66	10	9	9	8	8	9		10	10	10	10	10	623580	426616	715116	503183	512201
A0A3Q4EBK4;Q6P1B9	Bin1	Myc box-dependent-interacting protein 1;Bin1 protein	A0A3Q4EBK4;Q6P1B9	10	10	10	9	10	10		10	10	10	10	10	506959	966821	496471	366575	316598
P0DP26;P0DP27;P0DP28	Calm1;Calm2;Calm3	Calmodulin-1;Calmodulin-2;Calmodulin-3	P0DP26;P0DP27;P0DP28	10	9	9	8	6	8		10	10	10	10	10	2325660	2.86529e+06	572174	737353	3.33334e+06
B2RXY7;P48758	Cbr1	Carbonyl reductase 1;Carbonyl reductase [NADPH] 1	B2RXY7;P48758	10	10	10	10	9	10		10	10	10	10	10	463532	498065	466954	635300	490338
P80317;Q3TI05;Q3TI62;Q3TIX8;Q52KG9	Cct6a	T-complex protein 1 subunit zeta;Chaperonin containing Tcp1, subunit 6a (Zeta);Uncharacterized protein;Uncharacterized protein;Chaperonin containing Tcp1, subunit 6a (Zeta)	P80317;Q3TI05;Q3TI62;Q3TIX8;Q52KG9	10	10	10	10	10	10		10	10	10	10	10	1.16531e+06	674677	1.08413e+06	1.0167e+06	1.01542e+06
Q9D1A2	Cndp2	Cytosolic non-specific dipeptidase	Q9D1A2	10	10	9	9	9	10		10	10	10	10	10	451200	467761	517338	871558	676141
H7BX88;P47934	Crat	Carnitine O-acetyltransferase	H7BX88;P47934	10	10	10	10	9	9		10	10	10	10	10	271335	600738	303509	176455	141571
I6L966;P14847;Q542I3	Crp	Pentaxin;C-reactive protein;Pentaxin	I6L966;P14847;Q542I3	10	8	8	9	10	8		10	10	10	10	10	3.02595e+06	2.17976e+06	3.59923e+06	4.37229e+06	2.55141e+06
F8WIR1;P18242;Q3TWD0;Q3TWR6;Q3TXL5;Q3U651;Q3U7I9;Q3U7P0;Q3U8W5;Q3UCD9;Q8C243	Ctsd	Cathepsin D;Cathepsin D;Cathepsin D;Cathepsin D;Cathepsin D;Cathepsin D;Cathepsin D;Cathepsin D;Cathepsin D;Cathepsin D;Peptidase A1 domain-containing protein	F8WIR1;P18242;Q3TWD0;Q3TWR6;Q3TXL5;Q3U651;Q3U7I9;Q3U7P0;Q3U8W5;Q3UCD9;Q8C243	10	7	7	7	10	7		10	10	10	10	10	1.15708e+06	1195741	1.1554e+06	2342851	1.34139e+06
O54734;Q3UC51;Q3UG68	Ddost	Dolichyl-diphosphooligosaccharide--protein glycosyltransferase 48 kDa subunit	O54734;Q3UC51;Q3UG68	10	10	10	10	9	9		10	10	10	10	10	1677277	1.05738e+06	1.38702e+06	1.79963e+06	1.75645e+06
Q4FJK0;Q9CQ62	Decr1	Decr1 protein;2,4-dienoyl-CoA reductase [(3E)-enoyl-CoA-producing], mitochondrial	Q4FJK0;Q9CQ62	10	10	10	9	8	10		10	10	10	10	10	485371	1.11657e+06	379362	570388	304066
P13864;Q3UHZ3;Q7TSJ0	Dnmt1	DNA (cytosine-5)-methyltransferase 1;DNA (cytosine-5)-methyltransferase;DNA (cytosine-5)-methyltransferase	P13864;Q3UHZ3;Q7TSJ0	10	9	9	9	9	10		10	10	10	10	10	211438	161522	140221	249452	425220
Q3THA0;Q544H0;Q9Z1D1	Eif3g	Eukaryotic translation initiation factor 3 subunit G	Q3THA0;Q544H0;Q9Z1D1	10	7	8	8	8	8		10	10	10	10	10	221641	233583	182668	103798	275662
Q8QZY1	Eif3l	Eukaryotic translation initiation factor 3 subunit L	Q8QZY1	10	7	7	6	8	10		10	10	10	10	10	74842.2	81133.9	69782.5	66052.4	332032
Q91VC3	Eif4a3	Eukaryotic initiation factor 4A-III	Q91VC3	10	9	9	8	9	9		10	10	10	10	10	432072	341308	330139	375999	464258
Q3U254;Q3USG5;Q99K41	Emilin1	Uncharacterized protein;C1q domain-containing protein (Fragment);EMILIN-1	Q3U254;Q3USG5;Q99K41	10	10	10	10	10	10		10	10	10	10	10	340225	260659	323256	313539	316545
P57759	Erp29	Endoplasmic reticulum resident protein 29	P57759	10	8	8	8	10	8		10	10	10	10	10	925475	645125	886671	1.56805e+06	1.08522e+06
Q9DCW4	Etfb	Electron transfer flavoprotein subunit beta	Q9DCW4	10	10	10	10	9	10		10	10	10	10	10	1324905	3.1516e+06	1.58523e+06	1.28195e+06	618190
P26040;Q3TCP5;Q3UL48;Q3UXR4;Q4KML7	Ezr	Ezrin;FERM domain-containing protein;FERM domain-containing protein;FERM domain-containing protein;Ezrin	P26040;Q3TCP5;Q3UL48;Q3UXR4;Q4KML7	10	9	8	8	9	9		10	10	10	10	10	356711	240132	308521	374979	415335
Q3V3W7;Q8BH61	F13a1	TGc domain-containing protein;Coagulation factor XIII A chain	Q3V3W7;Q8BH61	10	10	9	9	8	10		10	10	10	10	10	459177	320871	401108	368340	706737
E9PWY9;Q8C0C7	Farsa	Phenylalanine--tRNA ligase;Phenylalanine--tRNA ligase alpha subunit	E9PWY9;Q8C0C7	10	9	10	9	10	10		10	10	10	10	10	235247	240364	218468	437131	336739
P08752	Gnai2	Guanine nucleotide-binding protein G(i) subunit alpha-2	P08752	10	9	7	8	9	10		10	10	10	10	10	151649	155820	139875	141515	1.14441e+06
Q91X72	Hpx	Hemopexin	Q91X72	10	10	10	10	9	10		10	10	10	10	10	755895	660142	508587	596028	1.15357e+06
A0A075B5P3;A0A0A6YVP0;A0A0F7QZE4;A0A0F7R1P3;A0A4V6JA63	Ighg2b;Ighg2b;HC;HC;Ighg2b	Immunoglobulin heavy constant gamma 2B (Fragment);Immunoglobulin heavy constant gamma 2B (Fragment);MAb 110 heavy chain;MAb 106 heavy chain;IgG2b (Fragment)	A0A075B5P3;A0A0A6YVP0;A0A0F7QZE4;A0A0F7R1P3;A0A4V6JA63	10	6	8	8	10	8		10	10	10	10	10	726980	1.10894e+06	1.68059e+06	2.49006e+06	2.42558e+06
P09055	Itgb1	Integrin beta-1	P09055	10	10	10	10	9	9		10	10	10	10	10	567685	514914	534908	464696	810343
Q8BJ66	Kazald1	Kazal-type serine protease inhibitor domain-containing protein 1	Q8BJ66	10	7	8	7	10	8		10	10	10	10	10	5.7131e+06	5.22705e+06	4720872	13663692	6935063
Q61768	Kif5b	Kinesin-1 heavy chain	Q61768	10	9	9	9	8	9		10	10	10	10	10	197652	201521	207685	289126	276687
Q9CPY7	Lap3	Cytosol aminopeptidase	Q9CPY7	10	10	10	10	10	10		10	10	10	10	10	303220	300159	278764	418326	341229
E9Q600;Q924C6	Loxl4	Lysyl oxidase homolog;Lysyl oxidase homolog 4	E9Q600;Q924C6	10	10	10	10	10	10		10	10	10	10	10	324196	271846	379609	445637	316623
Q6PB66	Lrpprc	Leucine-rich PPR motif-containing protein, mitochondrial	Q6PB66	10	8	8	7	5	10		10	10	10	10	10	70646.4	202178	51030.2	73252.1	404389
O35701	Matn3	Matrilin-3	O35701	10	8	8	6	10	8		10	10	10	10	10	1930024	417410	329682	3.09694e+06	847098
Q5FW60	Mup20	Major urinary protein 20	Q5FW60	10	9	8	9	10	9		10	10	10	10	10	2.34458e+06	1.40745e+06	1.29244e+06	1.71821e+06	1.59905e+06
Q642K0	Myl6	Myl6 protein	Q642K0	10	9	9	9	10	9		10	10	10	10	10	1.74601e+06	1.20576e+06	1.1568e+06	1.66403e+06	1.63885e+06
B1B1A8;Q6PDN3	Mylk	Myosin light chain kinase, smooth muscle;Myosin light chain kinase, smooth muscle	B1B1A8;Q6PDN3	10	10	10	9	7	10		10	10	10	10	10	226840	183133	301650	130827	209793
A0A286YDF5;B9EK95;E9Q390;Q69ZN7	Myof	Myoferlin;Myof protein;Myoferlin;Myoferlin	A0A286YDF5;B9EK95;E9Q390;Q69ZN7	10	10	10	10	9	10		10	10	10	10	10	213749	138802	232756	170265	226268
F8WH69;Q09014;Q3U9Y3;Q3UBI5;Q7TMH0;S4R293	Ncf1	Neutrophil cytosol factor 1;Neutrophil cytosol factor 1;Uncharacterized protein;Uncharacterized protein;Neutrophil cytosolic factor 1;Neutrophil cytosol factor 1	F8WH69;Q09014;Q3U9Y3;Q3UBI5;Q7TMH0;S4R293	10	9	9	8	8	9		10	10	10	10	10	153594	92209.3	78474.9	334380	364193
P97369	Ncf4	Neutrophil cytosol factor 4	P97369	10	10	10	10	10	10		10	10	10	10	10	281135	182583	231758	485366	563931
Q91WD5	Ndufs2	NADH dehydrogenase [ubiquinone] iron-sulfur protein 2, mitochondrial	Q91WD5	10	9	10	8	9	10		10	10	10	10	10	577124	1.29972e+06	602629	253738	1034996
O35375;Q3U5I8;Q8QZY7	Nrp2	Neuropilin-2;Neuropilin;Neuropilin	O35375;Q3U5I8;Q8QZY7	10	9	10	9	8	9		10	10	10	10	10	282776	286276	373336	322781	254043
Q3KQQ1;Q3UVN5;Q9CZ44	Nsfl1c	NSFL1 cofactor p47 (Fragment);NSFL1 cofactor p47;NSFL1 cofactor p47	Q3KQQ1;Q3UVN5;Q9CZ44	10	10	9	10	10	9		10	10	10	10	10	575088	555926	430192	846859	639966
Q8K2C7	Os9	Protein OS-9	Q8K2C7	10	10	10	10	9	9		10	10	10	10	10	640467	593237	670036	931085	612964
P17918;Q542J9;Q91ZH2	Pcna	Proliferating cell nuclear antigen	P17918;Q542J9;Q91ZH2	10	9	8	9	9	10		10	10	10	10	10	324959	269681	197235	569001	1.00676e+06
O35129;Q3V235	Phb2	Prohibitin-2;Prohibitin	O35129;Q3V235	10	10	10	10	10	10		10	10	10	10	10	1.49577e+06	1517655	1.04859e+06	1.92421e+06	1.21374e+06
Q05CL2;Q9CQW3	Proz	Proz protein;Vitamin K-dependent protein Z	Q05CL2;Q9CQW3	10	8	9	9	10	8		10	10	10	10	10	6.6823e+06	7430696	9620888	12423075	5526726
Q9QUM9	Psma6	Proteasome subunit alpha type-6	Q9QUM9	10	9	9	9	10	9		10	10	10	10	10	1.04166e+06	910006	968640	1.14449e+06	1.21936e+06
P46471;Q8BVQ9	Psmc2	26S proteasome regulatory subunit 7;26S proteasome AAA-ATPase subunit RPT1	P46471;Q8BVQ9	10	9	10	8	9	10		10	10	10	10	10	266639	230362	200546	348347	251195
A0A140LIZ5;P54775;Q3TFA5;Q3TJ97;Q3TUN5;Q569X4;Q8BKU2	Psmc4	26S proteasome AAA-ATPase subunit RPT3;26S proteasome regulatory subunit 6B;26S proteasome AAA-ATPase subunit RPT3;26S proteasome AAA-ATPase subunit RPT3;26S proteasome AAA-ATPase subunit RPT3;26S proteasome AAA-ATPase subunit RPT3;26S proteasome AAA-ATPase subunit RPT3	A0A140LIZ5;P54775;Q3TFA5;Q3TJ97;Q3TUN5;Q569X4;Q8BKU2	10	8	8	8	10	8		10	10	10	10	10	291770	403434	311910	350012	334968
Q3UWW9;Q5BKQ9;Q7TMI0;Q8BG32	Psmd11	PCI domain-containing protein;Proteasome (Prosome, macropain) 26S subunit, non-ATPase, 11;Psmd11 protein (Fragment);26S proteasome non-ATPase regulatory subunit 11	Q3UWW9;Q5BKQ9;Q7TMI0;Q8BG32	10	10	10	10	10	10		10	10	10	10	10	386769	398555	369322	455840	595185
Q3TIP0;Q3TKV1;Q3TXV1;Q8VDM4	Psmd2	26S proteasome non-ATPase regulatory subunit 2	Q3TIP0;Q3TKV1;Q3TXV1;Q8VDM4	10	10	10	9	9	10		10	10	10	10	10	219566	174250	134892	72822.6	420260
P14685;Q3ULJ5;Q8BK46	Psmd3	26S proteasome non-ATPase regulatory subunit 3;PCI domain-containing protein;PCI domain-containing protein	P14685;Q3ULJ5;Q8BK46	10	10	10	9	9	10		10	10	10	10	10	516364	401371	370326	541271	658523
Q9D0I9	Rars1	Arginine--tRNA ligase, cytoplasmic	Q9D0I9	10	8	8	8	7	10		10	10	10	10	10	80280.6	107692	95988.3	141894	478778
Q8BK67	Rcc2	Protein RCC2	Q8BK67	10	9	8	9	10	9		10	10	10	10	10	536110	379737	468988	666278	887721
Q8BH97	Rcn3	Reticulocalbin-3	Q8BH97	10	9	9	7	8	8		10	10	10	10	10	610937	713996	561224	554221	626640
Q564E8;Q9D8E6	Rpl4	60S ribosomal protein L4	Q564E8;Q9D8E6	10	9	9	9	10	9		10	10	10	10	10	1.2823e+06	914406	1.18037e+06	2.00085e+06	1.31908e+06
P51410;Q5EBQ6	Rpl9	60S ribosomal protein L9	P51410;Q5EBQ6	10	9	10	8	9	10		10	10	10	10	10	813196	440193	243253	833011	910861
P62281;Q3UC02;Q9DB79	Rps11	40S ribosomal protein S11	P62281;Q3UC02;Q9DB79	10	9	9	9	10	9		10	10	10	10	10	1.25133e+06	834912	943481	2.39441e+06	1.67763e+06
O70569;P62264	rps14;Rps14	Ribosomal protein S14;40S ribosomal protein S14	O70569;P62264	10	6	6	7	10	8		10	10	10	10	10	1.49104e+06	1054421	1030828	2.58162e+06	1.64744e+06
P62242;Q497E9	Rps8	40S ribosomal protein S8	P62242;Q497E9	10	8	8	8	10	8		10	10	10	10	10	2.28725e+06	1.68889e+06	2.19107e+06	2.51325e+06	2.59433e+06
Q3TXT7;Q3UXP2;Q9WTM5	Ruvbl2	RuvB-like helicase;RuvB-like helicase;RuvB-like 2	Q3TXT7;Q3UXP2;Q9WTM5	10	9	10	8	9	10		10	10	10	10	10	364072	362297	351793	408778	561481
E9Q1G8;E9Q9F5;O55131;Q3UNN1;Q8C2A3	Septin7	Septin;Septin;Septin-7;Septin;Septin	E9Q1G8;E9Q9F5;O55131;Q3UNN1;Q8C2A3	10	8	8	8	9	8		10	10	10	10	10	560150	405545	610082	643523	473284
A0A0R4J0X5	Serpina1c	Alpha-1-antitrypsin 1-3	A0A0R4J0X5	10	8	9	9	10	9		10	10	10	10	10	4644444	4058824	4.45262e+06	8942544	3.61226e+06
P04919;Q3TNL6;Q3TZJ1;Q53ZN9	Slc4a1	Band 3 anion transport protein;Anion exchange protein;Anion exchange protein;Anion exchange protein	P04919;Q3TNL6;Q3TZJ1;Q53ZN9	10	7	6	5	8	10		10	10	10	10	10	98046.2	174886	186472	222155	1.48262e+06
Q6P4T2	Snrnp200	U5 small nuclear ribonucleoprotein 200 kDa helicase	Q6P4T2	10	8	9	8	8	10		10	10	10	10	10	93803.9	138420	134778	77676	476044
A0A0R4J1T1;A0A0R4J1W0;A0A0S3CWK3;A0A1L7NR37;B2RXQ9;B7ZWM6;B9EKP8;Q3UTJ2	Sorbs2	Sorbin and SH3 domain-containing protein 2 (Fragment);Sorbin and SH3 domain-containing protein 2;NArgBP2;Arg/Abl-binding protein 2;Sorbin and SH3 domain-containing protein 2;Sorbin and SH3 domain-containing protein 2;Sorbin and SH3 domain-containing protein 2;Sorbin and SH3 domain-containing protein 2	A0A0R4J1T1;A0A0R4J1W0;A0A0S3CWK3;A0A1L7NR37;B2RXQ9;B7ZWM6;B9EKP8;Q3UTJ2	10	9	9	10	10	9		10	10	10	10	10	499080	400771	651678	508294	337866
G3X956;Q920B9	Supt16;Supt16h	FACT complex subunit;FACT complex subunit SPT16	G3X956;Q920B9	10	8	8	9	7	10		10	10	10	10	10	167957	132006	208875	129757	279912
Q70IV5	Synm	Synemin	Q70IV5	10	10	10	7	8	8		10	10	10	10	10	265091	483147	275691	245613	153008
P04202;Q3UNK5	Tgfb1	Transforming growth factor beta-1 proprotein;Transforming growth factor beta	P04202;Q3UNK5	10	10	9	8	10	8		10	10	10	10	10	755630	675525	1.00787e+06	1.44634e+06	815670
Q1XH17	Trim72	Tripartite motif-containing protein 72	Q1XH17	10	10	10	10	8	8		10	10	10	10	10	165221	369757	211918	50090.5	79800.9
Q9CQB4;Q9D855	Uqcrb	Cytochrome b-c1 complex subunit 7	Q9CQB4;Q9D855	10	7	7	8	10	8		10	10	10	10	10	857298	1.94658e+06	943067	1.16102e+06	452818
E9QMK3;G3XA35	Vcan	Versican core protein	E9QMK3;G3XA35	10	7	8	7	10	8		10	10	10	10	10	721987	618577	905830	1011787	759994
P63101	Ywhaz	14-3-3 protein zeta/delta	P63101	10	9	9	9	10	9		10	10	10	10	10	3241462	2.49455e+06	3.1234e+06	2.51187e+06	5.07197e+06
P28271;Q8VDC3	Aco1;aco1	Cytoplasmic aconitate hydratase;Citrate hydro-lyase	P28271;Q8VDC3	9	9	9	8	9	9		9	9	9	9	9	207596	169257	131112	300468	226588
P28474;Q6P5I3	Adh5	Alcohol dehydrogenase class-3;S-(hydroxymethyl)glutathione dehydrogenase	P28474;Q6P5I3	9	8	9	8	9	9		9	9	9	9	9	394439	567989	503673	642878	652394
Q9R0Y5	Ak1	Adenylate kinase isoenzyme 1	Q9R0Y5	9	9	9	9	8	9		9	9	9	9	9	2.67291e+06	9458075	3.00866e+06	2.20611e+06	2500433
Q3V1D3	Ampd1	AMP deaminase 1	Q3V1D3	9	9	9	9	9	9		9	9	9	9	9	700208	1.36987e+06	653977	219343	354930
D3YYE1;D3Z7M9;O35381	Anp32a	Acidic leucine-rich nuclear phosphoprotein 32 family member A (Fragment);Acidic leucine-rich nuclear phosphoprotein 32 family member A;Acidic leucine-rich nuclear phosphoprotein 32 family member A	D3YYE1;D3Z7M9;O35381	9	8	8	7	9	8		9	9	9	9	9	758149	638822	769589	1.24899e+06	1.24549e+06
P17427;Q3U7X9;Q69ZW4;Q6PEE6	Ap2a2	AP-2 complex subunit alpha-2;AP-2 complex subunit alpha;MKIAA0899 protein (Fragment);AP-2 complex subunit alpha	P17427;Q3U7X9;Q69ZW4;Q6PEE6	9	6	7	7	7	9		9	9	9	9	9	52752.7	77215.6	74387.2	51040.9	597444
Q61599	Arhgdib	Rho GDP-dissociation inhibitor 2	Q61599	9	9	9	9	8	9		9	9	9	9	9	382981	313244	260172	544551	712171
A0A087WQS2;Q9CQC6	Bzw1	Basic leucine zipper and W2 domain-containing protein 1	A0A087WQS2;Q9CQC6	9	8	8	8	9	8		9	9	9	9	9	218897	173846	149801	121956	447912
P13634	Ca1	Carbonic anhydrase 1	P13634	9	7	7	7	9	8		9	9	9	9	9	2.03618e+06	2.02103e+06	1.52684e+06	2.91503e+06	2.9756e+06
E9QAS4;E9QAS5;Q5DTP7;Q6PDQ2	Chd4	DNA helicase;DNA helicase;DNA helicase (Fragment);Chromodomain-helicase-DNA-binding protein 4	E9QAS4;E9QAS5;Q5DTP7;Q6PDQ2	9	8	8	7	9	9		9	9	9	9	9	64267.2	73443.6	48836.2	54999	126175
B2RVD1;Q9EPW4	Clec3a	C-type lectin domain family 3, member a;C-type lectin domain family 3 member A	B2RVD1;Q9EPW4	9	7	7	7	9	7		9	9	9	9	9	953650	332218	777523	2.30817e+06	398848
A2RSV8;P19783	Cox4i1	Cytochrome c oxidase subunit 4;Cytochrome c oxidase subunit 4 isoform 1, mitochondrial	A2RSV8;P19783	9	5	8	7	8	5		9	9	9	9	9	1.92307e+06	4407294	2.06475e+06	2108826	859445
P36552	Cpox	Oxygen-dependent coproporphyrinogen-III oxidase, mitochondrial	P36552	9	9	9	8	9	9		9	9	9	9	9	255706	209550	175949	315953	407106
P28293;Q059V7	Ctsg	Cathepsin G	P28293;Q059V7	9	7	7	8	9	7		9	9	9	9	9	1.08274e+06	553536	590600	1.29306e+06	1.57865e+06
Q545I6;Q9WUU7	Ctsz	Cathepsin X;Cathepsin Z	Q545I6;Q9WUU7	9	7	7	8	8	8		9	9	9	9	9	955895	752210	768373	1.36237e+06	1.35385e+06
P11531	Dmd	Dystrophin	P11531	9	9	9	8	6	9		9	9	9	9	9	183474	326729	219962	93046.5	140557
Q3UDF3;Q99KK7	Dpp3	Dipeptidyl peptidase 3	Q3UDF3;Q99KK7	9	9	8	9	8	9		9	9	9	9	9	146020	130231	178778	148968	182444
Q4FK36;Q9R0P5	Dstn	Actin-depolymerizing factor;Destrin	Q4FK36;Q9R0P5	9	9	9	9	9	9		9	9	9	9	9	1.49326e+06	932620	1.05104e+06	900987	2091481
A0A0R4J1E2;E9QN08;P57776;Q80T06	Eef1d	Elongation factor 1-delta;Elongation factor 1-delta (Fragment);Elongation factor 1-delta;Elongation factor 1-delta	A0A0R4J1E2;E9QN08;P57776;Q80T06	9	7	7	7	9	7		9	9	9	9	9	2.49516e+06	2.09082e+06	1.94598e+06	3.93022e+06	2.21374e+06
Q1MWP8;Q1MWP9;Q3TM70;Q3TWP9;Q9EQP2	Ehd4	EH-domain containing 4-KJR (Fragment);EH-domain containing 4 (Fragment);Uncharacterized protein;Uncharacterized protein;EH domain-containing protein 4	Q1MWP8;Q1MWP9;Q3TM70;Q3TWP9;Q9EQP2	9	9	9	9	8	9		9	9	9	9	9	288068	271659	310649	330253	430330
P30416	Fkbp4	Peptidyl-prolyl cis-trans isomerase FKBP4	P30416	9	8	8	9	9	9		9	9	9	9	9	433102	299199	349545	359360	428416
P97855;Q571F9	G3bp1	Ras GTPase-activating protein-binding protein 1;MKIAA4115 protein (Fragment)	P97855;Q571F9	9	8	9	8	9	9		9	9	9	9	9	201874	196595	206901	314505	233813
Q9CZD3	Gars1	Glycine--tRNA ligase	Q9CZD3	9	8	8	8	8	8		9	9	9	9	9	270074	280552	282103	142716	313017
P62880;Q3U9V4	Gnb2	Guanine nucleotide-binding protein G(I)/G(S)/G(T) subunit beta-2;WD_REPEATS_REGION domain-containing protein	P62880;Q3U9V4	9	8	8	7	9	8		9	9	9	9	9	1.52736e+06	943756	1.30313e+06	979812	1.49664e+06
A8DUV1	Hbat1	Alpha-globin	A8DUV1	9	8	8	8	9	8		9	9	9	9	9	26977900	34836600	38394552	83805096	48635032
Q3U6P5;Q9Z204	Hnrnpc	RRM domain-containing protein;Heterogeneous nuclear ribonucleoproteins C1/C2	Q3U6P5;Q9Z204	9	9	8	9	9	9		9	9	9	9	9	1.00243e+06	606493	817811	1.07847e+06	1.1472e+06
A0A0R4J039;Q9ESB3	Hrg	Histidine-rich glycoprotein	A0A0R4J039;Q9ESB3	9	8	9	8	9	9		9	9	9	9	9	796774	629985	798428	802809	621609
A0A668KL51;Q91VA7	Idh3b	Isocitrate dehydrogenase [NAD] subunit, mitochondrial;Isocitrate dehydrogenase [NAD] subunit, mitochondrial	A0A668KL51;Q91VA7	9	8	8	8	9	8		9	9	9	9	9	583260	1.67354e+06	578526	332529	309647
A0A0F7IQ06;A2AKI5;P43406	Itgav	Alpha v integrin;Integrin alpha-V;Integrin alpha-V	A0A0F7IQ06;A2AKI5;P43406	9	9	9	9	8	9		9	9	9	9	9	235980	149239	234344	320950	236548
Q8VDV0	Itgbl1	Integrin beta-like protein 1	Q8VDV0	9	9	9	8	7	9		9	9	9	9	9	580266	399850	327312	723028	923157
A0A0R4J038;D3YTY9;O08677	Kng1	Bradykinin;Kininogen-1;Kininogen-1	A0A0R4J038;D3YTY9;O08677	9	6	7	7	9	7		9	9	9	9	9	479026	511596	508249	727821	624930
Q8CGK3	Lonp1	Lon protease homolog, mitochondrial	Q8CGK3	9	9	9	9	7	8		9	9	9	9	9	273772	303294	262603	110157	183544
P04247;Q3UVB1	Mb	Myoglobin	P04247;Q3UVB1	9	4	8	6	7	6		9	9	9	9	9	491055	3.92489e+06	837019	626167	799610
Q8K4L6	Mepe	Matrix extracellular phosphoglycoprotein	Q8K4L6	9	6	8	6	9	7		9	9	9	9	9	3019425	2.31493e+06	2.29161e+06	1.75318e+06	2.94718e+06
Q3KQQ2	Mup3	Major urinary protein 25	Q3KQQ2	9	8	8	7	9	8		9	9	9	9	9	2065619	2.03757e+06	1.0775e+06	1525707	1.4979e+06
Q9EQK5	Mvp	Major vault protein	Q9EQK5	9	9	9	9	8	9		9	9	9	9	9	307901	234215	305709	466710	241462
P09542	Myl3	Myosin light chain 3	P09542	9	6	8	9	7	8		9	9	9	9	9	343674	1.52955e+06	2.36113e+06	1.15383e+06	348557
Q99LC3	Ndufa10	NADH dehydrogenase [ubiquinone] 1 alpha subcomplex subunit 10, mitochondrial	Q99LC3	9	8	8	9	8	8		9	9	9	9	9	480492	970729	432507	258950	264327
P29758;Q3TG75;Q3UJK5	Oat	Ornithine aminotransferase, mitochondrial;Ornithine--oxo-acid aminotransferase;Ornithine--oxo-acid aminotransferase	P29758;Q3TG75;Q3UJK5	9	9	9	8	9	9		9	9	9	9	9	407646	376930	327841	392491	250248
Q3TJF2;Q3TW21;Q9CZ30	Ola1	Obg-like ATPase 1	Q3TJF2;Q3TW21;Q9CZ30	9	9	9	8	6	9		9	9	9	9	9	110959	150756	80339.5	119096	147249
Q08642;Q3TBF1	Padi2	Protein-arginine deiminase type-2;Protein-arginine deiminase	Q08642;Q3TBF1	9	9	9	6	6	8		9	9	9	9	9	162454	485530	223258	110644	163715
Q3TIV3;Q3TX36;Q3U868;Q921K2	Parp1	Poly [ADP-ribose] polymerase;Poly [ADP-ribose] polymerase;Poly [ADP-ribose] polymerase (Fragment);Poly [ADP-ribose] polymerase	Q3TIV3;Q3TX36;Q3U868;Q921K2	9	8	9	9	9	8		9	9	9	9	9	171157	134269	133704	334922	294198
Q80Y09;Q9WU78	Pdcd6ip	Pdcd6ip protein;Programmed cell death 6-interacting protein	Q80Y09;Q9WU78	9	8	8	8	7	8		9	9	9	9	9	109613	105060	121096	157207	192304
P67778	Phb	Prohibitin	P67778	9	8	9	7	9	8		9	9	9	9	9	877961	1.06942e+06	726986	922496	634078
P62137;Q3U8W0	Ppp1ca	Serine/threonine-protein phosphatase PP1-alpha catalytic subunit	P62137;Q3U8W0	9	8	8	7	9	7		9	9	9	9	9	423361	417868	464425	334179	655249
Q3UM45	Ppp1r7	Protein phosphatase 1 regulatory subunit 7	Q3UM45	9	7	7	7	9	7		9	9	9	9	9	277936	318868	263496	383085	329014
Q76MZ3;Q7TMX2	Ppp2r1a	Serine/threonine-protein phosphatase 2A 65 kDa regulatory subunit A alpha isoform;Protein phosphatase 2 (Formerly 2A), regulatory subunit A (PR 65), alpha isoform	Q76MZ3;Q7TMX2	9	8	8	6	4	9		9	9	9	9	9	99721.2	108455	47219.5	32983.6	320823
Q61171	Prdx2	Peroxiredoxin-2	Q61171	9	7	9	7	9	8		9	9	9	9	9	1.66706e+06	1.78582e+06	1.03154e+06	3.20888e+06	2.63164e+06
P49722	Psma2	Proteasome subunit alpha type-2	P49722	9	8	8	8	8	8		9	9	9	9	9	322395	307404	224984	498511	398793
Q3TN31;Q3UIT9;Q542H2;Q9Z2U0	Psma7	Proteasome subunit alpha type;Proteasome subunit alpha type;Proteasome subunit alpha type;Proteasome subunit alpha type-7	Q3TN31;Q3UIT9;Q542H2;Q9Z2U0	9	7	9	9	9	9		9	9	9	9	9	804865	718191	684117	858344	1.24827e+06
O09061;Q6RI64	Psmb1	Proteasome subunit beta type-1;Proteasome subunit beta	O09061;Q6RI64	9	9	9	8	9	8		9	9	9	9	9	652325	694035	649875	1134328	1.02504e+06
A0A1S6GWH1;P62196	Psmc5	AAA domain-containing protein;26S proteasome regulatory subunit 8	A0A1S6GWH1;P62196	9	9	9	9	8	9		9	9	9	9	9	223998	275467	223639	244768	277908
P51150;Q4FJQ0	Rab7a;Rab7	Ras-related protein Rab-7a;Rab7	P51150;Q4FJQ0	9	8	8	7	8	9		9	9	9	9	9	532805	384647	620607	576022	1.17856e+06
P46061;Q6ZPH4;Q7TMW1;Q8C2E3;Q91YS2	Rangap1	Ran GTPase-activating protein 1;MKIAA1835 protein (Fragment);Rangap1 protein;RanGAP1_C domain-containing protein;Rangap1 protein	P46061;Q6ZPH4;Q7TMW1;Q8C2E3;Q91YS2	9	9	9	7	7	9		9	9	9	9	9	159076	148793	144437	122855	288099
Q4VAE6;Q9QUI0	Rhoa	Ras family member A;Transforming protein RhoA	Q4VAE6;Q9QUI0	9	7	6	6	7	7		9	9	9	9	9	292243	289663	352148	373938	897881
F7AEH4;Q6ZWZ6	Rps12	40S ribosomal protein S12	F7AEH4;Q6ZWZ6	9	8	7	8	9	8		9	9	9	9	9	1745311	1.62256e+06	1.86917e+06	2.31647e+06	1.80736e+06
A4FUS1;P14131;Q5CZY9;Q641N3	Rps16	Rps16 protein;40S ribosomal protein S16;Rps16 protein;Rps16 protein (Fragment)	A4FUS1;P14131;Q5CZY9;Q641N3	9	8	8	9	9	8		9	9	9	9	9	3.38327e+06	2.26465e+06	2719504	4.19267e+06	3757320
P62754;Q5BLK1;Q8BT09	Rps6;Rps6;	40S ribosomal protein S6	P62754;Q5BLK1;Q8BT09	9	6	6	6	9	6		9	9	9	9	9	1.70245e+06	1.10954e+06	990673	2.36853e+06	1.7472e+06
E9PWV3;F6Q8A4;F6RQA2;G3UZI3;P18653;Q3TIM6;Q505N6;Q810V8	Rps6ka1	Ribosomal protein S6 kinase;Non-specific serine/threonine protein kinase (Fragment);Ribosomal protein S6 kinase;Non-specific serine/threonine protein kinase;Ribosomal protein S6 kinase alpha-1;Ribosomal protein S6 kinase;Ribosomal protein S6 kinase;Non-specific serine/threonine protein kinase (Fragment)	E9PWV3;F6Q8A4;F6RQA2;G3UZI3;P18653;Q3TIM6;Q505N6;Q810V8	9	9	5	6	6	9		9	9	9	9	9	86548.5	82959.2	55760	80225.6	404298
P62082;Q4FZE6	Rps7	40S ribosomal protein S7	P62082;Q4FZE6	9	8	8	7	9	8		9	9	9	9	9	1.57386e+06	1.00001e+06	1.24029e+06	1.96633e+06	1.50102e+06
P60122;Q3U1C2;Q3UJN2	Ruvbl1	RuvB-like 1;RuvB-like helicase;RuvB-like helicase	P60122;Q3U1C2;Q3UJN2	9	9	9	9	9	9		9	9	9	9	9	560891	376462	636661	735121	750092
Q0QEZ4;Q3TE45;Q9CQA3	Sdhb	Succinate dehydrogenase [ubiquinone] iron-sulfur subunit, mitochondrial (Fragment);Succinate dehydrogenase [ubiquinone] iron-sulfur subunit, mitochondrial;Succinate dehydrogenase [ubiquinone] iron-sulfur subunit, mitochondrial	Q0QEZ4;Q3TE45;Q9CQA3	9	8	9	9	9	9		9	9	9	9	9	1.11121e+06	2.54056e+06	1.50843e+06	1.14822e+06	979442
P97299;Q3UI35	Sfrp2	Secreted frizzled-related protein 2;Uncharacterized protein	P97299;Q3UI35	9	7	7	7	9	8		9	9	9	9	9	694039	521095	920001	485087	664369
Q5SX53;Q9CR62	Slc25a11	Uncharacterized protein;Mitochondrial 2-oxoglutarate/malate carrier protein	Q5SX53;Q9CR62	9	9	9	8	9	9		9	9	9	9	9	984219	1223013	656748	582035	805071
Q91ZW3	Smarca5	SWI/SNF-related matrix-associated actin-dependent regulator of chromatin subfamily A member 5	Q91ZW3	9	7	9	8	9	9		9	9	9	9	9	135408	124671	104637	159494	399210
Q3TJN6;Q8C5E7;Q9D8U8	Snx5	Sorting nexin;Sorting nexin;Sorting nexin-5	Q3TJN6;Q8C5E7;Q9D8U8	9	8	8	8	8	9		9	9	9	9	9	413462	282672	314243	281718	538148
H7BX95;Q6PDM2	Srsf1	Serine/arginine-rich splicing factor 1	H7BX95;Q6PDM2	9	7	9	8	9	8		9	9	9	9	9	635690	428956	437259	724437	899664
P32067;Q3TG93;Q564E6;Q8BTU4	Ssb	Lupus La protein homolog;Uncharacterized protein;Ssb protein;Uncharacterized protein	P32067;Q3TG93;Q564E6;Q8BTU4	9	9	9	9	9	8		9	9	9	9	9	363777	215810	256032	338558	321580
A2AW05;Q05DR5;Q08943	Ssrp1	FACT complex subunit SSRP1 (Fragment);FACT complex subunit SSRP1 (Fragment);FACT complex subunit SSRP1	A2AW05;Q05DR5;Q08943	9	9	9	9	9	9		9	9	9	9	9	329530	224509	272245	453638	402298
E9PWE9;P48025;Q3UPF7	Syk	Tyrosine-protein kinase;Tyrosine-protein kinase SYK;Tyrosine-protein kinase	E9PWE9;P48025;Q3UPF7	9	9	9	8	8	9		9	9	9	9	9	392000	298658	388789	1.19806e+06	1.05146e+06
A0A1L1SQ51;B2RY15;E9PUM4	Tln2	Talin-2;Tln2 protein;Talin-2	A0A1L1SQ51;B2RY15;E9PUM4	9	9	9	9	6	9		9	9	9	9	9	197522	194026	173749	126036	141308
P07309;Q5M9K1	Ttr	Transthyretin	P07309;Q5M9K1	9	7	7	8	9	7		9	9	9	9	9	4.68029e+06	6.88806e+06	5.21962e+06	11313974	5987347
A2RTT4;P61089	Ube2n	Ubiquitin-conjugating enzyme E2N;Ubiquitin-conjugating enzyme E2 N	A2RTT4;P61089	9	7	6	6	9	8		9	9	9	9	9	1.15151e+06	1.15659e+06	1.03477e+06	1084694	1.543e+06
Q9EPU0	Upf1	Regulator of nonsense transcripts 1	Q9EPU0	9	9	9	7	9	9		9	9	9	9	9	225183	164407	213887	269091	326009
E9PYI8;Q9JMA1	Usp14	Ubiquitin carboxyl-terminal hydrolase;Ubiquitin carboxyl-terminal hydrolase 14	E9PYI8;Q9JMA1	9	9	9	8	9	9		9	9	9	9	9	315370	326674	253707	324157	650573
A0A5F8MPR4;Q4U4S6	Xirp2	Xin actin-binding repeat-containing protein 2	A0A5F8MPR4;Q4U4S6	9	9	9	9	7	9		9	9	9	9	9	142248	168941	302165	63478.8	58031.1
O70138;Q3TAV4;Q3TCE6;Q3TD42;Q8C209;Q8C230	Mmp8	Neutrophil collagenase;ZnMc domain-containing protein;ZnMc domain-containing protein;ZnMc domain-containing protein;ZnMc domain-containing protein;ZnMc domain-containing protein	O70138;Q3TAV4;Q3TCE6;Q3TD42;Q8C209;Q8C230	9	8	9	7	9	9		9	9	9	9	9	276333	193304	159089	473794	748104
P08121;Q3TVI5;Q3UH72;Q5DTG2;Q7TT32;Q8BKY2;Q8BLW4;Q8K173	Col3a1	Collagen alpha-1(III) chain;Uncharacterized protein;Uncharacterized protein;MKIAA4231 protein (Fragment);Collagen, type III, alpha 1;Uncharacterized protein;Uncharacterized protein;Col3a1 protein (Fragment)	P08121;Q3TVI5;Q3UH72;Q5DTG2;Q7TT32;Q8BKY2;Q8BLW4;Q8K173	8	6	6	7	7	7		8	8	8	8	8	1.29391e+06	1.48711e+06	1.58617e+06	1.98913e+06	1.6432e+06
Q921H8	Acaa1a	3-ketoacyl-CoA thiolase A, peroxisomal	Q921H8	8	8	8	8	8	8		8	8	8	8	8	382099	361450	468880	596114	319202
P61164	Actr1a	Alpha-centractin	P61164	8	8	8	7	8	8		8	8	8	8	8	296392	233925	299244	310629	248057
A0A5F8MPY1;Q5DTQ6;Q8C9W3	Adamts2	A disintegrin and metalloproteinase with thrombospondin motifs 2;MKIAA4060 protein (Fragment);A disintegrin and metalloproteinase with thrombospondin motifs 2	A0A5F8MPY1;Q5DTQ6;Q8C9W3	8	7	7	7	8	7		8	8	8	8	8	200070	181460	314777	270121	189926
Q3TL79;Q8BK64	Ahsa1	Aha1_N domain-containing protein;Activator of 90 kDa heat shock protein ATPase homolog 1	Q3TL79;Q8BK64	8	6	6	6	7	6		8	8	8	8	8	347638	253114	239634	318580	335029
P24549	Aldh1a1	Retinal dehydrogenase 1	P24549	8	7	7	8	7	8		8	8	8	8	8	157230	218726	82241.1	121292	297614
P61205;P84078;Q3U344	Arf3;Arf1;Arf3	ADP-ribosylation factor 3;ADP-ribosylation factor 1;Uncharacterized protein	P61205;P84078;Q3U344	8	7	7	7	8	7		8	8	8	8	8	640628	535413	777931	298355	1.25593e+06
Q3THG0;Q9DB20	Atp5o;Atp5po	ATP synthase peripheral stalk subunit OSCP;ATP synthase subunit O, mitochondrial	Q3THG0;Q9DB20	8	6	6	6	8	6		8	8	8	8	8	2.96502e+06	4.74424e+06	4.68106e+06	3056324	2.07394e+06
P00920	Ca2	Carbonic anhydrase 2	P00920	8	8	8	8	8	8		8	8	8	8	8	3.03046e+06	2356896	2.11898e+06	4.40886e+06	5434685
O35350;Q3TI07;Q3UDG8;Q80Y25;Q8C2J1	Capn1	Calpain-1 catalytic subunit;Calcium-activated neutral proteinase 1;Calcium-activated neutral proteinase 1;Calcium-activated neutral proteinase 1;Calcium-activated neutral proteinase 1	O35350;Q3TI07;Q3UDG8;Q80Y25;Q8C2J1	8	4	6	3	3	8		8	8	8	8	8	46351.1	86472.3	46918.1	35529.2	269686
Q61362	Chi3l1	Chitinase-3-like protein 1	Q61362	8	6	5	5	8	7		8	8	8	8	8	190369	102965	82707	241061	448499
A0A0R4J0F8;Q66K08	Cilp	Cartilage intermediate layer protein 1	A0A0R4J0F8;Q66K08	8	1	7	8	8	6		8	8	8	8	8	35855.7	693635	1.62839e+06	2.44663e+06	409780
P12787	Cox5a	Cytochrome c oxidase subunit 5A, mitochondrial	P12787	8	8	8	7	8	8		8	8	8	8	8	1.07732e+06	2.82637e+06	927407	1570426	775971
P15089;Q542E3	Cpa3	Mast cell carboxypeptidase A;Uncharacterized protein	P15089;Q542E3	8	6	6	6	8	6		8	8	8	8	8	450224	289212	534905	230215	189120
Q9D0M3	Cyc1	Cytochrome c1, heme protein, mitochondrial	Q9D0M3	8	7	7	7	7	7		8	8	8	8	8	1.60293e+06	3.63332e+06	1.59862e+06	1.61315e+06	1.02096e+06
Q3U741;Q501J6	Ddx17	RNA helicase;Probable ATP-dependent RNA helicase DDX17	Q3U741;Q501J6	8	8	8	8	8	8		8	8	8	8	8	379107	263423	428241	409046	428179
Q6PCP0;Q8K2L4;Q9CWZ5;Q9JIK5	Ddx21	RNA helicase;RNA helicase (Fragment);RNA helicase;Nucleolar RNA helicase 2	Q6PCP0;Q8K2L4;Q9CWZ5;Q9JIK5	8	7	7	8	8	8		8	8	8	8	8	265556	226191	230842	330175	423109
Q9D2G2	Dlst	Dihydrolipoyllysine-residue succinyltransferase component of 2-oxoglutarate dehydrogenase complex, mitochondrial	Q9D2G2	8	7	8	6	7	7		8	8	8	8	8	1.08475e+06	1.95501e+06	1.32882e+06	851182	673146
Q9QZZ6	Dpt	Dermatopontin	Q9QZZ6	8	7	7	8	8	7		8	8	8	8	8	1.9664e+06	1.224e+06	2.22216e+06	2.72059e+06	1.36955e+06
Q8C845;Q9D8Y0	Efhd2	EF-hand domain-containing protein D2	Q8C845;Q9D8Y0	8	6	7	6	8	6		8	8	8	8	8	245121	214422	184522	296179	388366
Q3TG12;Q3TI98;Q9CZU5;Q9WUA2	Farsb	Phenylalanyl-tRNA synthetase beta subunit (Fragment);Phenylalanyl-tRNA synthetase beta subunit;Phenylalanyl-tRNA synthetase beta subunit;Phenylalanine--tRNA ligase beta subunit	Q3TG12;Q3TI98;Q9CZU5;Q9WUA2	8	8	8	8	8	8		8	8	8	8	8	210314	192047	252921	202614	259911
P35550;Q3UJS2	Fbl	rRNA 2'-O-methyltransferase fibrillarin;Uncharacterized protein	P35550;Q3UJS2	8	7	7	7	7	7		8	8	8	8	8	600681	391005	484781	614929	535689
A0A1Y7VJW9;Q9WVH9	Fbln5	Fibulin-5	A0A1Y7VJW9;Q9WVH9	8	8	8	8	7	8		8	8	8	8	8	911502	791382	1.19329e+06	430880	553435
A2AEX6;A2AEX8;P97447	Fhl1	Four and a half LIM domains protein 1	A2AEX6;A2AEX8;P97447	8	7	8	8	7	8		8	8	8	8	8	697799	1.98579e+06	1.05801e+06	331200	511385
Q9Z247	Fkbp9	Peptidyl-prolyl cis-trans isomerase FKBP9	Q9Z247	8	8	8	8	7	8		8	8	8	8	8	480381	310008	376580	263921	313701
Q9CPV4	Glod4	Glyoxalase domain-containing protein 4	Q9CPV4	8	7	7	8	8	7		8	8	8	8	8	210922	190446	175978	259504	263534
P11352	Gpx1	Glutathione peroxidase 1	P11352	8	8	8	8	7	8		8	8	8	8	8	1.29286e+06	997866	1.34115e+06	1.55585e+06	1.90082e+06
P19157	Gstp1	Glutathione S-transferase P 1	P19157	8	6	6	7	8	6		8	8	8	8	8	964383	1.15596e+06	1.13432e+06	1513704	964481
P43277;Q149Z9;Q3U292	H1-3;H1f3;H1f3	Histone H1.3;Histone cluster 1, H1d;H15 domain-containing protein	P43277;Q149Z9;Q3U292	8	6	7	6	8	7		8	8	8	8	8	1.13111e+06	442354	743494	7.24802e+06	1.29889e+06
P43276;Q1WWK3	H1-5;H1f5	Histone H1.5;Hist1h1b protein (Fragment)	P43276;Q1WWK3	8	6	5	5	8	6		8	8	8	8	8	421701	163594	280993	1.09698e+06	360377
Q61425	Hadh	Hydroxyacyl-coenzyme A dehydrogenase, mitochondrial	Q61425	8	8	8	8	7	8		8	8	8	8	8	499262	1.13995e+06	442812	395693	315740
Q3U890;Q3UDH1;Q61035;Q8C2D1;Q9D094	Hars;Hars;Hars1;Hars;Hars	Histidine--tRNA ligase, cytoplasmic;Histidine--tRNA ligase, cytoplasmic;Histidine--tRNA ligase, cytoplasmic;Histidine--tRNA ligase, cytoplasmic;Histidine--tRNA ligase, cytoplasmic	Q3U890;Q3UDH1;Q61035;Q8C2D1;Q9D094	8	8	8	8	7	8		8	8	8	8	8	332019	323499	306642	300292	568540
P29416;Q3TVI2;Q3TW10;Q3TXV7;Q3U936;Q3UCP6;Q8BNS6	Hexa	Beta-hexosaminidase subunit alpha;Beta-hexosaminidase;Beta-hexosaminidase;Beta-hexosaminidase;Beta-hexosaminidase;Beta-hexosaminidase;Beta-hexosaminidase	P29416;Q3TVI2;Q3TW10;Q3TXV7;Q3U936;Q3UCP6;Q8BNS6	8	7	7	6	8	7		8	8	8	8	8	700325	382560	485467	642873	853656
P22907;Q3UBC6;Q3UPG1;Q99L41	Hmbs	Porphobilinogen deaminase;Hydroxymethylbilane synthase;Hydroxymethylbilane synthase;Hydroxymethylbilane synthase	P22907;Q3UBC6;Q3UPG1;Q99L41	8	8	8	7	7	8		8	8	8	8	8	225695	207048	87913.6	227442	478599
Q3U8W9;Q3UKV5;Q3UMT8;Q3UZI0;Q8VHM5;Q99KG1;Q9CT37	Hnrnpr	Uncharacterized protein;Uncharacterized protein (Fragment);Uncharacterized protein;Uncharacterized protein (Fragment);Heterogeneous nuclear ribonucleoprotein R;Hnrpr protein (Fragment);Uncharacterized protein (Fragment)	Q3U8W9;Q3UKV5;Q3UMT8;Q3UZI0;Q8VHM5;Q99KG1;Q9CT37	8	6	6	6	7	6		8	8	8	8	8	2.088e+06	1.66333e+06	2.55353e+06	2.92147e+06	2.46533e+06
P51660;Q3TT11;Q3UHW2	Hsd17b4	Peroxisomal multifunctional enzyme type 2;Uncharacterized protein;Uncharacterized protein	P51660;Q3TT11;Q3UHW2	8	8	8	7	8	8		8	8	8	8	8	436964	393776	370590	509304	389985
P17879;Q3TAI8;Q3TU85;Q61696	Hspa1b;;Hspa1b;Hspa1a	Heat shock 70 kDa protein 1B;Uncharacterized protein;Hspa1b protein;Heat shock 70 kDa protein 1A	P17879;Q3TAI8;Q3TU85;Q61696	8	8	8	7	7	8		8	8	8	8	8	2794997	1.56461e+06	2219607	1997358	1.84805e+06
A0A075B5P6;A0A075B6A0;P01872	Ighm	Immunoglobulin heavy constant mu (Fragment);Immunoglobulin heavy constant mu (Fragment);Immunoglobulin heavy constant mu	A0A075B5P6;A0A075B6A0;P01872	8	8	7	8	6	8		8	8	8	8	8	779100	190493	273006	352105	764052
P50446	Krt6a	Keratin, type II cytoskeletal 6A	P50446	8	7	7	8	8	8		8	8	8	8	8	1.04464e+06	431844	935318	808868	1.0263e+06
P97927	Lama4	Laminin subunit alpha-4	P97927	8	8	7	7	8	8		8	8	8	8	8	287493	249048	397786	230746	135169
A0A6I8MX27;P16125	Ldhb	L-lactate dehydrogenase;L-lactate dehydrogenase B chain	A0A6I8MX27;P16125	8	8	8	8	7	8		8	8	8	8	8	474236	1.50552e+06	838619	373198	459829
P16045	Lgals1	Galectin-1	P16045	8	5	5	6	8	6		8	8	8	8	8	4579441	4259606	4.59238e+06	5096641	3.79265e+06
Q61810;Q6KAT1	Ltbp3;mFLJ00070	Latent-transforming growth factor beta-binding protein 3;MFLJ00070 protein (Fragment)	Q61810;Q6KAT1	8	8	8	7	8	8		8	8	8	8	8	245575	172555	229018	336548	269656
A0A0A0MQM7;O08746;Q3TQ80;Q569V0;Q99K64	Matn2	Matrilin-2;Matrilin-2;Uncharacterized protein (Fragment);Matrilin 2;Matn2 protein	A0A0A0MQM7;O08746;Q3TQ80;Q569V0;Q99K64	8	8	8	8	6	8		8	8	8	8	8	427788	318004	424331	261100	310654
Q3TTX0;Q4FJT0;Q5BL18;Q6ZQ61;Q8K310	Matr3	Uncharacterized protein;Matr3 protein;Matrin 3;MKIAA0723 protein (Fragment);Matrin-3	Q3TTX0;Q4FJT0;Q5BL18;Q6ZQ61;Q8K310	8	7	6	7	8	6		8	8	8	8	8	309314	325835	582900	353111	256940
P14152	Mdh1	Malate dehydrogenase, cytoplasmic	P14152	8	7	8	7	8	8		8	8	8	8	8	2.47569e+06	5004499	2.53303e+06	2.34012e+06	2706953
Q3V3R1	Mthfd1l	Monofunctional C1-tetrahydrofolate synthase, mitochondrial	Q3V3R1	8	8	7	8	7	8		8	8	8	8	8	250541	157058	178966	250406	312518
Q6ZWQ9;Q9CXD2	Myl12a;	Myosin, light chain 12A, regulatory, non-sarcomeric;Uncharacterized protein	Q6ZWQ9;Q9CXD2	8	7	8	6	8	8		8	8	8	8	8	1266269	910735	958188	534188	1.40667e+06
P51667	Myl2	Myosin regulatory light chain 2, ventricular/cardiac muscle isoform	P51667	8	7	7	8	7	7		8	8	8	8	8	174555	507274	1.85935e+06	632349	181036
Q5SYD0	Myo1d	Unconventional myosin-Id	Q5SYD0	8	6	7	8	4	8		8	8	8	8	8	119558	178307	207137	152488	367035
E9QJU4;Q8R4E4	Myoz3	Myozenin-3	E9QJU4;Q8R4E4	8	8	8	8	8	7		8	8	8	8	8	445270	1.29537e+06	590954	531763	207426
A2RSB1;B7ZNL2;Q78ZA7;Q8C1W9	Nap1l4	Nucleosome assembly protein 1-like 4;Nap1l4 protein;Nucleosome assembly protein 1-like 4;Uncharacterized protein	A2RSB1;B7ZNL2;Q78ZA7;Q8C1W9	8	8	8	7	7	8		8	8	8	8	8	221850	281842	188528	281939	246670
A0A494BA97;Q62422	Ostf1	Osteoclast-stimulating factor 1	A0A494BA97;Q62422	8	7	7	7	8	7		8	8	8	8	8	298243	266841	379118	519736	565580
E9QPD7;G5E8R3;Q05920;Q3T9S7;Q3TCQ3	Pcx;Pcx;Pc;Pcx;Pcx	Pyruvate carboxylase;Pyruvate carboxylase;Pyruvate carboxylase, mitochondrial;Pyruvate carboxylase;Pyruvate carboxylase	E9QPD7;G5E8R3;Q05920;Q3T9S7;Q3TCQ3	8	8	8	7	5	8		8	8	8	8	8	247525	256711	182849	124231	86620.2
A0A0R4J0C9;Q6PE55	Pdgfrl	Platelet-derived growth factor receptor-like protein	A0A0R4J0C9;Q6PE55	8	8	7	6	8	8		8	8	8	8	8	506866	373942	537487	230321	457592
Q8BKZ9	Pdhx	Pyruvate dehydrogenase protein X component, mitochondrial	Q8BKZ9	8	8	8	7	6	7		8	8	8	8	8	739361	1.74091e+06	889136	565812	281022
A0A1B0GSX6	Pdlim3	PDZ and LIM domain protein 3	A0A1B0GSX6	8	8	8	8	5	6		8	8	8	8	8	248465	676320	343888	186161	125567
Q8BVJ7	Pdlim7	PDZ and LIM domain protein 7	Q8BVJ7	8	7	8	7	7	8		8	8	8	8	8	1.05229e+06	2.75368e+06	1.52868e+06	1.01285e+06	449510
Q8R3B1	Plcd1	1-phosphatidylinositol 4,5-bisphosphate phosphodiesterase delta-1	Q8R3B1	8	8	8	8	6	8		8	8	8	8	8	204101	167838	298476	101046	142593
P63330	Ppp2ca	Serine/threonine-protein phosphatase 2A catalytic subunit alpha isoform	P63330	8	8	8	8	8	8		8	8	8	8	8	268265	302334	298508	203504	434182
O70435;Q58EV4;Q9DCD8	Psma3	Proteasome subunit alpha type-3;Proteasome subunit alpha type;Proteasome subunit alpha type	O70435;Q58EV4;Q9DCD8	8	8	8	7	7	7		8	8	8	8	8	693470	581101	459195	476576	680662
Q9R1P0	Psma4	Proteasome subunit alpha type-4	Q9R1P0	8	7	7	7	8	7		8	8	8	8	8	666087	563925	564626	793173	813229
Q3U8F5;Q9D8W5	Psmd12	PCI domain-containing protein;26S proteasome non-ATPase regulatory subunit 12	Q3U8F5;Q9D8W5	8	8	8	8	7	8		8	8	8	8	8	269274	249355	231985	273030	367457
A2AFJ1;Q60973	Rbbp7	Histone-binding protein RBBP7	A2AFJ1;Q60973	8	7	7	7	8	7		8	8	8	8	8	920550	693790	878486	1.09859e+06	947199
P47911;Q3UCH0	Rpl6	60S ribosomal protein L6	P47911;Q3UCH0	8	7	7	7	7	7		8	8	8	8	8	978530	470811	783533	630295	832540
P62245;Q5M9M4	Rps15a	40S ribosomal protein S15a	P62245;Q5M9M4	8	6	6	6	8	6		8	8	8	8	8	2.74848e+06	1.74844e+06	1.93832e+06	3275850	2.58361e+06
Q8BGH2	Samm50	Sorting and assembly machinery component 50 homolog	Q8BGH2	8	8	8	8	8	8		8	8	8	8	8	445014	666823	590488	370662	345675
A2A6U3;Q80UG5	Septin9	Septin-9	A2A6U3;Q80UG5	8	8	8	8	8	8		8	8	8	8	8	891742	596055	876863	800109	1.04384e+06
Q00898	Serpina1e	Alpha-1-antitrypsin 1-5	Q00898	8	7	7	6	8	7		8	8	8	8	8	1.79112e+06	1101150	1.28929e+06	1.67358e+06	1.55694e+06
G5E902;Q3THU8;Q8VEM8	Slc25a3	Phosphate carrier protein, mitochondrial;Phosphate carrier protein, mitochondrial;Phosphate carrier protein, mitochondrial	G5E902;Q3THU8;Q8VEM8	8	5	8	7	7	8		8	8	8	8	8	131701	581731	336815	138229	1324227
P51881;Q545A2	Slc25a5	ADP/ATP translocase 2;ADP/ATP translocase	P51881;Q545A2	8	6	6	6	8	6		8	8	8	8	8	2.6002e+06	1.8286e+06	2.03903e+06	3.23917e+06	3.68055e+06
Q9CU62	Smc1a	Structural maintenance of chromosomes protein 1A	Q9CU62	8	7	7	7	7	8		8	8	8	8	8	163618	136402	183941	184875	244593
A2AKD7;Q3UVD6;Q61234	Snta1	Alpha-1-syntrophin;Uncharacterized protein;Alpha-1-syntrophin	A2AKD7;Q3UVD6;Q61234	8	8	8	8	7	7		8	8	8	8	8	280321	363128	270939	199965	138439
Q711L0;Q8K1I3	Spp2	Secreted phosphoprotein 2;Secreted phosphoprotein 24	Q711L0;Q8K1I3	8	6	6	6	8	6		8	8	8	8	8	17709906	13025719	11946047	33994532	12774775
Q9WUM5	Suclg1	Succinate--CoA ligase [ADP/GDP-forming] subunit alpha, mitochondrial	Q9WUM5	8	8	8	8	7	7		8	8	8	8	8	807862	2157864	896549	635211	498395
P37804	Tagln	Transgelin	P37804	8	8	8	8	8	8		8	8	8	8	8	339678	331350	514894	302420	195146
E9PWF0;Q05895	Thbs3	Thrombospondin-3	E9PWF0;Q05895	8	8	8	8	8	8		8	8	8	8	8	568988	335139	562501	465108	388732
P49813	Tmod1	Tropomodulin-1	P49813	8	7	8	8	7	7		8	8	8	8	8	789445	960165	667823	344951	284771
P20801	Tnnc2	Troponin C, skeletal muscle	P20801	8	6	8	6	6	6		8	8	8	8	8	1.89623e+06	3.83114e+06	472977	433656	707238
A2A6K0;P13412	Tnni2	Troponin I, fast skeletal muscle (Fragment);Troponin I, fast skeletal muscle	A2A6K0;P13412	8	8	8	8	8	8		8	8	8	8	8	4524898	9954421	2.71982e+06	2693402	2.10782e+06
E9Q448	Tpm1	Tropomyosin alpha-1 chain	E9Q448	8	7	7	7	7	7		8	8	8	8	8	1.96052e+06	1455402	1.52096e+06	2283769	1.8759e+06
Q3TK29;Q3UPJ8;Q922R9;Q922Z3;Q9CQN1	Trap1	HATPase_c domain-containing protein;HATPase_c domain-containing protein;Trap1 protein (Fragment);Trap1 protein (Fragment);Heat shock protein 75 kDa, mitochondrial	Q3TK29;Q3UPJ8;Q922R9;Q922Z3;Q9CQN1	8	8	8	7	8	8		8	8	8	8	8	222150	229902	157048	197784	231521
P26369;Q80XR5	U2af2	Splicing factor U2AF 65 kDa subunit;U2 snRNP auxiliary factor large subunit	P26369;Q80XR5	8	8	8	7	8	8		8	8	8	8	8	624063	460672	475754	724668	804535
Q9CR68	Uqcrfs1	Cytochrome b-c1 complex subunit Rieske, mitochondrial	Q9CR68	8	7	7	6	7	7		8	8	8	8	8	993278	1985261	887247	886993	374719
E9PXY8;F8VPX1;Q6A4J8	Usp7	Ubiquitin carboxyl-terminal hydrolase 7	E9PXY8;F8VPX1;Q6A4J8	8	8	8	7	7	8		8	8	8	8	8	164311	199393	164393	166004	228076
Q3TXD3;Q499X4;Q5RKP0;Q62465	Vat1	PKS_ER domain-containing protein;Vesicle amine transport protein 1 homolog (T californica);Vat1 protein (Fragment);Synaptic vesicle membrane protein VAT-1 homolog	Q3TXD3;Q499X4;Q5RKP0;Q62465	8	7	8	8	7	8		8	8	8	8	8	171931	223204	337510	250058	1.29074e+06
Q3TJ43;Q3TKU6;Q3TRJ1;Q9EQH3	Vps35	Vacuolar protein sorting-associated protein 35	Q3TJ43;Q3TKU6;Q3TRJ1;Q9EQH3	8	5	5	4	5	8		8	8	8	8	8	37974.3	23542.1	14918.1	42916.4	251304
B2RQQ8;P08122	Col4a2	Collagen, type IV, alpha 2;Collagen alpha-2(IV) chain	B2RQQ8;P08122	7	7	7	7	7	7		7	7	7	7	7	1.00062e+06	1.26241e+06	1.50505e+06	1.38054e+06	1.0339e+06
Q3TZ32;Q3UD67;Q8BGQ7	Aars;Aars;Aars1	Alanine--tRNA ligase;Alanine--tRNA ligase;Alanine--tRNA ligase, cytoplasmic	Q3TZ32;Q3UD67;Q8BGQ7	7	7	7	6	7	7		7	7	7	7	7	205934	172976	191669	194359	204447
P17426	Ap2a1	AP-2 complex subunit alpha-1	P17426	7	4	5	6	4	7		7	7	7	7	7	23819.3	23840.8	17846.4	15605.9	148857
A0A0R4J107;Q8R146	Apeh	Acyl-peptide hydrolase (Fragment);Acylamino-acid-releasing enzyme	A0A0R4J107;Q8R146	7	7	7	7	7	7		7	7	7	7	7	136080	135993	140912	68317.4	269360
A0A1L1SS44;Q06335;Q3UDL6;Q60709;Q61482;Q64348;Q7TT34	Aplp2;Aplp2;Aplp2;Aplp2;Cdebp;Aplp2;Aplp2	Amyloid-like protein 2 (Fragment);Amyloid-like protein 2;Uncharacterized protein;Amyloid-like protein 2;CDE1-binding protein CDEBP;CDE1-binding protein CDEBP;Amyloid beta (A4)-like protein 2	A0A1L1SS44;Q06335;Q3UDL6;Q60709;Q61482;Q64348;Q7TT34	7	7	7	7	7	7		7	7	7	7	7	424685	418728	517945	565994	516713
Q99PT1	Arhgdia	Rho GDP-dissociation inhibitor 1	Q99PT1	7	7	7	7	7	7		7	7	7	7	7	781341	837008	918584	1.39308e+06	498728
Q9JM76	Arpc3	Actin-related protein 2/3 complex subunit 3	Q9JM76	7	6	6	5	7	6		7	7	7	7	7	1.06265e+06	677210	893089	603916	1.52352e+06
A2AKU9	Atp5c1	ATP synthase subunit gamma	A2AKU9	7	6	7	7	7	7		7	7	7	7	7	2823339	5060663	2.61428e+06	1.83523e+06	1.60715e+06
Q9CY64	Blvra	Biliverdin reductase A	Q9CY64	7	5	5	6	7	5		7	7	7	7	7	275181	193890	212222	415867	374358
A2A997;A2A998;Q8K182	C8a	Complement component C8 alpha chain	A2A997;A2A998;Q8K182	7	5	5	5	7	5		7	7	7	7	7	122486	86570.9	199805	397691	185245
Q6ZQ38	Cand1	Cullin-associated NEDD8-dissociated protein 1	Q6ZQ38	7	3	4	4	3	7		7	7	7	7	7	51151.9	58349.7	80380	27423.2	364248
Q3UFZ6;Q60865	Caprin1	Caprin-1_dimer domain-containing protein (Fragment);Caprin-1	Q3UFZ6;Q60865	7	6	5	6	7	6		7	7	7	7	7	289740	226746	195334	340452	410008
Q32P00;Q9DCC5	Cbx3	Chromobox homolog 3 (Drosophila HP1 gamma);Cbx3 protein	Q32P00;Q9DCC5	7	6	5	5	7	6		7	7	7	7	7	99412.1	107888	48927	292964	160317
Q61081	Cdc37	Hsp90 co-chaperone Cdc37	Q61081	7	7	7	6	6	7		7	7	7	7	7	285503	223980	293257	575225	505673
Q543N5;Q9QYB1	Clic4	Chloride intracellular channel protein;Chloride intracellular channel protein 4	Q543N5;Q9QYB1	7	3	7	6	6	7		7	7	7	7	7	173658	210857	104507	345448	331282
Q9DBP5	Cmpk1	UMP-CMP kinase	Q9DBP5	7	5	5	5	7	5		7	7	7	7	7	259304	203975	194370	594570	390765
Q08093;Q543F3	Cnn2	Calponin-2;Calponin	Q08093;Q543F3	7	6	7	7	7	7		7	7	7	7	7	401259	355525	438624	787940	612565
Q9JIF7	Copb1	Coatomer subunit beta	Q9JIF7	7	4	2	2	1	7		7	7	7	7	7	85710.4	328011	78291.7	33655.8	990132
Q60936	Coq8a	Atypical kinase COQ8A, mitochondrial	Q60936	7	6	7	5	4	4		7	7	7	7	7	77535.4	616374	113649	54034.9	44887.6
F6SFF5;Q8K1Z0	Coq9	Ubiquinone biosynthesis protein (Fragment);Ubiquinone biosynthesis protein COQ9, mitochondrial	F6SFF5;Q8K1Z0	7	6	7	6	6	6		7	7	7	7	7	860323	2.33608e+06	491868	404643	338505
Q00493;Q543R4	Cpe	Carboxypeptidase E	Q00493;Q543R4	7	7	7	7	6	7		7	7	7	7	7	169718	193775	180738	263688	154277
Q5ND51;Q64010;Q91VM1	Crk	V-crk sarcoma virus CT10 oncogene-like protein;Adapter molecule crk;V-crk sarcoma virus CT10 oncogene homolog (Avian)	Q5ND51;Q64010;Q91VM1	7	7	7	7	7	7		7	7	7	7	7	214632	149345	126843	200966	168058
Q99KV1	Dnajb11	DnaJ homolog subfamily B member 11	Q99KV1	7	7	6	7	7	7		7	7	7	7	7	324896	266836	317561	455111	408850
Q91WN1	Dnajc9	DnaJ homolog subfamily C member 9	Q91WN1	7	7	7	6	4	7		7	7	7	7	7	274497	197091	270996	468643	400018
Q8C3J5	Dock2	Dedicator of cytokinesis protein 2	Q8C3J5	7	3	4	1	4	7		7	7	7	7	7	14925.6	18604.8	14939.3	15387.7	91456.6
Q8BPB5	Efemp1	EGF-containing fibulin-like extracellular matrix protein 1	Q8BPB5	7	7	7	7	7	7		7	7	7	7	7	411431	272442	473440	195361	290257
A2AH85;G3UZ34;O08810;Q3TMY8;Q3U5Q3;Q543F1;Q6A0E3	Eftud2	116 kDa U5 small nuclear ribonucleoprotein component;116 kDa U5 small nuclear ribonucleoprotein component;116 kDa U5 small nuclear ribonucleoprotein component;116 kDa U5 small nuclear ribonucleoprotein component;116 kDa U5 small nuclear ribonucleoprotein component;116 kDa U5 small nuclear ribonucleoprotein component;116 kDa U5 small nuclear ribonucleoprotein component (Fragment)	A2AH85;G3UZ34;O08810;Q3TMY8;Q3U5Q3;Q543F1;Q6A0E3	7	6	4	4	4	7		7	7	7	7	7	53329.8	44925.4	34979.9	83310.3	153981
Q8R1B4	Eif3c	Eukaryotic translation initiation factor 3 subunit C	Q8R1B4	7	7	7	7	6	7		7	7	7	7	7	83795.3	116722	104310	139122	325738
A0JNY7;F7CBP1;G3XA17;Q62448	Eif4g2	Eukaryotic translation initiation factor 4, gamma 2;Eukaryotic translation initiation factor 4 gamma 2;Eukaryotic translation initiation factor 4 gamma 2;Eukaryotic translation initiation factor 4 gamma 2	A0JNY7;F7CBP1;G3XA17;Q62448	7	6	7	6	5	7		7	7	7	7	7	48565.1	62588.6	29303.3	64061.3	124433
P59325;Q3TQR3	Eif5	Eukaryotic translation initiation factor 5	P59325;Q3TQR3	7	6	6	6	6	6		7	7	7	7	7	300303	254682	293599	415496	329544
G3UXY9;Q9R1E6	Enpp2	Ectonucleotide pyrophosphatase/phosphodiesterase family member 2	G3UXY9;Q9R1E6	7	7	6	7	6	7		7	7	7	7	7	127998	172291	209468	150878	123369
Q9EQH2	Erap1	Endoplasmic reticulum aminopeptidase 1	Q9EQH2	7	5	4	3	4	7		7	7	7	7	7	32273.3	43801.1	20294.5	28777.6	126116
P04117;Q542H7	Fabp4	Fatty acid-binding protein, adipocyte;Adipocyte-type fatty acid-binding protein	P04117;Q542H7	7	6	6	6	7	6		7	7	7	7	7	482853	523491	494769	975001	554042
Q5MJS3	Fam20c	Extracellular serine/threonine protein kinase FAM20C	Q5MJS3	7	7	7	7	6	7		7	7	7	7	7	460531	411103	543007	147851	393043
A0A494BAI5;F6T2S0;P22315;Q4QRK2;Q544X6;Q8C3V7	Fech	Ferrochelatase;Ferrochelatase;Ferrochelatase, mitochondrial;Fech protein (Fragment);Ferrochelatase;Ferrochelatase	A0A494BAI5;F6T2S0;P22315;Q4QRK2;Q544X6;Q8C3V7	7	6	6	7	6	7		7	7	7	7	7	232858	273587	276822	362239	264365
Q9R059	Fhl3	Four and a half LIM domains protein 3	Q9R059	7	6	6	6	7	5		7	7	7	7	7	575516	840779	392070	247125	338682
B2RRH9;Q3THK7	Gmps	Glutamine amidotransferase;GMP synthase [glutamine-hydrolyzing]	B2RRH9;Q3THK7	7	7	6	3	5	7		7	7	7	7	7	51192.4	32089.4	37133.6	48085.5	67476.1
Q3U1B1	Gnb1	WD_REPEATS_REGION domain-containing protein	Q3U1B1	7	5	6	6	7	5		7	7	7	7	7	261952	193393	272186	269469	225487
P46412	Gpx3	Glutathione peroxidase 3	P46412	7	6	6	6	7	6		7	7	7	7	7	3.04513e+06	1.95375e+06	3.76221e+06	2673509	1.74255e+06
A0A1B0GT92;Q9Z1E4	Gys1	Glycogen [starch] synthase;Glycogen [starch] synthase, muscle	A0A1B0GT92;Q9Z1E4	7	7	7	6	4	7		7	7	7	7	7	194636	490482	247274	90351.1	385256
B1AUX2;Q61191	Hcfc1	Host cell factor 1	B1AUX2;Q61191	7	7	7	7	7	7		7	7	7	7	7	323354	214357	343819	360474	351819
Q8QZS1	Hibch	3-hydroxyisobutyryl-CoA hydrolase, mitochondrial	Q8QZS1	7	7	7	6	4	6		7	7	7	7	7	132882	290993	110233	139738	113539
A0JLV3;B2RTK3;B2RVD5;P10853;P10854;Q64475;Q64478;Q64525;Q6ZWY9;Q8CBB6;Q8CGP1;Q8CGP2;Q921L4	Hist1h2bj;H2bc14;H2bc12;H2bc7;H2bc14;H2bc3;H2bc9;Hist2h2bb;H2bc4;H2bc24;H2bc12;Hist1h2bp;LOC665622	Histone H2B (Fragment);Histone H2B;Histone H2B;Histone H2B type 1-F/J/L;Histone H2B type 1-M;Histone H2B type 1-B;Histone H2B type 1-H;Histone H2B type 2-B;Histone H2B type 1-C/E/G;Histone H2B;Histone H2B type 1-K;Histone H2B type 1-P;Histone H2B	A0JLV3;B2RTK3;B2RVD5;P10853;P10854;Q64475;Q64478;Q64525;Q6ZWY9;Q8CBB6;Q8CGP1;Q8CGP2;Q921L4	7	4	5	5	7	5		7	7	7	7	7	38293168	23446286	24323048	97136752	36946840
G3UVV4;P17710;Q3TJE3;Q3UPC4;Q6GQU1	Hk1	Hexokinase;Hexokinase-1;Hexokinase;Hexokinase;Hexokinase	G3UVV4;P17710;Q3TJE3;Q3UPC4;Q6GQU1	7	5	6	6	7	7		7	7	7	7	7	144226	119808	159262	152886	377952
P14901;Q3U5H8;Q3U5U6	Hmox1	Heme oxygenase 1;Heme oxygenase (biliverdin-producing) (Fragment);Heme oxygenase	P14901;Q3U5H8;Q3U5U6	7	5	5	5	7	5		7	7	7	7	7	264189	288041	306700	899901	398135
P70333	Hnrnph2	Heterogeneous nuclear ribonucleoprotein H2	P70333	7	6	7	7	7	7		7	7	7	7	7	995340	767878	1.0265e+06	1.44218e+06	1.08744e+06
E9Q0U7;Q61699	Hsph1	Heat shock protein 105 kDa	E9Q0U7;Q61699	7	7	7	7	7	7		7	7	7	7	7	216593	197475	191775	151373	414233
D3YX27;F6TCV0;Q3TXN0;Q3UJR3;Q9JIY5	Htra2	Serine protease HTRA2, mitochondrial;Serine protease HTRA2, mitochondrial (Fragment);PDZ domain-containing protein (Fragment);PDZ domain-containing protein;Serine protease HTRA2, mitochondrial	D3YX27;F6TCV0;Q3TXN0;Q3UJR3;Q9JIY5	7	5	5	5	7	6		7	7	7	7	7	204178	132516	175398	365220	163120
Q07079;Q3UQV0	Igfbp5	Insulin-like growth factor-binding protein 5	Q07079;Q3UQV0	7	6	6	6	7	6		7	7	7	7	7	2515390	2.36248e+06	2480771	4.09613e+06	2.57484e+06
O54824;Q3UZ81	Il16	Pro-interleukin-16	O54824;Q3UZ81	7	7	7	6	6	7		7	7	7	7	7	142319	98498.5	124828	263910	304405
Q3TIV6;Q8C1V4;Q8C292;Q8CFK5;Q8R2P8;Q99MN1	Kars;Kars;Kars;Kars;Kars;Kars1	Lysine--tRNA ligase	Q3TIV6;Q8C1V4;Q8C292;Q8CFK5;Q8R2P8;Q99MN1	7	7	7	7	7	7		7	7	7	7	7	275514	276599	246944	387171	387663
Q32P04;Q922U2	Krt5	Keratin 5;Keratin, type II cytoskeletal 5	Q32P04;Q922U2	7	4	5	6	7	5		7	7	7	7	7	376221	290838	314964	323390	663074
P11672	Lcn2	Neutrophil gelatinase-associated lipocalin	P11672	7	5	5	5	7	5		7	7	7	7	7	665656	260752	397595	1.93174e+06	1.4302e+06
P16110;Q3V471;Q8C253	Lgals3	Galectin-3;Galectin (Fragment);Galectin	P16110;Q3V471;Q8C253	7	7	7	7	6	7		7	7	7	7	7	1.23193e+06	797582	992051	2866267	2.09831e+06
P28301;Q3TLP7;Q3TP83;Q3TX90;Q3TXH3;Q3UXV2	Lox	Protein-lysine 6-oxidase;Lysyl oxidase homolog;Lysyl oxidase homolog;Lysyl oxidase homolog;Lysyl oxidase homolog;Lysyl oxidase homolog (Fragment)	P28301;Q3TLP7;Q3TP83;Q3TX90;Q3TXH3;Q3UXV2	7	7	7	6	7	7		7	7	7	7	7	4046934	3434576	4893105	5964702	3.36998e+06
Q3TF84;Q922Q8	Lrrc59	Uncharacterized protein;Leucine-rich repeat-containing protein 59	Q3TF84;Q922Q8	7	7	6	7	5	7		7	7	7	7	7	251633	246471	457349	307517	572557
P51942	Matn1	Cartilage matrix protein	P51942	7	7	7	7	7	7		7	7	7	7	7	221112	146244	146555	320219	119153
Q99MR8	Mccc1	Methylcrotonoyl-CoA carboxylase subunit alpha, mitochondrial	Q99MR8	7	7	7	7	5	7		7	7	7	7	7	132800	191466	164740	79255.3	84765.4
Q99KE1	Me2	NAD-dependent malic enzyme, mitochondrial	Q99KE1	7	7	6	7	6	7		7	7	7	7	7	101956	58095.1	82638.3	164001	113246
B2RXZ9;Q8VCR8	Mylk2	Myosin light chain kinase 2, skeletal/cardiac muscle;Myosin light chain kinase 2, skeletal/cardiac muscle	B2RXZ9;Q8VCR8	7	6	7	7	2	6		7	7	7	7	7	127331	418036	159847	25847.7	60252
A2ABU4	Myom3	Myomesin-3	A2ABU4	7	7	7	7	5	6		7	7	7	7	7	174866	581255	308126	89655.1	77542.8
Q9DCS9	Ndufb10	NADH dehydrogenase [ubiquinone] 1 beta subcomplex subunit 10	Q9DCS9	7	6	7	7	7	6		7	7	7	7	7	576994	1.02111e+06	487817	596239	257514
Q9DCT2	Ndufs3	NADH dehydrogenase [ubiquinone] iron-sulfur protein 3, mitochondrial	Q9DCT2	7	6	6	6	6	6		7	7	7	7	7	723495	1452775	823602	528354	261186
Q9D6J6	Ndufv2	NADH dehydrogenase [ubiquinone] flavoprotein 2, mitochondrial	Q9D6J6	7	7	7	6	6	6		7	7	7	7	7	889915	2.75579e+06	659860	483061	497334
Q8C112;Q8K2B0	P3h4	Uncharacterized protein (Fragment);Endoplasmic reticulum protein SC65	Q8C112;Q8K2B0	7	7	7	5	6	7		7	7	7	7	7	260239	261093	219296	282396	215839
A0A2R8VHP9;A0A2R8VI25;B2M1R7;Q3TT81;Q61990	Pcbp2	Poly(rC)-binding protein 2	A0A2R8VHP9;A0A2R8VI25;B2M1R7;Q3TT81;Q61990	7	7	7	6	6	7		7	7	7	7	7	856485	611354	713638	1341748	1.45127e+06
A0A0R4J0G0;Q8BH04	Pck2	Phosphoenolpyruvate carboxykinase (GTP);Phosphoenolpyruvate carboxykinase [GTP], mitochondrial	A0A0R4J0G0;Q8BH04	7	7	6	6	7	7		7	7	7	7	7	298551	207103	234791	379727	250175
Q3TVT6;Q3UYP2;Q9CQF9	Pcyox1	Prenylcys_lyase domain-containing protein;Prenylcys_lyase domain-containing protein;Prenylcysteine oxidase	Q3TVT6;Q3UYP2;Q9CQF9	7	6	7	6	3	7		7	7	7	7	7	127426	97538.9	112087	103493	246327
D9J303;E9Q8P5;F8WJI6;Q9CRA2	Pdlim5	ENH isoform 3a;PDZ and LIM domain protein 5;PDZ and LIM domain protein 5;PDZ and LIM domain protein 5	D9J303;E9Q8P5;F8WJI6;Q9CRA2	7	7	7	6	7	6		7	7	7	7	7	547202	668111	676341	605022	360270
Q3TD51;Q570Z8;Q7M6Y3	Picalm	ENTH domain-containing protein;MKIAA4114 protein (Fragment);Phosphatidylinositol-binding clathrin assembly protein	Q3TD51;Q570Z8;Q7M6Y3	7	7	7	7	6	7		7	7	7	7	7	136908	120165	138240	94112.4	233130
Q4FK49;Q8BTY3;Q9D819	Ppa1	Inorganic diphosphatase;Inorganic diphosphatase;Inorganic pyrophosphatase	Q4FK49;Q8BTY3;Q9D819	7	5	5	3	6	6		7	7	7	7	7	173576	138443	46602.4	430437	186818
Q3UB60;Q9CR16	Ppid	Uncharacterized protein;Peptidyl-prolyl cis-trans isomerase D	Q3UB60;Q9CR16	7	7	7	6	6	7		7	7	7	7	7	249269	223122	187092	315614	373015
Q545D8;Q61878	Prg2	Proteoglycan 2, bone marrow;Bone marrow proteoglycan	Q545D8;Q61878	7	5	5	5	7	5		7	7	7	7	7	1.34156e+06	1.15243e+06	1.29276e+06	8615556	4.11882e+06
O08795;Q3TWG2;Q3U518	Prkcsh	Glucosidase 2 subunit beta	O08795;Q3TWG2;Q3U518	7	7	7	7	5	7		7	7	7	7	7	705233	492128	435753	875414	827250
Q99PV0	Prpf8	Pre-mRNA-processing-splicing factor 8	Q99PV0	7	2	3	2	4	7		7	7	7	7	7	128732	160706	34173.9	56877.7	431496
A0A0R4IZY6;Q61096	Prtn3	Myeloblastin	A0A0R4IZY6;Q61096	7	7	7	7	7	7		7	7	7	7	7	2424344	1.30329e+06	1.02218e+06	3.18376e+06	5.2357e+06
B2RUD7;E9PZ00;J3QPG5;K3W4L3;Q3TID4;Q3TIT5;Q3TKB2;Q3TWE9;Q3TWL8;Q3TWM9;Q3TXJ0;Q3TXP9;Q3U5W2;Q3U825;Q3U897;Q3U8C4;Q3UAS4;Q3UE29;Q3UFE8;Q61207;Q8BFQ1	Psap	Psap protein;Prosaposin;Prosaposin;Prosaposin;Uncharacterized protein;Uncharacterized protein;Uncharacterized protein;Uncharacterized protein;Uncharacterized protein;Uncharacterized protein (Fragment);Uncharacterized protein;Uncharacterized protein;Uncharacterized protein;Uncharacterized protein;Uncharacterized protein;Uncharacterized protein;Uncharacterized protein;Uncharacterized protein;Unchar…	B2RUD7;E9PZ00;J3QPG5;K3W4L3;Q3TID4;Q3TIT5;Q3TKB2;Q3TWE9;Q3TWL8;Q3TWM9;Q3TXJ0;Q3TXP9;Q3U5W2;Q3U825;Q3U897;Q3U8C4;Q3UAS4;Q3UE29;Q3UFE8;Q61207;Q8BFQ1	7	5	6	5	7	7		7	7	7	7	7	651378	780073	355582	541695	1.38986e+06
P62192;Q542I9	Psmc1	26S proteasome regulatory subunit 4;AAA domain-containing protein	P62192;Q542I9	7	5	5	4	7	5		7	7	7	7	7	290750	342844	279383	305200	306463
P62334;Q14AQ1;Q8QZS9	Psmc6	26S proteasome regulatory subunit 10B;Proteasome (Prosome, macropain) 26S subunit, ATPase, 6;Psmc6 protein (Fragment)	P62334;Q14AQ1;Q8QZS9	7	7	7	7	7	7		7	7	7	7	7	194469	228930	158834	336575	260078
Q05CG9;Q3TXS7;Q8BU34;Q8CGG2	Psmd1	26S proteasome non-ATPase regulatory subunit 1 (Fragment);26S proteasome non-ATPase regulatory subunit 1;26S proteasome non-ATPase regulatory subunit 1 (Fragment);26S proteasome non-ATPase regulatory subunit 1 (Fragment)	Q05CG9;Q3TXS7;Q8BU34;Q8CGG2	7	6	6	5	6	7		7	7	7	7	7	320499	407203	333195	529059	1.07678e+06
A1L3B8;P26516	Psmd7	Proteasome (Prosome, macropain) 26S subunit, non-ATPase, 7;26S proteasome non-ATPase regulatory subunit 7	A1L3B8;P26516	7	7	7	7	6	7		7	7	7	7	7	238783	179090	136026	78185.2	193354
O35074;Q8BXC0	Ptgis	Prostacyclin synthase	O35074;Q8BXC0	7	4	6	6	5	7		7	7	7	7	7	32042.5	41546.8	42049.5	16851.2	174895
Q50HX2;Q50HX4;Q91V41	Rab14	Ras-related protein Rab-14	Q50HX2;Q50HX4;Q91V41	7	6	6	7	7	6		7	7	7	7	7	203745	121220	215417	185196	384983
P62821;Q0PD67;Q3UB66	Rab1A;Rab1a;Rab1a	Ras-related protein Rab-1A;Rab1A;Uncharacterized protein	P62821;Q0PD67;Q3UB66	7	7	6	7	7	7		7	7	7	7	7	248516	181391	301442	109707	532177
K7Q7T7;P63001;Q3TLP8;Q8BPG5;Q9D859	Rac1	RAS-related C3 botulinum substrate 1;Ras-related C3 botulinum toxin substrate 1;Ras-related C3 botulinum toxin substrate 1;Uncharacterized protein;Uncharacterized protein	K7Q7T7;P63001;Q3TLP8;Q8BPG5;Q9D859	7	7	7	7	7	7		7	7	7	7	7	539081	571711	810622	1162034	2942567
Q3U313;Q8VH51	Rbm39	Uncharacterized protein;RNA-binding protein 39	Q3U313;Q8VH51	7	7	7	6	6	7		7	7	7	7	7	474810	358916	443575	585416	585288
H7BWY6;Q00724;Q3TF08	Rbp4	Plasma retinol-binding protein;Retinol-binding protein 4;Plasma retinol-binding protein (Fragment)	H7BWY6;Q00724;Q3TF08	7	7	7	6	5	7		7	7	7	7	7	502783	419324	331400	432912	488854
C0HKG5;C0HKG6;Q5FWA0	Rnaset2a;Rnaset2b;Rnaset2b	Ribonuclease T2-A;Ribonuclease T2-B;Ribonuclease T2B	C0HKG5;C0HKG6;Q5FWA0	7	6	6	7	7	6		7	7	7	7	7	298221	277269	350789	521336	323040
A2AM97;I7HLV2;Q3THJ6;Q6ZWV3	RP23-436K3.4-001;Rpl10;;Rpl10	Ribosomal protein 10;60S ribosomal protein L10 (Fragment);Ribosomal_L16 domain-containing protein;60S ribosomal protein L10	A2AM97;I7HLV2;Q3THJ6;Q6ZWV3	7	6	6	7	7	7		7	7	7	7	7	1171366	667362	850778	1.39765e+06	1538702
Q3U8B3;Q5SWN2;Q8VEE4	Rpa1	Replication protein A subunit;Replication protein A subunit;Replication protein A 70 kDa DNA-binding subunit	Q3U8B3;Q5SWN2;Q8VEE4	7	7	5	6	7	7		7	7	7	7	7	83604.3	67123.4	31620	116619	139995
P35979;Q5BLK0	Rpl12	60S ribosomal protein L12	P35979;Q5BLK0	7	6	6	6	7	6		7	7	7	7	7	2.12051e+06	1.29634e+06	1.65591e+06	2.12054e+06	1.95309e+06
P27659;Q3T9U9;Q3U9L3;Q3UB15;Q3UB67;Q3UB90	Rpl3	60S ribosomal protein L3;Uncharacterized protein;Uncharacterized protein;Uncharacterized protein;Uncharacterized protein;Uncharacterized protein	P27659;Q3T9U9;Q3U9L3;Q3UB15;Q3UB67;Q3UB90	7	6	6	6	7	6		7	7	7	7	7	327604	184243	269570	544923	317387
P12970;Q58ET1;Q5EBG5;Q6P1A9;Q80UT7	Rpl7a	60S ribosomal protein L7a;60S ribosomal protein L7a;60S ribosomal protein L7a;60S ribosomal protein L7a;60S ribosomal protein L7a (Fragment)	P12970;Q58ET1;Q5EBG5;Q6P1A9;Q80UT7	7	7	7	7	7	7		7	7	7	7	7	292383	195379	241667	501134	355723
P62301;Q5BLJ7;Q921R2	Rps13	40S ribosomal protein S13	P62301;Q5BLJ7;Q921R2	7	5	5	5	7	5		7	7	7	7	7	418847	238043	281631	923683	528776
P63276;Q5M9L7;Q8BT90	Rps17	40S ribosomal protein S17;40S ribosomal protein S17;40S ribosomal protein S17 (Fragment)	P63276;Q5M9L7;Q8BT90	7	5	6	6	6	7		7	7	7	7	7	404859	263351	304024	844341	492560
P25444;Q3TXR5;Q3TXS9;Q58EU3	Rps2	40S ribosomal protein S2	P25444;Q3TXR5;Q3TXS9;Q58EU3	7	7	7	6	7	7		7	7	7	7	7	1.9478e+06	1.41372e+06	1.32211e+06	2.16135e+06	2.11525e+06
Q3TJ01;Q99LF4	Rtcb	RNA-splicing ligase RtcB homolog	Q3TJ01;Q99LF4	7	7	6	7	7	7		7	7	7	7	7	263357	307605	294361	255648	252126
P31725;Q3UP42	S100a9	Protein S100-A9;Uncharacterized protein	P31725;Q3UP42	7	3	4	4	7	6		7	7	7	7	7	17102814	14177210	13589618	160517600	53121012
P26638;Q3U6F6;Q3U8N1;Q8C483	Sars1;Sars;Sars;Sars	Serine--tRNA ligase, cytoplasmic;Seryl-tRNA synthetase;Seryl-tRNA synthetase;Seryl-tRNA synthetase	P26638;Q3U6F6;Q3U8N1;Q8C483	7	5	7	7	6	7		7	7	7	7	7	136700	168630	180592	209623	191153
Q3UUU4;Q9R1T4	Septin6	Septin;Septin-6	Q3UUU4;Q9R1T4	7	7	7	7	7	7		7	7	7	7	7	878434	686771	1.07714e+06	592240	828711
Q8R121	Serpina10	Protein Z-dependent protease inhibitor	Q8R121	7	6	7	6	7	7		7	7	7	7	7	352659	368560	448877	481790	354556
Q91V61	Sfxn3	Sideroflexin-3	Q91V61	7	7	7	5	7	7		7	7	7	7	7	267433	235880	301087	332616	252221
A0A1L1STC6;Q6ZWR6	Syne1	Nesprin-1	A0A1L1STC6;Q6ZWR6	7	3	5	2	1	7		7	7	7	7	7	24757	31548.5	6471.36	18117.4	113801
Q3UN19;Q9JLH8	Tmod4	Uncharacterized protein;Tropomodulin-4	Q3UN19;Q9JLH8	7	6	7	6	4	5		7	7	7	7	7	395596	1.03218e+06	353226	92262.7	89868.7
A0A338P786;P68037;Q561N4	Ube2l3	Ubiquitin-conjugating enzyme E2 L3 (Fragment);Ubiquitin-conjugating enzyme E2 L3;Ubiquitin-conjugating enzyme E2L 3	A0A338P786;P68037;Q561N4	7	7	7	6	6	7		7	7	7	7	7	508579	532419	481778	482874	534776
P70460	Vasp	Vasodilator-stimulated phosphoprotein	P70460	7	7	7	7	7	7		7	7	7	7	7	182344	160295	128236	553533	532181
Q6P5F9	Xpo1	Exportin-1	Q6P5F9	7	0	1	2	1	7		7	7	7	7	7	6371.28	199322	22664.9	31373.1	2.22563e+06
A2A5N2;Q9CQV8	Ywhab	Tyrosine 3-monooxygenase/tryptophan 5-monooxygenase activation protein, beta polypeptide;14-3-3 protein beta/alpha	A2A5N2;Q9CQV8	7	4	5	5	5	5		7	7	7	7	7	433582	380899	256971	278604	490035
P68510	Ywhah	14-3-3 protein eta	P68510	7	5	6	6	6	6		7	7	7	7	7	405624	354858	349412	232167	541073
A0A1B0GSI7;P02463	Col4a1	Collagen alpha-1(IV) chain	A0A1B0GSI7;P02463	6	4	5	3	6	4		6	6	6	6	6	317553	429717	451948	592598	238413
A0A140T8T7;A0A140T8W1;A6H584	Col6a5	Collagen alpha-5(VI) chain	A0A140T8T7;A0A140T8W1;A6H584	6	6	5	5	3	6		6	6	6	6	6	92690.3	49805	151474	83396.7	110468
P10404;Q61876;Q61877;Q80SW4;Q811M8;Q811N6	;;;env;env;env	MLV-related proviral Env polyprotein;Uncharacterized protein;Envelope protein;Envelope polyprotein;Envelope polyprotein;Envelope polyprotein	P10404;Q61876;Q61877;Q80SW4;Q811M8;Q811N6	6	5	5	5	5	6		6	6	6	6	6	112406	66385.9	35523.2	143808	185532
P61222;Q3TIU8;Q3TJM9;Q3UHY8;Q6NXX7	Abce1	ATP-binding cassette sub-family E member 1;Uncharacterized protein;Uncharacterized protein;Uncharacterized protein;Abce1 protein (Fragment)	P61222;Q3TIU8;Q3TJM9;Q3UHY8;Q6NXX7	6	4	5	4	5	5		6	6	6	6	6	65290.3	88049	69902.3	142411	116009
Q07417	Acads	Short-chain specific acyl-CoA dehydrogenase, mitochondrial	Q07417	6	6	6	5	6	6		6	6	6	6	6	323979	613682	382559	323714	264147
Q8VCW8	Acsf2	Medium-chain acyl-CoA ligase ACSF2, mitochondrial	Q8VCW8	6	6	6	6	6	6		6	6	6	6	6	172725	116907	155367	189752	142639
B9EIE9;P46664	Adss;Adss2	Adenylosuccinate synthetase isozyme 2	B9EIE9;P46664	6	6	6	6	5	6		6	6	6	6	6	131995	91625.4	140094	27779.1	114161
Q9WTP6	Ak2	Adenylate kinase 2, mitochondrial	Q9WTP6	6	5	5	5	6	6		6	6	6	6	6	503377	480239	565240	732251	403095
Q07456	Ambp	Protein AMBP	Q07456	6	6	6	5	6	6		6	6	6	6	6	319230	247727	286043	328131	281158
Q3UW32;Q9EST5	Anp32b	LRRcap domain-containing protein (Fragment);Acidic leucine-rich nuclear phosphoprotein 32 family member B	Q3UW32;Q9EST5	6	3	4	5	6	4		6	6	6	6	6	960454	774474	941174	1.71207e+06	1.0261e+06
P84091;Q3TH69;Q3TWV4;Q5FWI9;Q6A0C9	Ap2m1	AP-2 complex subunit mu;AP-2 complex subunit mu;AP-2 complex subunit mu;AP-2 complex subunit mu;AP-2 complex subunit mu (Fragment)	P84091;Q3TH69;Q3TWV4;Q5FWI9;Q6A0C9	6	6	4	6	6	6		6	6	6	6	6	230949	172448	199467	200435	457627
Q9D7N9	Apmap	Adipocyte plasma membrane-associated protein	Q9D7N9	6	4	4	3	6	4		6	6	6	6	6	207146	182987	199421	529879	201380
E9PUF7;Q61210;Q6KAM6	Arhgef1	Rho guanine nucleotide exchange factor 1;Rho guanine nucleotide exchange factor 1;MFLJ00369 protein (Fragment)	E9PUF7;Q61210;Q6KAM6	6	6	6	6	6	6		6	6	6	6	6	66009.6	56153.9	69809.1	105741	116199
Q3TWT5;Q3U646;Q3U8A7;Q78P93;Q9WV54	Asah1	Ceramidase;Ceramidase;Ceramidase;Ceramidase;Acid ceramidase	Q3TWT5;Q3U646;Q3U8A7;Q78P93;Q9WV54	6	6	6	6	6	6		6	6	6	6	6	227949	148823	236206	159582	246374
Q149J9;Q8BHE5	Bmp3	Bone morphogenetic protein 3	Q149J9;Q8BHE5	6	5	6	6	5	6		6	6	6	6	6	214829	214528	227537	315071	203252
A0A140LHA2;Q9WVA3	Bub3	Mitotic checkpoint protein BUB3	A0A140LHA2;Q9WVA3	6	6	5	6	6	6		6	6	6	6	6	304078	201404	257150	277983	362655
Q9CXW3	Cacybp	Calcyclin-binding protein	Q9CXW3	6	6	6	6	6	6		6	6	6	6	6	303209	175794	192279	249030	335454
A0A0G2JGS4;E9Q1T1;E9Q1V9;E9Q1W0;Q6PHZ2	Camk2d	Calcium/calmodulin-dependent protein kinase;Calcium/calmodulin-dependent protein kinase;Calcium/calmodulin-dependent protein kinase;Calcium/calmodulin-dependent protein kinase;Calcium/calmodulin-dependent protein kinase type II subunit delta	A0A0G2JGS4;E9Q1T1;E9Q1V9;E9Q1W0;Q6PHZ2	6	6	6	6	5	6		6	6	6	6	6	261575	252122	324300	283451	209918
A0A2I3BQP6;Q6ZWS7;Q923T9	Camk2g	Calcium/calmodulin-dependent protein kinase;Calcium/calmodulin-dependent protein kinase;Calcium/calmodulin-dependent protein kinase type II subunit gamma	A0A2I3BQP6;Q6ZWS7;Q923T9	6	6	6	6	6	6		6	6	6	6	6	381178	555687	577532	340985	279528
P51437;Q3TZ97	Camp	Cathelicidin antimicrobial peptide;CAP18_C domain-containing protein	P51437;Q3TZ97	6	4	4	4	6	4		6	6	6	6	6	4420844	2.54051e+06	3.16185e+06	10630323	13330339
B9EHC7;F6QYE1;O09161	Casq2	Calsequestrin;Calsequestrin;Calsequestrin-2	B9EHC7;F6QYE1;O09161	6	6	6	6	3	4		6	6	6	6	6	160023	388180	205589	94163.7	48765.5
Q63918	Cavin2	Caveolae-associated protein 2	Q63918	6	6	6	6	6	6		6	6	6	6	6	253353	307228	448496	264709	174890
P60766	Cdc42	Cell division control protein 42 homolog	P60766	6	6	5	5	5	6		6	6	6	6	6	190723	146010	217741	214717	540943
B2RUG5;E9PUM5;E9Q8B5;Q0KHD3	Cfhr4	EG214403 protein;Complement factor H-related 4;Complement factor H-related 4;Complement factor H-related protein C	B2RUG5;E9PUM5;E9Q8B5;Q0KHD3	6	5	5	5	6	5		6	6	6	6	6	155398	112344	214642	278648	150182
P45591;Q3UHW9	Cfl2	Cofilin-2;ADF-H domain-containing protein	P45591;Q3UHW9	6	6	6	6	5	6		6	6	6	6	6	434117	785692	429823	276631	214978
A0A0R4J0B4;Q99KK2	Cmas	CMP-N-acetylneuraminic acid synthase;N-acylneuraminate cytidylyltransferase	A0A0R4J0B4;Q99KK2	6	6	6	6	5	6		6	6	6	6	6	170496	130761	98643.5	125478	119873
Q9QXT0	Cnpy2	Protein canopy homolog 2	Q9QXT0	6	6	6	6	6	6		6	6	6	6	6	845587	666378	450874	1.51718e+06	861861
D3Z315;O89079	Cope	Coatomer subunit epsilon (Fragment);Coatomer subunit epsilon	D3Z315;O89079	6	6	6	6	6	6		6	6	6	6	6	349939	262299	342419	300975	267162
G3X8T3;P16675;Q544R6;Q9D2D1	Ctsa	Carboxypeptidase;Lysosomal protective protein;Carboxypeptidase;Carboxypeptidase	G3X8T3;P16675;Q544R6;Q9D2D1	6	5	5	5	6	6		6	6	6	6	6	120439	108799	103352	195287	152029
Q3U1J4;Q91YC8	Ddb1	DNA damage-binding protein 1	Q3U1J4;Q91YC8	6	6	6	5	5	6		6	6	6	6	6	73843.3	75402.1	67446.3	38341.4	174165
F8WHR6;Q569Z5	Ddx46	RNA helicase;Probable ATP-dependent RNA helicase DDX46	F8WHR6;Q569Z5	6	5	6	6	5	6		6	6	6	6	6	108107	64854.6	75776.9	121832	128689
Q3TI79;Q3TM67;Q9ESX5	Dkc1	PUA domain-containing protein;PUA domain-containing protein;H/ACA ribonucleoprotein complex subunit DKC1	Q3TI79;Q3TM67;Q9ESX5	6	6	6	6	6	6		6	6	6	6	6	158868	122494	207328	123919	165687
Q8BH95	Echs1	Enoyl-CoA hydratase, mitochondrial	Q8BH95	6	6	6	6	6	6		6	6	6	6	6	670377	1.33649e+06	619039	691362	479207
O70251	Eef1b	Elongation factor 1-beta	O70251	6	5	5	4	5	5		6	6	6	6	6	1.40784e+06	725858	448954	147133	639867
O70194	Eif3d	Eukaryotic translation initiation factor 3 subunit D	O70194	6	5	6	4	5	6		6	6	6	6	6	129588	138084	70016	147321	276651
Q3U8X1;Q6IRT4;Q8BTW2;Q9DCH4	Eif3f	Eukaryotic translation initiation factor 3 subunit F	Q3U8X1;Q6IRT4;Q8BTW2;Q9DCH4	6	6	6	6	6	6		6	6	6	6	6	389850	360730	302429	376969	553858
Q3T9Y8;Q9QZD9	Eif3i	Eukaryotic translation initiation factor 3 subunit I	Q3T9Y8;Q9QZD9	6	6	6	6	6	6		6	6	6	6	6	318167	323383	276401	529312	404429
A0A3B2WBM3;P62869	Elob	Elongin-B	A0A3B2WBM3;P62869	6	5	6	6	5	5		6	6	6	6	6	240992	331666	197166	113465	289219
Q3URM4;Q9D1Q6	Erp44	Thioredoxin domain-containing protein;Endoplasmic reticulum resident protein 44	Q3URM4;Q9D1Q6	6	5	6	5	6	6		6	6	6	6	6	210487	168348	225283	303308	251344
H3BJL6;H3BKH6;H3BLJ9;Q9R0P3	Esd	S-formylglutathione hydrolase	H3BJL6;H3BKH6;H3BLJ9;Q9R0P3	6	6	6	6	6	6		6	6	6	6	6	451071	506475	506145	402786	510604
Q9D6K8	Fundc2	FUN14 domain-containing protein 2	Q9D6K8	6	6	6	5	3	5		6	6	6	6	6	143342	246639	100534	59678.3	94885.2
Q9D172	Gatd3a	Glutamine amidotransferase-like class 1 domain-containing protein 3A, mitochondrial	Q9D172	6	5	5	5	5	4		6	6	6	6	6	394223	1.10216e+06	408833	193545	169515
P50396	Gdi1	Rab GDP dissociation inhibitor alpha	P50396	6	6	6	4	6	6		6	6	6	6	6	337674	345875	178619	215945	425121
A5GZX3;Q9CPU0	Glo1	Lactoylglutathione lyase	A5GZX3;Q9CPU0	6	6	6	5	5	6		6	6	6	6	6	415964	592360	404652	463250	519578
A0A0A6YW67;A5JUZ1;E9Q4P0;E9Q5F6;E9Q9J0;E9QNP0;P0CG49;P0CG50;P62983;P62984;Q3TH47;Q5M9K3;Q5SX22;Q642L7;Q78XY9;Q8C2K3;Q8R0Z9;Q8VC46;Q922B0;Q922Z8	Gm8797;Ubc;Kxd1;Ubc;Uba52;Kxd1;Ubb;Ubc;Rps27a;Uba52;Ubc;Uba52;Ubb;Rps27a;Ubb;Ubb-ps;Ubc;Ubc;Ubc;Ubc	Predicted pseudogene 8797;Ubiqutin subunit 1 (Fragment);KxDL motif-containing protein 1 (Fragment);Polyubiquitin-C (Fragment);60S ribosomal protein L40 (Fragment);60S ribosomal protein L40;Polyubiquitin-B;Polyubiquitin-C;Ubiquitin-40S ribosomal protein S27a;Ubiquitin-60S ribosomal protein L40;Uncharacterized protein;60S ribosomal protein L40;Polyubiquitin-B (Fragment);40S ribosomal protein S27a;U…	A0A0A6YW67;A5JUZ1;E9Q4P0;E9Q5F6;E9Q9J0;E9QNP0;P0CG49;P0CG50;P62983;P62984;Q3TH47;Q5M9K3;Q5SX22;Q642L7;Q78XY9;Q8C2K3;Q8R0Z9;Q8VC46;Q922B0;Q922Z8	6	4	4	4	6	4		6	6	6	6	6	3.81214e+06	3.80418e+06	6566078	7681988	6658034
B1AT92;Q3U1Q4;Q3U5I5;Q60631	Grb2	Growth factor receptor-bound protein 2;Uncharacterized protein;Uncharacterized protein;Growth factor receptor-bound protein 2	B1AT92;Q3U1Q4;Q3U5I5;Q60631	6	6	6	6	6	6		6	6	6	6	6	463470	367798	317767	598790	775538
P28798;Q3TVQ3;Q3TW77;Q3TWT4;Q3TX66;Q3U8W3;Q3U9K2;Q3U9N4;Q3UAJ3;Q3UC19;Q3UD85;Q544Y8;Q9D2V3	Grn	Progranulin;Uncharacterized protein;Uncharacterized protein;Uncharacterized protein;Uncharacterized protein;Uncharacterized protein;Uncharacterized protein (Fragment);Progranulin;Uncharacterized protein;Uncharacterized protein;Uncharacterized protein;Granulin;Uncharacterized protein	P28798;Q3TVQ3;Q3TW77;Q3TWT4;Q3TX66;Q3U8W3;Q3U9K2;Q3U9N4;Q3UAJ3;Q3UC19;Q3UD85;Q544Y8;Q9D2V3	6	6	5	5	5	5		6	6	6	6	6	232998	179517	108044	599893	496125
Q8R050	Gspt1	Eukaryotic peptide chain release factor GTP-binding subunit ERF3A	Q8R050	6	5	5	5	5	6		6	6	6	6	6	98684.1	81508.8	24984	99292.8	142783
Q9R062	Gyg1	Glycogenin-1	Q9R062	6	5	6	5	5	5		6	6	6	6	6	502526	904526	295198	201732	213967
A0A482D1Q0;G3UZP7;O78207;P01899;Q31168;Q792Z7;W5XQG0	H2-D1	MHC class I heavy chain heavy chain (Fragment);H-2 class I histocompatibility antigen, D-K alpha chain;H-2D cell surface glycoprotein (Fragment);H-2 class I histocompatibility antigen, D-B alpha chain;H-2D cell surface glycoprotein (Fragment);D(B) glycoprotein;MHC class I antigen	A0A482D1Q0;G3UZP7;O78207;P01899;Q31168;Q792Z7;W5XQG0	6	5	5	6	6	5		6	6	6	6	6	776893	612914	624613	664935	1.11181e+06
P14602;Q545F4	Hspb1	Heat shock protein beta-1;Heat shock 27 kDa protein	P14602;Q545F4	6	6	6	6	5	6		6	6	6	6	6	698309	994403	786669	768945	392138
Q3U0K0;Q61635;Q99M59	Ifi47	IRG-type G domain-containing protein;GTP-binding protein;Interferon gamma inducible protein 47	Q3U0K0;Q61635;Q99M59	6	5	6	5	5	6		6	6	6	6	6	80285.3	41162.3	37964.3	68011.2	162575
P47879	Igfbp4	Insulin-like growth factor-binding protein 4	P47879	6	5	5	5	6	5		6	6	6	6	6	418502	512033	847992	338736	305837
Q3UXI9;Q9CXY6	Ilf2	DZF domain-containing protein;Interleukin enhancer-binding factor 2	Q3UXI9;Q9CXY6	6	5	5	5	5	6		6	6	6	6	6	133015	121589	121692	107958	386277
P24547;Q3U9N8;Q3UAT9;Q3UPJ2	Impdh2	Inosine-5'-monophosphate dehydrogenase 2;Inosine-5'-monophosphate dehydrogenase;Inosine-5'-monophosphate dehydrogenase;Inosine-5'-monophosphate dehydrogenase	P24547;Q3U9N8;Q3UAT9;Q3UPJ2	6	6	6	6	6	6		6	6	6	6	6	472617	328437	390042	822889	605413
B2RPR7;Q9QUM0	Itga2b	Integrin alpha 2b;Integrin alpha-IIb	B2RPR7;Q9QUM0	6	6	6	5	6	6		6	6	6	6	6	222423	126454	213170	151054	264886
Q61704	Itih3	Inter-alpha-trypsin inhibitor heavy chain H3	Q61704	6	6	6	6	4	6		6	6	6	6	6	330053	236556	281022	266934	238179
P70168;Q3TFE8;Q3UHW8;Q7TSZ6	Kpnb1	Importin subunit beta-1;Importin N-terminal domain-containing protein;Importin N-terminal domain-containing protein;Karyopherin (Importin) beta 1	P70168;Q3TFE8;Q3UHW8;Q7TSZ6	6	3	4	4	3	6		6	6	6	6	6	22227	46572.1	1702.85	38248.8	276092
B9EKB0;E9QN70;P02469;Q3UHL7	Lamb1	Laminin B1 subunit 1;Laminin subunit beta-1;Laminin subunit beta-1;Uncharacterized protein	B9EKB0;E9QN70;P02469;Q3UHL7	6	5	6	6	6	5		6	6	6	6	6	159601	134400	177393	71185.2	86996.1
Q3U9G9	Lbr	Delta(14)-sterol reductase LBR	Q3U9G9	6	5	5	4	5	6		6	6	6	6	6	100964	78182.4	28127.3	123156	752777
Q9Z175	Loxl3	Lysyl oxidase homolog 3	Q9Z175	6	6	6	6	5	6		6	6	6	6	6	101118	101116	118638	201299	116179
Q8BP16;Q8CCK0	Macroh2a2	Core histone macro-H2A;Core histone macro-H2A.2	Q8BP16;Q8CCK0	6	5	6	6	6	5		6	6	6	6	6	256850	150702	235622	252041	132029
O09159;Q3TBM1	Man2b1	Lysosomal alpha-mannosidase;Alpha-mannosidase	O09159;Q3TBM1	6	6	4	6	6	6		6	6	6	6	6	124791	98286	114229	167620	165444
A8C1V1;Q3TMX5;Q80ZP8	Manf	Uncharacterized protein (Fragment);Mesencephalic astrocyte-derived neurotrophic factor;Armet protein	A8C1V1;Q3TMX5;Q80ZP8	6	6	6	6	6	5		6	6	6	6	6	158971	111799	142624	80186.4	146696
A1L314;E9QN37	Mpeg1	Macrophage-expressed gene 1 protein	A1L314;E9QN37	6	5	5	3	5	6		6	6	6	6	6	241987	247801	191888	159174	335934
A0JLT5;Q3U2W2;Q7TPV4	Mybbp1a	Mybbp1a protein (Fragment);Uncharacterized protein;Myb-binding protein 1A	A0JLT5;Q3U2W2;Q7TPV4	6	3	4	5	3	6		6	6	6	6	6	124520	84112.2	131099	196833	536755
Q811E7;Q8CG29	Myo1f	Myosin IF;Myosin-1F-like protein	Q811E7;Q8CG29	6	4	4	5	5	6		6	6	6	6	6	128953	109220	129919	199714	635206
A0A494BB89;A0A498WGK2;Q8BP47	Nars;Nars;NARS1	Asparaginyl-tRNA synthetase;Asparagine--tRNA ligase;Asparagine--tRNA ligase, cytoplasmic	A0A494BB89;A0A498WGK2;Q8BP47	6	5	5	3	1	6		6	6	6	6	6	26880.9	59953.9	23770.1	39050.5	154124
B7ZWC0;Q3TD08;Q3TSR4;Q545R3;Q62433	Ndrg1	N-myc downstream-regulated gene 1 protein;N-myc downstream-regulated gene 1 protein;N-myc downstream-regulated gene 1 protein;N-myc downstream-regulated gene 1 protein;Protein NDRG1	B7ZWC0;Q3TD08;Q3TSR4;Q545R3;Q62433	6	6	6	6	6	6		6	6	6	6	6	429429	431943	492094	327544	344833
A0A2I3BPW0;Q9QYG0	Ndrg2	Protein NDRG2 (Fragment);Protein NDRG2	A0A2I3BPW0;Q9QYG0	6	6	6	5	6	6		6	6	6	6	6	102303	377648	67142.4	111639	196974
A0A0R4J275;Q5M9K5;Q7TMF3;Q8BME2	Ndufa12	NADH dehydrogenase [ubiquinone] 1 alpha subcomplex subunit 12	A0A0R4J275;Q5M9K5;Q7TMF3;Q8BME2	6	6	6	6	6	6		6	6	6	6	6	416591	966767	396771	427318	438857
A0A1S6GWI0;Q9DCJ5	Ndufa8	Complex I-19kD;NADH dehydrogenase [ubiquinone] 1 alpha subcomplex subunit 8	A0A1S6GWI0;Q9DCJ5	6	6	6	6	6	6		6	6	6	6	6	755812	1.39346e+06	781748	446611	459706
Q9CR61	Ndufb7	NADH dehydrogenase [ubiquinone] 1 beta subcomplex subunit 7	Q9CR61	6	6	6	5	4	5		6	6	6	6	6	371624	638684	331360	373454	214097
Q9CQJ8	Ndufb9	NADH dehydrogenase [ubiquinone] 1 beta subcomplex subunit 9	Q9CQJ8	6	6	6	6	5	5		6	6	6	6	6	292849	831513	436183	156722	254299
O55126;Q3TD78;Q7TMG8	Nipsnap2	Protein NipSnap homolog 2;NIPSNAP domain-containing protein;Glioblastoma amplified sequence	O55126;Q3TD78;Q7TMG8	6	5	5	5	6	5		6	6	6	6	6	720394	1.77012e+06	691322	378763	385742
E9Q039;F6QYF8;Q11011	Npepps	Aminopeptidase;Aminopeptidase (Fragment);Puromycin-sensitive aminopeptidase	E9Q039;F6QYF8;Q11011	6	5	6	6	4	6		6	6	6	6	6	171700	251736	210106	241327	728718
E9PZF4;E9Q641;Q80XB4	Nrap	Nebulin-related-anchoring protein	E9PZF4;E9Q641;Q80XB4	6	6	6	6	3	4		6	6	6	6	6	75524.6	119670	162333	39982.8	20240.9
D3YWF6;Q7TQI3	Otub1	Ubiquitinyl hydrolase 1;Ubiquitin thioesterase OTUB1	D3YWF6;Q7TQI3	6	6	6	6	5	6		6	6	6	6	6	205819	226981	149902	179991	328040
A3KFU5;A3KFU8;Q6PHQ9;Q91YZ8;Q99LF8	Pabpc4	Polyadenylate-binding protein	A3KFU5;A3KFU8;Q6PHQ9;Q91YZ8;Q99LF8	6	6	6	6	6	6		6	6	6	6	6	211812	261896	168710	348293	202149
P63005;Q3TIK0;Q3TJG1;Q3UGR6;Q3UH92;Q3UHM0;Q5SW18	Pafah1b1	Platelet-activating factor acetylhydrolase IB subunit beta;Platelet-activating factor acetylhydrolase IB subunit alpha;Platelet-activating factor acetylhydrolase IB subunit alpha;Platelet-activating factor acetylhydrolase IB subunit alpha;Platelet-activating factor acetylhydrolase IB subunit alpha;Platelet-activating factor acetylhydrolase IB subunit alpha;Platelet-activating factor acetylhydrola…	P63005;Q3TIK0;Q3TJG1;Q3UGR6;Q3UH92;Q3UHM0;Q5SW18	6	6	6	6	5	6		6	6	6	6	6	285599	253708	288759	151147	299618
Q9DCL9	Paics	Multifunctional protein ADE2	Q9DCL9	6	6	6	6	6	6		6	6	6	6	6	149033	132386	123784	143041	287070
Q3TVI8	Pbxip1	Pre-B-cell leukemia transcription factor-interacting protein 1	Q3TVI8	6	6	6	6	6	6		6	6	6	6	6	252136	335684	594530	223943	147981
Q8K411	Pitrm1	Presequence protease, mitochondrial	Q8K411	6	6	6	5	5	6		6	6	6	6	6	80576	75256.9	52166.9	62155	70854.2
A0A0R4J0B2;Q8VCI0	Plbd1	Phospholipase B-like;Phospholipase B-like 1	A0A0R4J0B2;Q8VCI0	6	6	6	5	6	6		6	6	6	6	6	158192	80667.3	102607	211347	256343
G5E8N7;Q9JLV6	Pnkp	Bifunctional polynucleotide phosphatase/kinase	G5E8N7;Q9JLV6	6	6	6	6	6	6		6	6	6	6	6	132820	77976.8	90441.4	178998	182863
P30412;Q3UC73	Ppic	Peptidyl-prolyl cis-trans isomerase C;Peptidyl-prolyl cis-trans isomerase	P30412;Q3UC73	6	6	6	6	6	6		6	6	6	6	6	546323	359252	422079	557989	316854
P20108	Prdx3	Thioredoxin-dependent peroxide reductase, mitochondrial	P20108	6	6	6	6	6	6		6	6	6	6	6	1.61436e+06	2.09431e+06	1.5858e+06	1.18167e+06	1.03516e+06
Q3TYK4;Q3UBA7;Q9DBC7	Prkar1a	Uncharacterized protein;Uncharacterized protein;cAMP-dependent protein kinase type I-alpha regulatory subunit	Q3TYK4;Q3UBA7;Q9DBC7	6	5	6	6	5	6		6	6	6	6	6	206133	169914	200961	290743	153755
Q99KP6	Prpf19	Pre-mRNA-processing factor 19	Q99KP6	6	6	6	6	6	6		6	6	6	6	6	389033	288744	406624	458998	448730
A0A1B0GS70;Q3TS44;Q9R1P4	Psma1	Proteasome subunit alpha type-1;Proteasome subunit alpha type;Proteasome subunit alpha type-1	A0A1B0GS70;Q3TS44;Q9R1P4	6	4	6	5	6	5		6	6	6	6	6	327706	308486	257256	536821	320354
O55234	Psmb5	Proteasome subunit beta type-5	O55234	6	6	6	6	5	6		6	6	6	6	6	289485	286462	241868	146324	311058
Q99JI4	Psmd6	26S proteasome non-ATPase regulatory subunit 6	Q99JI4	6	5	5	4	2	6		6	6	6	6	6	42107.4	48091.6	33068.8	22935.7	141681
G3UXZ5;P97371;Q5HZK3	Psme1	Proteasome activator complex subunit 1 (Fragment);Proteasome activator complex subunit 1;Proteasome (Prosome, macropain) 28 subunit, alpha	G3UXZ5;P97371;Q5HZK3	6	6	6	6	6	6		6	6	6	6	6	364780	264187	225257	305489	545645
Q4FJY5;Q91YR9	Ptgr1	15-oxoprostaglandin 13-reductase;Prostaglandin reductase 1	Q4FJY5;Q91YR9	6	5	6	5	6	6		6	6	6	6	6	105890	62083.7	42930.4	120149	250360
Q54AA2;Q9EPB4	Pycard	Apoptosis-associated speck-like protein containing CARD;Apoptosis-associated speck-like protein containing a CARD	Q54AA2;Q9EPB4	6	6	6	6	6	6		6	6	6	6	6	203740	141721	119910	202112	311350
Q3TFQ8;Q3UYH9;Q3V3U0;Q8CI94	Pygb	Alpha-1,4 glucan phosphorylase;Alpha-1,4 glucan phosphorylase;Alpha-1,4 glucan phosphorylase;Glycogen phosphorylase, brain form	Q3TFQ8;Q3UYH9;Q3V3U0;Q8CI94	6	6	6	6	5	6		6	6	6	6	6	952609	1.12005e+06	1.11395e+06	329228	615434
D3Z158;Q3TIN2;Q8BML9	Qars;Qars;Qars1	Glutaminyl-tRNA synthetase;Glutaminyl-tRNA synthetase;Glutamine--tRNA ligase	D3Z158;Q3TIN2;Q8BML9	6	6	6	3	5	6		6	6	6	6	6	37650.9	43469.6	27332.9	26546.2	76791.4
Q9QYS9	Qki	Protein quaking	Q9QYS9	6	5	6	5	6	5		6	6	6	6	6	219619	184928	257647	333379	247973
Q3U4W5	Rab6a	Uncharacterized protein	Q3U4W5	6	6	5	5	6	5		6	6	6	6	6	240621	167191	206238	229653	299783
Q3UGJ5;Q60790	Rasa3	Uncharacterized protein;Ras GTPase-activating protein 3	Q3UGJ5;Q60790	6	6	5	6	6	6		6	6	6	6	6	71785.2	53670.5	56212.8	46573.1	112914
A0A3B2WBL1;A0A3B2WDD2;P53026;Q3U561;Q5XJF6	Rpl10a	Ribosomal protein;Ribosomal protein;60S ribosomal protein L10a;Ribosomal protein;Ribosomal protein	A0A3B2WBL1;A0A3B2WDD2;P53026;Q3U561;Q5XJF6	6	6	6	5	6	6		6	6	6	6	6	935631	680580	909465	989934	1.25091e+06
Q8VC94;Q9CXW4	Rpl11	60S ribosomal protein L11	Q8VC94;Q9CXW4	6	6	6	5	5	6		6	6	6	6	6	821422	831616	609077	1.26359e+06	792743
Q9CR57;Q9CWK0	Rpl14	60S ribosomal protein L14	Q9CR57;Q9CWK0	6	6	6	5	6	5		6	6	6	6	6	2.03506e+06	1.33176e+06	1.71074e+06	3608869	2733307
Q3U7D2;Q5M8Q0;Q9CZM2	Rpl15	Ribosomal protein L15;Ribosomal protein L15;60S ribosomal protein L15	Q3U7D2;Q5M8Q0;Q9CZM2	6	6	6	6	6	6		6	6	6	6	6	1.38214e+06	775856	1.02272e+06	2.19346e+06	1.76835e+06
A0A1D5RM85;P62717	Rpl18a	60S ribosomal protein L18a (Fragment);60S ribosomal protein L18a	A0A1D5RM85;P62717	6	5	5	6	6	5		6	6	6	6	6	836191	430934	549171	1.02384e+06	1.08155e+06
Q3UW40;Q8BP67	Rpl24	TRASH domain-containing protein;60S ribosomal protein L24	Q3UW40;Q8BP67	6	5	5	5	6	5		6	6	6	6	6	235029	145127	177539	455328	277640
Q4VA29;Q9CQE8	Rtraf;RTRAF	RNA transcription, translation and transport factor protein;RNA transcription, translation and transport factor protein	Q4VA29;Q9CQE8	6	6	5	6	6	6		6	6	6	6	6	96056.4	68785.9	72405.4	154649	110569
P27005;Q53X15	S100a8	Protein S100-A8;Protein S100	P27005;Q53X15	6	5	5	4	6	5		6	6	6	6	6	1.5572e+06	1.16128e+06	1.39994e+06	3035970	3.89083e+06
P32020	Scp2	Sterol carrier protein 2	P32020	6	5	5	4	6	5		6	6	6	6	6	295842	306700	242117	626610	429284
A2BE92;A2BE93;Q3T9S3;Q5U445;Q9EQU5	Set;Set;Set;BC085271;Set	Protein SET (Fragment);Protein SET (Fragment);SET translocation;cDNA sequence BC085271;Protein SET	A2BE92;A2BE93;Q3T9S3;Q5U445;Q9EQU5	6	6	6	6	3	6		6	6	6	6	6	602766	414398	242544	511983	1.15036e+06
P97496;Q3UMX0;Q3UNN4;Q3UPK0	Smarcc1	SWI/SNF complex subunit SMARCC1;Uncharacterized protein;SWI/SNF complex subunit SMARCC1;Uncharacterized protein	P97496;Q3UMX0;Q3UNN4;Q3UPK0	6	6	5	5	6	6		6	6	6	6	6	262307	295512	204541	327083	357512
Q3ULS2;Q8CG48	Smc2	Structural maintenance of chromosomes protein;Structural maintenance of chromosomes protein 2	Q3ULS2;Q8CG48	6	6	6	6	6	6		6	6	6	6	6	109615	64069.7	75189.4	194780	194657
E9Q2X6;Q6P7V9;Q8CG47	Smc4	Structural maintenance of chromosomes protein;Structural maintenance of chromosomes protein;Structural maintenance of chromosomes protein 4	E9Q2X6;Q6P7V9;Q8CG47	6	6	6	6	6	6		6	6	6	6	6	103229	103060	72363.9	197341	278688
Q3TI63;Q3U4S1;Q3UDY9;Q6NZD2;Q9WV80	Snx1	Sorting nexin-1;Sorting nexin-1;Sorting nexin-1 (Fragment);Sorting nexin-1;Sorting nexin-1	Q3TI63;Q3U4S1;Q3UDY9;Q6NZD2;Q9WV80	6	6	6	6	6	6		6	6	6	6	6	149764	161203	168052	192073	188027
Q6P8X1	Snx6	Sorting nexin-6	Q6P8X1	6	4	4	5	6	5		6	6	6	6	6	118734	114833	133641	146263	120843
F8VQC1	Srp72	Signal recognition particle subunit SRP72	F8VQC1	6	6	6	6	5	6		6	6	6	6	6	78006.7	45185.5	74583.2	29098.2	73908.2
Q60770	Stxbp3	Syntaxin-binding protein 3	Q60770	6	6	6	6	5	6		6	6	6	6	6	75727.8	77759.1	72879.6	52653.3	69516.7
Q544R5;Q8BUM1;Q921F2	Tardbp	TAR DNA-binding protein 43	Q544R5;Q8BUM1;Q921F2	6	5	5	4	5	6		6	6	6	6	6	357978	252392	240223	728565	372700
O88968	Tcn2	Transcobalamin-2	O88968	6	6	6	5	6	6		6	6	6	6	6	126419	77045.6	95532.4	177029	233776
Q9D1D4	Tmed10	Transmembrane emp24 domain-containing protein 10	Q9D1D4	6	5	5	5	6	5		6	6	6	6	6	525961	373581	569724	677226	840941
Q3TFU8;Q6PDC2;Q99KF1;Q9CZL0	Tmed9	GOLD domain-containing protein;Tmed9 protein;Transmembrane emp24 domain-containing protein 9;GOLD domain-containing protein	Q3TFU8;Q6PDC2;Q99KF1;Q9CZL0	6	6	6	5	6	6		6	6	6	6	6	280166	194537	213742	290862	356585
Q3TNH0;Q3U7B3;Q3UR33;Q61029	Tmpo	Uncharacterized protein;Uncharacterized protein;Uncharacterized protein;Lamina-associated polypeptide 2, isoforms beta/delta/epsilon/gamma	Q3TNH0;Q3U7B3;Q3UR33;Q61029	6	5	5	6	4	6		6	6	6	6	6	242752	254154	195719	319842	357942
Q64511	Top2b	DNA topoisomerase 2-beta	Q64511	6	6	5	6	6	6		6	6	6	6	6	235711	161772	280295	122320	270143
Q9JMH6	Txnrd1	Thioredoxin reductase 1, cytoplasmic	Q9JMH6	6	6	6	6	6	6		6	6	6	6	6	159904	183967	117099	171565	223990
Q3TW96;Q8BVK3	Uap1l1	UDP-N-acetylhexosamine pyrophosphorylase-like protein 1;Uncharacterized protein (Fragment)	Q3TW96;Q8BVK3	6	6	6	5	6	6		6	6	6	6	6	141949	110608	97840.7	219833	198040
Q9Z1F9	Uba2	SUMO-activating enzyme subunit 2	Q9Z1F9	6	6	5	4	5	6		6	6	6	6	6	185304	133067	106955	182971	274378
P70697	Urod	Uroporphyrinogen decarboxylase	P70697	6	6	6	6	6	6		6	6	6	6	6	173338	147262	110071	188806	255893
P29533;Q3TR98;Q3UPN1;Q8K0X1;Q91X98	Vcam1	Vascular cell adhesion protein 1;Uncharacterized protein;Vascular cell adhesion protein 1;Vascular cell adhesion molecule 1;Vascular cell adhesion molecule 1	P29533;Q3TR98;Q3UPN1;Q8K0X1;Q91X98	6	6	6	6	6	6		6	6	6	6	6	260555	177139	183036	226143	228688
Q99KC8	Vwa5a	von Willebrand factor A domain-containing protein 5A	Q99KC8	6	5	5	5	6	5		6	6	6	6	6	193286	173034	124678	211791	158817
P32921;Q3U6U7;Q3UDG2;Q4FJZ4	Wars1;Wars;Wars;Wars	Tryptophan--tRNA ligase, cytoplasmic;T1-TrpRS;T1-TrpRS;T1-TrpRS	P32921;Q3U6U7;Q3UDG2;Q4FJZ4	6	4	4	4	5	5		6	6	6	6	6	137952	152744	206137	145654	128763
Q5SX74;Q5SX75;Q60716	P4ha2	Procollagen-proline 4-dioxygenase;Procollagen-proline 4-dioxygenase;Prolyl 4-hydroxylase subunit alpha-2	Q5SX74;Q5SX75;Q60716	6	6	6	6	6	6		6	6	6	6	6	198617	180489	226801	297589	222728
E9Q718;Q3U055;Q9R0B9	Plod2	Procollagen-lysine 5-dioxygenase;Procollagen-lysine 5-dioxygenase;Procollagen-lysine,2-oxoglutarate 5-dioxygenase 2	E9Q718;Q3U055;Q9R0B9	6	6	6	5	6	6		6	6	6	6	6	365998	268146	303794	460623	314879
A2RRY6;Q9D1D6	Cthrc1	Collagen triple helix repeat containing 1;Collagen triple helix repeat-containing protein 1	A2RRY6;Q9D1D6	5	5	5	5	5	5		5	5	5	5	5	3.28919e+06	2.94123e+06	3.97203e+06	5.65475e+06	4285091
Q8C1L7;Q9CQR2	;Rps21	40S ribosomal protein S21	Q8C1L7;Q9CQR2	5	5	5	5	5	5		5	5	5	5	5	610624	429042	531448	797824	327905
E9PYH2;Q91V12	Acot7	Cytosolic acyl coenzyme A thioester hydrolase	E9PYH2;Q91V12	5	5	5	4	5	5		5	5	5	5	5	154387	77415	102819	131637	266198
A0A3B0ITG8;P14106;Q3U6I5;Q3US82	Adia;C1qb;C1qb;C1qb	Adiponectin a;Complement C1q subcomponent subunit B;C1q domain-containing protein;C1q domain-containing protein	A0A3B0ITG8;P14106;Q3U6I5;Q3US82	5	5	5	5	5	5		5	5	5	5	5	7.31803e+06	3.59518e+06	4080961	1.00301e+06	1.53113e+06
P10518;Q9DD05	Alad	Delta-aminolevulinic acid dehydratase	P10518;Q9DD05	5	5	5	4	4	5		5	5	5	5	5	129446	130288	74222.8	82565	229135
E9Q6H6;P48999	Alox5	Polyunsaturated fatty acid 5-lipoxygenase	E9Q6H6;P48999	5	4	2	3	0	5		5	5	5	5	5	22683.7	9273.92	12064.3	9725.21	103773
Q8R1Q3	Angptl7	Angiopoietin-related protein 7	Q8R1Q3	5	5	5	5	5	3		5	5	5	5	5	157289	126321	212356	164641	69512.5
O35643;Q3TVN4;Q5SVG4;Q5SVG5	Ap1b1	AP-1 complex subunit beta-1;AP complex subunit beta;AP complex subunit beta;AP complex subunit beta	O35643;Q3TVN4;Q5SVG4;Q5SVG5	5	4	4	3	4	5		5	5	5	5	5	83055.8	61192.7	38530.8	116645	255641
P06728;Q9DBN0	Apoa4	Apolipoprotein A-IV;Uncharacterized protein	P06728;Q9DBN0	5	4	3	4	5	4		5	5	5	5	5	849177	745599	1.03598e+06	2.31034e+06	583052
Q9WV35	Apobec2	C->U-editing enzyme APOBEC-2	Q9WV35	5	5	5	5	4	5		5	5	5	5	5	1542810	2.81057e+06	1.06315e+06	145585	347345
Q01339;Q9CY42	Apoh	Beta-2-glycoprotein 1;Apolipoprotein H	Q01339;Q9CY42	5	5	5	5	5	5		5	5	5	5	5	221667	224161	406144	485995	179667
P08030	Aprt	Adenine phosphoribosyltransferase	P08030	5	5	5	4	5	5		5	5	5	5	5	291283	200148	233859	156590	502044
P59999;Q7TPD9;Q8BVW6;Q9D3C4	Arpc4	Actin-related protein 2/3 complex subunit 4	P59999;Q7TPD9;Q8BVW6;Q9D3C4	5	5	5	5	5	5		5	5	5	5	5	2.01185e+06	1.35555e+06	1.60751e+06	2309472	2.79641e+06
P16460;Q3UEJ7;Q3UJ34	Ass1	Argininosuccinate synthase	P16460;Q3UEJ7;Q3UJ34	5	5	3	4	4	5		5	5	5	5	5	155623	98516.4	148560	183794	365578
P56135	Atp5mf	ATP synthase subunit f, mitochondrial	P56135	5	4	4	4	5	4		5	5	5	5	5	2.12025e+06	3.62412e+06	2.47288e+06	1.75244e+06	1.64001e+06
E9PY26;Q8R016	Blmh	Bleomycin hydrolase (Fragment);Bleomycin hydrolase	E9PY26;Q8R016	5	3	4	3	5	4		5	5	5	5	5	72664.5	85199.9	59222.1	47031.1	158832
P15327;Q3TAQ8	Bpgm	Bisphosphoglycerate mutase;Phosphoglycerate mutase	P15327;Q3TAQ8	5	5	5	5	5	5		5	5	5	5	5	112889	155746	136928	327949	323853
K3W4Q8;O55107;O55108;P18572	Bsg	Basigin;Basigin (Fragment);Basigin (Fragment);Basigin	K3W4Q8;O55107;O55108;P18572	5	5	5	5	5	5		5	5	5	5	5	685073	637570	341381	218340	772654
A0A3B0IP04;P98086;Q3TXB1;Q3UBX7	C1qa	Complement C1q subcomponent subunit A	A0A3B0IP04;P98086;Q3TXB1;Q3UBX7	5	5	5	5	5	5		5	5	5	5	5	1.36072e+06	844287	1.60155e+06	1.49439e+06	628064
Q8VCG4	C8g	Complement component C8 gamma chain	Q8VCG4	5	5	5	5	5	5		5	5	5	5	5	443821	318728	563805	442178	422912
A0A0R4J194;A2A542;A2A543;A2A545;I2FKE4;Q3U2N3;Q6DD95;Q8R3Z5	Cacnb1	Calcium channel voltage-dependent subunit beta 1;Calcium channel voltage-dependent subunit beta 1;Calcium channel voltage-dependent subunit beta 1;Calcium channel voltage-dependent subunit beta 1;Calcium channel voltage-dependent subunit beta 1;Calcium channel voltage-dependent subunit beta 1;Calcium channel voltage-dependent subunit beta 1;Voltage-dependent L-type calcium channel subunit beta-1	A0A0R4J194;A2A542;A2A543;A2A545;I2FKE4;Q3U2N3;Q6DD95;Q8R3Z5	5	5	5	5	4	3		5	5	5	5	5	279905	943903	324215	72228.4	35274.7
Q3UAS2;Q5RKN9	Capza1	F-actin-capping protein subunit alpha	Q3UAS2;Q5RKN9	5	5	5	5	4	5		5	5	5	5	5	586272	460901	494002	473929	777468
P26339	Chga	Chromogranin-A	P26339	5	3	4	5	4	4		5	5	5	5	5	161697	247789	181010	318381	165645
Q91WS0	Cisd1	CDGSH iron-sulfur domain-containing protein 1	Q91WS0	5	5	5	5	4	5		5	5	5	5	5	480016	1.03175e+06	532484	105566	252664
A2RTA0;P07310	Ckm	Creatine kinase;Creatine kinase M-type	A2RTA0;P07310	5	3	4	5	5	3		5	5	5	5	5	14351421	36040960	10067639	124445392	12788415
D3Z2Z1;F8WIA1;Q922J3	Clip1	CAP-Gly domain-containing linker protein 1	D3Z2Z1;F8WIA1;Q922J3	5	4	4	5	5	5		5	5	5	5	5	52872.5	50189.4	27302.6	24364.8	43631.2
B1AWD8;B1AWD9;B1AWE0;B1AWE1;O08585;Q6PFA2	Clta	Clathrin light chain;Clathrin light chain;Clathrin light chain;Clathrin light chain;Clathrin light chain A;Clathrin light chain	B1AWD8;B1AWD9;B1AWE0;B1AWE1;O08585;Q6PFA2	5	4	3	4	4	4		5	5	5	5	5	405072	452107	307174	315525	623326
Q8R1G2	Cmbl	Carboxymethylenebutenolidase homolog	Q8R1G2	5	5	5	5	3	5		5	5	5	5	5	52532.7	101441	64491.2	5178.28	25797.2
A2RS22;Q9WUM3	Coro1b	Coronin;Coronin-1B	A2RS22;Q9WUM3	5	5	5	5	4	5		5	5	5	5	5	610147	395504	646417	854255	714917
Q3TEU8;Q5PPQ7;Q9WUM4	Coro1c	Coronin;Coronin;Coronin-1C	Q3TEU8;Q5PPQ7;Q9WUM4	5	5	5	5	5	5		5	5	5	5	5	476641	302910	516877	601577	460150
A0A075DC90;P00405;Q7JCZ1	COX2;Mtco2;mt-Co2	Cytochrome c oxidase subunit 2	A0A075DC90;P00405;Q7JCZ1	5	3	5	3	5	5		5	5	5	5	5	305053	853561	481376	363702	1.92244e+06
P19536;Q9D881	Cox5b;Cox5b-ps	Cytochrome c oxidase subunit 5B, mitochondrial;Cytochrome c oxidase polypeptide Vb	P19536;Q9D881	5	4	5	5	5	5		5	5	5	5	5	1.38243e+06	2.34609e+06	1.58702e+06	1.34672e+06	1.11788e+06
Q9CPQ1	Cox6c	Cytochrome c oxidase subunit 6C	Q9CPQ1	5	5	5	4	5	5		5	5	5	5	5	929921	2.52215e+06	721835	1.62228e+06	1.07455e+06
P52825;Q3UN55	Cpt2	Carnitine O-palmitoyltransferase 2, mitochondrial;Carn_acyltransf domain-containing protein	P52825;Q3UN55	5	5	5	5	5	5		5	5	5	5	5	205587	349311	195253	108591	142152
Q8R4V4	Cpz	Carboxypeptidase Z	Q8R4V4	5	5	5	5	5	5		5	5	5	5	5	337148	313084	377187	422608	320348
A0A0G2JF72;Q3TXH7;Q3U1S6;Q3U4S7;Q3U672;Q80TP8;Q8JZN2;Q8R3R1;Q91W50	Csde1	Cold shock domain-containing protein E1;Uncharacterized protein;Uncharacterized protein;Uncharacterized protein;Uncharacterized protein;MKIAA0885 protein (Fragment);Cold shock domain-containing protein E1;Csde1 protein (Fragment);Cold shock domain-containing protein E1	A0A0G2JF72;Q3TXH7;Q3U1S6;Q3U4S7;Q3U672;Q80TP8;Q8JZN2;Q8R3R1;Q91W50	5	5	5	5	5	5		5	5	5	5	5	151932	117841	125575	165259	228707
P41241;Q3UVH2	Csk	Tyrosine-protein kinase CSK;Tyrosine-protein kinase	P41241;Q3UVH2	5	5	5	5	5	5		5	5	5	5	5	158760	113558	151067	114484	206591
Q60737;Q61177	Csnk2a1	Casein kinase II subunit alpha;Casein kinase II alpha subunit	Q60737;Q61177	5	5	5	5	5	5		5	5	5	5	5	89750.3	82287.4	92789.2	115017	111673
P97315;Q4FJX4	Csrp1	Cysteine and glycine-rich protein 1;Csrp1 protein	P97315;Q4FJX4	5	5	5	5	4	5		5	5	5	5	5	234747	187204	260996	218692	230976
A0A0J9YU62;A0A0J9YUM4;O88712	Ctbp1	C-terminal-binding protein 1	A0A0J9YU62;A0A0J9YUM4;O88712	5	5	5	5	4	5		5	5	5	5	5	172119	190462	195637	73832.8	183379
F2Z456;Q9CY59;Q9DCN2	Cyb5r3	NADH-cytochrome b5 reductase;NADH-cytochrome b5 reductase;NADH-cytochrome b5 reductase 3	F2Z456;Q9CY59;Q9DCN2	5	4	4	4	4	5		5	5	5	5	5	486673	429616	742686	366630	955566
D3Z4J1;Q3U878;Q3UGB5;Q9JII5	Dazap1	DAZ-associated protein 1 (Fragment);Uncharacterized protein;DAZ-associated protein 1;DAZ-associated protein 1	D3Z4J1;Q3U878;Q3UGB5;Q9JII5	5	5	5	4	5	5		5	5	5	5	5	134816	105450	53307.8	269008	202180
Q9DAR7	Dcps	m7GpppX diphosphatase	Q9DAR7	5	5	5	4	5	5		5	5	5	5	5	243554	175497	340473	150706	242469
D3YX34;E9Q3M3;E9Q586;O08788;Q3T9V8;Q3TB96;Q6NZM3	Dctn1	Dynactin subunit 1	D3YX34;E9Q3M3;E9Q586;O08788;Q3T9V8;Q3TB96;Q6NZM3	5	5	5	4	5	5		5	5	5	5	5	62193.4	70714.4	65593.3	96034.8	122000
P54823	Ddx6	Probable ATP-dependent RNA helicase DDX6	P54823	5	5	5	5	5	5		5	5	5	5	5	295885	201135	312445	313945	375229
Q7TNV0;Q9CVL7	Dek	Protein DEK;SAP domain-containing protein (Fragment)	Q7TNV0;Q9CVL7	5	5	5	4	5	5		5	5	5	5	5	183127	114673	121124	218366	263511
Q9QUN9	Dkk3	Dickkopf-related protein 3	Q9QUN9	5	5	5	5	5	5		5	5	5	5	5	221606	268007	166184	297543	324990
Q3TFF0;Q9QYJ0	Dnaja2	Uncharacterized protein;DnaJ homolog subfamily A member 2	Q3TFF0;Q9QYJ0	5	5	5	4	4	5		5	5	5	5	5	105167	105541	75984.6	75151.1	113252
Q3TVK3;Q3U3I6;Q8CAJ7;Q9Z2W0	Dnpep;;Dnpep;Dnpep	Aspartyl aminopeptidase	Q3TVK3;Q3U3I6;Q8CAJ7;Q9Z2W0	5	5	5	5	5	4		5	5	5	5	5	105173	120988	138426	92244.6	101959
Q3TWG5;Q8R1Q8	Dync1li1	Dynein light intermediate chain;Cytoplasmic dynein 1 light intermediate chain 1	Q3TWG5;Q8R1Q8	5	5	5	5	4	5		5	5	5	5	5	150581	159685	172272	102874	133877
Q3TCD4;Q9WUR2	Eci2	Enoyl-CoA delta isomerase 2	Q3TCD4;Q9WUR2	5	5	5	5	5	5		5	5	5	5	5	149306	187404	191701	86092.5	124543
P48024;Q4V9T8	Eif1	Eukaryotic translation initiation factor 1	P48024;Q4V9T8	5	2	5	4	5	4		5	5	5	5	5	212226	215437	142674	338687	345500
P60229;Q3UIG0;Q9CT23	Eif3e	Eukaryotic translation initiation factor 3 subunit E;Eukaryotic translation initiation factor 3 subunit E;PCI domain-containing protein (Fragment)	P60229;Q3UIG0;Q9CT23	5	4	5	5	5	5		5	5	5	5	5	29131.2	22099	33659.1	14023.8	221066
P70372;Q8BM84;Q8BW03	Elavl1	ELAV-like protein 1;ELAV-like protein;ELAV-like protein	P70372;Q8BM84;Q8BW03	5	4	4	4	5	4		5	5	5	5	5	387166	314430	369325	668800	512350
E9QK48;Q7TNG5	Eml2	Echinoderm microtubule-associated protein-like 2	E9QK48;Q7TNG5	5	5	4	4	5	5		5	5	5	5	5	157786	137715	173517	141547	184134
A0A0R4J1Q7;G3X9S2;P06802	Enpp1	Ectonucleotide pyrophosphatase/phosphodiesterase family member 1	A0A0R4J1Q7;G3X9S2;P06802	5	4	4	3	4	5		5	5	5	5	5	44811.5	40506.1	48292	27984.3	88142.5
O88783	F5	Coagulation factor V	O88783	5	5	4	3	4	4		5	5	5	5	5	72908.6	26334.6	25893.7	98606.9	92747.5
P11404;Q5EBJ0	Fabp3	Fatty acid-binding protein, heart;Fatty acid binding protein 3, muscle and heart	P11404;Q5EBJ0	5	2	5	3	2	3		5	5	5	5	5	32128.1	310822	37492.3	16143.8	28168
A0A172Q394;G3UXR2;P97321	Fap	Fibroblast activation protein (Fragment);Prolyl endopeptidase FAP;Prolyl endopeptidase FAP	A0A172Q394;G3UXR2;P97321	5	5	5	5	3	5		5	5	5	5	5	145184	99603.7	130941	51341.1	103371
J3QN85;P16092;Q61565;Q8CIM9	Fgfr1	Fibroblast growth factor receptor;Fibroblast growth factor receptor 1;FGF receptor-like molecule (Fragment);Fibroblast growth factor receptor	J3QN85;P16092;Q61565;Q8CIM9	5	4	5	5	5	4		5	5	5	5	5	218297	239374	245695	367246	299639
P45878;Q3TND1	Fkbp2	Peptidyl-prolyl cis-trans isomerase FKBP2;Peptidylprolyl isomerase	P45878;Q3TND1	5	4	4	4	5	5		5	5	5	5	5	239217	185979	182415	537252	415283
P47931;Q8BNY0	Fst	Follistatin	P47931;Q8BNY0	5	5	5	5	5	5		5	5	5	5	5	248217	213136	309596	324977	224050
A0A0G2JEP0;A0A0H2UH27;Q61584	Fxr1	Fragile X mental retardation syndrome-related protein 1	A0A0G2JEP0;A0A0H2UH27;Q61584	5	5	5	5	5	5		5	5	5	5	5	131119	159128	150129	87665.2	106899
Q99JY3	Gimap4	GTPase IMAP family member 4	Q99JY3	5	5	5	5	5	5		5	5	5	5	5	45660	58215.5	55752	45463.3	162745
A0A338P6R8;A0A338P769;B7ZNM7;Q9Z2Q6	Gm49601;Septin5;Septin5;Septin5	Septin;Septin;Septin;Septin-5	A0A338P6R8;A0A338P769;B7ZNM7;Q9Z2Q6	5	5	5	5	5	5		5	5	5	5	5	210178	165855	337959	208478	186383
Q8BTZ7	Gmppb	Mannose-1-phosphate guanyltransferase beta	Q8BTZ7	5	5	5	4	4	5		5	5	5	5	5	57046.6	29741.4	34199.5	73258.4	80052.4
Q9DCM2	Gstk1	Glutathione S-transferase kappa 1	Q9DCM2	5	5	5	5	4	5		5	5	5	5	5	54500.8	118486	45405.3	34798.4	39010.7
P43274	H1-4	Histone H1.4	P43274	5	3	3	3	5	3		5	5	5	5	5	610830	295955	442465	2.07949e+06	667765
A0A0N4SV66;A0AUV1;A2AB79;A3KPD0;B2RVF0;C0HKE1;C0HKE2;C0HKE3;C0HKE4;C0HKE5;C0HKE6;C0HKE7;C0HKE8;C0HKE9;Q8BFU2;Q8CGP4;Q8CGP5;Q8CGP6;Q8CGP7;Q8R1M2	H2aj;H2ac12;H2aw;H2ac12;Hist1h2ad;H2ac4;H2ac6;H2ac7;H2ac8;H2ac11;H2ac13;Hist1h2an;Hist1h2ao;Hist1h2ap;H2aw;H2ac1;Hist1h2af;H2ac12;H2ac15;H2aj	Histone H2A;Histone H2A (Fragment);Histone H2A;Histone H2A;Histone H2A;Histone H2A type 1-B;Histone H2A type 1-C;Histone H2A type 1-D;Histone H2A type 1-E;Histone H2A type 1-G;Histone H2A type 1-I;Histone H2A type 1-N;Histone H2A type 1-O;Histone H2A type 1-P;Histone H2A type 3;Histone H2A;Histone H2A type 1-F;Histone H2A type 1-H;Histone H2A type 1-K;Histone H2A.J	A0A0N4SV66;A0AUV1;A2AB79;A3KPD0;B2RVF0;C0HKE1;C0HKE2;C0HKE3;C0HKE4;C0HKE5;C0HKE6;C0HKE7;C0HKE8;C0HKE9;Q8BFU2;Q8CGP4;Q8CGP5;Q8CGP6;Q8CGP7;Q8R1M2	5	2	3	3	5	3		5	5	5	5	5	27080026	22007674	29966586	125506632	17512116
A8DV59;P02089;Q549D9;Q54AH9	Hbbt2;Hbb-b2;Hbb-b2;Hbb-b2	Beta-globin;Hemoglobin subunit beta-2;Beta-globin;Beta-2-globin (Fragment)	A8DV59;P02089;Q549D9;Q54AH9	5	5	3	5	3	3		5	5	5	5	5	20145040	611934	31484176	1.76878e+06	711280
E9Q5B5;O08528	Hk2	Hexokinase;Hexokinase-2	E9Q5B5;O08528	5	5	5	5	4	5		5	5	5	5	5	56134	113441	52438.6	51408	154699
A0A0J9YUD8;A0A0J9YUZ4;P63158;Q3UBK2;Q497Z6;Q58EV5;Q6P202;Q8BNM0;Q8BQ02;Q8C7C4	Hmgb1	High mobility group protein B1;High mobility group protein 1 (Fragment);High mobility group protein B1;High mobility group protein 1;High mobility group protein 1;High mobility group protein 1;High mobility group protein 1;High mobility group protein 1 (Fragment);High mobility group protein 1;Uncharacterized protein (Fragment)	A0A0J9YUD8;A0A0J9YUZ4;P63158;Q3UBK2;Q497Z6;Q58EV5;Q6P202;Q8BNM0;Q8BQ02;Q8C7C4	5	3	2	4	5	3		5	5	5	5	5	130256	103967	84676	322671	123118
Q9CX86	Hnrnpa0	Heterogeneous nuclear ribonucleoprotein A0	Q9CX86	5	5	5	5	5	5		5	5	5	5	5	491506	403242	387310	423898	615333
Q20BD0;Q3TMZ8;Q544Z3;Q80XR6;Q99020;Q9D6G1	Hnrnpab	Heterogeneous nuclear ribonucleoprotein A/B;Uncharacterized protein;S1 protein D2;Heterogeneous nuclear ribonucleoprotein A/B;Heterogeneous nuclear ribonucleoprotein A/B;Uncharacterized protein	Q20BD0;Q3TMZ8;Q544Z3;Q80XR6;Q99020;Q9D6G1	5	4	4	5	5	5		5	5	5	5	5	543382	328296	285061	511762	388242
Q921F4;Q9CSH0	Hnrnpll	Heterogeneous nuclear ribonucleoprotein L-like;Uncharacterized protein (Fragment)	Q921F4;Q9CSH0	5	5	5	5	5	5		5	5	5	5	5	141583	108379	170796	188285	211712
P00493;Q99KF5	Hprt1;Hprt	Hypoxanthine-guanine phosphoribosyltransferase;Hypoxanthine phosphoribosyltransferase	P00493;Q99KF5	5	5	5	5	5	5		5	5	5	5	5	212755	143578	184409	198070	493038
Q4KL76;Q64433	Hspe1	10 kDa heat shock protein, mitochondrial;10 kDa heat shock protein, mitochondrial	Q4KL76;Q64433	5	5	5	5	5	5		5	5	5	5	5	1.28697e+06	1.12786e+06	863343	2.07994e+06	1.42664e+06
A0A0A6YY53;A0A0E4B366;A0A4U9FGA5;F6TQW2;Q58E56;Q9D8L4	Ighg2c;HC;Ighg2c;Ighg2c;Igh;	Immunoglobulin heavy constant gamma 2C (Fragment);MAb 44B1 heavy chain;IgG2c (Fragment);Immunoglobulin heavy constant gamma 2C (Fragment);Igh protein;Uncharacterized protein	A0A0A6YY53;A0A0E4B366;A0A4U9FGA5;F6TQW2;Q58E56;Q9D8L4	5	0	4	4	5	4		5	5	5	5	5	21544.6	242095	198258	184114	142983
Q9ES52	Inpp5d	Phosphatidylinositol 3,4,5-trisphosphate 5-phosphatase 1	Q9ES52	5	4	5	5	4	5		5	5	5	5	5	42168.8	29954.3	35014.3	42849.5	78071
Q3UQ44	Iqgap2	Ras GTPase-activating-like protein IQGAP2	Q3UQ44	5	5	4	5	2	5		5	5	5	5	5	90729.1	62790	76045.9	97869.1	164520
Q3U589;Q60I30;Q9D892	Itpa	Uncharacterized protein;Inosine triphosphate pyrophosphatase;Inosine triphosphate pyrophosphatase	Q3U589;Q60I30;Q9D892	5	5	5	4	4	5		5	5	5	5	5	78301.3	124462	54181.3	45878.1	149280
Q9JHI5	Ivd	Isovaleryl-CoA dehydrogenase, mitochondrial	Q9JHI5	5	5	5	4	5	5		5	5	5	5	5	95932.9	226431	105523	208937	99102
Q9ET78	Jph2	Junctophilin-2	Q9ET78	5	4	5	4	4	4		5	5	5	5	5	119025	196906	107875	86424.4	27893.1
Q6S9I0;Q6S9I2;Q6S9I3	Kng2	Kininogen 2;HMW-kininogen-II variant;Bradykinin	Q6S9I0;Q6S9I2;Q6S9I3	5	5	4	4	4	4		5	5	5	5	5	128276	154134	189672	308733	195387
A2A513;P02535	Krt10	Keratin, type I cytoskeletal 10;Keratin, type I cytoskeletal 10	A2A513;P02535	5	5	5	5	5	5		5	5	5	5	5	4.9689e+06	2.03972e+06	2.92775e+06	1.6289e+06	8.16982e+06
Q61805	Lbp	Lipopolysaccharide-binding protein	Q61805	5	4	5	4	5	4		5	5	5	5	5	277075	298703	347906	320954	248444
Q9Z2I0	Letm1	Mitochondrial proton/calcium exchanger protein	Q9Z2I0	5	4	5	2	5	5		5	5	5	5	5	31748.2	42868.7	7981.26	54709.2	63055.9
Q07797	Lgals3bp	Galectin-3-binding protein	Q07797	5	4	4	3	4	4		5	5	5	5	5	71401.6	42882.6	18839.4	77505.1	46999.7
A8CVP4;Q99JW4	Lims1	LIM and senescent cell antigen-like-containing domain protein;LIM and senescent cell antigen-like-containing domain protein 1	A8CVP4;Q99JW4	5	5	5	4	5	5		5	5	5	5	5	135604	115068	182424	188860	234164
Q9DBH5	Lman2	Vesicular integral-membrane protein VIP36	Q9DBH5	5	4	4	4	2	5		5	5	5	5	5	50641.6	77293.4	58756.9	36662	239504
E9Q715;Q05CX5;Q3U5L2;Q3UGK2;Q3UZ17;Q7TNC4	Luc7l2	Putative RNA-binding protein Luc7-like 2;Luc7l2 protein;Uncharacterized protein;Uncharacterized protein;Uncharacterized protein;Putative RNA-binding protein Luc7-like 2	E9Q715;Q05CX5;Q3U5L2;Q3UGK2;Q3UZ17;Q7TNC4	5	4	4	5	5	4		5	5	5	5	5	98220.4	82293.1	86568.6	167393	136628
Q922B1	Macrod1	ADP-ribose glycohydrolase MACROD1	Q922B1	5	5	5	4	4	5		5	5	5	5	5	222579	596225	305318	168110	130044
P63085;Q3UF82	Mapk1	Mitogen-activated protein kinase 1;Mitogen-activated protein kinase	P63085;Q3UF82	5	5	4	4	3	5		5	5	5	5	5	107122	95280.3	86173.5	68448.9	249913
P47811	Mapk14	Mitogen-activated protein kinase 14	P47811	5	5	5	4	5	5		5	5	5	5	5	147644	101031	101315	120901	232750
A0A0A6YXE3;G3X9Q0;Q8CAQ1;Q9JKP5	Mbnl1	Muscleblind-like protein 1;Muscleblind-like protein 1;Uncharacterized protein;Muscleblind-like protein 1	A0A0A6YXE3;G3X9Q0;Q8CAQ1;Q9JKP5	5	3	5	4	5	5		5	5	5	5	5	165249	205771	163490	323781	296370
Q3U026;Q3UME9;Q80UM7	Mogs	Uncharacterized protein;Uncharacterized protein;Mannosyl-oligosaccharide glucosidase	Q3U026;Q3UME9;Q80UM7	5	5	5	3	5	5		5	5	5	5	5	78674.4	56992	59809	77287.8	130673
Q9D023	Mpc2	Mitochondrial pyruvate carrier 2	Q9D023	5	5	5	4	5	5		5	5	5	5	5	236746	392240	116145	78441.7	181398
Q14AX9;Q64449	Mrc2	Mannose receptor, C type 2;C-type mannose receptor 2	Q14AX9;Q64449	5	5	5	5	4	5		5	5	5	5	5	104249	77372.7	116504	96040.7	110864
O08689;Q0VGH1;Q3ZAS9;Q540E2	Mstn	Growth/differentiation factor 8	O08689;Q0VGH1;Q3ZAS9;Q540E2	5	5	5	5	5	5		5	5	5	5	5	177544	171738	235728	280057	207361
Q3TZP3;Q3UDZ8;Q9R190	Mta2	Uncharacterized protein;Uncharacterized protein (Fragment);Metastasis-associated protein MTA2	Q3TZP3;Q3UDZ8;Q9R190	5	5	4	5	5	5		5	5	5	5	5	126548	72041.4	118156	162759	235167
Q8CI43	Myl6b	Myosin light chain 6B	Q8CI43	5	5	5	5	4	4		5	5	5	5	5	115570	188551	578384	189555	82127.1
Q99J77	Nans	Sialic acid synthase	Q99J77	5	5	5	5	4	5		5	5	5	5	5	342879	328580	386308	571166	489260
Q9DB05	Napa	Alpha-soluble NSF attachment protein	Q9DB05	5	5	5	5	5	5		5	5	5	5	5	218380	262288	205861	117981	191195
P57716;Q3T9E5;Q3TD54;Q6ZQF2	Ncstn	Nicastrin;Nicastrin;Nicastrin;Nicastrin (Fragment)	P57716;Q3T9E5;Q3TD54;Q6ZQF2	5	4	3	4	4	4		5	5	5	5	5	61617.4	39420	37178.9	10365	95053.1
G5E814;Q9D8B4	Ndufa11	Complex I-B14.7;NADH dehydrogenase [ubiquinone] 1 alpha subcomplex subunit 11	G5E814;Q9D8B4	5	4	4	4	4	5		5	5	5	5	5	382665	467812	266891	245358	225818
E9QPX3;Q923F9;Q9CXZ1	Ndufs4	NADH dehydrogenase [ubiquinone] iron-sulfur protein 4, mitochondrial;NADH dehydrogenase [ubiquinone] iron-sulfur protein 4, mitochondrial;NADH dehydrogenase [ubiquinone] iron-sulfur protein 4, mitochondrial	E9QPX3;Q923F9;Q9CXZ1	5	5	5	5	4	5		5	5	5	5	5	498835	946849	503990	294333	222114
Q3UW53	Niban1	Protein Niban 1	Q3UW53	5	4	5	4	4	5		5	5	5	5	5	65506.2	79462.9	76235.3	90424.7	210873
Q3USZ5;Q9D6Z1	Nop56	Nop domain-containing protein (Fragment);Nucleolar protein 56	Q3USZ5;Q9D6Z1	5	4	3	3	4	5		5	5	5	5	5	24994.5	12259.8	13354.8	17855.7	98438.1
Q9QY81	Nup210	Nuclear pore membrane glycoprotein 210	Q9QY81	5	2	2	2	5	5		5	5	5	5	5	38981	41665.9	13679.7	101291	114337
H7BX01;P58281;Q80TX7	Opa1;Opa1;mKIAA0567	Dynamin-like 120 kDa protein, form S1;Dynamin-like 120 kDa protein, mitochondrial;Dynamin-like 120 kDa protein, form S1 (Fragment)	H7BX01;P58281;Q80TX7	5	5	5	5	4	5		5	5	5	5	5	121485	183347	148316	113109	85841.1
Q8CG70	P3h3	Prolyl 3-hydroxylase 3	Q8CG70	5	5	5	4	5	5		5	5	5	5	5	98242.3	66842.4	63196.3	84093.4	60621.7
Q3TDA7;Q9WVE8	Pacsin2	Uncharacterized protein;Protein kinase C and casein kinase substrate in neurons protein 2	Q3TDA7;Q9WVE8	5	5	5	5	5	5		5	5	5	5	5	241626	201401	291654	329657	428697
Q8CIN4	Pak2	Serine/threonine-protein kinase PAK 2	Q8CIN4	5	4	4	3	5	4		5	5	5	5	5	184294	269540	113910	160995	458260
P60335	Pcbp1	Poly(rC)-binding protein 1	P60335	5	5	5	5	5	5		5	5	5	5	5	588172	352074	365026	1.07852e+06	961795
E0CYV0;E9PWE0;F7D432;P23506;Q545L9	Pcmt1	Protein-L-isoaspartate O-methyltransferase;Protein-L-isoaspartate O-methyltransferase;Protein-L-isoaspartate O-methyltransferase (Fragment);Protein-L-isoaspartate(D-aspartate) O-methyltransferase;Protein-L-isoaspartate O-methyltransferase	E0CYV0;E9PWE0;F7D432;P23506;Q545L9	5	5	5	5	5	5		5	5	5	5	5	210401	305688	164246	185255	150271
E9Q4D0;F6XJP7;H3BJL4;Q62030	Pcsk6	Proprotein convertase subtilisin/kexin type 6;Proprotein convertase subtilisin/kexin type 6;Proprotein convertase subtilisin/kexin type 6 (Fragment);PACE4A (Fragment)	E9Q4D0;F6XJP7;H3BJL4;Q62030	5	5	5	5	5	5		5	5	5	5	5	384383	322727	514606	315355	406039
P12382	Pfkl	ATP-dependent 6-phosphofructokinase, liver type	P12382	5	5	4	4	5	5		5	5	5	5	5	48998.1	38715.8	29922.9	59185.9	138331
Q9CQ60	Pgls	6-phosphogluconolactonase	Q9CQ60	5	5	5	5	5	5		5	5	5	5	5	286911	256544	345128	672276	402582
Q9DBG5	Plin3	Perilipin-3	Q9DBG5	5	4	4	3	5	4		5	5	5	5	5	133916	98997.1	83313.1	178917	158430
P37040;Q05DV1	Por	NADPH--cytochrome P450 reductase;NADPH--hemoprotein reductase	P37040;Q05DV1	5	5	4	5	3	5		5	5	5	5	5	128081	159402	146524	48957.2	193848
Q3U4U1	Postn	Uncharacterized protein	Q3U4U1	5	5	5	5	5	5		5	5	5	5	5	3.31627e+06	3.96456e+06	4.15275e+06	5.5072e+06	3.69586e+06
Q3TPC5;Q3TT94;Q571J7;Q6P1F6;Q9CWU3	Ppp2r2a	Serine/threonine-protein phosphatase 2A 55 kDa regulatory subunit B (Fragment);Serine/threonine-protein phosphatase 2A 55 kDa regulatory subunit B;Serine/threonine-protein phosphatase 2A 55 kDa regulatory subunit B (Fragment);Serine/threonine-protein phosphatase 2A 55 kDa regulatory subunit B alpha isoform;Serine/threonine-protein phosphatase 2A 55 kDa regulatory subunit B	Q3TPC5;Q3TT94;Q571J7;Q6P1F6;Q9CWU3	5	5	5	5	5	5		5	5	5	5	5	122444	136509	124549	126823	119700
O08807	Prdx4	Peroxiredoxin-4	O08807	5	4	3	4	4	3		5	5	5	5	5	444475	290033	484717	295689	343982
A0A140LHF7;A0A171KXD3;Q3TPF5;Q3UIG8;Q80WB1;Q80WV6;Q8C2D7;Q9JIF0	Prmt1	Protein arginine N-methyltransferase 1;Protein arginine N-methyltransferase 1;Methyltransf_25 domain-containing protein;Methyltransf_25 domain-containing protein;Prmt1 protein (Fragment);Prmt1 protein;Methyltransf_25 domain-containing protein;Protein arginine N-methyltransferase 1	A0A140LHF7;A0A171KXD3;Q3TPF5;Q3UIG8;Q80WB1;Q80WV6;Q8C2D7;Q9JIF0	5	5	5	5	5	5		5	5	5	5	5	349116	298153	390329	117505	515591
G3UXL2;Q3TI27;Q3UYQ0;Q9D7G0	Prps1l3;Prps1;Prps1l3;Prps1	Ribose-phosphate diphosphokinase;Ribose-phosphate diphosphokinase;Ribose-phosphate diphosphokinase;Ribose-phosphate pyrophosphokinase 1	G3UXL2;Q3TI27;Q3UYQ0;Q9D7G0	5	4	4	4	5	4		5	5	5	5	5	200237	278148	179046	105914	322637
Q9R1P3	Psmb2	Proteasome subunit beta type-2	Q9R1P3	5	4	5	5	5	5		5	5	5	5	5	203388	203567	195930	415442	255388
Q545G0;Q9R1P1	Psmb3	Proteasome subunit beta;Proteasome subunit beta type-3	Q545G0;Q9R1P1	5	5	5	5	4	5		5	5	5	5	5	264178	172709	207119	204353	289160
A0A068BIT8;P28063	Psmb8	Proteasome subunit beta;Proteasome subunit beta type-8	A0A068BIT8;P28063	5	5	5	5	5	5		5	5	5	5	5	150300	97980.5	107146	147674	374239
B2RT97;E9Q5I9;Q9WVJ2	Psmd13	26S proteasome non-ATPase regulatory subunit 13	B2RT97;E9Q5I9;Q9WVJ2	5	2	4	3	1	5		5	5	5	5	5	39909.7	48127.5	26423.9	20776.6	126541
Q8R326	Pspc1	Paraspeckle component 1	Q8R326	5	4	4	4	5	4		5	5	5	5	5	289424	193100	353039	388426	164622
Q3UEB3	Puf60	Poly(U)-binding-splicing factor PUF60	Q3UEB3	5	5	5	5	3	5		5	5	5	5	5	227310	135064	118165	104012	196215
P53994;Q0PD65;Q8BXY4	Rab2a	Ras-related protein Rab-2A;Rab2A;Uncharacterized protein	P53994;Q0PD65;Q8BXY4	5	5	5	5	5	5		5	5	5	5	5	211954	146798	249169	90757	281995
Q3UTE4;Q61550	Rad21	Uncharacterized protein (Fragment);Double-strand-break repair protein rad21 homolog	Q3UTE4;Q61550	5	5	5	5	5	5		5	5	5	5	5	147966	113673	147094	136878	202245
Q52L50;Q99JI6	Rap1b	RAS related protein 1b;Ras-related protein Rap-1b	Q52L50;Q99JI6	5	4	5	4	5	5		5	5	5	5	5	171038	123249	305169	99432.1	257745
O89086;Q545K5	Rbm3	RNA-binding protein 3;RNA-binding motif protein 3	O89086;Q545K5	5	4	3	5	5	5		5	5	5	5	5	300916	383271	296941	780174	631456
A2AFI3;A2AFI4;Q9WV02	Rbmx	RNA-binding motif protein, X chromosome;RNA-binding motif protein, X chromosome (Fragment);RNA-binding motif protein, X chromosome	A2AFI3;A2AFI4;Q9WV02	5	3	3	3	5	4		5	5	5	5	5	1133711	705882	920266	1.45805e+06	905439
P84096;Q3UDZ1	Rhog	Rho-related GTP-binding protein RhoG;Uncharacterized protein	P84096;Q3UDZ1	5	3	3	3	4	5		5	5	5	5	5	36962.5	48158.4	18623.2	125983	118557
Q8VCT3	Rnpep	Aminopeptidase B	Q8VCT3	5	4	4	5	4	5		5	5	5	5	5	32402.5	25458.9	19959.3	36397.6	181591
P47968	Rpia	Ribose-5-phosphate isomerase	P47968	5	5	5	5	5	5		5	5	5	5	5	160613	160869	69183.6	234664	211684
P19253;Q5M9M0	Rpl13a	60S ribosomal protein L13a	P19253;Q5M9M0	5	5	5	5	5	5		5	5	5	5	5	1.09916e+06	609696	672996	1.305e+06	1.10505e+06
Q505B1;Q6PHZ1;Q6ZWZ7;Q80V08;Q9CPR4	Rpl17	60S ribosomal protein L17 (Fragment);60S ribosomal protein L17;60S ribosomal protein L17;60S ribosomal protein L17 (Fragment);60S ribosomal protein L17	Q505B1;Q6PHZ1;Q6ZWZ7;Q80V08;Q9CPR4	5	5	5	5	5	5		5	5	5	5	5	538505	333534	301093	546694	607089
P35980;Q58EW0;Q642K1	Rpl18	60S ribosomal protein L18;Rpl18 protein;Ribosomal protein L18	P35980;Q58EW0;Q642K1	5	5	5	5	5	5		5	5	5	5	5	1.10324e+06	531999	755882	1.13094e+06	980980
A0A0R4J195;Q9CSU0	Rprd1b	Regulation of nuclear pre-mRNA domain-containing protein 1B	A0A0R4J195;Q9CSU0	5	5	4	5	5	5		5	5	5	5	5	145170	118853	123441	200410	178531
P60867;Q5BLK2	Rps20	40S ribosomal protein S20	P60867;Q5BLK2	5	4	5	5	5	4		5	5	5	5	5	1.10055e+06	809119	784260	1.8688e+06	1.2111e+06
P62702;Q3UXQ6;Q545F8;Q545X8	Rps4x	40S ribosomal protein S4, X isoform;40S ribosomal protein S4;40S ribosomal protein S4;40S ribosomal protein S4	P62702;Q3UXQ6;Q545F8;Q545X8	5	3	3	4	5	3		5	5	5	5	5	703022	394771	894185	447457	474514
D3YYM6;D3Z1S8;Q91V55	Rps5	40S ribosomal protein S5 (Fragment);40S ribosomal protein S5 (Fragment);40S ribosomal protein S5	D3YYM6;D3Z1S8;Q91V55	5	5	5	4	5	5		5	5	5	5	5	717265	439234	1.18225e+06	1013347	848402
D3YXK2;S4R1M2	Safb	Scaffold attachment factor B1	D3YXK2;S4R1M2	5	5	5	5	3	5		5	5	5	5	5	427424	368965	570115	369681	276465
Q3TAW4;Q3TIS3;Q3TYS4;Q3UKB4;Q9D662	Sec23b	Protein transport protein SEC23;Protein transport protein SEC23;Protein transport protein SEC23;Protein transport protein SEC23;Protein transport protein Sec23B	Q3TAW4;Q3TIS3;Q3TYS4;Q3UKB4;Q9D662	5	5	5	5	5	5		5	5	5	5	5	24012.8	22359.6	51985.4	29595.8	46923.1
A0A0R4J0K1;Q9ERR7	Selenof	Selenoprotein F	A0A0R4J0K1;Q9ERR7	5	4	4	4	5	4		5	5	5	5	5	139739	127293	124031	210494	207926
B1AQY9;B1AQZ0;B7ZC46;Q8CHH9	Septin8	Septin;Septin-8;Septin;Septin-8	B1AQY9;B1AQZ0;B7ZC46;Q8CHH9	5	5	5	5	5	5		5	5	5	5	5	339138	200972	281057	154684	293674
Q00897	Serpina1d	Alpha-1-antitrypsin 1-4	Q00897	5	5	5	5	5	5		5	5	5	5	5	1.57141e+06	902053	885551	1.63851e+06	1.13761e+06
A0A3B2W7K0;Q3TRJ7;Q3U3C4;Q62419	Sh3gl1	Endophilin-A2;SH3-domain GRB2-like 1;Uncharacterized protein;Endophilin-A2	A0A3B2W7K0;Q3TRJ7;Q3U3C4;Q62419	5	5	5	5	4	5		5	5	5	5	5	137573	104494	123424	45258.5	101437
Q5SUR3;Q9WTX5	Skp1	S-phase kinase-associated protein 1	Q5SUR3;Q9WTX5	5	5	5	5	4	5		5	5	5	5	5	258193	211726	124197	121222	410208
A2RRK3;O54988	Slk	Non-specific serine/threonine protein kinase;STE20-like serine/threonine-protein kinase	A2RRK3;O54988	5	4	5	4	5	5		5	5	5	5	5	95006.5	82498.4	88565.6	165351	203624
A0A1B0GRR8;A2RS68;Q62376;Q6ZWP0;Q7TT81;Q9CR32	Snrnp70	U1 small nuclear ribonucleoprotein 70 kDa (Fragment);U1 small nuclear ribonucleoprotein 70 kDa;U1 small nuclear ribonucleoprotein 70 kDa;U1 small nuclear ribonucleoprotein 70 kDa;U1 small nuclear ribonucleoprotein 70 kDa (Fragment);U1 small nuclear ribonucleoprotein 70 kDa (Fragment)	A0A1B0GRR8;A2RS68;Q62376;Q6ZWP0;Q7TT81;Q9CR32	5	5	5	4	4	4		5	5	5	5	5	183314	151103	203277	189970	331118
P57784	Snrpa1	U2 small nuclear ribonucleoprotein A'	P57784	5	4	4	4	5	4		5	5	5	5	5	207056	127996	170726	212766	258179
P09671;Q3TJA2;Q3U8W4;Q4FJX9	Sod2	Superoxide dismutase [Mn], mitochondrial;Superoxide dismutase;Superoxide dismutase;Superoxide dismutase	P09671;Q3TJA2;Q3U8W4;Q4FJX9	5	5	5	5	4	5		5	5	5	5	5	345592	853137	408126	237754	179838
F8WIP8;P10923;Q3TND2;Q547B5	Spp1	Osteopontin;Osteopontin;Uncharacterized protein;Osteopontin	F8WIP8;P10923;Q3TND2;Q547B5	5	5	5	5	4	5		5	5	5	5	5	4.6399e+06	3.76531e+06	3.55209e+06	1.2126e+06	3.8449e+06
Q6P069	Sri	Sorcin	Q6P069	5	4	4	4	4	4		5	5	5	5	5	329757	470714	423621	225809	366338
O35326;Q9D8S5	Srsf5	Serine/arginine-rich splicing factor 5;Serine/arginine-rich-splicing factor 5	O35326;Q9D8S5	5	2	2	3	5	3		5	5	5	5	5	60359.9	42308.2	59001.7	265685	117178
F8WJK8;Q3U8D2;Q3U9V1;Q99L47	St13	Hsc70-interacting protein;TPR_REGION domain-containing protein;TPR_REGION domain-containing protein;Hsc70-interacting protein	F8WJK8;Q3U8D2;Q3U9V1;Q99L47	5	4	4	4	5	4		5	5	5	5	5	441017	380386	419185	419066	484838
A0A087WSP5;Q3TW11;Q8C3V4;Q8C497;Q99K94;Q9D323	Stat1	Signal transducer and activator of transcription	A0A087WSP5;Q3TW11;Q8C3V4;Q8C497;Q99K94;Q9D323	5	4	3	4	2	5		5	5	5	5	5	4545.13	7923.46	3410.65	6834.22	57956.3
A2AD84;A2AD85;Q3U335;Q3U3T6;Q99JT2;Q99KH8	Stk26;Stk26;Stk24;Stk24;Stk26;Stk24	Serine/threonine-protein kinase 26;Protein kinase domain-containing protein;Mammalian sterile twenty 3 kinase;Protein kinase domain-containing protein;Serine/threonine-protein kinase 26;Serine/threonine-protein kinase 24	A2AD84;A2AD85;Q3U335;Q3U3T6;Q99JT2;Q99KH8	5	5	5	5	5	5		5	5	5	5	5	185064	128384	157157	206483	186275
C6EQH3;Q9Z2I8	Suclg2	Succinate--CoA ligase [GDP-forming] subunit beta, mitochondrial;Succinate--CoA ligase [GDP-forming] subunit beta, mitochondrial	C6EQH3;Q9Z2I8	5	4	4	4	4	4		5	5	5	5	5	65910.3	153434	45018.5	56803	47584.5
Q9CX34	Sugt1	Protein SGT1 homolog	Q9CX34	5	4	4	4	5	5		5	5	5	5	5	119989	124827	76450.3	194055	222714
Q3U630;Q9D0R2	Tars;Tars1	Threonyl-tRNA synthetase;Threonine--tRNA ligase 1, cytoplasmic	Q3U630;Q9D0R2	5	5	5	4	4	5		5	5	5	5	5	62248.2	87461.6	72377.6	41532.9	169310
O70548;O70549;Q545G3	Tcap;;Tcap	Telethonin;Telethonin;Uncharacterized protein	O70548;O70549;Q545G3	5	5	5	5	4	2		5	5	5	5	5	123080	278300	156887	33412.1	54602
Q91W06;Q9JHF5;Q9JL12	Tcirg1	V-type proton ATPase subunit a	Q91W06;Q9JHF5;Q9JL12	5	4	3	2	2	5		5	5	5	5	5	27329.1	33558.7	22506.6	38940.1	204464
A0A087WQ94;A0A087WQM0;A0A087WQS0;A0A087WRU0;A0A1D5RM59;A0A6I8MWZ2;E9Q0S6	Tns1	Tensin 1 (Fragment);Tensin 1;Tensin 1;Tensin 1 (Fragment);Tensin 1;Tensin 1;Tensin 1	A0A087WQ94;A0A087WQM0;A0A087WQS0;A0A087WRU0;A0A1D5RM59;A0A6I8MWZ2;E9Q0S6	5	5	5	5	4	5		5	5	5	5	5	195990	194658	283343	186383	83017.2
O89023;Q3TDY6;Q3U2Z6	Tpp1	Tripeptidyl-peptidase 1;Tripeptidyl aminopeptidase;Tripeptidyl aminopeptidase	O89023;Q3TDY6;Q3U2Z6	5	4	5	5	5	5		5	5	5	5	5	312521	263123	334433	412727	303558
Q3TW28;Q64514	Tpp2	Tripeptidyl-peptidase 2	Q3TW28;Q64514	5	3	5	5	3	5		5	5	5	5	5	38663	70745.1	52208.3	30514.2	130321
P63028	Tpt1	Translationally-controlled tumor protein	P63028	5	5	5	5	5	5		5	5	5	5	5	925625	905627	745387	1.22777e+06	904377
A0A0A0MQA5;P68368	Tuba4a	Tubulin alpha chain (Fragment);Tubulin alpha-4A chain	A0A0A0MQA5;P68368	5	4	4	5	5	5		5	5	5	5	5	2.26974e+06	2.33152e+06	2.77067e+06	2.74823e+06	3116757
Q7TMM9	Tubb2a	Tubulin beta-2A chain	Q7TMM9	5	5	5	5	5	5		5	5	5	5	5	1.9747e+06	1.37713e+06	1.85477e+06	2.48611e+06	1.55089e+06
A0A498WGD8;Q3U8R9;Q3UNH3;Q8CDN6	Txnl1	Thioredoxin-like protein 1;PITH domain-containing protein;PITH domain-containing protein (Fragment);Thioredoxin-like protein 1	A0A498WGD8;Q3U8R9;Q3UNH3;Q8CDN6	5	4	4	4	5	5		5	5	5	5	5	508928	458908	412361	754452	684619
P61082	Ube2m	NEDD8-conjugating enzyme Ubc12	P61082	5	4	4	4	5	4		5	5	5	5	5	123395	124539	133428	161515	165509
B7ZBY7;E9PY39;Q569Y6;Q9CZY3	Ube2v1;Gm20431;Ube2v1;Ube2v1	Ubiquitin-conjugating enzyme E2 variant 1;Predicted gene 20431;Ubiquitin-conjugating enzyme E2 variant 1;Ubiquitin-conjugating enzyme E2 variant 1	B7ZBY7;E9PY39;Q569Y6;Q9CZY3	5	4	5	5	5	5		5	5	5	5	5	1.03136e+06	957962	828861	558589	1.24032e+06
Q9WUP7	Uchl5	Ubiquitin carboxyl-terminal hydrolase isozyme L5	Q9WUP7	5	5	5	3	5	5		5	5	5	5	5	58533.4	47934.1	30322.1	67124.6	106230
P40336	Vps26a	Vacuolar protein sorting-associated protein 26A	P40336	5	5	4	4	4	5		5	5	5	5	5	222086	157057	254143	181974	389291
B2RUJ7;Q00519	Xdh	Xanthine dehydrogenase;Xanthine dehydrogenase/oxidase	B2RUJ7;Q00519	5	3	3	4	4	5		5	5	5	5	5	59743.1	62429.7	63850.5	54330	142747
Q8BPF4;Q9QWJ3		GLOBIN domain-containing protein;Alpha-1-globin (Fragment)	Q8BPF4;Q9QWJ3	5	4	4	4	5	3		5	5	5	5	5	6.61352e+06	12702534	9693448	33078470	28074460
E9QPX1;P39061	Col18a1	Collagen alpha-1(XVIII) chain	E9QPX1;P39061	4	3	4	3	4	3		4	4	4	4	4	199049	176779	157950	203884	124815
D3YY36;Q8VC96;Q9DBD0	1300017J02Rik;1300017J02Rik;Ica	RIKEN cDNA 1300017J02 gene;Uncharacterized protein;Inhibitor of carbonic anhydrase	D3YY36;Q8VC96;Q9DBD0	4	4	4	4	4	4		4	4	4	4	4	96874	74334.6	91609.1	89875.9	120005
Q3U6P1;Q5RL55;Q6P542	Abcf1	ABC transporter domain-containing protein (Fragment);ATP-binding cassette, sub-family F (GCN20), member 1;ATP-binding cassette sub-family F member 1	Q3U6P1;Q5RL55;Q6P542	4	4	4	3	4	4		4	4	4	4	4	136206	90077.2	105995	107026	126032
Q4VA32;Q9CQR4	Acot13	Thioesterase superfamily member 2;Acyl-coenzyme A thioesterase 13	Q4VA32;Q9CQR4	4	3	4	3	3	3		4	4	4	4	4	200922	784118	103192	193595	88037.1
Q9QYR9	Acot2	Acyl-coenzyme A thioesterase 2, mitochondrial	Q9QYR9	4	4	4	3	4	4		4	4	4	4	4	98925.8	141951	89726.8	101754	53929.6
Q05C56;Q05DT0;Q3UNK1;Q8BJH2;Q8BM29;Q9QYB5	Add3	Add3 protein (Fragment);Add3 protein (Fragment);Aldolase_II domain-containing protein;Aldolase_II domain-containing protein;Aldolase_II domain-containing protein (Fragment);Gamma-adducin	Q05C56;Q05DT0;Q3UNK1;Q8BJH2;Q8BM29;Q9QYB5	4	4	4	4	4	4		4	4	4	4	4	135803	97436.9	122819	60772.7	131740
A0A3B0INZ4;Q02105	Adib;C1qc	Adiponectin b;Complement C1q subcomponent subunit C	A0A3B0INZ4;Q02105	4	4	4	4	4	4		4	4	4	4	4	1.57145e+06	769451	838298	1.39503e+06	531015
D3Z494;G5E895;Q8BIV6	Akr1b10	Aldo-keto reductase family 1, member B10 (aldose reductase);Aldo-keto reductase family 1, member B10 (aldose reductase);Aldo_ket_red domain-containing protein	D3Z494;G5E895;Q8BIV6	4	4	4	4	4	4		4	4	4	4	4	145193	227430	143150	156567	121375
Q8CG76	Akr7a2	Aflatoxin B1 aldehyde reductase member 2	Q8CG76	4	4	4	4	3	4		4	4	4	4	4	99514.3	123059	79148.3	80246.8	70100.9
Q8CHT0	Aldh4a1	Delta-1-pyrroline-5-carboxylate dehydrogenase, mitochondrial	Q8CHT0	4	3	3	3	4	3		4	4	4	4	4	42871.1	112950	1142.21	42236.9	45822
E9PZF5;E9Q5H2;P97822	Anp32e	Acidic leucine-rich nuclear phosphoprotein 32 family member E (Fragment);Acidic leucine-rich nuclear phosphoprotein 32 family member E (Fragment);Acidic leucine-rich nuclear phosphoprotein 32 family member E	E9PZF5;E9Q5H2;P97822	4	4	4	3	3	4		4	4	4	4	4	48305	84700.6	7644.15	185736	269966
P22892;Q3UKX8;Q8CBB7;Q8CC03	Ap1g1	AP-1 complex subunit gamma-1;AP-1 complex subunit gamma;AP-1 complex subunit gamma;GAE domain-containing protein (Fragment)	P22892;Q3UKX8;Q8CBB7;Q8CC03	4	2	3	1	3	4		4	4	4	4	4	29525.2	17402.9	2057.06	13238.2	54635.7
Q3TQ33;Q3UPG0;Q9Z1T1	Ap3b1	Adaptin_N domain-containing protein (Fragment);Uncharacterized protein (Fragment);AP-3 complex subunit beta-1	Q3TQ33;Q3UPG0;Q9Z1T1	4	4	4	4	4	4		4	4	4	4	4	73421.1	48598.6	50895.7	34474.6	91404.2
Q3KNM9;Q9DCZ4	Apoo	MICOS complex subunit;MICOS complex subunit Mic26	Q3KNM9;Q9DCZ4	4	4	4	4	4	4		4	4	4	4	4	135634	237923	110611	52924.6	72499.8
B1AV14;Q78IK4;Q9CZB4	Apool	MICOS complex subunit;MICOS complex subunit Mic27;MICOS complex subunit	B1AV14;Q78IK4;Q9CZB4	4	4	4	4	4	4		4	4	4	4	4	139017	181613	133868	119471	106641
Q8R5J9	Arl6ip5	PRA1 family protein 3	Q8R5J9	4	3	3	3	2	4		4	4	4	4	4	28955.1	48642	29057	16846.9	181774
Q3TKM9;Q9CPW4	Arpc5	Actin-related protein 2/3 complex subunit 5	Q3TKM9;Q9CPW4	4	3	3	2	4	4		4	4	4	4	4	265448	204373	277655	388537	428924
E9PYT3;Q91YH5	Atl3	Atlastin-3	E9PYT3;Q91YH5	4	4	4	4	4	4		4	4	4	4	4	26265.7	29220.9	25913.6	33304.3	76197.4
O55143;Q5DTI2	Atp2a2	Sarcoplasmic/endoplasmic reticulum calcium ATPase 2;P-type Ca(2+) transporter (Fragment)	O55143;Q5DTI2	4	3	2	3	3	4		4	4	4	4	4	14398.8	20810	46754.6	22941	114716
Q9CPQ8;Q9CQY3;Q9D037	Atp5mg;Atp5l;Atp5l	ATP synthase subunit g, mitochondrial;Uncharacterized protein;ATP synthase subunit	Q9CPQ8;Q9CQY3;Q9D037	4	4	4	4	4	4		4	4	4	4	4	1.52417e+06	2.61437e+06	1.60322e+06	990526	882577
Q3TG21;Q9D9Z4;Q9Z1G3	Atp6v1c1	V-type proton ATPase subunit C;V-type proton ATPase subunit C;V-type proton ATPase subunit C 1	Q3TG21;Q9D9Z4;Q9Z1G3	4	4	2	2	2	4		4	4	4	4	4	21168.8	11053.4	19982.1	16083.9	41448.6
Q5HZY7;Q9CR51	Atp6v1g1	V-type proton ATPase subunit G;V-type proton ATPase subunit G 1	Q5HZY7;Q9CR51	4	2	3	3	4	3		4	4	4	4	4	45082.1	106423	79375	979739	184006
Q80XN0	Bdh1	D-beta-hydroxybutyrate dehydrogenase, mitochondrial	Q80XN0	4	4	4	4	4	4		4	4	4	4	4	82800	147562	76750.7	81066.1	105271
Q3TAF9	Bgn	Biglycan	Q3TAF9	4	2	2	2	4	2		4	4	4	4	4	244862	710142	256313	9664377	317048
Q3TDN8;Q8R164	Bphl	AB hydrolase-1 domain-containing protein;Valacyclovir hydrolase	Q3TDN8;Q8R164	4	4	4	4	4	4		4	4	4	4	4	131438	164632	107755	112379	73974.2
A0A0U1RNV1;Q4ZJN4;Q8K479	C1qtnf5;Adie;C1qtnf5	Complement C1q tumor necrosis factor-related protein 5 (Fragment);Adiponectin e;Complement C1q tumor necrosis factor-related protein 5	A0A0U1RNV1;Q4ZJN4;Q8K479	4	4	4	4	4	4		4	4	4	4	4	737949	533455	701254	347111	602086
B2RWX2;B2RXW7;B9EIU2;P01029;V9GZG9;V9GZJ5;V9GZQ6	C4b;C4b;C4a;C4b;;;Slp	C4a anaphylatoxin;C4a anaphylatoxin;C4a anaphylatoxin;Complement C4-B;C4a anaphylatoxin (Fragment);C4a anaphylatoxin;C4a anaphylatoxin	B2RWX2;B2RXW7;B9EIU2;P01029;V9GZG9;V9GZJ5;V9GZQ6	4	4	4	4	4	4		4	4	4	4	4	119334	84069.9	54372.4	72691.8	94328.9
O35887;Q3TUF3;Q3UG11	Calu	Calumenin	O35887;Q3TUF3;Q3UG11	4	4	4	4	2	4		4	4	4	4	4	135568	207228	113019	41412.4	119244
O08529;Q3U3A8;Q3U8S5	Capn2	Calpain-2 catalytic subunit;Calcium-activated neutral proteinase 2;Calcium-activated neutral proteinase 2	O08529;Q3U3A8;Q3U8S5	4	4	4	4	4	4		4	4	4	4	4	96257.6	108367	134864	26501.1	150405
P70677	Casp3	Caspase-3	P70677	4	4	4	4	2	4		4	4	4	4	4	110435	66663.4	76804.7	13080.7	129631
Q91VJ2	Cavin3	Caveolae-associated protein 3	Q91VJ2	4	4	4	4	4	4		4	4	4	4	4	159487	99065.9	182495	126338	62310.9
A2AMM0	Cavin4	Caveolae-associated protein 4	A2AMM0	4	3	4	4	4	3		4	4	4	4	4	207608	515080	192700	176671	22960.7
Q8VDP4	Ccar2	Cell cycle and apoptosis regulator protein 2	Q8VDP4	4	4	3	4	4	4		4	4	4	4	4	100591	89254	126673	156024	110429
P11440;Q99JW7	Cdk1	Cyclin-dependent kinase 1;Cdc2a protein (Fragment)	P11440;Q99JW7	4	4	4	4	4	4		4	4	4	4	4	281412	211930	236778	299988	619130
Q9CXS4	Cenpv	Centromere protein V	Q9CXS4	4	4	4	4	4	3		4	4	4	4	4	92244.1	109083	160160	124138	56146.8
Q9CRB9	Chchd3	MICOS complex subunit Mic19	Q9CRB9	4	4	4	4	4	3		4	4	4	4	4	470803	581611	525307	322479	227636
A0A0R4J0K2;A2AGT5;K3W4R5;Q80U79;Z4YL78	Ckap5	Cytoskeleton-associated protein 5;Cytoskeleton-associated protein 5;Cytoskeleton-associated protein 5;MKIAA0097 protein (Fragment);Cytoskeleton-associated protein 5	A0A0R4J0K2;A2AGT5;K3W4R5;Q80U79;Z4YL78	4	4	3	4	4	4		4	4	4	4	4	57763.3	42740.1	48451.5	35262.3	73494.9
A0A0G2JDV8;Q9DAW9	Cnn3	Calponin;Calponin-3	A0A0G2JDV8;Q9DAW9	4	4	4	4	3	4		4	4	4	4	4	253148	220377	251356	241297	260686
Q8R1S0	Coq6	Ubiquinone biosynthesis monooxygenase COQ6, mitochondrial	Q8R1S0	4	4	3	4	3	3		4	4	4	4	4	822330	1.81601e+06	1128305	237875	207345
A0A140LIU3;P56391	Cox6b1	Cytochrome c oxidase subunit 6B1	A0A140LIU3;P56391	4	3	4	4	4	3		4	4	4	4	4	647881	1.12113e+06	636313	259333	495845
Q8C166	Cpne1	Copine-1	Q8C166	4	3	3	3	4	3		4	4	4	4	4	317004	235193	357172	302880	334602
E9Q1T9;Q9ERK4	Cse1l	Chromosome segregation 1-like protein;Exportin-2	E9Q1T9;Q9ERK4	4	1	1	1	1	4		4	4	4	4	4	332038	203118	208170	397309	1.84611e+06
E9PWB2;E9Q2U6;E9Q3W1;E9Q4G7;H7BXB1;Q3U772;Q3U844;Q6PJ87;Q8BK63	Csnk1a1	Casein kinase I isoform alpha;Casein kinase I isoform alpha;Casein kinase I isoform alpha;Casein kinase I isoform alpha;Casein kinase I isoform alpha;Protein kinase domain-containing protein;Protein kinase domain-containing protein;Casein kinase 1, alpha 1;Casein kinase I isoform alpha	E9PWB2;E9Q2U6;E9Q3W1;E9Q4G7;H7BXB1;Q3U772;Q3U844;Q6PJ87;Q8BK63	4	3	3	2	2	4		4	4	4	4	4	29843	36972.2	22718.3	20011	84182.6
F6WR04;O70370;Q3U5K1;Q3UBR4;Q3UD32;Q8BSZ5	Ctss	Cathepsin S;Cathepsin S;Pept_C1 domain-containing protein (Fragment);Uncharacterized protein;Uncharacterized protein;Uncharacterized protein	F6WR04;O70370;Q3U5K1;Q3UBR4;Q3UD32;Q8BSZ5	4	3	4	3	3	3		4	4	4	4	4	62032.2	73590	18068.5	19649.2	61951.8
Q3U4P0;Q3U6G0;Q61093;Q8C6S5	Cybb	FAD-binding FR-type domain-containing protein;Nox2;Cytochrome b-245 heavy chain;FAD-binding FR-type domain-containing protein	Q3U4P0;Q3U6G0;Q61093;Q8C6S5	4	3	1	4	2	4		4	4	4	4	4	76452.4	62626.1	82720.2	57596.1	135425
Q62418	Dbnl	Drebrin-like protein	Q62418	4	2	3	3	4	3		4	4	4	4	4	59709.1	60386.8	81898.9	108370	104398
P53395;Q7TND9	Dbt	Lipoamide acyltransferase component of branched-chain alpha-keto acid dehydrogenase complex, mitochondrial;Dihydrolipoamide acetyltransferase component of pyruvate dehydrogenase complex	P53395;Q7TND9	4	4	4	3	4	4		4	4	4	4	4	56220.7	58711.9	88442.8	9350.21	14657.1
Q3TIE4	Ddx39a	RNA helicase	Q3TIE4	4	4	4	4	4	4		4	4	4	4	4	225287	170691	101998	187479	171587
D3Z074;E9PV41;E9PXV7;F6XC54;O08808;Q5DTQ4	Diaph1	Protein diaphanous homolog 1;Protein diaphanous homolog 1;Protein diaphanous homolog 1;Protein diaphanous homolog 1;Protein diaphanous homolog 1;MKIAA4062 protein (Fragment)	D3Z074;E9PV41;E9PXV7;F6XC54;O08808;Q5DTQ4	4	3	3	3	3	4		4	4	4	4	4	334513	389200	310946	140529	612404
Q3USZ8	Dipk2a	Divergent protein kinase domain 2A	Q3USZ8	4	4	4	4	4	4		4	4	4	4	4	167868	160096	168094	64245.5	74487.3
Q3TU79;Q3TYL7;Q9QYJ3	Dnajb1	J domain-containing protein;DnaJ homolog subfamily B member 1;DnaJ homolog subfamily B member 1	Q3TU79;Q3TYL7;Q9QYJ3	4	4	4	4	4	4		4	4	4	4	4	112215	94168.9	121862	87067.4	80748.2
Q9D832	Dnajb4	DnaJ homolog subfamily B member 4	Q9D832	4	4	4	4	3	4		4	4	4	4	4	234782	221306	353981	63705.7	107093
O35459	Ech1	Delta(3,5)-Delta(2,4)-dienoyl-CoA isomerase, mitochondrial	O35459	4	4	4	4	4	4		4	4	4	4	4	78546.5	143714	81085.4	138446	81169.4
A0A3Q4EC00;A0A452J8A5;P42125;Q9DBN7	Eci1	Enoyl-CoA delta isomerase 1, mitochondrial;Enoyl-CoA delta isomerase 1, mitochondrial;Enoyl-CoA delta isomerase 1, mitochondrial;Uncharacterized protein	A0A3Q4EC00;A0A452J8A5;P42125;Q9DBN7	4	4	4	4	2	4		4	4	4	4	4	155130	518902	163640	86346.9	117195
A0A494BBF0;G5E8D6;Q542X5;Q9JM06;Q9WVJ9	Efemp2	EGF-containing fibulin-like extracellular matrix protein 2;EGF-containing fibulin-like extracellular matrix protein 2;Uncharacterized protein;EGF-containing fibulin-like extracellular matrix protein 2;EGF-containing fibulin-like extracellular matrix protein 2	A0A494BBF0;G5E8D6;Q542X5;Q9JM06;Q9WVJ9	4	4	4	4	4	4		4	4	4	4	4	446022	386811	487560	162676	356092
Q2YDW1;Q3UGC7;Q66JS6	Eif3j;Eif3j1;Eif3j2	Eukaryotic translation initiation factor 3 30 kDa subunit (Fragment);Eukaryotic translation initiation factor 3 subunit J-A;Eukaryotic translation initiation factor 3 subunit J-B	Q2YDW1;Q3UGC7;Q66JS6	4	4	4	4	4	4		4	4	4	4	4	194044	237332	138404	35490	121671
P10630;Q52KC1;Q8BTU6	Eif4a2	Eukaryotic initiation factor 4A-II;RNA helicase;RNA helicase	P10630;Q52KC1;Q8BTU6	4	4	4	4	2	4		4	4	4	4	4	101955	120975	76589.8	6665.35	49341.5
Q571D6;Q8BPU7	Elmo1	MKIAA0281 protein (Fragment);Engulfment and cell motility protein 1	Q571D6;Q8BPU7	4	4	2	2	3	4		4	4	4	4	4	13809	12100.8	13854.8	18366.3	96208.7
A1L2Z3;Q8C7X2;Z4YJW0	Emc1	ER membrane protein complex subunit 1	A1L2Z3;Q8C7X2;Z4YJW0	4	4	4	3	4	4		4	4	4	4	4	32931.3	26788.7	3996.5	12231.7	28200.1
P70186	Epyc	Epiphycan	P70186	4	4	2	2	4	4		4	4	4	4	4	22709.3	9610.51	7057.62	84010	15795
Q8BFZ9	Erlin2	Erlin-2	Q8BFZ9	4	4	4	4	3	4		4	4	4	4	4	75845	83419.1	99454.9	80125.1	70019.9
Q4FJZ3;Q4FK57;Q8R180	Ero1a	Ero1l protein;Ero1l protein;ERO1-like protein alpha	Q4FJZ3;Q4FK57;Q8R180	4	4	4	4	4	4		4	4	4	4	4	132019	70465.1	93130.1	94069.6	236110
Q9DCM0	Ethe1	Persulfide dioxygenase ETHE1, mitochondrial	Q9DCM0	4	4	4	4	4	4		4	4	4	4	4	219058	275419	247202	271114	162762
B2CQD6;Q08879;Q3TWK8	Fbln1	Fibulin-1	B2CQD6;Q08879;Q3TWK8	4	4	4	4	4	4		4	4	4	4	4	157914	103127	156768	172876	117138
Q3TLE2;Q8CIB5	Fermt2	Uncharacterized protein;Fermitin family homolog 2	Q3TLE2;Q8CIB5	4	4	4	4	3	4		4	4	4	4	4	79823.1	70168.6	105911	73155.3	68144.1
P26883	Fkbp1a	Peptidyl-prolyl cis-trans isomerase FKBP1A	P26883	4	4	4	4	4	4		4	4	4	4	4	812693	1.20063e+06	596770	969073	419669
Q3UBU9;Q62446	Fkbp3	Peptidylprolyl isomerase;Peptidyl-prolyl cis-trans isomerase FKBP3	Q3UBU9;Q62446	4	4	4	4	4	4		4	4	4	4	4	1.1004e+06	1.72173e+06	1.29385e+06	1.0236e+06	858720
Q9JJ28	Flii	Protein flightless-1 homolog	Q9JJ28	4	3	2	3	4	3		4	4	4	4	4	33229.3	42426	79956.2	46571.5	62349.4
Q61553	Fscn1	Fascin	Q61553	4	4	4	4	4	4		4	4	4	4	4	153944	110557	157958	160795	103050
G3UXT7;P56959;Q3UK30;Q3USY4;Q564D0;Q8CFQ9	Fus;Fus;;;;Fus	RNA-binding protein FUS (Fragment);RNA-binding protein FUS;Uncharacterized protein;Uncharacterized protein;Pigpen protein;Fusion, derived from t(1216) malignant liposarcoma (Human)	G3UXT7;P56959;Q3UK30;Q3USY4;Q564D0;Q8CFQ9	4	4	4	4	4	4		4	4	4	4	4	563770	437194	506783	159213	599517
Q9CQM9	Glrx3	Glutaredoxin-3	Q9CQM9	4	4	4	4	4	4		4	4	4	4	4	159672	134516	195016	54002.8	142646
A7VJ98;Q80X87;Q9CQI3	Gmfb	Glia maturation factor;Glia maturation factor;Glia maturation factor beta	A7VJ98;Q80X87;Q9CQI3	4	3	3	3	4	3		4	4	4	4	4	95185.2	66832.7	87981.5	70212.8	50416.8
A7VJA4;Q9ERL7	Gmfg	Glia maturation factor;Glia maturation factor gamma	A7VJA4;Q9ERL7	4	3	3	2	4	4		4	4	4	4	4	103977	84251.9	47732.6	189480	203301
O88958	Gnpda1	Glucosamine-6-phosphate isomerase 1	O88958	4	4	4	4	4	4		4	4	4	4	4	127671	97786.7	64163.7	137408	165503
A2ATI6;A2ATI8;A2ATI9;Q3TG07;Q3TIK1;Q3TX06;Q99JX3	Gorasp2	Golgi reassembly-stacking protein 2;Golgi reassembly-stacking protein 2;Golgi reassembly-stacking protein 2;Uncharacterized protein;Uncharacterized protein;Uncharacterized protein;Golgi reassembly-stacking protein 2	A2ATI6;A2ATI8;A2ATI9;Q3TG07;Q3TIK1;Q3TX06;Q99JX3	4	3	3	3	3	3		4	4	4	4	4	54577.2	46835.5	31528.4	30614.1	50846.6
O70325;Q3TI34;Q3TIF2;Q5XJZ8;Q76LV0;S4R1E5	Gpx4	Phospholipid hydroperoxide glutathione peroxidase;Glutathione peroxidase;Uncharacterized protein;Glutathione peroxidase (Fragment);Glutathione peroxidase;Glutathione peroxidase	O70325;Q3TI34;Q3TIF2;Q5XJZ8;Q76LV0;S4R1E5	4	4	4	4	3	4		4	4	4	4	4	253524	369942	204301	184670	334766
P15626	Gstm2	Glutathione S-transferase Mu 2	P15626	4	4	4	4	4	4		4	4	4	4	4	63022.9	118510	67845	64611.8	61382.4
P48774	Gstm5	Glutathione S-transferase Mu 5	P48774	4	3	4	3	4	4		4	4	4	4	4	724644	789601	427292	283385	880521
P12265;Q3TW82	Gusb	Beta-glucuronidase	P12265;Q3TW82	4	3	2	3	3	4		4	4	4	4	4	94159.7	15595.6	40942.2	75950.8	78620.8
P43275	H1-1	Histone H1.1	P43275	4	2	2	2	4	2		4	4	4	4	4	231830	107540	151154	650292	135552
E0CZ27;P02301;P84244	H3f3a;H3-5;H3-3a	Histone H3 (Fragment);Histone H3.3C;Histone H3.3	E0CZ27;P02301;P84244	4	3	3	4	4	3		4	4	4	4	4	19845388	14234130	18951218	31415794	27521556
P49710;Q542G0	Hcls1	Hematopoietic lineage cell-specific protein;SH3 domain-containing protein	P49710;Q542G0	4	3	4	2	3	4		4	4	4	4	4	59012.4	57433.8	31239.7	75225.5	72830.6
O09106;Q58E49	Hdac1	Histone deacetylase 1;Histone deacetylase	O09106;Q58E49	4	4	4	4	2	4		4	4	4	4	4	177265	154891	214252	165101	258972
E0CXA0;P51859	Hdgf	Hepatoma-derived growth factor (Fragment);Hepatoma-derived growth factor	E0CXA0;P51859	4	4	3	3	4	4		4	4	4	4	4	118783	94693.9	46830.4	32259.3	91697.3
D3YX62;O70252;Q3U6W4;Q544R7	Hmox2	Heme oxygenase (biliverdin-producing) (Fragment);Heme oxygenase 2;Heme oxygenase;Heme oxygenase	D3YX62;O70252;Q3U6W4;Q544R7	4	4	3	4	2	4		4	4	4	4	4	51990.7	69734.4	40156.8	57670.4	83006.1
O35737;Q811L7;Q8C2Q7	Hnrnph1	Heterogeneous nuclear ribonucleoprotein H;Heterogeneous nuclear ribonucleoprotein H1;Heterogeneous nuclear ribonucleoprotein H	O35737;Q811L7;Q8C2Q7	4	4	3	4	4	4		4	4	4	4	4	54939.6	53193.7	40126.7	107191	91664.1
Q8VDM6	Hnrnpul1	Heterogeneous nuclear ribonucleoprotein U-like protein 1	Q8VDM6	4	4	4	4	4	4		4	4	4	4	4	80680.3	49977.3	62350.4	98927.5	103708
Q5EBG6	Hspb6	Heat shock protein beta-6	Q5EBG6	4	4	4	4	4	4		4	4	4	4	4	511598	1205495	604319	507371	347615
D3Z7M4;E9PU89;E9Q138;P05017;Q4VJB9;Q4VJC0;Q547V2;Q8CAR0	Igf1	Insulin-like growth factor I (Fragment);Insulin-like growth factor I;Insulin-like growth factor I;Insulin-like growth factor I;Insulin-like growth factor I;Insulin-like growth factor I;Insulin-like growth factor I;Insulin-like growth factor I	D3Z7M4;E9PU89;E9Q138;P05017;Q4VJB9;Q4VJC0;Q547V2;Q8CAR0	4	3	4	4	4	4		4	4	4	4	4	527685	472587	758490	1.93467e+06	582580
E9QMH7;Q9DBZ1	Ikbip	Inhibitor of nuclear factor kappa-B kinase-interacting protein	E9QMH7;Q9DBZ1	4	4	4	4	4	4		4	4	4	4	4	224961	174139	120680	114762	160543
A0A1L1STE4;Q45VK5;Q45VK6;Q9Z1X4	Ilf3	Interleukin enhancer-binding factor 3;Interleukin enhancer-binding factor 3;Nuclear factor 90;Interleukin enhancer-binding factor 3	A0A1L1STE4;Q45VK5;Q45VK6;Q9Z1X4	4	4	4	3	3	4		4	4	4	4	4	45873	39193.2	37317.4	30357.4	50173.2
O55023;Q3U5R8;Q924B0;Q9D066	Impa1	Inositol monophosphatase 1;Inositol-1-monophosphatase;Inositol-1-monophosphatase;Inositol-1-monophosphatase	O55023;Q3U5R8;Q924B0;Q9D066	4	4	4	4	4	4		4	4	4	4	4	199291	177470	156419	239068	259623
P08730	Krt13	Keratin, type I cytoskeletal 13	P08730	4	4	4	4	4	4		4	4	4	4	4	1.57436e+06	653015	1.65037e+06	1.33243e+06	1.43389e+06
P11438;Q3TA96;Q3TX84;Q8VH34;Q9DC13	Lamp1	Lysosome-associated membrane glycoprotein 1;Uncharacterized protein;Uncharacterized protein;LAMP-1;Uncharacterized protein	P11438;Q3TA96;Q3TX84;Q8VH34;Q9DC13	4	4	3	4	4	4		4	4	4	4	4	661690	537626	439852	343624	834248
Q6ZPT2;Q7TSZ3;Q8BMJ2	Lars;Lars;Lars1	Leucyl-tRNA synthetase (Fragment);Leucyl-tRNA synthetase;Leucine--tRNA ligase, cytoplasmic	Q6ZPT2;Q7TSZ3;Q8BMJ2	4	3	3	3	3	4		4	4	4	4	4	88238	79527.9	99046.2	161960	229660
B1AQR8;G3X9T7;O08573	Lgals9	Galectin;Galectin-9;Galectin-9	B1AQR8;G3X9T7;O08573	4	3	3	4	4	4		4	4	4	4	4	138814	112224	137477	295388	201170
Q9CXD9	Lrrc17	Leucine-rich repeat-containing protein 17	Q9CXD9	4	3	3	4	4	4		4	4	4	4	4	228266	157986	215323	167474	145787
A0A077S2U6;P08905	Lyz2	1,4-beta-N-acetylmuramidase C;Lysozyme C-2	A0A077S2U6;P08905	4	3	3	3	4	3		4	4	4	4	4	961700	666273	651964	2.5112e+06	2338216
A0A0U1RNK6;A0A0U1RNT6;Q3THS6;Q3TSS0;Q3UZA2;Q99J57	Mat2a	S-adenosylmethionine synthase;S-adenosylmethionine synthase;S-adenosylmethionine synthase isoform type-2;S-adenosylmethionine synthase;S-adenosylmethionine synthase;S-adenosylmethionine synthase	A0A0U1RNK6;A0A0U1RNT6;Q3THS6;Q3TSS0;Q3UZA2;Q99J57	4	4	4	4	4	4		4	4	4	4	4	142470	128411	119665	202173	180196
P06801;Q921S3;Q99LF5	Me1	NADP-dependent malic enzyme;Malic enzyme;Me1 protein	P06801;Q921S3;Q99LF5	4	4	4	4	2	3		4	4	4	4	4	105295	195102	52202.6	8764.41	27055.1
P19788;Q3TVX6;Q6NSS4;Q8VEK8	Mgp	Matrix Gla protein;Matrix Gla protein;Matrix Gla protein;Matrix Gla protein (Fragment)	P19788;Q3TVX6;Q6NSS4;Q8VEK8	4	3	3	3	4	3		4	4	4	4	4	4.83612e+06	4291478	4102859	29087692	11568552
P34884;Q545F0	Mif	Macrophage migration inhibitory factor	P34884;Q545F0	4	4	4	4	3	4		4	4	4	4	4	1.07266e+06	1.39008e+06	1.51226e+06	1.5699e+06	1.28079e+06
Q69ZZ7;Q8VCC9	mKIAA0762;Spon1	F-spondin (Fragment);Spondin-1	Q69ZZ7;Q8VCC9	4	4	4	4	4	4		4	4	4	4	4	359814	296885	398677	293003	242477
Q6ZQI3	Mlec	Malectin	Q6ZQI3	4	3	3	3	2	4		4	4	4	4	4	30000.5	26197.2	35649.9	18856.7	112999
A0A5F8MPM4;E9QK82;P27573	Mpz	Myelin peripheral protein;Myelin peripheral protein;Myelin protein P0	A0A5F8MPM4;E9QK82;P27573	4	4	4	4	2	4		4	4	4	4	4	210553	219439	367431	53055.2	167881
Q922Q1	Mtarc2	Mitochondrial amidoxime reducing component 2	Q922Q1	4	4	4	4	4	4		4	4	4	4	4	135410	133102	187928	95199.2	153704
Q58EV3	Mup7	Major urinary protein 1	Q58EV3	4	3	3	4	4	3		4	4	4	4	4	2.44784e+06	891681	721481	5730804	1.40388e+06
Q9JJW5	Myoz2	Myozenin-2	Q9JJW5	4	3	4	3	3	2		4	4	4	4	4	229527	821448	987326	527635	178057
P70670	Naca	Nascent polypeptide-associated complex subunit alpha, muscle-specific form	P70670	4	4	4	4	2	4		4	4	4	4	4	80244.7	109589	74228.9	19590.4	54007.8
Q3TLX1;Q99KQ4	Nampt	Nicotinamide phosphoribosyltransferase	Q3TLX1;Q99KQ4	4	3	3	3	4	4		4	4	4	4	4	51611.2	74164.9	36049.8	64431.4	90458.9
P28656;Q3TF41;Q8BSH9	Nap1l1	Nucleosome assembly protein 1-like 1	P28656;Q3TF41;Q8BSH9	4	4	4	4	4	4		4	4	4	4	4	194778	132803	208854	130998	136256
O70145	Ncf2	Neutrophil cytosol factor 2	O70145	4	4	4	4	4	4		4	4	4	4	4	104949	68589	65681.1	180934	275534
Q9ERS2	Ndufa13	NADH dehydrogenase [ubiquinone] 1 alpha subcomplex subunit 13	Q9ERS2	4	4	4	4	4	4		4	4	4	4	4	680859	1.12769e+06	637128	765240	444939
Q9CPP6	Ndufa5	NADH dehydrogenase [ubiquinone] 1 alpha subcomplex subunit 5	Q9CPP6	4	4	4	4	4	4		4	4	4	4	4	320498	614391	360894	151721	174668
Q4VAE8;Q9CQC7	Ndufb4	Complex I-B15 (Fragment);NADH dehydrogenase [ubiquinone] 1 beta subcomplex subunit 4	Q4VAE8;Q9CQC7	4	3	3	3	4	3		4	4	4	4	4	426704	700551	291590	425543	280571
Q8BU20;Q9CQH3	Ndufb5	Complex I-SGDH;NADH dehydrogenase [ubiquinone] 1 beta subcomplex subunit 5, mitochondrial	Q8BU20;Q9CQH3	4	4	4	4	4	4		4	4	4	4	4	383387	610776	312433	37408.3	205566
Q9CQ54	Ndufc2	NADH dehydrogenase [ubiquinone] 1 subunit C2	Q9CQ54	4	4	4	4	4	4		4	4	4	4	4	322444	704610	238702	252237	270311
Q6GQT9	Nomo1	Nodal modulator 1	Q6GQT9	4	4	4	4	4	4		4	4	4	4	4	151377	107105	174019	46241.9	95838.5
Q3U536;Q3UDA7;Q5BL09;Q5SQB0;Q5SQB5;Q5SQB7;Q5U438;Q61937;Q8BSZ3;Q9DAY9	Npm1	Nucleophosmin;Nucleoplasmin domain-containing protein (Fragment);Npm1 protein;Nucleophosmin;Nucleophosmin;Nucleophosmin;Nucleophosmin;Nucleophosmin;Nucleoplasmin domain-containing protein (Fragment);Nucleophosmin	Q3U536;Q3UDA7;Q5BL09;Q5SQB0;Q5SQB5;Q5SQB7;Q5U438;Q61937;Q8BSZ3;Q9DAY9	4	4	4	4	3	4		4	4	4	4	4	305660	193930	166352	452772	262274
A0A1S6GWH4;H3BKN0;Q1HFZ0	Nsun2	NOL1/NOP2/Sun domain family member 2;NOL1/NOP2/Sun domain family member 2;RNA cytosine C(5)-methyltransferase NSUN2	A0A1S6GWH4;H3BKN0;Q1HFZ0	4	4	4	3	4	4		4	4	4	4	4	17566.6	8299.45	6439.47	23417.3	42519
O35685	Nudc	Nuclear migration protein nudC	O35685	4	4	4	4	4	4		4	4	4	4	4	131314	87584.2	134870	116789	221828
Q9Z183	Padi4	Protein-arginine deiminase type-4	Q9Z183	4	3	4	3	4	4		4	4	4	4	4	35263.6	33423.3	32772.5	57945.1	109094
Q3UGT9;Q9ES46	Parvb	Parvin, beta;Beta-parvin	Q3UGT9;Q9ES46	4	2	2	3	1	4		4	4	4	4	4	27818.9	95187.7	30423.7	3121.2	77205.7
A0PJE6;E9Q1J7;Q3UYS0;Q7TMF4;Q8CFZ3;Q99MN9	Pccb	Pccb protein (Fragment);Propionyl-CoA carboxylase beta chain, mitochondrial;Uncharacterized protein;Propionyl Coenzyme A carboxylase, beta polypeptide;Propionyl Coenzyme A carboxylase, beta polypeptide;Propionyl-CoA carboxylase beta chain, mitochondrial	A0PJE6;E9Q1J7;Q3UYS0;Q7TMF4;Q8CFZ3;Q99MN9	4	4	4	4	2	4		4	4	4	4	4	340174	631622	344785	151298	181641
Q7TSV4	Pgm2	Phosphoglucomutase-2	Q7TSV4	4	3	2	2	4	4		4	4	4	4	4	33280.2	29700.8	14666.9	47022	52535.7
Q8CHP8	Pgp	Glycerol-3-phosphate phosphatase	Q8CHP8	4	3	4	4	4	4		4	4	4	4	4	98565.3	146997	83177.9	53084.9	92341.7
Q61753	Phgdh	D-3-phosphoglycerate dehydrogenase	Q61753	4	4	4	4	4	4		4	4	4	4	4	271504	197326	252034	259043	384796
P53810;Q3TGI6;Q3TIQ3;Q3UE53;Q5ND42	Pitpna	Phosphatidylinositol transfer protein alpha isoform;Uncharacterized protein (Fragment);Uncharacterized protein (Fragment);Uncharacterized protein;Uncharacterized protein	P53810;Q3TGI6;Q3TIQ3;Q3UE53;Q5ND42	4	4	4	4	4	4		4	4	4	4	4	92730.6	119606	101356	132323	118561
H3BK03;P52430	Pon1	Paraoxonase (Fragment);Serum paraoxonase/arylesterase 1	H3BK03;P52430	4	3	4	3	3	4		4	4	4	4	4	139941	147026	183883	89534.9	109092
Q62087	Pon3	Serum paraoxonase/lactonase 3	Q62087	4	4	4	4	4	4		4	4	4	4	4	172604	157557	174575	120393	85087.4
A0A0N4SVL9;Q9CQR6	Ppp6c	Serine/threonine-protein phosphatase;Serine/threonine-protein phosphatase 6 catalytic subunit	A0A0N4SVL9;Q9CQR6	4	3	3	3	3	4		4	4	4	4	4	45206.6	51895.4	21904.5	42209.9	82578.4
O88531;Q3TAR8;Q3TEL0;Q3U6J9;Q3U6W3;Q3UB92;Q8VBX5	Ppt1	Palmitoyl-protein thioesterase 1;Palmitoyl-protein hydrolase 1;Palmitoyl-protein hydrolase 1;Palmitoyl-protein hydrolase 1;Palmitoyl-protein hydrolase 1;Palmitoyl-protein hydrolase 1;Palmitoyl-protein hydrolase 1	O88531;Q3TAR8;Q3TEL0;Q3U6J9;Q3U6W3;Q3UB92;Q8VBX5	4	4	4	4	4	4		4	4	4	4	4	101250	83919.8	94863.5	186383	126535
Q3TCS0;Q543B9;Q9QUR6	Prep	Prolyl endopeptidase	Q3TCS0;Q543B9;Q9QUR6	4	3	3	2	4	4		4	4	4	4	4	28193.3	68333.6	2206.59	164711	161350
P68181	Prkacb	cAMP-dependent protein kinase catalytic subunit beta	P68181	4	4	4	4	4	4		4	4	4	4	4	101948	81976.8	122494	44847.9	121761
Q3UPH1	Prrc1	Protein PRRC1	Q3UPH1	4	4	4	4	4	4		4	4	4	4	4	111184	79030.3	104810	77138.1	50655.4
O35593;Q9CSU2	Psmd14	26S proteasome non-ATPase regulatory subunit 14;26S proteasome regulatory subunit RPN11 (Fragment)	O35593;Q9CSU2	4	4	4	4	4	4		4	4	4	4	4	209217	190754	203295	231902	225908
Q3TG45;Q3TVY0;Q3TW90;Q3U617;Q8BKP5;Q99JB5;Q9CPS5;Q9CX56	Psmd8	26S proteasome non-ATPase regulatory subunit 8	Q3TG45;Q3TVY0;Q3TW90;Q3U617;Q8BKP5;Q99JB5;Q9CPS5;Q9CX56	4	4	4	4	4	4		4	4	4	4	4	253294	228953	232918	212064	402841
G3UXA6;G3UZ01;G8JL74;Q8BHD7	Ptbp3	Polypyrimidine tract-binding protein 3	G3UXA6;G3UZ01;G8JL74;Q8BHD7	4	3	3	4	4	4		4	4	4	4	4	44712	41025.4	33562.7	72858.9	57271.2
Q69ZJ6;Q9WV91	Ptgfrn	MKIAA1436 protein (Fragment);Prostaglandin F2 receptor negative regulator	Q69ZJ6;Q9WV91	4	2	4	4	4	4		4	4	4	4	4	90976.4	54856.4	88957.6	120004	105029
P35235	Ptpn11	Tyrosine-protein phosphatase non-receptor type 11	P35235	4	4	3	3	4	4		4	4	4	4	4	65613.9	58890.4	56927.1	55191.8	72183.7
P42669;Q8C6E9	Pura	Transcriptional activator protein Pur-alpha;Uncharacterized protein	P42669;Q8C6E9	4	4	4	4	4	4		4	4	4	4	4	497685	427762	694114	544192	341666
O35295	Purb	Transcriptional activator protein Pur-beta	O35295	4	3	4	3	4	3		4	4	4	4	4	198122	139243	216465	349112	156690
B2RPS1;P61021;Q0PD56	Rab5b	RAB5B, member RAS oncogene family;Ras-related protein Rab-5B;Rab5B	B2RPS1;P61021;Q0PD56	4	4	4	4	4	4		4	4	4	4	4	426422	326228	206910	219969	811554
Q05144	Rac2	Ras-related C3 botulinum toxin substrate 2	Q05144	4	4	4	4	4	4		4	4	4	4	4	221105	194607	276000	558882	2.09554e+06
P54728;Q3TJ52;Q3U041;Q3UQN3	Rad23b	UV excision repair protein RAD23 homolog B;Uncharacterized protein;UV excision repair protein RAD23;UV excision repair protein RAD23	P54728;Q3TJ52;Q3U041;Q3UQN3	4	4	4	4	3	3		4	4	4	4	4	142710	213239	190416	40256.6	95106.7
E9Q912	Rap1gds1	Rap1 GTPase-GDP dissociation stimulator 1	E9Q912	4	2	3	1	2	4		4	4	4	4	4	5974.98	6745.16	5234	2106.84	22030.2
A0A0G2JEA9;A0A0G2JFX7;Q9CWZ3	Rbm8a	RNA-binding protein 8A	A0A0G2JEA9;A0A0G2JFX7;Q9CWZ3	4	4	4	4	2	4		4	4	4	4	4	262094	127316	79733.1	27502.9	222265
Q3U6D2;Q6PFB2;Q8VE37	Rcc1	Uncharacterized protein;Rcc1 protein;Regulator of chromosome condensation	Q3U6D2;Q6PFB2;Q8VE37	4	4	4	4	4	4		4	4	4	4	4	297362	173611	219925	214763	183948
P47963	Rpl13	60S ribosomal protein L13	P47963	4	3	4	4	4	3		4	4	4	4	4	197222	118901	201797	350611	166939
P67984;Q4VAG4	Rpl22	60S ribosomal protein L22;Ribosomal protein L22	P67984;Q4VAG4	4	2	2	2	4	2		4	4	4	4	4	1.89048e+06	1.17992e+06	1.45992e+06	4186735	1.15945e+06
P62830	Rpl23	60S ribosomal protein L23	P62830	4	4	4	4	4	4		4	4	4	4	4	564731	454077	500191	1411860	1.02041e+06
O55142;Q6ZWX1;Q8BQV7;Q9DC85	Rpl35a	60S ribosomal protein L35a	O55142;Q6ZWX1;Q8BQV7;Q9DC85	4	3	4	4	4	4		4	4	4	4	4	488848	248940	401224	382996	625149
P99027	Rplp2	60S acidic ribosomal protein P2	P99027	4	4	4	4	3	4		4	4	4	4	4	935966	798569	788448	481612	457583
P63325;Q5M9K7	Rps10	40S ribosomal protein S10;Ribosomal protein S10	P63325;Q5M9K7	4	2	2	2	4	2		4	4	4	4	4	701304	251850	243676	941216	475202
A2AUR7;Q01730;Q9CSE4;Q9D031	Rsu1	Ras suppressor protein 1;Ras suppressor protein 1;Uncharacterized protein (Fragment);Ras suppressor protein 1	A2AUR7;Q01730;Q9CSE4;Q9D031	4	4	4	4	4	4		4	4	4	4	4	358588	213252	464615	403574	346266
A0A5F8MPK9;Q9EP69	Sacm1l	Phosphatidylinositol-3-phosphatase SAC1	A0A5F8MPK9;Q9EP69	4	3	3	4	2	4		4	4	4	4	4	69123.2	59333.4	98922.5	65885.1	119775
E9Q1S3;Q01405;Q8C1E4	Sec23a	Protein transport protein SEC23;Protein transport protein Sec23A;Protein transport protein SEC23	E9Q1S3;Q01405;Q8C1E4	4	4	4	4	4	4		4	4	4	4	4	196203	162853	223328	159654	178225
Q8BH34;Q8BMF6	Sema3d	Semaphorin-3D;Uncharacterized protein	Q8BH34;Q8BMF6	4	4	4	4	4	4		4	4	4	4	4	176326	183345	217240	203441	208760
A0A0J9YTY0;A0A0J9YUL3;Q8C1B7	Septin11	Septin;Septin;Septin-11	A0A0J9YTY0;A0A0J9YUL3;Q8C1B7	4	3	3	3	4	3		4	4	4	4	4	108403	71182.2	121311	171439	93980.5
Q8K4Z5	Sf3a1	Splicing factor 3A subunit 1	Q8K4Z5	4	4	3	3	4	4		4	4	4	4	4	34278.2	35531.9	38515.7	62609.5	67031.3
Q58E59;Q9D554	Sf3a3	Splicing factor 3a, subunit 3;Splicing factor 3A subunit 3	Q58E59;Q9D554	4	4	2	3	3	4		4	4	4	4	4	83358.6	60461.8	55532.2	52414.1	141622
D3Z3Z9;E9Q2Q9;Q8R558;Q9WUZ7	Sh3bgr	SH3 domain-binding glutamic acid-rich protein (Fragment);SH3 domain-binding glutamic acid-rich protein (Fragment);Putative SH3BGR protein (Fragment);SH3 domain-binding glutamic acid-rich protein	D3Z3Z9;E9Q2Q9;Q8R558;Q9WUZ7	4	4	4	3	2	3		4	4	4	4	4	1386333	3.18326e+06	1174423	304549	790912
Q8C140;Q91YK1;Q9QXX4	Slc25a13	Uncharacterized protein;Slc25a13 protein;Calcium-binding mitochondrial carrier protein Aralar2	Q8C140;Q91YK1;Q9QXX4	4	3	3	3	4	4		4	4	4	4	4	16198.9	9075.76	8495.38	61732.9	24601.8
A0A140T8T2;B2RX05;B7ZNW9;G3UY21;G3UYX7;G3X909;Q5DTL5;Q9R1B9	Slit2	Slit homolog 2 protein;Slit2 protein;Slit2 protein;Slit homolog 2 protein;Slit homolog 2 protein;Slit homolog 2 protein;MKIAA4141 protein (Fragment);Slit homolog 2 protein	A0A140T8T2;B2RX05;B7ZNW9;G3UY21;G3UYX7;G3X909;Q5DTL5;Q9R1B9	4	3	3	3	3	3		4	4	4	4	4	56559.3	53627.9	46413.4	52716.9	49464.6
Q9CQI7	Snrpb2	U2 small nuclear ribonucleoprotein B''	Q9CQI7	4	2	2	2	4	3		4	4	4	4	4	134308	87883.7	103560	273655	120977
P62317;Q14AF6	Snrpd2	Small nuclear ribonucleoprotein Sm D2	P62317;Q14AF6	4	4	4	4	4	4		4	4	4	4	4	267264	291583	207891	127014	316340
Q78ZM0;Q9CSC2;Q9CU14	Snx3	Sorting nexin-3;PX domain-containing protein (Fragment);PX domain-containing protein (Fragment)	Q78ZM0;Q9CSC2;Q9CU14	4	3	4	4	4	4		4	4	4	4	4	480693	330698	516900	897614	507336
Q64442	Sord	Sorbitol dehydrogenase	Q64442	4	4	4	3	4	4		4	4	4	4	4	99302.2	87195.9	86422	122414	106417
F6SLR4;Q80U51;Q9ER58	Spock2	Testican-2;MKIAA0275 protein (Fragment);Testican-2	F6SLR4;Q80U51;Q9ER58	4	4	4	4	4	4		4	4	4	4	4	190367	154358	185090	59602.3	150859
Q62093;Q8C671	Srsf2	Serine/arginine-rich splicing factor 2	Q62093;Q8C671	4	4	4	4	4	4		4	4	4	4	4	538858	456287	397255	854776	1.1508e+06
P84104;Q3U781;Q9D6W4	Srsf3	Serine/arginine-rich splicing factor 3;RRM domain-containing protein;RRM domain-containing protein	P84104;Q3U781;Q9D6W4	4	4	3	4	4	3		4	4	4	4	4	571331	305092	373273	1149525	725195
Q3TWW8	Srsf6	Serine/arginine-rich splicing factor 6	Q3TWW8	4	3	3	4	4	4		4	4	4	4	4	221462	129553	144066	393207	264122
A0A3Q4EH04;A0A3Q4L335;A0A3Q4L393;Q3THA6;Q8BL97	Srsf7	Serine/arginine-rich-splicing factor 7;Serine/arginine-rich-splicing factor 7;Serine/arginine-rich-splicing factor 7;Uncharacterized protein;Serine/arginine-rich splicing factor 7	A0A3Q4EH04;A0A3Q4L335;A0A3Q4L393;Q3THA6;Q8BL97	4	3	4	4	3	4		4	4	4	4	4	552798	328686	332629	301856	587119
Q3TVJ8;Q62186;Q9D8L3	Ssr4	Signal sequence receptor subunit delta;Translocon-associated protein subunit delta;Signal sequence receptor subunit delta	Q3TVJ8;Q62186;Q9D8L3	4	3	4	3	4	3		4	4	4	4	4	856582	498860	555352	1.11892e+06	594342
Q9JI11	Stk4	Serine/threonine-protein kinase 4	Q9JI11	4	4	4	4	2	4		4	4	4	4	4	26825.4	28424.3	6506.47	17758.4	37688.7
P54116	Stom	Stomatin	P54116	4	3	3	4	3	4		4	4	4	4	4	56843.7	29846.5	36546.5	210313	175501
B2RUC7;Q9Z1Z2	Strap	Serine/threonine kinase receptor associated protein;Serine-threonine kinase receptor-associated protein	B2RUC7;Q9Z1Z2	4	4	3	4	4	4		4	4	4	4	4	125266	145211	88658.9	146908	135363
F8WGM5;Q548T0;Q64324;Q99J48	Stxbp2	Syntaxin-binding protein 2 (Fragment);Syntaxin binding protein Munc18-2;Syntaxin-binding protein 2;Stxbp2 protein (Fragment)	F8WGM5;Q548T0;Q64324;Q99J48	4	3	3	3	4	4		4	4	4	4	4	26203.4	19154.7	10992.2	41264.5	54341.7
O55201	Supt5h	Transcription elongation factor SPT5	O55201	4	4	3	4	4	4		4	4	4	4	4	57189.5	39795.2	31865.5	110572	58378.2
B2RQK7;Q8BWB1	Synpo2l	Synaptopodin 2-like protein	B2RQK7;Q8BWB1	4	4	4	4	3	2		4	4	4	4	4	89138.4	203591	120419	69037.8	36760
Q3TH57;Q8CGF7	Tcerg1	Uncharacterized protein;Transcription elongation regulator 1	Q3TH57;Q8CGF7	4	4	4	4	4	4		4	4	4	4	4	59921.2	38822.2	74796.9	56945	66850.4
A0A0A6YXU9;P27090;Q3TWH5	Tgfb2	Transforming growth factor beta;Transforming growth factor beta-2 proprotein;Latency-associated peptide (Fragment)	A0A0A6YXU9;P27090;Q3TWH5	4	4	4	4	4	4		4	4	4	4	4	621196	573925	923402	855376	535300
H3BJ97;Q4FJX7;Q99JR5	Tinagl1	Tubulointerstitial nephritis antigen-like;Lcn7 protein;Tubulointerstitial nephritis antigen-like	H3BJ97;Q4FJX7;Q99JR5	4	4	4	4	4	4		4	4	4	4	4	298358	282558	389675	399952	280695
A0A0U1RPW2;B9EHJ3;P39447	Tjp1	Tight junction protein ZO-1	A0A0U1RPW2;B9EHJ3;P39447	4	4	4	4	3	4		4	4	4	4	4	71735.8	57590.9	88138.8	47264.4	58299
D3YZZ5;E9Q7G1	Tmed7	Transmembrane p24-trafficking protein 7	D3YZZ5;E9Q7G1	4	4	4	4	4	4		4	4	4	4	4	202986	147842	136393	156227	200301
Q3TFA9;Q8C3Z3;Q9JHJ0	Tmod3	Uncharacterized protein;Uncharacterized protein (Fragment);Tropomodulin-3	Q3TFA9;Q8C3Z3;Q9JHJ0	4	4	4	4	3	4		4	4	4	4	4	230541	246527	249631	227946	207615
Q9EP64	Tnmd	Tenomodulin	Q9EP64	4	4	4	4	4	4		4	4	4	4	4	1.70444e+06	1.36004e+06	2961559	3.79399e+06	1.47567e+06
Q04750	Top1	DNA topoisomerase 1	Q04750	4	4	4	4	3	4		4	4	4	4	4	196774	159416	176226	130525	142207
Q6PJ18	Tpm2	Tpm2 protein	Q6PJ18	4	4	4	4	3	4		4	4	4	4	4	505583	240972	280201	31320.2	141729
F8WJG3;P62996;Q5PR75	Tra2b	Transformer-2 protein homolog beta;Transformer-2 protein homolog beta;Sfrs10 protein	F8WJG3;P62996;Q5PR75	4	4	4	4	4	4		4	4	4	4	4	302792	161453	148361	369168	313974
Q8K1J6	Trnt1	CCA tRNA nucleotidyltransferase 1, mitochondrial	Q8K1J6	4	4	4	4	4	4		4	4	4	4	4	104970	82483.7	93136.9	54851.1	72264
Q545E6;Q62348	Tsn	Component 3 of promoter of RISC;Translin	Q545E6;Q62348	4	3	4	4	2	4		4	4	4	4	4	48527.7	48826.9	39369.6	33854.7	114570
A2AQ07	Tubb1	Tubulin beta-1 chain	A2AQ07	4	3	4	3	4	4		4	4	4	4	4	71598.9	50231.9	70974.4	215061	137374
P99024	Tubb5	Tubulin beta-5 chain	P99024	4	3	3	3	4	4		4	4	4	4	4	3.62396e+06	3.60199e+06	813581	1788084	2.72634e+06
Q91YR1	Twf1	Twinfilin-1	Q91YR1	4	3	3	4	4	3		4	4	4	4	4	168945	111226	152341	205584	125249
G3UW94;Q14C24;Q9D883	U2af1	Splicing factor U2AF 35 kDa subunit;U2 small nuclear ribonucleoprotein auxiliary factor (U2AF) 1;Splicing factor U2AF 35 kDa subunit	G3UW94;Q14C24;Q9D883	4	3	4	4	4	4		4	4	4	4	4	80621.5	70148.3	286589	50510.8	66439.7
Q9CQ69	Uqcrq	Cytochrome b-c1 complex subunit 8	Q9CQ69	4	4	4	4	4	4		4	4	4	4	4	1.50796e+06	2.26095e+06	1.10136e+06	1.34905e+06	915177
Q8R5H1	Usp15	Ubiquitin carboxyl-terminal hydrolase 15	Q8R5H1	4	3	3	4	3	4		4	4	4	4	4	107529	105057	100774	33019.3	123929
E9Q6R7;O08614	Utrn	Utrophin;Cytoskeletal protein	E9Q6R7;O08614	4	4	4	3	3	4		4	4	4	4	4	30872.2	30948.4	42901.8	13126.5	48048.4
P46467;Q3TN07	Vps4b	Vacuolar protein sorting-associated protein 4B;Vesicle-fusing ATPase	P46467;Q3TN07	4	4	4	3	4	4		4	4	4	4	4	184460	145897	145522	247582	225122
P61965	Wdr5	WD repeat-containing protein 5	P61965	4	4	4	4	4	4		4	4	4	4	4	123327	70062.5	85763.4	119229	128377
A3KML3;P68254	Ywhaq	14-3-3 protein theta	A3KML3;P68254	4	4	4	3	4	4		4	4	4	4	4	328956	261331	227351	286786	425559
Q8K297	Colgalt1	Procollagen galactosyltransferase 1	Q8K297	3	3	3	3	3	3		3	3	3	3	3	101932	65478.8	126454	32260.8	84143
A2A7Q5;A6PW84;Q3V1T4	P3h1	Procollagen-proline 3-dioxygenase;Procollagen-proline 3-dioxygenase;Prolyl 3-hydroxylase 1	A2A7Q5;A6PW84;Q3V1T4	3	3	3	3	3	3		3	3	3	3	3	60923	40382.9	49130.2	61046.7	46540.6
A0A0D5ZY64;A0A125T906;A0A125T908;A2NHM3;A2P1G9;Q65ZC0	;Igk;Igk;Igkc;Igkc;	IgE L chain kappa;Light chain kappa;Light chain kappa;If kappa light chain (Fragment);Kappa light chain (Fragment);Kappa light chain C_region (Fragment)	A0A0D5ZY64;A0A125T906;A0A125T908;A2NHM3;A2P1G9;Q65ZC0	3	3	3	3	2	3		3	3	3	3	3	194476	214591	204694	116694	346805
Q3UVI9;Q99LE6	Abcf2	Uncharacterized protein;ATP-binding cassette sub-family F member 2	Q3UVI9;Q99LE6	3	3	3	3	3	3		3	3	3	3	3	40075.5	43462.7	29212.8	29179.4	50154.2
B7ZCU0;B7ZCU2;B7ZCU3;B7ZCU4;B7ZCU5;J3QNK8;Q3TJ64;Q3TJR5;Q3TMI0;Q3TPY5;Q3UAH6;Q6AXD3;Q8CBW3	Abi1	Abl interactor 1;Abl interactor 1;Abl interactor 1;Abl interactor 1;Abl interactor 1;Abl interactor 1;Uncharacterized protein;Uncharacterized protein;Uncharacterized protein;Uncharacterized protein;Uncharacterized protein;Abi1 protein;Abl interactor 1	B7ZCU0;B7ZCU2;B7ZCU3;B7ZCU4;B7ZCU5;J3QNK8;Q3TJ64;Q3TJR5;Q3TMI0;Q3TPY5;Q3UAH6;Q6AXD3;Q8CBW3	3	3	3	3	3	3		3	3	3	3	3	49675	38613.9	54867.9	79470.1	62495.7
A0A1W2P7X0;C6EQJ5;E9QMV2;Q4KML4	Abracl;;Abracl;Abracl	ABRA C-terminal-like protein (Fragment);ABRA C-terminal-like protein;ABRA C-terminal-like protein;Costars family protein ABRACL	A0A1W2P7X0;C6EQJ5;E9QMV2;Q4KML4	3	3	3	3	3	3		3	3	3	3	3	185751	103231	162723	261090	191982
Q8JZN5	Acad9	Complex I assembly factor ACAD9, mitochondrial	Q8JZN5	3	1	2	3	2	3		3	3	3	3	3	17380.7	38467.4	16692.3	59091.9	60361.8
A0A0R4J079;Q6P9T6;Q8BMP6	Acbd3	Golgi resident protein GCP60;Acyl-Coenzyme A binding domain containing 3;Golgi resident protein GCP60	A0A0R4J079;Q6P9T6;Q8BMP6	3	3	3	3	2	3		3	3	3	3	3	29637.6	24954.9	56831.5	32565.5	24109.1
B8JJ91;B8JJ92;F6RJ39;Q52KR6;Q7TSL7;Q80TU6;Q9JIX8	Acin1	Apoptotic chromatin condensation inducer in the nucleus;Apoptotic chromatin condensation inducer in the nucleus;Apoptotic chromatin condensation inducer in the nucleus (Fragment);Acin1 protein;Apoptotic chromatin condensation inducer 1;MKIAA0670 protein (Fragment);Apoptotic chromatin condensation inducer in the nucleus	B8JJ91;B8JJ92;F6RJ39;Q52KR6;Q7TSL7;Q80TU6;Q9JIX8	3	3	3	3	3	3		3	3	3	3	3	22038	20420.8	25865.2	44917.6	29507.8
Q9R0X4	Acot9	Acyl-coenzyme A thioesterase 9, mitochondrial	Q9R0X4	3	3	3	3	3	3		3	3	3	3	3	133539	93853.8	340532	55956.1	62026.3
P68134	Acta1	Actin, alpha skeletal muscle	P68134	3	3	3	3	3	3		3	3	3	3	3	31345112	49260376	30769176	28951388	11607851
Q3TF62;Q505L1;Q9Z2N8	Actl6a	Uncharacterized protein;Actl6a protein;Actin-like protein 6A	Q3TF62;Q505L1;Q9Z2N8	3	3	3	2	2	3		3	3	3	3	3	95201.4	58000.8	49643.5	49608.4	148794
Q8K3Q4	Actn2	Actinin alpha 2	Q8K3Q4	3	3	3	3	3	3		3	3	3	3	3	253213	1.26062e+06	435632	173073	429904
P03958;Q4FJZ7;Q4FK28	Ada	Adenosine deaminase;Adenosine aminohydrolase;Adenosine aminohydrolase	P03958;Q4FJZ7;Q4FK28	3	2	3	2	2	3		3	3	3	3	3	61639.4	60992.6	36509.8	120253	227232
E9Q1K3;F8WGR0;F8WHZ9;Q8K232;Q9QYC0	Add1	Alpha-adducin;Alpha-adducin;Alpha-adducin;Adducin 1 (Alpha);Alpha-adducin	E9Q1K3;F8WGR0;F8WHZ9;Q8K232;Q9QYC0	3	3	3	3	2	3		3	3	3	3	3	154821	117138	177981	157739	198279
A0A0D9SEG8;E9QJS7;E9QMJ5;Q4FJS6;Q9DC42;Q9Z0M6	Adgre5	Adhesion G protein-coupled receptor E5;Adhesion G protein-coupled receptor E5;Adhesion G protein-coupled receptor E5;Cd97 protein;Adhesion G protein-coupled receptor E5;Adhesion G protein-coupled receptor E5	A0A0D9SEG8;E9QJS7;E9QMJ5;Q4FJS6;Q9DC42;Q9Z0M6	3	3	3	3	2	3		3	3	3	3	3	51802.9	26807.5	29971.7	88822.1	94685.3
A0A3B0J1H7;E9PWU4;Q60994;Q8BRW2	Adid;Adipoq;Adipoq;Adipoq	Adiponectin d;Adiponectin (Fragment);Adiponectin;C1q domain-containing protein	A0A3B0J1H7;E9PWU4;Q60994;Q8BRW2	3	2	2	2	3	2		3	3	3	3	3	485774	640273	747846	657485	575277
E9Q242;P54822;Q3TMB8	Adsl	Adenylosuccinate lyase	E9Q242;P54822;Q3TMB8	3	3	3	2	2	3		3	3	3	3	3	54043.5	84078.8	28467	17947.3	115783
Q6P239;Q8CJG0;Q8R3Q7	Ago2	Eif2c2 protein (Fragment);Protein argonaute-2;Eif2c2 protein (Fragment)	Q6P239;Q8CJG0;Q8R3Q7	3	3	3	3	3	3		3	3	3	3	3	40397.7	30959.6	30206.8	15753.7	62857.1
P31230;Q3UZG4;Q8C2U7	Aimp1	Aminoacyl tRNA synthase complex-interacting multifunctional protein 1;Aminoacyl tRNA synthase complex-interacting multifunctional protein 1;tRNA-binding domain-containing protein	P31230;Q3UZG4;Q8C2U7	3	2	3	3	3	3		3	3	3	3	3	142598	209495	159419	142761	190634
Q8R010;Q8R3V2	Aimp2	Aminoacyl tRNA synthase complex-interacting multifunctional protein 2	Q8R010;Q8R3V2	3	3	3	3	3	3		3	3	3	3	3	63002	66092.3	68066	50079.1	56576.7
Q3TWN8;Q3UGW8;Q3UZ27;Q9Z110	Aldh18a1	Delta-1-pyrroline-5-carboxylate synthase;Gamma-glutamyl kinase (Fragment);Uncharacterized protein;Delta-1-pyrroline-5-carboxylate synthase	Q3TWN8;Q3UGW8;Q3UZ27;Q9Z110	3	3	3	3	3	3		3	3	3	3	3	125139	79723.2	105726	91908.4	127295
A2CF88;P39654	Alox15	Arachidonate 15-lipoxygenase;Polyunsaturated fatty acid lipoxygenase ALOX15	A2CF88;P39654	3	3	3	2	2	3		3	3	3	3	3	18475.4	18864.8	28303.9	40388.4	86239.4
Q9CZZ8;Q9R045	Angptl2	Uncharacterized protein;Angiopoietin-related protein 2	Q9CZZ8;Q9R045	3	3	3	3	3	3		3	3	3	3	3	84537.5	75180.8	93956	107110	69201.8
B7ZP20;Q810B6	Ankfy1	Ankyrin repeat and FYVE domain containing 1;Rabankyrin-5	B7ZP20;Q810B6	3	3	2	3	3	3		3	3	3	3	3	46405.1	39276.3	35331	27245.6	81947.1
P12246;Q4JFI8	Apcs	Serum amyloid P-component;Pentaxin	P12246;Q4JFI8	3	3	3	3	3	3		3	3	3	3	3	371569	256359	341779	221415	173180
A0A0R4J1N3;E9QP56;P33622	Apoc3	Apolipoprotein C-III	A0A0R4J1N3;E9QP56;P33622	3	3	3	3	2	2		3	3	3	3	3	330179	426935	698259	550602	495486
A2AH25;Q5FWK3;Q8BQW4;Q8C5A0	Arhgap1	Rho GTPase-activating protein 1;Rho GTPase-activating protein 1;Uncharacterized protein;Uncharacterized protein	A2AH25;Q5FWK3;Q8BQW4;Q8C5A0	3	2	3	3	3	3		3	3	3	3	3	50334	91553.4	103806	130403	133709
A0A494BAJ6;Q543P7;Q9WUL7	Arl3	ADP-ribosylation factor-like protein 3;Uncharacterized protein;ADP-ribosylation factor-like protein 3	A0A494BAJ6;Q543P7;Q9WUL7	3	3	3	3	2	3		3	3	3	3	3	139875	150067	174103	267578	165816
A0A0N4SVB8;Q9CQW2;Q9DAB3	Arl8b	ADP-ribosylation factor-like protein 8B;ADP-ribosylation factor-like protein 8B;Uncharacterized protein	A0A0N4SVB8;Q9CQW2;Q9DAB3	3	2	3	2	2	3		3	3	3	3	3	74699.5	86872.2	123326	68747.3	285878
J3QNU6;Q8BWG8	Arrb1	Beta-arrestin-1	J3QNU6;Q8BWG8	3	3	3	2	2	3		3	3	3	3	3	34464.7	21902.3	31303.9	37663.3	48224.3
A0A158SIT9;J3JS97;Q3TRC8;Q91YI4	Arrb2	Arrestin, beta 2;Arrestin, beta 2;Arrestin_C domain-containing protein;Beta-arrestin-2	A0A158SIT9;J3JS97;Q3TRC8;Q91YI4	3	3	1	2	2	3		3	3	3	3	3	39425.4	18481.5	37321.6	13197.4	69228.8
Q8C0M9	Asrgl1	Isoaspartyl peptidase/L-asparaginase	Q8C0M9	3	3	3	3	3	3		3	3	3	3	3	87348.4	110724	42265.5	75741.2	67972.3
A0A0A0MQN4;Q3TAB9;Q3TM87;Q9D906;S4R2D5;S4R2T5	Atg7	Ubiquitin-like modifier-activating enzyme ATG7	A0A0A0MQN4;Q3TAB9;Q3TM87;Q9D906;S4R2D5;S4R2T5	3	2	3	3	3	3		3	3	3	3	3	16210.8	14338.3	16282.3	10660.1	59566.9
P97370;Q544Q7	Atp1b3	Sodium/potassium-transporting ATPase subunit beta-3;Sodium/potassium-transporting ATPase subunit beta	P97370;Q544Q7	3	3	3	3	3	3		3	3	3	3	3	187109	139770	291215	76837.2	280410
Q78IK2	Atp5mk	ATP synthase membrane subunit K, mitochondrial	Q78IK2	3	2	3	3	3	3		3	3	3	3	3	302499	365995	182430	209937	185867
A0A0N4SW07;P50518	Atp6v1e1	V-type proton ATPase subunit E 1 (Fragment);V-type proton ATPase subunit E 1	A0A0N4SW07;P50518	3	3	3	3	2	3		3	3	3	3	3	446886	211239	273110	492980	346283
A0A0A6YWP6;A0A0A6YX18;Q8BVE3	Atp6v1h	V-type proton ATPase subunit H	A0A0A6YWP6;A0A0A6YX18;Q8BVE3	3	2	2	3	2	3		3	3	3	3	3	11888.6	10023.6	8688.84	19582.8	65816.9
P01887;Q3U679	B2m	Beta-2-microglobulin	P01887;Q3U679	3	3	3	3	3	3		3	3	3	3	3	815787	813185	1125015	3860163	1.46559e+06
A0A1D5RMF7;A4QPE8;Q6L8S8	B4galnt3	Beta-1,4-N-acetylgalactosaminyltransferase;Hexosyltransferase;Beta-1,4-N-acetylgalactosaminyltransferase 3	A0A1D5RMF7;A4QPE8;Q6L8S8	3	3	3	3	3	3		3	3	3	3	3	25292.1	24617.6	51816	90319.4	26983.7
O35855;O88374;Q3ULU3	Bcat2	Branched-chain-amino-acid aminotransferase, mitochondrial;Branched-chain-amino-acid aminotransferase;Branched-chain-amino-acid aminotransferase	O35855;O88374;Q3ULU3	3	3	3	3	3	3		3	3	3	3	3	188375	236651	179422	171471	183065
D3YZ61;Q4ZJN6;Q9ES30	C1qtnf3	Complement C1q tumor necrosis factor-related protein 3;Adiponectin m;Complement C1q tumor necrosis factor-related protein 3	D3YZ61;Q4ZJN6;Q9ES30	3	2	2	1	3	2		3	3	3	3	3	462311	374906	6602.68	1351435	162105
Q06138;Q8K312	Cab39	Calcium-binding protein 39;Cab39 protein (Fragment)	Q06138;Q8K312	3	1	2	2	1	3		3	3	3	3	3	25047.8	21695.5	14706.4	13119.8	90895.6
A0A0R4IZW8;O88456	Capns1	Calcium-activated neutral proteinase small subunit;Calpain small subunit 1	A0A0R4IZW8;O88456	3	3	3	3	3	3		3	3	3	3	3	331609	327391	310098	116866	299838
P83917	Cbx1	Chromobox protein homolog 1	P83917	3	3	3	2	3	3		3	3	3	3	3	49449.7	34786.3	25777.7	23594.9	37884.4
Q61686	Cbx5	Chromobox protein homolog 5	Q61686	3	2	1	1	3	2		3	3	3	3	3	21797.1	111745	7016.94	14981.7	54204.6
Q8CH18	Ccar1	Cell division cycle and apoptosis regulator protein 1	Q8CH18	3	3	3	3	3	3		3	3	3	3	3	46328.6	41713.3	57693.1	51267.8	69571.9
Q149U7;Q9Z121	Ccl8	C-C motif chemokine;C-C motif chemokine 8	Q149U7;Q9Z121	3	3	3	3	3	3		3	3	3	3	3	108942	70374.2	109051	311530	162114
A0A172Q386;Q91V98	Cd248	Endosialin (Fragment);Endosialin	A0A172Q386;Q91V98	3	3	3	3	3	3		3	3	3	3	3	163897	163342	232615	383422	166032
P40240	Cd9	CD9 antigen	P40240	3	3	3	2	1	3		3	3	3	3	3	43387.1	34345.3	69781.9	10859.7	194798
Q3UCF2;Q6A068	Cdc5l	Uncharacterized protein;Cell division cycle 5-like protein	Q3UCF2;Q6A068	3	2	3	2	3	3		3	3	3	3	3	57100.2	38110.4	97911	163057	91864.3
Q8VCT4	Ces1d	Carboxylesterase 1D	Q8VCT4	3	3	3	2	3	0		3	3	3	3	3	30275.5	64971.5	72451.6	6145.13	1362.4
Q9DB34	Chmp2a	Charged multivesicular body protein 2a	Q9DB34	3	3	3	3	3	3		3	3	3	3	3	181926	122625	180653	338662	226371
Q9CQ10	Chmp3	Charged multivesicular body protein 3	Q9CQ10	3	3	2	3	3	3		3	3	3	3	3	90775.4	65982.6	105195	152855	102787
Q9D8B3	Chmp4b	Charged multivesicular body protein 4b	Q9D8B3	3	3	3	3	3	3		3	3	3	3	3	422133	330595	430366	808203	518887
Q9CQB5	Cisd2	CDGSH iron-sulfur domain-containing protein 2	Q9CQB5	3	3	3	3	3	3		3	3	3	3	3	101078	87057.8	73776.8	57788.1	113417
Q8R4N0	Clybl	Citramalyl-CoA lyase, mitochondrial	Q8R4N0	3	3	3	2	2	3		3	3	3	3	3	34203.3	73246.1	37112.8	8856.31	11676.8
A4QPC5;P21844	Cma1	Chymase	A4QPC5;P21844	3	3	3	3	3	3		3	3	3	3	3	187663	132420	178341	36373.2	62751.1
O88587	Comt	Catechol O-methyltransferase	O88587	3	3	3	2	2	3		3	3	3	3	3	12583.1	17243.2	3281.25	4788.77	30960.6
P61202;Q3UK65;Q3V3N6	Cops2	COP9 signalosome complex subunit 2	P61202;Q3UK65;Q3V3N6	3	3	3	2	2	3		3	3	3	3	3	69366.4	76431.1	63706.8	43666.6	79090.5
F6QTS1;O88544;Q14AI7;Q3TIJ1	Cops4	COP9 signalosome complex subunit 4 (Fragment);COP9 signalosome complex subunit 4;COP9 signalosome complex subunit 4;COP9 signalosome complex subunit 4	F6QTS1;O88544;Q14AI7;Q3TIJ1	3	2	3	2	3	3		3	3	3	3	3	34699.3	72067.9	9152.82	57916.5	62925.4
O35864	Cops5	COP9 signalosome complex subunit 5	O35864	3	3	3	3	3	3		3	3	3	3	3	155409	163848	142614	49745.6	175967
D3Z0F5;O88545;Q3UIT2	Cops6	COP9 signalosome complex subunit 6	D3Z0F5;O88545;Q3UIT2	3	3	3	3	3	3		3	3	3	3	3	112150	123249	101770	69968.2	121891
D3YVI6;D3Z440;Q9CZ04	Cops7a	COP9 signalosome complex subunit 7a (Fragment);COP9 signalosome complex subunit 7a (Fragment);COP9 signalosome complex subunit 7a	D3YVI6;D3Z440;Q9CZ04	3	3	3	2	3	3		3	3	3	3	3	33760.9	39699.8	33710.1	22705.4	31428.9
P61924;Q542M2;Q8R3M1	Copz1	Coatomer subunit zeta-1;Coatomer subunit zeta;Coatomer subunit zeta	P61924;Q542M2;Q8R3M1	3	2	2	2	2	3		3	3	3	3	3	126065	82408.2	413983	129589	117898
A0A0R4J0C4;Q9D2L5	Cpxm2	Inactive carboxypeptidase-like protein X2	A0A0R4J0C4;Q9D2L5	3	3	3	3	2	3		3	3	3	3	3	1.377e+06	1.26418e+06	2013409	1.23914e+06	1.63828e+06
Q9CYA0	Creld2	Protein disulfide isomerase Creld2	Q9CYA0	3	2	1	0	3	2		3	3	3	3	3	20037.1	19443.4	7808.06	59301.3	42576.9
P21460;Q3U5K7;Q9EPX9	Cst3	Cystatin-C;Cystatin domain-containing protein (Fragment);Cystatin C	P21460;Q3U5K7;Q9EPX9	3	3	2	3	3	2		3	3	3	3	3	18734.5	27791.4	30579.5	55376.3	21333.4
P26231;Q3TGQ3;Q545R0	Ctnna1	Catenin alpha-1;Uncharacterized protein;Catenin (Cadherin associated protein), alpha 1	P26231;Q3TGQ3;Q545R0	3	3	3	3	3	3		3	3	3	3	3	29533.9	27836.3	41783.1	13716.3	34661.5
Q02248;Q3UZT7	Ctnnb1	Catenin beta-1;Uncharacterized protein	Q02248;Q3UZT7	3	3	3	2	3	3		3	3	3	3	3	18648.9	14274.5	7517.09	11279	44175.1
D3Z2H2;D3Z2H7;D3Z7H6;E9Q8Z4;E9Q8Z5;E9Q8Z6;E9Q8Z8;E9Q8Z9;E9Q901;E9Q903;E9Q904;E9Q905;E9Q906;E9Q907;E9Q986;G3X9V2;P30999	Ctnnd1	Catenin delta-1	D3Z2H2;D3Z2H7;D3Z7H6;E9Q8Z4;E9Q8Z5;E9Q8Z6;E9Q8Z8;E9Q8Z9;E9Q901;E9Q903;E9Q904;E9Q905;E9Q906;E9Q907;E9Q986;G3X9V2;P30999	3	3	3	3	2	3		3	3	3	3	3	56853.4	37059.9	84894.5	51161.9	54890.8
P70698	Ctps1	CTP synthase 1	P70698	3	3	1	2	3	3		3	3	3	3	3	46271.9	28152.8	44066.8	47483.9	76541.2
P70303	Ctps2	CTP synthase 2	P70303	3	3	3	3	3	3		3	3	3	3	3	44321.6	27561.7	49855.5	35289.1	70066.7
P97821;Q3TIF1;Q3U9B7;Q3UAF5;Q3UBY5;Q8BQL3;Q9DCV1	Ctsc	Dipeptidyl peptidase 1;Cathepsin C;Cathepsin C (Fragment);Cathepsin C;Cathepsin C;Cathepsin C;Cathepsin C	P97821;Q3TIF1;Q3U9B7;Q3UAF5;Q3UBY5;Q8BQL3;Q9DCV1	3	3	3	3	3	3		3	3	3	3	3	96646.6	85634.4	73137.6	90864	113006
P55097;Q545T0	Ctsk	Cathepsin K	P55097;Q545T0	3	3	3	3	3	3		3	3	3	3	3	153532	91974.4	132320	141889	140181
E9Q4T8;Q6ZQ84;Q9JLV5	Cul3;mKIAA0617;Cul3	Cullin-3;MKIAA0617 protein (Fragment);Cullin-3	E9Q4T8;Q6ZQ84;Q9JLV5	3	3	2	3	2	3		3	3	3	3	3	14585.4	18309.4	5888.71	8028.38	57771.5
G5E850;P56395;Q544Z9	Cyb5a	Cytochrome b5;Cytochrome b5;Cytochrome b5 heme-binding domain-containing protein	G5E850;P56395;Q544Z9	3	3	3	3	3	3		3	3	3	3	3	295646	273767	307227	147266	266611
Q921M7	Cyrib	CYFIP-related Rac1 interactor B	Q921M7	3	3	2	3	1	3		3	3	3	3	3	43865.4	26494.6	14353.6	8047.31	126580
O35215;Q3UNI8	Ddt	D-dopachrome decarboxylase;D-dopachrome tautomerase	O35215;Q3UNI8	3	3	1	1	3	2		3	3	3	3	3	57960.8	70965.4	51179.5	85830	53554.5
A0A2I3BRG8;Q3UIB5;Q99LB2;Q9DCL1	Dhrs4	Dehydrogenase/reductase SDR family member 4 (Fragment);Uncharacterized protein;Dehydrogenase/reductase SDR family member 4;Uncharacterized protein	A0A2I3BRG8;Q3UIB5;Q99LB2;Q9DCL1	3	3	3	3	3	3		3	3	3	3	3	135989	221600	139885	180957	160588
D3Z3B8;E9Q9H0;H7BWY4;Q3UP61;Q811D0	Dlg1	Disks large homolog 1;Disks large homolog 1;Disks large homolog 1;Uncharacterized protein;Disks large homolog 1	D3Z3B8;E9Q9H0;H7BWY4;Q3UP61;Q811D0	3	3	3	3	3	3		3	3	3	3	3	76578.7	55660.7	81634.4	111292	70311.4
P63037;Q3TK61;Q5NTY0	Dnaja1	DnaJ homolog subfamily A member 1;Uncharacterized protein;DnaJ (Hsp40) homolog, subfamily A, member 1	P63037;Q3TK61;Q5NTY0	3	2	2	3	3	2		3	3	3	3	3	172140	31037.2	24471.5	118496	77708.9
A2ALF2;F6TQL3;Q6NZB0	Dnajc8	DnaJ (Hsp40) homolog, subfamily C, member 8;DnaJ homolog subfamily C member 8 (Fragment);DnaJ homolog subfamily C member 8	A2ALF2;F6TQL3;Q6NZB0	3	1	1	2	2	2		3	3	3	3	3	39970.4	53990.7	11801.4	194974	95365.1
O55070	Dnase1l3	Deoxyribonuclease gamma	O55070	3	3	3	3	3	3		3	3	3	3	3	38227.1	35781.6	75119.9	66739.4	29447.6
E9PZW0;E9Q557	Dsp	Desmoplakin	E9PZW0;E9Q557	3	3	3	3	3	3		3	3	3	3	3	94379	136060	120416	71700.7	64957
Q8VCG1;Q9CQ43;Q9JJ44	Dut	Deoxyuridine 5'-triphosphate nucleotidohydrolase	Q8VCG1;Q9CQ43;Q9JJ44	3	3	3	2	3	3		3	3	3	3	3	54089.5	39797.5	33008.9	108691	89472.7
Q9D0M5	Dynll2	Dynein light chain 2, cytoplasmic	Q9D0M5	3	3	3	3	3	3		3	3	3	3	3	109891	82289.6	72529.8	153296	143244
P97426;Q53ZF0	Ear1	Eosinophil cationic protein 1;Eosinophil-associated ribonuclease 1	P97426;Q53ZF0	3	2	2	2	3	3		3	3	3	3	3	56646.1	20504.5	14260.7	311003	90375.3
Q8BL66	Eea1	Early endosome antigen 1	Q8BL66	3	3	3	3	3	3		3	3	3	3	3	67509.3	70561.7	50751.6	64718	75370.7
Q3THW7;Q3TII2;Q3TIK5;Q5M9L0;Q8BTX5;Q91WK2	Eif3h	Eukaryotic translation initiation factor 3 subunit H	Q3THW7;Q3TII2;Q3TIK5;Q5M9L0;Q8BTX5;Q91WK2	3	3	3	3	3	3		3	3	3	3	3	92903.2	71062.5	77166.8	93302.1	107432
Q99JX4	Eif3m	Eukaryotic translation initiation factor 3 subunit M	Q99JX4	3	3	3	3	3	3		3	3	3	3	3	19310.3	26737.4	6838.39	18555.5	36436.4
A0A0J9YUS5;E9PVC5;E9PVC6;E9Q9E1;Q6NZJ6	Eif4g1	Eukaryotic translation initiation factor 4 gamma 1	A0A0J9YUS5;E9PVC5;E9PVC6;E9Q9E1;Q6NZJ6	3	2	3	2	1	3		3	3	3	3	3	19779.5	32682	41513.3	9134.37	65814.8
Q05D44;Q8BYY7	Eif5b	Eukaryotic translation initiation factor 5B;Eukaryotic translation initiation factor 5B (Fragment)	Q05D44;Q8BYY7	3	3	3	2	3	3		3	3	3	3	3	63928.9	50374.2	62944.8	20160.6	106435
Q8BGB7	Enoph1	Enolase-phosphatase E1	Q8BGB7	3	3	3	3	2	3		3	3	3	3	3	64097.4	66847.6	47075.7	7235.51	75533.9
P49222;Q3T9M7;Q3TYY6;Q6NXZ8	Epb42	Protein 4.2;TGc domain-containing protein;TGc domain-containing protein;Erythrocyte protein band 4.2	P49222;Q3T9M7;Q3TYY6;Q6NXZ8	3	1	1	0	1	3		3	3	3	3	3	89133.4	261605	91215.7	96886.2	771289
Q99M71	Epdr1	Mammalian ependymin-related protein 1	Q99M71	3	3	3	3	3	3		3	3	3	3	3	353049	440959	261453	223558	223059
Q3UI30;Q5SUS9;Q5SUT0;Q61545;Q6NVA3;Q9CRS5	Ewsr1	Uncharacterized protein;RNA-binding protein EWS;RNA-binding protein EWS;RNA-binding protein EWS;Ewing sarcoma breakpoint region 1;Uncharacterized protein (Fragment)	Q3UI30;Q5SUS9;Q5SUT0;Q61545;Q6NVA3;Q9CRS5	3	2	2	3	2	3		3	3	3	3	3	124969	95486.2	158070	235224	197577
Q05816;Q497I3	Fabp5	Fatty acid-binding protein 5;Fatty acid binding protein 5, epidermal	Q05816;Q497I3	3	2	3	2	3	2		3	3	3	3	3	14711.3	37631.7	12077.3	57209.6	82902
Q9D6U8	Fam162a	Protein FAM162A	Q9D6U8	3	3	3	3	2	3		3	3	3	3	3	174563	193933	118960	212194	167616
Q501P1	Fbln7	Fibulin-7	Q501P1	3	3	3	3	3	3		3	3	3	3	3	93929.4	63197.2	96464.8	99086.6	75031.2
Q3TGH6;Q8C5X6;Q8C952;Q8R069;Q91Z50	Fen1	Flap endonuclease 1	Q3TGH6;Q8C5X6;Q8C952;Q8R069;Q91Z50	3	3	3	2	3	3		3	3	3	3	3	118094	91863.2	79237.9	126671	128947
A0A6I8MWZ0;B2RQ18;Q6P9Q6;Q80YW9	Fkbp15	Peptidylprolyl isomerase (Fragment);Peptidylprolyl isomerase;FK506-binding protein 15;Peptidylprolyl isomerase	A0A6I8MWZ0;B2RQ18;Q6P9Q6;Q80YW9	3	2	3	2	3	2		3	3	3	3	3	45524.1	18885.3	34169	27889	45881.7
P97872;Q3UV28	Fmo5	Flavin-containing monooxygenase 5;Dimethylaniline monooxygenase [N-oxide-forming] 5 (Fragment)	P97872;Q3UV28	3	2	1	2	2	3		3	3	3	3	3	3395.34	8332.87	3956.86	17353.6	60996.3
A0A0G2JFY5;A0A0G2JG00;A0A0G2JGW9;Q0P6B2;Q3TIS5;Q3TUE1;Q3UUU2;Q91WJ8	Fubp1	Far upstream element-binding protein 1;Far upstream element-binding protein 1;Far upstream element-binding protein 1;Far upstream element (FUSE) binding protein 1;Uncharacterized protein;Far upstream element-binding protein 1;Far upstream element-binding protein 1;Far upstream element-binding protein 1	A0A0G2JFY5;A0A0G2JG00;A0A0G2JGW9;Q0P6B2;Q3TIS5;Q3TUE1;Q3UUU2;Q91WJ8	3	3	3	3	3	3		3	3	3	3	3	84444.4	49948.7	84249.8	200454	109911
Q8VC88	Gca	Grancalcin	Q8VC88	3	3	3	3	3	3		3	3	3	3	3	102999	60712.9	66179.2	73392.2	259865
A0A0G2JDI4;O09172;Q3T9P2;Q4FJZ6	Gclm	Glutamate--cysteine ligase regulatory subunit (Fragment);Glutamate--cysteine ligase regulatory subunit;GCS light chain;GCS light chain	A0A0G2JDI4;O09172;Q3T9P2;Q4FJZ6	3	2	2	3	3	3		3	3	3	3	3	52483.5	36416.3	46128.2	56563.9	86771.6
P23591;Q5HZI6	Gfus	GDP-L-fucose synthase;GDP-4-keto-6-deoxy-D-mannose-3,5-epimerase-4-reductase	P23591;Q5HZI6	3	3	3	3	3	3		3	3	3	3	3	70754.5	108443	69943.5	75570.3	137384
P15105	Glul	Glutamine synthetase	P15105	3	3	3	2	2	3		3	3	3	3	3	19151.8	77581.1	31324	58365.6	45716.6
A0A0A6YVU8;Q9JKV1	Gm9774;Adrm1	Predicted pseudogene 9774;Proteasomal ubiquitin receptor ADRM1	A0A0A6YVU8;Q9JKV1	3	2	3	2	3	3		3	3	3	3	3	90951.1	101201	174831	143260	149567
P21279;Q3UHH5	Gnaq	Guanine nucleotide-binding protein G(q) subunit alpha;Uncharacterized protein	P21279;Q3UHH5	3	3	3	2	2	3		3	3	3	3	3	46934.2	65092.3	50704.8	24590.9	225088
Q3T9Z2;Q91Z53	Grhpr	Uncharacterized protein;Glyoxylate reductase/hydroxypyruvate reductase	Q3T9Z2;Q91Z53	3	3	3	3	3	3		3	3	3	3	3	119996	201179	149210	168883	100624
G3UYD0;Q3UHU8;Q9ESZ8	Gtf2i	General transcription factor II-I	G3UYD0;Q3UHU8;Q9ESZ8	3	3	3	3	3	3		3	3	3	3	3	53225.4	38723.6	53915.8	14103.6	42576.6
P15864;Q5SZA3	H1-2;H1f2	Histone H1.2;Histone cluster 1, H1c	P15864;Q5SZA3	3	1	1	1	3	1		3	3	3	3	3	100542	74306.1	142340	80675184	109729
P06346	H2-Ab1	H-2 class II histocompatibility antigen, A-F beta chain (Fragment)	P06346	3	3	3	3	3	3		3	3	3	3	3	82046.6	70063.8	144426	173614	124905
B2RVP5;P0C0S6;Q3THW5	H2az2;H2az1;H2az2	Histone H2A;Histone H2A.Z;Histone H2A.V	B2RVP5;P0C0S6;Q3THW5	3	3	3	3	3	3		3	3	3	3	3	432044	506705	646430	817677	422105
A2ATU9;Q8BY71	Hat1	Histone acetyltransferase type B catalytic subunit	A2ATU9;Q8BY71	3	3	2	1	1	3		3	3	3	3	3	13770.3	19236	4713.79	15025.7	91053.4
A8DUM2	Hbbt1	Beta-globin	A8DUM2	3	2	3	2	3	3		3	3	3	3	3	2.1163e+06	6161174	1.47058e+06	33080212	12523289
A0A140T8J4;Q9R257	Hebp1	Heme-binding protein 1	A0A140T8J4;Q9R257	3	3	2	3	3	3		3	3	3	3	3	102165	147558	103089	236122	181363
P70349	Hint1	Histidine triad nucleotide-binding protein 1	P70349	3	2	3	2	3	3		3	3	3	3	3	66539.2	253416	33260.2	283638	85612.3
P30681;Q3U566;Q3UAZ7;Q9CT19	Hmgb2	High mobility group protein B2;Uncharacterized protein;Uncharacterized protein (Fragment);Uncharacterized protein (Fragment)	P30681;Q3U566;Q3UAZ7;Q9CT19	3	3	3	3	3	3		3	3	3	3	3	39759.9	17790.7	32674.7	422909	77617.9
P38060;Q3UMP2	Hmgcl	Hydroxymethylglutaryl-CoA lyase, mitochondrial;3-hydroxy-3-methylglutarate-CoA lyase	P38060;Q3UMP2	3	3	3	2	3	3		3	3	3	3	3	26027.6	43481.8	40243	17517.7	11003.7
Q8BU30	Iars1	Isoleucine--tRNA ligase, cytoplasmic	Q8BU30	3	1	2	0	0	3		3	3	3	3	3	4074.73	12624.6	6436.09	5247.06	66535.2
Q8BIJ6	Iars2	Isoleucine--tRNA ligase, mitochondrial	Q8BIJ6	3	2	2	2	2	3		3	3	3	3	3	156436	156120	113469	125180	97831.8
Q3TRM5;Q61711	Ibsp	Bone sialoprotein 2	Q3TRM5;Q61711	3	3	3	3	3	3		3	3	3	3	3	4.1985e+06	5.12433e+06	4.63195e+06	7.93585e+06	3850975
F6QKE4;Q3KNY0	Igfn1	Immunoglobulin-like and fibronectin type III domain-containing protein 1 (Fragment);Immunoglobulin-like and fibronectin type III domain-containing protein 1	F6QKE4;Q3KNY0	3	3	3	3	2	3		3	3	3	3	3	116948	24728.3	93741.4	9122.36	7633.5
Q80ZI7	Igh	Igh protein	Q80ZI7	3	2	1	2	1	3		3	3	3	3	3	22993.2	25001.7	10427.8	33995.8	72420.5
Q9EPL8	Ipo7	Importin-7	Q9EPL8	3	1	2	3	2	3		3	3	3	3	3	1508.74	1487.42	2061.12	985.826	34727.4
A2ATD1;V9GXR4	Ism1	Isthmin-1	A2ATD1;V9GXR4	3	3	3	3	2	3		3	3	3	3	3	63994.4	69230.3	214592	47790.1	53146.2
A0A5F8MPB5;Q61739;Q6PEE8;Q80ZI8;Q8CC06	Itga6	Integrin alpha-6;Integrin alpha-6;Itga6 protein;Itga6 protein (Fragment);Integrin_alpha2 domain-containing protein	A0A5F8MPB5;Q61739;Q6PEE8;Q80ZI8;Q8CC06	3	3	3	3	3	3		3	3	3	3	3	82545	55717.3	80869.6	128820	116690
D3YXH8;Q3UV74	Itgb2l	Integrin beta;Integrin beta-2-like protein	D3YXH8;Q3UV74	3	3	2	1	3	3		3	3	3	3	3	13762.7	20146.7	6705.8	37367	135779
O54890	Itgb3	Integrin beta-3	O54890	3	3	2	3	3	3		3	3	3	3	3	44253.4	22577.9	43343.1	4848.15	57896.6
O89051;Q3TVJ0;Q3UCT9;Q9D1Q3;Q9JME4	Itm2b	Integral membrane protein 2B;Integral membrane protein 2;Integral membrane protein 2;Integral membrane protein 2;Integral membrane protein 2	O89051;Q3TVJ0;Q3UCT9;Q9D1Q3;Q9JME4	3	3	3	2	3	3		3	3	3	3	3	106194	75493.3	71985.6	37776.3	82922
M0QW57;Q3MI48	Jsrp1	Junctional sarcoplasmic reticulum protein 1	M0QW57;Q3MI48	3	3	3	3	1	3		3	3	3	3	3	126340	252342	150381	19456.1	90287.6
Q8BX02	Kank2	KN motif and ankyrin repeat domain-containing protein 2	Q8BX02	3	3	3	3	1	3		3	3	3	3	3	6233.44	8871.07	12259.6	3980.31	8063.75
Q60749	Khdrbs1	KH domain-containing, RNA-binding, signal transduction-associated protein 1	Q60749	3	2	2	2	3	2		3	3	3	3	3	163439	176180	172084	185129	237682
B2RTP7;Q3TTY5	Krt2	Krt2 protein;Keratin, type II cytoskeletal 2 epidermal	B2RTP7;Q3TTY5	3	2	2	3	3	3		3	3	3	3	3	1176552	458075	1.10507e+06	1.4941e+06	2.0031e+06
Q6NXH9	Krt73	Keratin, type II cytoskeletal 73	Q6NXH9	3	3	2	3	3	3		3	3	3	3	3	4.53059e+06	1353126	2365326	2.21824e+06	3.0015e+06
A0A087WNW3;A0A087WP14;A0A087WP48;A0A087WP85;A0A087WPW5;A0A087WPX0;A0A087WQ25;A0A087WQD0;A0A087WQF8;A0A087WQG4;A0A087WQI3;A0A087WQQ5;A0A087WRS1;A0A087WS04;A0A087WS23;A0A087WS29;F8VQC7;Q61595	Ktn1	Kinectin	A0A087WNW3;A0A087WP14;A0A087WP48;A0A087WP85;A0A087WPW5;A0A087WPX0;A0A087WQ25;A0A087WQD0;A0A087WQF8;A0A087WQG4;A0A087WQI3;A0A087WQQ5;A0A087WRS1;A0A087WS04;A0A087WS23;A0A087WS29;F8VQC7;Q61595	3	3	3	2	3	2		3	3	3	3	3	34148.4	60022.8	16014.4	34290.7	19458.2
P17047;Q3TWE1;Q3UIW3;Q8C5K0;Q8C876;Q9CZU7	Lamp2	Lysosome-associated membrane glycoprotein 2;Uncharacterized protein;Uncharacterized protein;Uncharacterized protein;Uncharacterized protein;Uncharacterized protein	P17047;Q3TWE1;Q3UIW3;Q8C5K0;Q8C876;Q9CZU7	3	3	3	3	3	3		3	3	3	3	3	511663	317860	269744	219706	669828
A2RTI3;O89017	Lgmn	Asparaginyl endopeptidase;Legumain	A2RTI3;O89017	3	3	3	3	3	3		3	3	3	3	3	138396	83560.6	109167	30430	53025.2
P62311	Lsm3	U6 snRNA-associated Sm-like protein LSm3	P62311	3	3	3	2	3	3		3	3	3	3	3	60408.8	68125.5	36683.1	88823.2	100519
Q8CG19	Ltbp1	Latent-transforming growth factor beta-binding protein 1	Q8CG19	3	2	3	1	3	3		3	3	3	3	3	88523.3	132815	10452.7	49029	80911.7
A0A087WNZ5;A0A087WRP7;P0CW02	Ly6c1	Lymphocyte antigen 6C1;Lymphocyte antigen 6C1 (Fragment);Lymphocyte antigen 6C1	A0A087WNZ5;A0A087WRP7;P0CW02	3	1	2	1	2	2		3	3	3	3	3	17587.2	25400.7	28785.5	49333.4	77805.7
D3YYK8;E9Q6X0;Q8R001	Mapre2	Microtubule-associated protein RP/EB family member 2 (Fragment);Microtubule-associated protein RP/EB family member 2;Microtubule-associated protein RP/EB family member 2	D3YYK8;E9Q6X0;Q8R001	3	2	3	3	2	3		3	3	3	3	3	46436.6	35718	42522.2	48080	63905.7
E9QB02;Q68FL6	Mars1	Methionine--tRNA ligase, cytoplasmic;Methionine--tRNA ligase, cytoplasmic	E9QB02;Q68FL6	3	2	3	3	2	3		3	3	3	3	3	2675.25	11689.9	4507.6	11148.5	50558.6
Q99LB6	Mat2b	Methionine adenosyltransferase 2 subunit beta	Q99LB6	3	3	3	3	3	3		3	3	3	3	3	73052.3	58743.9	69348	48571.2	70754.9
P39039	Mbl1	Mannose-binding protein A	P39039	3	3	3	3	3	3		3	3	3	3	3	201966	110111	153873	294850	128009
Q9DB27	Mcts1	Malignant T-cell-amplified sequence 1	Q9DB27	3	3	3	3	3	3		3	3	3	3	3	150700	119541	176782	89539.1	140613
O08663;Q3TMN1;Q3UI33;Q58E65	Metap2	Methionine aminopeptidase 2	O08663;Q3TMN1;Q3UI33;Q58E65	3	3	3	3	3	3		3	3	3	3	3	66440.3	63376.1	44782.1	74377.2	98637.1
D3Z3L7;D3Z4D7;F8WJ99;Q9QZJ6	Mfap5	Microfibrillar-associated protein 5 (Fragment);Microfibrillar-associated protein 5;Microfibrillar-associated protein 5;Microfibrillar-associated protein 5	D3Z3L7;D3Z4D7;F8WJ99;Q9QZJ6	3	2	2	2	3	2		3	3	3	3	3	59313	52054.9	77931.5	38172.5	54033
A0A571BF69;B5THE2	Mgam	Maltase-glucoamylase	A0A571BF69;B5THE2	3	3	3	2	1	3		3	3	3	3	3	7224.71	12968.8	20154.8	9642.89	33736.7
Q9Z2L6	Minpp1	Multiple inositol polyphosphate phosphatase 1	Q9Z2L6	3	3	3	3	3	3		3	3	3	3	3	74949	68047.8	55413.7	66990	47575
E0CXA9;G8JL35;Q3UGM5;Q6PEB6	Mob4	MOB-like protein phocein;MOB-like protein phocein (Fragment);Uncharacterized protein;MOB-like protein phocein	E0CXA9;G8JL35;Q3UGM5;Q6PEB6	3	3	3	3	3	3		3	3	3	3	3	23597.8	15595.1	19104.5	15214.6	29211.7
A2AN84;B7ZCL8;B7ZCL9;P70290;Q542P4;Q684Q6	Mpp1	55 kDa erythrocyte membrane protein;55 kDa erythrocyte membrane protein;55 kDa erythrocyte membrane protein (Fragment);55 kDa erythrocyte membrane protein;55 kDa erythrocyte membrane protein;55 kDa erythrocyte membrane protein (Fragment)	A2AN84;B7ZCL8;B7ZCL9;P70290;Q542P4;Q684Q6	3	3	3	3	3	3		3	3	3	3	3	57967.2	41714.4	72371.5	63767.8	83639.7
Q99J99	Mpst	3-mercaptopyruvate sulfurtransferase	Q99J99	3	3	3	3	3	3		3	3	3	3	3	41266.2	84582.1	39011.5	50834.1	51558.5
A2AFW6;Q05C68;Q3UA17;Q791V5;Q9D050	Mtch2	Mitochondrial carrier homolog 2;Mtch2 protein (Fragment);Uncharacterized protein;Mitochondrial carrier homolog 2;Mitochondrial carrier homolog 2	A2AFW6;Q05C68;Q3UA17;Q791V5;Q9D050	3	2	3	2	1	3		3	3	3	3	3	11960.6	47489	18319.5	11155	130494
B1AR69	Myh13	Myosin, heavy polypeptide 13, skeletal muscle	B1AR69	3	3	3	3	3	3		3	3	3	3	3	511875	1.20928e+06	645239	54586.7	102635
B2RWR8;E9PVU0;E9Q174;E9Q175;E9Q3L1;Q64331;V9GX76;V9GXM4	Myo6	Unconventional myosin-6;Unconventional myosin-6;Unconventional myosin-6;Unconventional myosin-6;Unconventional myosin-6;Unconventional myosin-VI;Unconventional myosin-6;Unconventional myosin-6	B2RWR8;E9PVU0;E9Q174;E9Q175;E9Q3L1;Q64331;V9GX76;V9GXM4	3	3	3	3	2	3		3	3	3	3	3	110182	88931.8	168675	40787.2	75072.1
Q3U6T2;Q9QWR8	Naga	Alpha-galactosidase;Alpha-N-acetylgalactosaminidase	Q3U6T2;Q9QWR8	3	3	3	3	3	3		3	3	3	3	3	104219	68289.7	89880.7	153183	132203
D3YXG2;Q3U2G9;Q9D997;Q9QZ08	Nagk	GlcNAc kinase;GlcNAc kinase;GlcNAc kinase;N-acetyl-D-glucosamine kinase	D3YXG2;Q3U2G9;Q9D997;Q9QZ08	3	3	3	1	3	3		3	3	3	3	3	27838.3	34265	24949.5	50975.4	63749.8
J3QMM7;J3QN06;K3W4M4;Q9CZ42	Naxd	ATP-dependent (S)-NAD(P)H-hydrate dehydratase	J3QMM7;J3QN06;K3W4M4;Q9CZ42	3	3	2	3	3	1		3	3	3	3	3	21870.9	27696	32891.6	58281.8	18582.3
E9PWG6	Ncapg	Non-SMC condensin I complex, subunit G	E9PWG6	3	0	0	0	0	3		3	3	3	3	3	1301.77	2160.34	72.1278	1269.34	51452.7
Q9CQ75	Ndufa2	NADH dehydrogenase [ubiquinone] 1 alpha subcomplex subunit 2	Q9CQ75	3	3	3	3	3	3		3	3	3	3	3	107211	261000	84399.5	90444.8	77959.6
A0A0N4SVQ1;Q62425	Ndufa4	Cytochrome c oxidase subunit NDUFA4	A0A0N4SVQ1;Q62425	3	2	3	2	3	2		3	3	3	3	3	1.70869e+06	3.08128e+06	1.90866e+06	2.59535e+06	1.68456e+06
A2AP31;Q3UIU2	Ndufb6	Complex I-B17;NADH dehydrogenase [ubiquinone] 1 beta subcomplex subunit 6	A2AP31;Q3UIU2	3	2	2	2	1	1		3	3	3	3	3	17859.4	55859.5	28241.6	14393.5	1774.53
Q3UY05;Q5M9P5;Q8K3J1;Q8VC72	Ndufs8	Complex I-23kD;Complex I-23kD;NADH dehydrogenase [ubiquinone] iron-sulfur protein 8, mitochondrial;Complex I-23kD	Q3UY05;Q5M9P5;Q8K3J1;Q8VC72	3	3	3	3	3	3		3	3	3	3	3	90555.3	149717	98311.3	22434.7	30760.7
Q3TBZ6;Q9D1J1	Necap2	DUF1681 domain-containing protein;Adaptin ear-binding coat-associated protein 2	Q3TBZ6;Q9D1J1	3	3	3	2	3	3		3	3	3	3	3	88403	54242.6	70812.8	136897	102068
P15532;Q5NC81	Nme1	Nucleoside diphosphate kinase A;Nucleoside diphosphate kinase	P15532;Q5NC81	3	2	3	3	3	2		3	3	3	3	3	24239.4	8488.29	7995.76	35808.1	20291
A0A0A0MQ76;Q6DFW4	Nop58	Nucleolar protein 58	A0A0A0MQ76;Q6DFW4	3	3	3	3	3	3		3	3	3	3	3	46834.2	62112.1	37627.4	62541.8	88143.1
Q9DCJ9	Npl	N-acetylneuraminate lyase	Q9DCJ9	3	2	2	3	3	3		3	3	3	3	3	64050	52789.3	70763.6	19335	150487
A0A1D5RLS2;A0A1D5RM23;Q9CQF3	Nudt21	Cleavage and polyadenylation specificity factor subunit 5 (Fragment);Cleavage and polyadenylation specificity factor subunit 5;Cleavage and polyadenylation specificity factor subunit 5	A0A1D5RLS2;A0A1D5RM23;Q9CQF3	3	3	3	3	3	3		3	3	3	3	3	101403	75042.8	106411	125088	128309
Q8BP60;Q99JX7	Nxf1	Uncharacterized protein;Nuclear RNA export factor 1	Q8BP60;Q99JX7	3	3	3	3	3	3		3	3	3	3	3	34273.5	32870.7	46065.3	76083.1	66280
B2RUF9;B7ZNU5;D3YYD0;Q3UZZ4	Olfm4	Olfm4 protein;Olfm4 protein;Olfactomedin-4;Olfactomedin-4	B2RUF9;B7ZNU5;D3YYD0;Q3UZZ4	3	3	3	3	3	3		3	3	3	3	3	56646.2	66071.8	59952.2	127373	170481
Q3B7Z2	Osbp	Oxysterol-binding protein 1	Q3B7Z2	3	3	3	2	3	3		3	3	3	3	3	30281.2	60262.4	22166.9	38436.6	48530.1
A0A0R4J150;B9EJ86	Osbpl8	Oxysterol-binding protein;Oxysterol-binding protein-related protein 8	A0A0R4J150;B9EJ86	3	3	3	3	3	3		3	3	3	3	3	31793.6	22531.8	34159.5	32990.5	57413
G3UY42;Q8CCS6	Pabpn1	Polyadenylate-binding protein 2	G3UY42;Q8CCS6	3	3	3	2	3	3		3	3	3	3	3	146179	92480.8	118626	271886	137478
A6PWR1;B1AW91;B1AW93;B1AW94;Q543N7;Q99JB8	Pacsin3	Protein kinase C and casein kinase II substrate protein 3 (Fragment);Protein kinase C and casein kinase II substrate protein 3 (Fragment);Protein kinase C and casein kinase II substrate protein 3 (Fragment);Protein kinase C and casein kinase II substrate protein 3 (Fragment);Uncharacterized protein;Protein kinase C and casein kinase II substrate protein 3	A6PWR1;B1AW91;B1AW93;B1AW94;Q543N7;Q99JB8	3	3	3	3	3	3		3	3	3	3	3	92030.6	134732	109120	60839.2	45327.9
Q9D0B6	Pbdc1	Protein PBDC1	Q9D0B6	3	3	3	3	2	3		3	3	3	3	3	79996.6	70535.8	51637.3	32292.8	133908
Q8VE70	Pdcd10	Programmed cell death protein 10	Q8VE70	3	3	3	3	3	3		3	3	3	3	3	270894	198696	233241	157636	373556
P12815;Q8C5M4	Pdcd6	Programmed cell death protein 6;Uncharacterized protein	P12815;Q8C5M4	3	3	3	3	3	3		3	3	3	3	3	183415	142629	153404	129258	279190
Q3TIU4	Pde12	2',5'-phosphodiesterase 12	Q3TIU4	3	1	1	3	2	3		3	3	3	3	3	4267.31	4242.09	9079.58	52219.9	34705
Q8K183	Pdxk	Pyridoxal kinase	Q8K183	3	3	3	3	3	3		3	3	3	3	3	21411.7	27125.9	35229.5	43232.8	38442.8
O88593;Q4FK86	Pglyrp1	Peptidoglycan recognition protein 1;Peptidoglycan-recognition protein	O88593;Q4FK86	3	3	3	3	3	3		3	3	3	3	3	216988	160508	149196	516273	657199
O55022;Q3TFP8;Q3TH84;Q3TXU8	Pgrmc1	Membrane-associated progesterone receptor component 1;Cytochrome b5 heme-binding domain-containing protein;Cytochrome b5 heme-binding domain-containing protein;Cytochrome b5 heme-binding domain-containing protein	O55022;Q3TFP8;Q3TH84;Q3TXU8	3	3	3	3	3	3		3	3	3	3	3	222492	178999	232525	369801	255228
Q8R2H9	Phospho1	Phosphoethanolamine/phosphocholine phosphatase	Q8R2H9	3	2	3	2	3	3		3	3	3	3	3	103726	100827	123738	191186	117551
Q5F271;Q8C6F4;Q8CAG6;Q9JHK5	Plek	Uncharacterized protein;Uncharacterized protein;Pleckstrin;Pleckstrin	Q5F271;Q8C6F4;Q8CAG6;Q9JHK5	3	3	3	2	3	3		3	3	3	3	3	87503.8	63315.6	79043.2	188331	152880
Q8CGN5	Plin1	Perilipin-1	Q8CGN5	3	3	3	3	3	1		3	3	3	3	3	95620.6	104461	286853	21833.7	12928.4
Q8R4W6	Pcolce2	Procollagen C-endopeptidase enhancer 2	Q8R4W6	3	3	3	3	3	3		3	3	3	3	3	160428	41789.6	77473.5	151163	76661.6
P51175;Q3UQA3	Ppox	Protoporphyrinogen oxidase	P51175;Q3UQA3	3	3	3	3	3	3		3	3	3	3	3	83390.6	59907.9	60613.5	91369.2	98271.7
Q9DBR7	Ppp1r12a	Protein phosphatase 1 regulatory subunit 12A	Q9DBR7	3	3	3	3	2	3		3	3	3	3	3	22655.8	16541.6	11521.8	72495.8	43331.2
Q3TUQ7;Q5EG47	Prkaa1	Acetyl-CoA carboxylase kinase;5'-AMP-activated protein kinase catalytic subunit alpha-1	Q3TUQ7;Q5EG47	3	2	2	2	3	3		3	3	3	3	3	171445	283699	142963	69643	71782.9
P28867;Q3TGE4;Q3UNG2;Q53YN4	Prkcd	Protein kinase C delta type	P28867;Q3TGE4;Q3UNG2;Q53YN4	3	3	2	3	2	3		3	3	3	3	3	86618.5	87874.3	88004.1	100658	336531
P99026	Psmb4	Proteasome subunit beta type-4	P99026	3	3	3	2	3	3		3	3	3	3	3	129408	136531	104146	138528	187780
P70195;Q5D098	Psmb7	Proteasome subunit beta type-7;Proteasome subunit beta (Fragment)	P70195;Q5D098	3	3	3	3	3	3		3	3	3	3	3	140641	160001	12516.3	121253	66433.8
O35226;Q3ULG4;Q9CY29	Psmd4	26S proteasome non-ATPase regulatory subunit 4	O35226;Q3ULG4;Q9CY29	3	3	3	3	3	3		3	3	3	3	3	244312	208290	224469	489432	297709
Q8BJY1	Psmd5	26S proteasome non-ATPase regulatory subunit 5	Q8BJY1	3	2	2	2	2	3		3	3	3	3	3	2.25661e+06	4076165	2.27406e+06	1.53166e+06	5.82224e+06
A2A4J1;P61290;Q4FK54	Psme3	Proteasome activator complex subunit 3 (Fragment);Proteasome activator complex subunit 3;Proteaseome (Prosome, macropain) 28 subunit, 3	A2A4J1;P61290;Q4FK54	3	3	3	3	3	3		3	3	3	3	3	38446.5	25183.4	27765.5	73636.9	65542.7
P35821;Q3T9Y9;Q3TB93;Q3TZW9;Q3UCZ5	Ptpn1	Tyrosine-protein phosphatase non-receptor type 1;Uncharacterized protein (Fragment);Uncharacterized protein (Fragment);Tyrosine-protein phosphatase non-receptor type;Tyrosine-protein phosphatase non-receptor type	P35821;Q3T9Y9;Q3TB93;Q3TZW9;Q3UCZ5	3	3	3	3	3	3		3	3	3	3	3	79837.5	50588.4	60252.7	63923.9	127087
A0A3Q4EI12;P35293;Q0PD38	Rab18	Ras-related protein Rab-18	A0A3Q4EI12;P35293;Q0PD38	3	3	3	3	3	3		3	3	3	3	3	71295.8	72836.4	95782.4	84554.5	187524
A0A494BA38;Q0PD66;Q3V3C2;Q9D1G1	Rab1b	Ras-related protein Rab-1B;Rab1B;Uncharacterized protein;Ras-related protein Rab-1B	A0A494BA38;Q0PD66;Q3V3C2;Q9D1G1	3	2	3	2	3	3		3	3	3	3	3	68027.1	36812.5	67708.1	48040	83167.5
P61028;Q0PD49	Rab8b	Ras-related protein Rab-8B;RAB8B, member RAS oncogene family	P61028;Q0PD49	3	1	2	2	2	3		3	3	3	3	3	22524	26592.5	33461.4	14346.7	112333
Q9ERU9	Ranbp2	E3 SUMO-protein ligase RanBP2	Q9ERU9	3	2	2	2	2	3		3	3	3	3	3	10760.8	10805.1	17753.8	12101.5	49237.1
Q9DD06	Rarres2	Retinoic acid receptor responder protein 2	Q9DD06	3	3	3	3	3	3		3	3	3	3	3	164751	97229.9	133745	268393	137840
Q60972	Rbbp4	Histone-binding protein RBBP4	Q60972	3	3	3	3	3	3		3	3	3	3	3	174736	156431	135435	260911	209494
Q3U6A2;Q8C2Q3	Rbm14	Uncharacterized protein;RNA-binding protein 14	Q3U6A2;Q8C2Q3	3	2	3	3	3	3		3	3	3	3	3	107561	79989.4	106769	246240	208891
B2RY56	Rbm25	RNA-binding protein 25	B2RY56	3	2	2	2	3	3		3	3	3	3	3	25566.5	11042.4	26312.9	56704.3	54000
Q05186	Rcn1	Reticulocalbin-1	Q05186	3	3	3	3	2	3		3	3	3	3	3	249350	221369	265620	432205	269163
Q5BMX4;Q99P87	Retn	Resistin	Q5BMX4;Q99P87	3	3	3	3	3	3		3	3	3	3	3	88198.3	79459.9	81475.6	160574	90340.9
Q3T9B4;Q9D8S4	Rexo2	Exonuclease domain-containing protein;Oligoribonuclease, mitochondrial	Q3T9B4;Q9D8S4	3	1	1	1	3	2		3	3	3	3	3	5.53994e+06	408899	679160	2.02997e+06	720218
Q540E6;Q921J2;Q9ESR1	Rheb	RHEB-like protein;GTP-binding protein Rheb;Ras homolog	Q540E6;Q921J2;Q9ESR1	3	3	2	2	2	3		3	3	3	3	3	57987	45421.3	83690.1	32783.8	51604.9
Q9DCV4	Rmdn1	Regulator of microtubule dynamics protein 1	Q9DCV4	3	3	3	3	2	3		3	3	3	3	3	109069	150720	77116.1	35379.9	53389.3
Q5UCA9;Q6NXX2;Q8C663;Q8C7E4;Q9JJH1	Rnase4	Ribonuclease 4;Rnase4 protein;RNAse_Pc domain-containing protein;Ribonuclease 4;Ribonuclease 4	Q5UCA9;Q6NXX2;Q8C663;Q8C7E4;Q9JJH1	3	3	3	3	3	3		3	3	3	3	3	184433	102402	122697	227877	119416
Q9D0L8	Rnmt	mRNA cap guanine-N7 methyltransferase	Q9D0L8	3	3	3	3	3	3		3	3	3	3	3	70624.8	52895.6	64749.9	64444.8	90501.5
P14115	Rpl27a	60S ribosomal protein L27a	P14115	3	2	2	2	1	2		3	3	3	3	3	72389.3	44411.2	51410.7	11612.3	55094
P41105;Q5M9J8;Q5M9N5	Rpl28	60S ribosomal protein L28	P41105;Q5M9J8;Q5M9N5	3	3	3	3	3	3		3	3	3	3	3	67016.2	54346.9	19324.8	92235.3	138964
Q52KP0;Q9JJI8	Rpl38	60S ribosomal protein L38	Q52KP0;Q9JJI8	3	3	3	3	2	3		3	3	3	3	3	114398	70296.4	55871.8	122100	105569
P62918;Q3UJS0	Rpl8	60S ribosomal protein L8	P62918;Q3UJS0	3	2	2	2	3	3		3	3	3	3	3	213819	117169	204343	436452	222488
A0A286YEB7;P62849;Q3TIF8;Q5M9M7;Q9CQK2;Q9CY61;Q9D7P1;Q9DCA4	Rps24	40S ribosomal protein S24	A0A286YEB7;P62849;Q3TIF8;Q5M9M7;Q9CQK2;Q9CY61;Q9D7P1;Q9DCA4	3	3	3	3	3	3		3	3	3	3	3	330677	279485	221549	408519	306078
P62855;Q497N1	Rps26	40S ribosomal protein S26	P62855;Q497N1	3	3	3	3	3	3		3	3	3	3	3	285951	184885	181069	247658	217472
Q6ZWY3	Rps27l	40S ribosomal protein S27-like	Q6ZWY3	3	3	3	3	3	3		3	3	3	3	3	528095	418373	496298	784539	733294
G3UYV7;P62858;Q059I1	Rps28	40S ribosomal protein S28 (Fragment);40S ribosomal protein S28;40S ribosomal protein S28	G3UYV7;P62858;Q059I1	3	2	2	2	3	2		3	3	3	3	3	672448	486560	442949	482320	833585
A0A1L1SQG7;E9PZQ0;K3W4M2	Ryr1	Ryanodine receptor 1	A0A1L1SQG7;E9PZQ0;K3W4M2	3	2	3	3	3	3		3	3	3	3	3	6708.74	54282.4	12322.3	3259.91	44178.6
P08207;Q3TC45;Q3UF30	S100a10	Protein S100-A10;Calpactin I light chain;Calpactin I light chain	P08207;Q3TC45;Q3UF30	3	1	2	2	3	1		3	3	3	3	3	25321.9	38365.7	35256.2	857286	14268.8
A0A0G2JGD2;P07091;Q545V2	S100a4	Protein S100-A4 (Fragment);Protein S100-A4;Protein S100	A0A0G2JGD2;P07091;Q545V2	3	3	3	3	3	3		3	3	3	3	3	87572.1	40587.8	78525.4	62676.8	48077.2
Q9R1T2	Sae1	SUMO-activating enzyme subunit 1	Q9R1T2	3	3	3	2	3	3		3	3	3	3	3	23124.8	18188.5	14746.5	41296.2	31908.9
Q0VGU0;Q3U281;Q9CQC9	Sar1b	SAR1 gene homolog B (S. cerevisiae);Uncharacterized protein;GTP-binding protein SAR1b	Q0VGU0;Q3U281;Q9CQC9	3	3	3	2	2	3		3	3	3	3	3	49375.4	109419	37404.7	6037.33	59371.1
P15501;Q3TUY3;Q544L5;Q8C6D7;Q9CPP2;Q9CPP3;Q9D6Y0;Q9D6Y8;Q9D6Z5;Q9D7C7;S4R244	Sbp;Sbpl;Sbp;Sbpl;Sbpl;Sbpl;Sbpl;Sbpl;Sbpl;Sbpl;Sbp	Prostatic spermine-binding protein;Spermine-binding protein-like;Uncharacterized protein;Jacalin-type lectin domain-containing protein;Jacalin-type lectin domain-containing protein;Jacalin-type lectin domain-containing protein;Jacalin-type lectin domain-containing protein;Jacalin-type lectin domain-containing protein;Jacalin-type lectin domain-containing protein;Jacalin-type lectin domain-contain…	P15501;Q3TUY3;Q544L5;Q8C6D7;Q9CPP2;Q9CPP3;Q9D6Y0;Q9D6Y8;Q9D6Z5;Q9D7C7;S4R244	3	3	3	2	3	3		3	3	3	3	3	133207	124642	147203	118030	103353
D3YTS1;D3YWT0;D3Z569;Q9R0P6	Sec11a	Signal peptidase complex catalytic subunit SEC11;Signal peptidase complex catalytic subunit SEC11;Signal peptidase complex catalytic subunit SEC11;Signal peptidase complex catalytic subunit SEC11A	D3YTS1;D3YWT0;D3Z569;Q9R0P6	3	3	3	3	3	3		3	3	3	3	3	162305	105373	202926	48970.4	274472
Q9D1M0	Sec13	Protein SEC13 homolog	Q9D1M0	3	3	3	3	3	3		3	3	3	3	3	141187	84022.3	186245	110345	118811
Q3UDH4;Q80ZX0	Sec24b	Uncharacterized protein (Fragment);Sec24-related gene family, member B (S. cerevisiae)	Q3UDH4;Q80ZX0	3	2	2	2	3	3		3	3	3	3	3	7534.44	2269.91	5818.27	10012.2	8088.39
Q8BH69	Sephs1	Selenide, water dikinase 1	Q8BH69	3	2	2	2	3	3		3	3	3	3	3	41763.7	28106.7	2781.07	58156.6	69459.4
Q5ND35;Q5ND36;Q61247	Serpinf2	Alpha-2-antiplasmin (Fragment);Serine or cysteine peptidase inhibitor clade F member 2;Alpha-2-antiplasmin	Q5ND35;Q5ND36;Q61247	3	3	3	3	3	3		3	3	3	3	3	113360	108572	70392.6	38745.1	103346
G5E866;Q99NB9	Sf3b1	Splicing factor 3B subunit 1	G5E866;Q99NB9	3	3	2	2	3	3		3	3	3	3	3	12018.8	10023.1	34180.2	12288.2	146220
Q3U9A8;Q9JJU8	Sh3bgrl	SH3 domain-binding glutamic acid-rich-like protein	Q3U9A8;Q9JJU8	3	3	3	2	3	3		3	3	3	3	3	43666.8	32222.8	31668.6	75631.2	57082.7
Q91VW3	Sh3bgrl3	SH3 domain-binding glutamic acid-rich-like protein 3	Q91VW3	3	3	3	2	2	3		3	3	3	3	3	563972	325662	221378	980664	517364
Q3TA88;Q8R550	Sh3kbp1	Uncharacterized protein;SH3 domain-containing kinase-binding protein 1	Q3TA88;Q8R550	3	3	3	3	2	3		3	3	3	3	3	46750.7	31550.3	37283.1	55412.9	58881.5
A0A5F8MPP7;A2AAY5;B9EJ37	Sh3pxd2b	SH3 and PX domain-containing protein 2B;SH3 and PX domain-containing protein 2B;SH3 and PX domains 2B	A0A5F8MPP7;A2AAY5;B9EJ37	3	2	3	3	2	3		3	3	3	3	3	75379	53346.4	60246.4	88574.6	69028.1
Q3TCZ2;Q3UJY1;Q9JIM1	Slc29a1	Uncharacterized protein;Uncharacterized protein;Equilibrative nucleoside transporter 1	Q3TCZ2;Q3UJY1;Q9JIM1	3	2	2	3	1	3		3	3	3	3	3	49566.6	40777.6	42136.4	37666.8	172570
Q3UDA4;Q6ZWP4;Q9ESU0;Q9ESU1;Q9JJD1;Q9Z0H3	Smarcb1	SWI/SNF-related matrix-associated actin-dependent regulator of chromatin subfamily B member 1;SWI/SNF-related matrix-associated actin-dependent regulator of chromatin subfamily B member 1;SWI/SNF-related matrix-associated actin-dependent regulator of chromatin subfamily B member 1;SWI/SNF-related matrix-associated actin-dependent regulator of chromatin subfamily B member 1;Brain cDNA, clone MNCb-…	Q3UDA4;Q6ZWP4;Q9ESU0;Q9ESU1;Q9JJD1;Q9Z0H3	3	3	2	3	3	3		3	3	3	3	3	52851.2	48047.6	41486.4	79247.3	72037.2
Q3UKJ7	Smu1	WD40 repeat-containing protein SMU1	Q3UKJ7	3	3	3	3	3	3		3	3	3	3	3	42380.8	36195.1	38903.4	35231.3	76824.1
B7ZNU9;Q3V2N5;Q542S9;Q61235	Sntb2	Beta-2-syntrophin;Uncharacterized protein;Syntrophin, basic 2;Beta-2-syntrophin	B7ZNU9;Q3V2N5;Q542S9;Q61235	3	3	3	3	3	3		3	3	3	3	3	277480	319142	304303	190639	224341
O70493;Q3TGS7;Q3V2H3;Q6ZWQ5	Snx12	Sorting nexin-12	O70493;Q3TGS7;Q3V2H3;Q6ZWQ5	3	3	3	3	3	3		3	3	3	3	3	220742	127731	179758	116786	265613
A0A1L7NR63;A0A286YCI8;A0A668KL65;E9QNA7;Q62417	Sorbs1	C-Cbl associated protein;Sorbin and SH3 domain-containing protein 1;Sorbin and SH3 domain-containing protein 1 (Fragment);Sorbin and SH3 domain-containing protein 1;Sorbin and SH3 domain-containing protein 1	A0A1L7NR63;A0A286YCI8;A0A668KL65;E9QNA7;Q62417	3	3	3	3	3	3		3	3	3	3	3	60196.8	57773	95884.8	65313.8	42398.7
A0A087WSE3;E9QQ25;Q62407	Speg	Striated muscle-specific serine/threonine-protein kinase (Fragment);Striated muscle-specific serine/threonine-protein kinase;Striated muscle-specific serine/threonine-protein kinase	A0A087WSE3;E9QQ25;Q62407	3	3	3	3	2	3		3	3	3	3	3	62610.1	107722	80860.1	20083.5	14849.7
Q3UJL7;Q543H0;Q64674;Q8BSZ8	Srm	PABS domain-containing protein;Uncharacterized protein;Spermidine synthase;PABS domain-containing protein	Q3UJL7;Q543H0;Q64674;Q8BSZ8	3	3	3	2	2	3		3	3	3	3	3	60601.1	43680.6	50616.8	59007.9	111101
Q99MR6	Srrt	Serrate RNA effector molecule homolog	Q99MR6	3	3	3	3	3	3		3	3	3	3	3	42127.4	70029.1	51160.2	39076.6	103807
Q3TFP0;Q3UA07;Q3UDH7;Q3UXS8;Q3UYX6;Q9R0U0	Srsf10	Serine/arginine-rich-splicing factor 10;RRM domain-containing protein;RRM domain-containing protein;RRM domain-containing protein;RRM domain-containing protein;Serine/arginine-rich splicing factor 10	Q3TFP0;Q3UA07;Q3UDH7;Q3UXS8;Q3UYX6;Q9R0U0	3	3	2	3	3	3		3	3	3	3	3	89812.6	60201.5	74880.2	146591	86268.9
Q8BZ71	Stac3	SH3 and cysteine-rich domain-containing protein 3	Q8BZ71	3	3	3	3	2	3		3	3	3	3	3	67559.2	170618	83018.9	22159.7	23263
Q99JB2	Stoml2	Stomatin-like protein 2, mitochondrial	Q99JB2	3	3	3	3	2	3		3	3	3	3	3	114041	95603	138494	60484.8	78679.1
O89104;Q8BNK8	Sypl2	Synaptophysin-like protein 2;MARVEL domain-containing protein	O89104;Q8BNK8	3	3	3	2	1	3		3	3	3	3	3	48185.5	124178	19507.7	1626.89	49999.9
E9PYD5;P10711;Q3UWX7	Tcea1	Transcription elongation factor A protein 1;Transcription elongation factor A protein 1;Uncharacterized protein	E9PYD5;P10711;Q3UWX7	3	3	3	3	3	3		3	3	3	3	3	58344	45350.5	62886.9	91379.5	92160.2
Q9D828;Q9Z1A1	Tfg	PB1 domain-containing protein;TFG protein	Q9D828;Q9Z1A1	3	3	3	3	3	3		3	3	3	3	3	234042	155921	232724	282580	238649
B1AZI6	Thoc2	THO complex subunit 2	B1AZI6	3	0	1	1	2	3		3	3	3	3	3	2639.06	2185.18	1507.32	49.3065	27440.8
P25785;Q6PI17;Q8BSJ3	Timp2	Metalloproteinase inhibitor 2	P25785;Q6PI17;Q8BSJ3	3	2	3	3	3	3		3	3	3	3	3	118563	152432	304271	1.40531e+06	178792
Q9DBS1	Tmem43	Transmembrane protein 43	Q9DBS1	3	3	3	3	2	3		3	3	3	3	3	13608.4	27726.7	13534.5	14396.8	109992
Q61033	Tmpo	Lamina-associated polypeptide 2, isoforms alpha/zeta	Q61033	3	1	2	2	2	2		3	3	3	3	3	34154.5	32975.8	34328.8	37439.3	42533.7
A2A6H6	Tnnt3	Troponin T, fast skeletal muscle	A2A6H6	3	3	3	3	3	3		3	3	3	3	3	3.62479e+06	4.70501e+06	1.70325e+06	1.65732e+06	1.20035e+06
Q3UQD0;Q9QYA2	Tomm40	Uncharacterized protein (Fragment);Mitochondrial import receptor subunit TOM40 homolog	Q3UQD0;Q9QYA2	3	3	3	3	3	3		3	3	3	3	3	84214.8	69605.1	72159.3	52056.5	103516
A2AUD5;Q3TAI4;Q9CYZ2;Q9CZ22;V9GWU5	Tpd52l2	Tumor protein D54;Tumor protein D54;Tumor protein D54;Uncharacterized protein;Tumor protein D54 (Fragment)	A2AUD5;Q3TAI4;Q9CYZ2;Q9CZ22;V9GWU5	3	3	3	3	3	3		3	3	3	3	3	70436	60059.5	85433.8	50450.1	76095.7
E9Q455;G5E8R0	Tpm1	Tropomyosin alpha-1 chain	E9Q455;G5E8R0	3	2	2	3	3	1		3	3	3	3	3	456225	383321	284157	336926	433959
E9Q9K5	Trdn	Triadin	E9Q9K5	3	3	3	3	3	3		3	3	3	3	3	107064	145722	149395	54896.5	114514
Q3UCW0;Q3UK08;Q61187	Tsg101	Uncharacterized protein;Uncharacterized protein;Tumor susceptibility gene 101 protein	Q3UCW0;Q3UK08;Q61187	3	3	3	3	3	3		3	3	3	3	3	23932.4	18850.9	20222	24167.2	35456.9
P61961	Ufm1	Ubiquitin-fold modifier 1	P61961	3	3	2	3	2	3		3	3	3	3	3	139651	60178	92141.2	90956.6	138992
O70475;Q3TI06;Q3TJ71;Q3TJE8;Q3TS38	Ugdh	UDP-glucose 6-dehydrogenase;UDP-glucose 6-dehydrogenase (Fragment);UDP-glucose 6-dehydrogenase;UDP-glucose 6-dehydrogenase;UDP-glucose 6-dehydrogenase	O70475;Q3TI06;Q3TJ71;Q3TJE8;Q3TS38	3	3	3	3	3	3		3	3	3	3	3	102284	85708	119832	99600.9	105934
P13439;Q3TVV7;Q544K9	Umps	Uridine 5'-monophosphate synthase;OMPdecase;OMPdecase	P13439;Q3TVV7;Q544K9	3	3	3	2	3	3		3	3	3	3	3	44904.5	33956.8	36049.9	35107.1	54900.4
Q5NCJ9;Q8R1I1	Uqcr10	Uncharacterized protein;Cytochrome b-c1 complex subunit 9	Q5NCJ9;Q8R1I1	3	3	3	3	3	3		3	3	3	3	3	1085694	1.57105e+06	691345	654211	687421
A0A1L1SV73;Q8BY87	Usp47	Ubiquitin carboxyl-terminal hydrolase 47	A0A1L1SV73;Q8BY87	3	3	3	3	2	3		3	3	3	3	3	35429.3	41334.5	35933.6	14220.8	43752.8
Q9WV55	Vapa	Vesicle-associated membrane protein-associated protein A	Q9WV55	3	3	3	3	3	3		3	3	3	3	3	132252	168956	173251	69992.4	141152
E9PXI0;P27870;Q3TXC4;Q3U4K7;Q3U670;Q3U8U1;Q3U9E2;Q3UAG9;Q3UAH3;Q3UAV5;Q8VDU4	Vav1	Proto-oncogene vav;Proto-oncogene vav;Uncharacterized protein;Uncharacterized protein;Uncharacterized protein;Uncharacterized protein;Vav 1 oncogene;Uncharacterized protein;Uncharacterized protein;Uncharacterized protein;Proto-oncogene vav	E9PXI0;P27870;Q3TXC4;Q3U4K7;Q3U670;Q3U8U1;Q3U9E2;Q3UAG9;Q3UAH3;Q3UAV5;Q8VDU4	3	2	2	2	1	3		3	3	3	3	3	7827.55	9166.61	7354.77	6835.66	28501.1
A0A3B2WCI9;Q8VHI5	Vit	Vitrin	A0A3B2WCI9;Q8VHI5	3	3	3	3	2	3		3	3	3	3	3	90217	58486.3	87619.7	57932.9	54096.1
Q8C0E2	Vps26b	Vacuolar protein sorting-associated protein 26B	Q8C0E2	3	3	3	3	3	3		3	3	3	3	3	139296	102456	131586	150480	121936
P97390;Q3THX4	Vps45	Vacuolar protein sorting-associated protein 45;Uncharacterized protein	P97390;Q3THX4	3	3	3	3	1	3		3	3	3	3	3	22234.2	12539.2	49625.7	1578.63	19965.6
A8IP69;P61982	Ywhag	14-3-3 protein gamma subtype;14-3-3 protein gamma	A8IP69;P61982	3	2	3	3	3	3		3	3	3	3	3	704644	737660	1191451	291313	580628
Q61650		Beta-globin (Fragment)	Q61650	3	3	1	3	3	2		3	3	3	3	3	946630	172368	550350	43391.5	21657.7
Q3TZN4;Q3UE11;Q9R0E2	Plod1;;Plod1	Uncharacterized protein (Fragment);Procollagen-lysine 5-dioxygenase;Procollagen-lysine,2-oxoglutarate 5-dioxygenase 1	Q3TZN4;Q3UE11;Q9R0E2	3	3	2	3	2	2		3	3	3	3	3	50941	29286.5	32138.6	24879.6	31137.1
E9Q0X4;Q8BLX7;Q8K388	Col16a1	Collagen alpha-1(XVI) chain;Collagen alpha-1(XVI) chain;Col16a1 protein	E9Q0X4;Q8BLX7;Q8K388	2	2	2	1	2	2		2	2	2	2	2	29481.2	25704.4	3991.31	11576.3	14764.2
Q30D77	Col24a1	Collagen alpha-1(XXIV) chain	Q30D77	2	1	1	1	2	2		2	2	2	2	2	250086	458064	410831	354420	146056
I7HJR1;Q07643;Q8K2W0	Col9a2	Collagen alpha-2(IX) chain;Collagen alpha-2(IX) chain;Collagen, type IX, alpha 2	I7HJR1;Q07643;Q8K2W0	2	1	1	1	2	1		2	2	2	2	2	338318	209272	80132.9	159885	125185
Q8BS79;Q8CE18;Q8VDK4;Q9WTR5	;;Cdh13;Cdh13	Cadherin-13	Q8BS79;Q8CE18;Q8VDK4;Q9WTR5	2	2	2	2	2	2		2	2	2	2	2	97511.5	97950.2	77146.4	85953.8	31329.2
Q8BW35;Q9R0H0	;Acox1	Uncharacterized protein (Fragment);Peroxisomal acyl-coenzyme A oxidase 1	Q8BW35;Q9R0H0	2	2	2	1	2	2		2	2	2	2	2	7025.96	19732.3	6052.63	7641.21	6389.65
B7U582;P17156	;Hspa2	Heat shock protein 70-2;Heat shock-related 70 kDa protein 2	B7U582;P17156	2	2	2	2	2	2		2	2	2	2	2	41708.8	25708.8	51937.5	54320.6	18691.1
G3X8U3;Q9D7X2	2210016F16Rik	Queuosine salvage protein	G3X8U3;Q9D7X2	2	2	2	1	0	2		2	2	2	2	2	25777.5	30423.8	13318	1322.36	21844.7
A0A1L1SSF8;Q91V76	4931406C07Rik;	RIKEN cDNA 4931406C07 gene;Ester hydrolase C11orf54 homolog	A0A1L1SSF8;Q91V76	2	2	2	2	2	2		2	2	2	2	2	19025.5	19531.3	40785.3	15416.1	13933.1
A0A0G2JDI9;P55096;Q3U645;Q91VT3;Q9DBZ6	Abcd3	ATP-binding cassette sub-family D member 3;ATP-binding cassette sub-family D member 3;Uncharacterized protein;ATP-binding cassette, sub-family D (ALD), member 3;Uncharacterized protein	A0A0G2JDI9;P55096;Q3U645;Q91VT3;Q9DBZ6	2	1	2	0	0	2		2	2	2	2	2	2228.55	1718.11	1926.78	1480.93	5401.86
D6RFU2;Q99LR1	Abhd12	2-arachidonoylglycerol hydrolase ABHD12;Lysophosphatidylserine lipase ABHD12	D6RFU2;Q99LR1	2	0	0	1	0	2		2	2	2	2	2	4428.75	3825.83	3419.75	3.68932	7931.41
Q922Z5;Q9DBL9	Abhd5	Abhd5 protein (Fragment);1-acylglycerol-3-phosphate O-acyltransferase ABHD5	Q922Z5;Q9DBL9	2	1	2	2	2	2		2	2	2	2	2	28446	10874.2	39452.2	13526.2	15147.9
D3Z2B3;D3Z7X0;Q8K370;Q9CRH8	Acad12;Acad12;Acad10;Acad10	Acyl-Coenzyme A dehydrogenase family, member 12;Acyl-Coenzyme A dehydrogenase family, member 12;Acyl-CoA dehydrogenase family member 10;Uncharacterized protein (Fragment)	D3Z2B3;D3Z7X0;Q8K370;Q9CRH8	2	2	2	2	2	2		2	2	2	2	2	66804.7	157720	37546.9	22458.2	17928.8
A0A0R4J0P1;D3YTT4;Q9D7B6	Acad8	Isobutyryl-CoA dehydrogenase, mitochondrial;Isobutyryl-CoA dehydrogenase, mitochondrial;Isobutyryl-CoA dehydrogenase, mitochondrial	A0A0R4J0P1;D3YTT4;Q9D7B6	2	2	2	2	2	2		2	2	2	2	2	38399.1	58448.6	37639.2	20321.6	15916
Q7TMY2;Q9DBL1	Acadsb	Acyl-Coenzyme A dehydrogenase, short/branched chain;Short/branched chain specific acyl-CoA dehydrogenase, mitochondrial	Q7TMY2;Q9DBL1	2	2	2	2	2	2		2	2	2	2	2	40690	40093.1	30968	7658.54	20775.8
Q4VAI2;Q561M1;Q9D358	Acp1	Low molecular weight cytosolic acid phosphatase;Low molecular weight cytosolic acid phosphatase;Low molecular weight phosphotyrosine protein phosphatase	Q4VAI2;Q561M1;Q9D358	2	2	2	2	2	2		2	2	2	2	2	195267	188462	204060	240226	149950
Q3TZ45;Q3UJ89;Q69Z91;Q99NB1	Acss1	Acetyl-coenzyme A synthetase;Acetyl-coenzyme A synthetase;Acetyl-coenzyme A synthetase (Fragment);Acetyl-coenzyme A synthetase 2-like, mitochondrial	Q3TZ45;Q3UJ89;Q69Z91;Q99NB1	2	2	2	0	1	2		2	2	2	2	2	7882.08	14132.2	44.8201	715.638	2657.5
Q8CF71	Acta2	Uncharacterized protein	Q8CF71	2	1	1	1	2	1		2	2	2	2	2	8863543	9604664	9955451	6508419	4.9152e+06
Q8BFZ3	Actbl2	Beta-actin-like protein 2	Q8BFZ3	2	2	1	2	2	1		2	2	2	2	2	119559	90594.2	42291.2	91135	113391
A0A0U1RQ96	Actg2	Actin, gamma-enteric smooth muscle (Fragment)	A0A0U1RQ96	2	1	1	1	2	1		2	2	2	2	2	376295	319525	1468930	153899	254106
P56375	Acyp2	Acylphosphatase-2	P56375	2	2	2	2	2	2		2	2	2	2	2	260600	977609	3026.48	21042.7	25336.8
A0A286YCD7;A0A286YCN3;P55264;Q8BMC5	Adk	Adenosine kinase (Fragment);Adenosine kinase (Fragment);Adenosine kinase;Adenosine kinase	A0A286YCD7;A0A286YCN3;P55264;Q8BMC5	2	2	2	2	2	2		2	2	2	2	2	127665	109388	121879	7683.98	64878.6
Q3UDQ7;Q8JZQ2	Afg3l2	AAA domain-containing protein;AFG3-like protein 2	Q3UDQ7;Q8JZQ2	2	2	2	2	2	2		2	2	2	2	2	24231.2	35688	36659.1	13915.4	34378.2
Q9ESW4	Agk	Acylglycerol kinase, mitochondrial	Q9ESW4	2	2	2	2	2	2		2	2	2	2	2	18331.7	25742.9	25805.9	8369.1	13593
A2AL49;A2AL50;H3BKN2;Q8BKC4;Q8C0I1	Agps	Alkylglycerone-phosphate synthase;Alkylglycerone-phosphate synthase;Alkylglycerone-phosphate synthase;Alkylglycerone-phosphate synthase;Alkyldihydroxyacetonephosphate synthase, peroxisomal	A2AL49;A2AL50;H3BKN2;Q8BKC4;Q8C0I1	2	2	2	2	2	2		2	2	2	2	2	8317.07	10005	2674.02	2375.69	10877.5
F8WGT1;F8WI65;H3BKT5;Q68FL4;Q80SW1;Q80TQ9	Ahcyl2;Ahcyl2;Ahcyl2;Ahcyl2;Ahcyl1;Ahcyl2	Putative adenosylhomocysteinase 3;Adenosylhomocysteinase 3 isoform 4;Putative adenosylhomocysteinase 3;Putative adenosylhomocysteinase 3;S-adenosylhomocysteine hydrolase-like protein 1;Adenosylhomocysteinase (Fragment)	F8WGT1;F8WI65;H3BKT5;Q68FL4;Q80SW1;Q80TQ9	2	2	2	2	2	2		2	2	2	2	2	28233.8	26867.5	32744.8	5793.79	19451.1
O08915	Aip	AH receptor-interacting protein	O08915	2	2	2	2	2	2		2	2	2	2	2	49769.7	44726.9	65116	27614.4	28718.3
D3Z783;P31750;Q8BS26	Akt1	Non-specific serine/threonine protein kinase;RAC-alpha serine/threonine-protein kinase;Uncharacterized protein	D3Z783;P31750;Q8BS26	2	1	1	2	2	2		2	2	2	2	2	10318.2	15370.4	432.59	5409.37	6401.75
O08583	Alyref	THO complex subunit 4	O08583	2	2	2	2	1	2		2	2	2	2	2	160079	121667	112305	295934	229888
A0A1W2P812;G5E8K2;G5E8K3;G5E8K5;Q8C8R3;S4R1S2;S4R236;S4R2F3;S4R2K9;S4R2R5;S4R2S8;S4R2T7;W6PPA1;W6PPR4	Ank3;Ank3;Ank3;Ank3;Ank2;Ank3;Ank3;Ank2;Ank3;Ank2;Ank3;Ank2;Ank3;Ank3	Ankyrin-3;Ankyrin-3;Ankyrin-3;Ankyrin-3;Ankyrin-2;Ankyrin-3;Ankyrin-3 (Fragment);Ankyrin-2;Ankyrin-3 (Fragment);Ankyrin-2;Ankyrin-3;Ankyrin-2 (Fragment);270-kDa ankyrinG;480-kDa ankyrinG	A0A1W2P812;G5E8K2;G5E8K3;G5E8K5;Q8C8R3;S4R1S2;S4R236;S4R2F3;S4R2K9;S4R2R5;S4R2S8;S4R2T7;W6PPA1;W6PPR4	2	2	2	2	2	2		2	2	2	2	2	53137.4	44400.3	73778.6	45714.2	20035.8
F7B209;Q3U0V3;Q80UP5	Ankrd13a	Ankyrin repeat domain-containing protein 13A (Fragment);ANK_REP_REGION domain-containing protein;Ankyrin repeat domain-containing protein 13A	F7B209;Q3U0V3;Q80UP5	2	2	2	2	2	2		2	2	2	2	2	30464.2	25878.9	5649.45	4704.86	27754.2
A0A494B9J0;Q9WV06	Ankrd2	Ankyrin repeat domain-containing protein 2	A0A494B9J0;Q9WV06	2	0	2	1	1	1		2	2	2	2	2	1716.83	33576.7	5527.47	6775.48	1680.24
Q99JX6	Anxa6	Annexin	Q99JX6	2	2	2	2	2	2		2	2	2	2	2	137088	218366	179454	202182	114897
O35640;Q921D0	Anxa8	Annexin A8;Annexin	O35640;Q921D0	2	2	2	2	2	2		2	2	2	2	2	35545.7	19159	9347.8	7660.47	7025.71
A2A4I8;O70423	Aoc3	Amine oxidase (Fragment);Membrane primary amine oxidase	A2A4I8;O70423	2	2	2	2	1	2		2	2	2	2	2	27656.4	21412.3	32081.7	3225.32	16622.7
P35585;Q3UG16	Ap1m1	AP-1 complex subunit mu-1;Uncharacterized protein	P35585;Q3UG16	2	2	2	2	2	2		2	2	2	2	2	41475.7	17549.9	18302.8	18626.2	72855
O54774	Ap3d1	AP-3 complex subunit delta-1	O54774	2	1	2	0	0	2		2	2	2	2	2	2834.13	3580.46	11133	500.272	9336.06
O35841;Q3UYQ4	Api5	Apoptosis inhibitor 5;Uncharacterized protein	O35841;Q3UYQ4	2	1	1	1	2	2		2	2	2	2	2	37343.6	23936.4	1218.77	1908.42	9587.41
Q9WVQ5	Apip	Methylthioribulose-1-phosphate dehydratase	Q9WVQ5	2	2	2	2	2	2		2	2	2	2	2	48757.5	47356.1	35737.7	40388.3	49532
P34928	Apoc1	Apolipoprotein C-I	P34928	2	2	2	2	2	2		2	2	2	2	2	660896	215531	695054	383333	551218
Q8VC79;Q9Z1R3	Apom	Apolipoprotein M	Q8VC79;Q9Z1R3	2	1	2	2	2	2		2	2	2	2	2	39804.4	28506.5	50449.7	100491	96875.2
Q8K3H0	Appl1	DCC-interacting protein 13-alpha	Q8K3H0	2	2	2	2	1	2		2	2	2	2	2	17578.9	18307.5	18921.6	8531.4	18145.9
Q02013;Q3TLW5	Aqp1	Aquaporin-1	Q02013;Q3TLW5	2	2	2	2	1	2		2	2	2	2	2	77595	116548	52144	87085.2	388700
Q4LDD4	Arap1	Arf-GAP with Rho-GAP domain, ANK repeat and PH domain-containing protein 1	Q4LDD4	2	1	1	2	2	2		2	2	2	2	2	50579.4	40376.3	25240.2	22820.1	37353.6
P61750;Q14BR4	Arf4	ADP-ribosylation factor 4	P61750;Q14BR4	2	2	2	2	2	2		2	2	2	2	2	150039	104204	144802	67592.4	195516
Q8BYW1	Arhgap25	Rho GTPase-activating protein 25	Q8BYW1	2	2	2	2	1	2		2	2	2	2	2	33911.3	22016.8	26319.7	8854.72	49767.9
A0A2X0SFE2;H3BJ40;H3BJ45;H3BJU7;H3BJX8;H3BKH9;Q3TYZ4;Q60875	ARHGEF2;Arhgef2;Arhgef2;Arhgef2;Arhgef2;Arhgef2;Arhgef2;Arhgef2	Guanine nucleotide exchange factor H1 (Fragment);Guanine nucleotide exchange factor H1;Guanine nucleotide exchange factor H1;Guanine nucleotide exchange factor H1;Guanine nucleotide exchange factor H1;Guanine nucleotide exchange factor H1;Guanine nucleotide exchange factor H1 (Fragment);Rho guanine nucleotide exchange factor 2	A0A2X0SFE2;H3BJ40;H3BJ45;H3BJU7;H3BJX8;H3BKH9;Q3TYZ4;Q60875	2	1	1	1	1	2		2	2	2	2	2	5417.86	15923.1	1488.08	2776.22	13603.9
A0A0R4J0X8;A0A1B0GRS3;D3Z0V2;Q9ES28	Arhgef7	Rho guanine nucleotide exchange factor 7;Rho guanine nucleotide exchange factor 7 (Fragment);Rho guanine nucleotide exchange factor 7 (Fragment);Rho guanine nucleotide exchange factor 7	A0A0R4J0X8;A0A1B0GRS3;D3Z0V2;Q9ES28	2	2	2	2	2	2		2	2	2	2	2	62069.8	37218.9	62235.6	81687.6	90119.9
A0A0R4J138;B2RWQ7;P50429	Arsb	Arylsulfatase B;Arsb protein;Arylsulfatase B	A0A0R4J138;B2RWQ7;P50429	2	2	2	2	2	2		2	2	2	2	2	254967	138018	176398	220952	222478
Q91WU5	As3mt	Arsenite methyltransferase	Q91WU5	2	1	2	1	1	2		2	2	2	2	2	14499.9	9379.61	13947.7	3769.94	15896.9
A0A087WNY2;A0A087WRT0;A0A0R4J065;Q3UNF6;Q8BGE6	Atg4b	Cysteine protease (Fragment);Cysteine protease;Cysteine protease;Cysteine protease;Cysteine protease ATG4B	A0A087WNY2;A0A087WRT0;A0A0R4J065;Q3UNF6;Q8BGE6	2	1	2	1	2	2		2	2	2	2	2	10631.5	7074.34	6650.23	11918	12154.7
O08997	Atox1	Copper transport protein ATOX1	O08997	2	2	2	2	2	2		2	2	2	2	2	123806	101960	42915.1	89981.4	101017
D3YYN7;Q3UHK5;Q6PIE5;Q6ZQ49	Atp1a2	Sodium/potassium-transporting ATPase subunit alpha;Sodium/potassium-transporting ATPase subunit alpha;Sodium/potassium-transporting ATPase subunit alpha-2;Sodium/potassium-transporting ATPase subunit alpha (Fragment)	D3YYN7;Q3UHK5;Q6PIE5;Q6ZQ49	2	2	2	2	1	2		2	2	2	2	2	27023.2	81853.8	45229.9	4501.28	45058
G5E829	Atp2b1	Plasma membrane calcium-transporting ATPase 1	G5E829	2	2	2	2	2	2		2	2	2	2	2	14663.7	6175.94	12550.9	11560.1	25701.9
Q4FK74;Q9D0J2;Q9D3D9;Q9DCZ0	Atp5d;Atp5d;Atp5f1d;Atp5d	ATP synthase F1 subunit delta;ATP synthase F1 subunit delta;ATP synthase subunit delta, mitochondrial;ATP synthase F1 subunit delta	Q4FK74;Q9D0J2;Q9D3D9;Q9DCZ0	2	2	2	2	2	2		2	2	2	2	2	927501	2.0324e+06	486055	719209	585716
Q06185;Q5EBI8	Atp5me;Atp5k	ATP synthase subunit e, mitochondrial;ATP synthase subunit e, mitochondrial	Q06185;Q5EBI8	2	2	2	2	2	2		2	2	2	2	2	515662	950624	453123	582222	429000
P51863;Q921S5	Atp6v0d1	V-type proton ATPase subunit d 1;V-type proton ATPase subunit	P51863;Q921S5	2	2	2	1	1	2		2	2	2	2	2	36007.2	48351.1	833.83	340.476	11758.2
Q80SY3	Atp6v0d2	V-type proton ATPase subunit d 2	Q80SY3	2	2	2	2	2	2		2	2	2	2	2	99995.1	37438.2	65699.9	57268.5	56588.6
P57746;Q3U684;Q3U861;Q3UJH5;Q3UK81	Atp6v1d	V-type proton ATPase subunit D;V-type proton ATPase subunit D;V-type proton ATPase subunit D;V-type proton ATPase subunit D;V-type proton ATPase subunit D (Fragment)	P57746;Q3U684;Q3U861;Q3UJH5;Q3UK81	2	2	2	2	2	2		2	2	2	2	2	80265.7	64878.4	38610.2	98053.8	59608.3
Q9D1K2	Atp6v1f	V-type proton ATPase subunit F	Q9D1K2	2	2	2	2	2	2		2	2	2	2	2	135085	44712.4	8173.06	42557.6	53507.9
A0A0R4J023;Q9JLZ3	Auh	Methylglutaconyl-CoA hydratase, mitochondrial;Methylglutaconyl-CoA hydratase, mitochondrial	A0A0R4J023;Q9JLZ3	2	2	2	2	2	2		2	2	2	2	2	65536.8	112217	57514.7	37942	25022.7
Q64726	Azgp1	Zinc-alpha-2-glycoprotein	Q64726	2	2	2	2	2	2		2	2	2	2	2	57910.9	33194.7	58645.4	33134.2	50416.1
A0A1Z4EAV4;Q09200;Q3UN35	B4galnt1	Beta-1,4-N-acetyl-galactosaminyl transferase 1;Beta-1,4 N-acetylgalactosaminyltransferase 1;Beta-1,4 N-acetylgalactosaminyltransferase	A0A1Z4EAV4;Q09200;Q3UN35	2	2	2	2	2	2		2	2	2	2	2	31909.7	4980.23	4190.41	6291.59	36178.3
A6H663;Q9JLV1	Bag3	BCL2-associated athanogene 3;BAG family molecular chaperone regulator 3	A6H663;Q9JLV1	2	2	2	2	2	2		2	2	2	2	2	97636.8	80931.5	59222.5	71377.5	56550.6
Q91XV3	Basp1	Brain acid soluble protein 1	Q91XV3	2	2	2	2	1	2		2	2	2	2	2	82048.8	65721.7	87074.2	58132.2	35785.8
Q9Z277	Baz1b	Tyrosine-protein kinase BAZ1B	Q9Z277	2	2	1	0	1	2		2	2	2	2	2	7413.16	5382.07	5260.72	1676.56	23827.1
A0A5F8MQ05;D3Z6Q9;S4R1B8;S4R270	Bin2	Bridging integrator 2	A0A5F8MQ05;D3Z6Q9;S4R1B8;S4R270	2	2	1	2	2	2		2	2	2	2	2	51507.5	78473.8	9629.48	22799.2	25571.9
P98063	Bmp1	Bone morphogenetic protein 1	P98063	2	2	2	1	2	2		2	2	2	2	2	177051	158443	77924.6	159339	67810.9
A2BDW0;P35991;Q7TMU1	Btk	Tyrosine-protein kinase;Tyrosine-protein kinase BTK;Tyrosine-protein kinase	A2BDW0;P35991;Q7TMU1	2	1	0	1	2	1		2	0	2	2	2	125.02	NaN	55.9053	945.097	895.224
Q6PGH1	Bud31	Protein BUD31 homolog	Q6PGH1	2	1	1	2	2	2		2	2	2	2	2	13502.9	10210.1	10719.1	18971.8	26139.8
O35658;Q8R5L1	C1qbp	Complement component 1 Q subcomponent-binding protein, mitochondrial;Complement component 1 Q subcomponent-binding protein, mitochondrial	O35658;Q8R5L1	2	2	2	2	2	2		2	2	2	2	2	133894	43043.4	57585.3	59084.7	84864
O08532	Cacna2d1	Voltage-dependent calcium channel subunit alpha-2/delta-1	O08532	2	2	2	2	1	2		2	2	2	2	2	398532	501094	111166	118461	64698.9
P47757	Capzb	F-actin-capping protein subunit beta	P47757	2	2	2	2	2	1		2	2	2	2	2	74549.6	122573	58977.3	25751.2	20374.5
D3Z148;P49817	Cav1	Caveolin (Fragment);Caveolin-1	D3Z148;P49817	2	2	2	2	1	2		2	2	2	2	2	566242	293549	485740	42976.6	337781
Q08024;Q3UYR3	Cbfb	Core-binding factor subunit beta;Uncharacterized protein (Fragment)	Q08024;Q3UYR3	2	2	2	2	2	2		2	2	2	2	2	80704.9	70303.9	50729.9	70409.8	68693.7
A0A3B2W812;B2RRE8;Q9JLQ0	Cd2ap	CD2-associated protein	A0A3B2W812;B2RRE8;Q9JLQ0	2	2	2	2	2	2		2	2	2	2	2	30461.4	26825.3	57471.6	48043.8	1145.93
Q3TJP6;Q543B6;Q543Y2;Q64314;Q8C2A1	Cd34	Uncharacterized protein;Uncharacterized protein;Uncharacterized protein;Hematopoietic progenitor cell antigen CD34;Uncharacterized protein	Q3TJP6;Q543B6;Q543Y2;Q64314;Q8C2A1	2	2	2	2	2	2		2	2	2	2	2	174544	109880	52838.4	49403.1	50552.3
A0A2R8VI30;A0A2R8VK70;A0A2R8W6P0;E5Q371;Q3U967;Q61735	Cd47	Integrin-associated protein;Integrin-associated protein;Integrin-associated protein;Integrin-associated protein;Integrin-associated protein;Leukocyte surface antigen CD47	A0A2R8VI30;A0A2R8VK70;A0A2R8W6P0;E5Q371;Q3U967;Q61735	2	2	2	2	2	2		2	2	2	2	2	63692.3	55896.6	74950.4	73476.4	144786
P04441;Q3U4Q8;Q545Y5	Cd74	H-2 class II histocompatibility antigen gamma chain;Uncharacterized protein;CD74 antigen (Invariant polypeptide of major histocompatibility complex, class II antigen-associated)	P04441;Q3U4Q8;Q545Y5	2	2	2	2	2	2		2	2	2	2	2	72664.4	48572.4	59052.5	29487.5	52986.8
P35762;Q3UWG5	Cd81	CD81 antigen;Tetraspanin	P35762;Q3UWG5	2	2	2	2	2	2		2	2	2	2	2	9917.87	14765.5	4290.85	5628.36	32303.3
A2AIJ1;P40237;Q3UII2	Cd82	Tetraspanin (Fragment);CD82 antigen;Tetraspanin	A2AIJ1;P40237;Q3UII2	2	2	2	0	1	2		2	2	2	2	2	12570.2	8268.22	15134.5	7770.88	26739.1
Q8JZM7	Cdc73	Parafibromin	Q8JZM7	2	2	2	2	2	2		2	2	2	2	2	52881.5	31519.2	74995.1	67319.5	50973.6
P97377;Q3U307;Q3U6X7;Q3UGB9	Cdk2	Cyclin-dependent kinase 2;Protein kinase domain-containing protein;Uncharacterized protein;Protein kinase domain-containing protein	P97377;Q3U307;Q3U6X7;Q3UGB9	2	1	1	1	1	2		2	2	2	2	2	6359.79	3341.06	7003.18	6809.68	21408.4
Q8CC36	Cdnf	Cerebral dopamine neurotrophic factor	Q8CC36	2	2	2	2	1	2		2	2	2	2	2	22302.4	37390.6	20804.6	1035.07	2593.51
A0A0R4J0T5;P28659	Celf1	CUGBP Elav-like family member 1	A0A0R4J0T5;P28659	2	2	2	2	2	2		2	2	2	2	2	26780.2	25673.1	21445.9	41632.1	25337.8
B7ZNS9;P03953;Q3UP47	Cfd	Adipsin;Complement factor D;Adipsin	B7ZNS9;P03953;Q3UP47	2	2	2	2	2	2		2	2	2	2	2	94720.3	119237	48957.1	39400.5	62255.7
A2AE15;P11680	Cfp	Complement factor properdin;Properdin	A2AE15;P11680	2	2	2	1	1	2		2	2	2	2	2	53321.9	44941.6	8124.4	166.799	13843.7
E9QPK1;Q8R1U2	Cgref1	Cell growth regulator with EF hand domain protein 1	E9QPK1;Q8R1U2	2	2	2	2	1	2		2	2	2	2	2	76167.6	91149.5	46669	5491.3	49998
D3YU80;K4DI65;P60824	Cirbp	Cold-inducible RNA-binding protein (Fragment);Cold-inducible RNA-binding protein;Cold-inducible RNA-binding protein	D3YU80;K4DI65;P60824	2	2	2	2	2	2		2	2	2	2	2	29643.7	23086.8	27060.6	40532.9	12859.2
Q3UGL3;Q3UPG6;Q5SUH6;Q5SUH7;Q99KN9	Clint1	ENTH domain-containing protein;ENTH domain-containing protein;Clathrin interactor 1;Clathrin interactor 1;Clathrin interactor 1	Q3UGL3;Q3UPG6;Q5SUH6;Q5SUH7;Q99KN9	2	1	2	1	2	2		2	2	2	2	2	18773.4	15896.2	10123.3	5334.05	18854.4
E9QLJ0	Cmya5	Cardiomyopathy-associated protein 5	E9QLJ0	2	2	2	2	0	1		2	2	2	2	2	22492.9	68913	44474.8	33.3275	1693.48
G5E8Z6;Q9Z1F6	Cnmd	Leukocyte cell-derived chemotaxin 1	G5E8Z6;Q9Z1F6	2	2	2	2	2	2		2	2	2	2	2	361277	68756.4	66687	600530	133358
A0A1D5RMD8;A0A1D5RMJ8;B2RXR3;B7ZWL1;Q6ZQ08	Cnot1	CCR4-NOT transcription complex subunit 1;CCR4-NOT transcription complex subunit 1;Cnot1 protein;CCR4-NOT transcription complex subunit 1;CCR4-NOT transcription complex subunit 1	A0A1D5RMD8;A0A1D5RMJ8;B2RXR3;B7ZWL1;Q6ZQ08	2	0	0	1	0	2		2	0	2	2	2	210.19	NaN	602.546	260.813	2429.75
Q9R0E1	Plod3	Multifunctional procollagen lysine hydroxylase and glycosyltransferase LH3	Q9R0E1	2	2	2	2	2	2		2	2	2	2	2	24039.3	20448.7	7635.52	16541.5	9229.99
A0A140LIU4;P56392;Q792A4	Cox7a1	Cytochrome c oxidase subunit 7A1, mitochondrial;Cytochrome c oxidase subunit 7A1, mitochondrial;Cox7ah	A0A140LIU4;P56392;Q792A4	2	2	2	2	2	2		2	2	2	2	2	662990	1.80356e+06	443569	161347	429807
P48771	Cox7a2	Cytochrome c oxidase subunit 7A2, mitochondrial	P48771	2	2	2	2	2	2		2	2	2	2	2	68529.7	106206	59896.1	67550.9	131790
A0A2I3BS14;Q9WVJ3	Cpq	Carboxypeptidase Q (Fragment);Carboxypeptidase Q	A0A2I3BS14;Q9WVJ3	2	2	2	2	2	2		2	2	2	2	2	61951.3	54933	50274.4	86754.5	37271.7
H3BJ30;H3BJW3;Q6NVF9	Cpsf6	Cleavage and polyadenylation specificity factor subunit 6	H3BJ30;H3BJW3;Q6NVF9	2	2	2	2	2	2		2	2	2	2	2	51888.3	42593.5	36113.6	28094.6	27870.3
A0A338P675;A0A338P6Q0;A2RS58;P47941	Crkl	Crk-like protein (Fragment);Crk-like protein;V-crk sarcoma virus CT10 oncogene homolog (Avian)-like;Crk-like protein	A0A338P675;A0A338P6Q0;A2RS58;P47941	2	2	2	2	2	2		2	2	2	2	2	98588.2	77126.1	77279.9	84314.8	98944.5
A0A0A6YXR4;D3YUG9;D3YWU6;D3Z2X0;D3Z4Q4;P47199;Q3UYY0;Q80XR3;V9GXY8	Cryz	Quinone oxidoreductase (Fragment);Quinone oxidoreductase (Fragment);Quinone oxidoreductase (Fragment);Quinone oxidoreductase (Fragment);Quinone oxidoreductase (Fragment);Quinone oxidoreductase;PKS_ER domain-containing protein;Crystallin, zeta;Quinone oxidoreductase	A0A0A6YXR4;D3YUG9;D3YWU6;D3Z2X0;D3Z4Q4;P47199;Q3UYY0;Q80XR3;V9GXY8	2	1	1	1	2	1		2	2	2	2	2	29827.5	37175.4	36568.7	39579.4	23827.3
N0E4C0;N0E4C5;P67871	Csnk2b;Csnk2b-Ly6g5b;Csnk2b	Casein kinase II subunit beta	N0E4C0;N0E4C5;P67871	2	2	1	2	1	2		2	2	2	2	2	150125	60073	80286.1	4657.39	38793.5
Q62426	Cstb	Cystatin-B	Q62426	2	2	2	2	2	2		2	2	2	2	2	65871.2	40014.7	36086	82208	69335
A0A087WR20;P49935;Q922Q7	Ctsh	Pro-cathepsin H (Fragment);Pro-cathepsin H;Cathepsin H	A0A087WR20;P49935;Q922Q7	2	1	2	2	2	2		2	2	2	2	2	54609.1	62890.9	55935.3	196228	80628
P06797;Q3TNC8;Q3TT75;Q3TVJ1;Q3U5U9;Q3UHZ4;Q3UWH6;Q543M3;Q9D0C0	Ctsl	Procathepsin L;Uncharacterized protein;Uncharacterized protein;Uncharacterized protein;Uncharacterized protein;Uncharacterized protein;Uncharacterized protein (Fragment);Uncharacterized protein;Uncharacterized protein	P06797;Q3TNC8;Q3TT75;Q3TVJ1;Q3U5U9;Q3UHZ4;Q3UWH6;Q543M3;Q9D0C0	2	2	2	2	1	2		2	2	2	2	2	61391.7	44193.4	48384.3	4038.34	17805.9
Q05DR6;Q3TPM3;Q3UIA5;Q9WTX6	Cul1	Cul1 protein (Fragment);Cullin-1 (Fragment);CULLIN_2 domain-containing protein;Cullin-1	Q05DR6;Q3TPM3;Q3UIA5;Q9WTX6	2	1	1	0	0	2		2	2	2	2	2	7929.9	5879.42	3931.79	4109.92	13999.4
A2A432;E9PXY1;Q3TCH7;Q8R1T2	Cul4b;Cul4b;Cul4a;Cul4a	Cullin-4B;Cullin-4B;Cullin-4A;Cul4a protein	A2A432;E9PXY1;Q3TCH7;Q8R1T2	2	1	1	1	1	2		2	2	2	2	2	7707.69	5440.08	4606.97	1365.72	18909
E9PV12;E9Q6Z0;G3X914;Q2M4H5;Q8BYN6;Q9D5V5	Cul5	Cullin-5;Cullin-5;Cullin-5;Cullin 5;CULLIN_2 domain-containing protein (Fragment);Cullin-5	E9PV12;E9Q6Z0;G3X914;Q2M4H5;Q8BYN6;Q9D5V5	2	2	2	2	1	2		2	2	2	2	2	11354.2	21206	12045.9	2704.04	10717
Q9DB73	Cyb5r1	NADH-cytochrome b5 reductase 1	Q9DB73	2	2	2	2	2	2		2	2	2	2	2	121785	140185	100193	27771.7	56004.1
P62897;Q56A15	Cycs	Cytochrome c, somatic;Cytochrome c	P62897;Q56A15	2	2	2	2	2	2		2	2	2	2	2	155100	209374	122242	228626	92085.3
A0A0R4J119;Q7TMB8	Cyfip1	Cytoplasmic FMR1-interacting protein;Cytoplasmic FMR1-interacting protein 1	A0A0R4J119;Q7TMB8	2	0	0	1	0	2		2	2	2	2	2	239.454	355.056	9.17438	1634.19	2022.07
P61804	Dad1	Dolichyl-diphosphooligosaccharide--protein glycosyltransferase subunit DAD1	P61804	2	2	1	2	1	2		2	2	2	2	2	33677	20741.2	43053.8	11914.9	226116
Q544G5;Q62165;Q8BPJ7;Q8CBE6	Dag1	Alpha-dystroglycan;Dystroglycan;Alpha-dystroglycan;Alpha-dystroglycan	Q544G5;Q62165;Q8BPJ7;Q8CBE6	2	2	2	2	2	2		2	2	2	2	2	63099.3	66731	75497.4	22774	20599.5
Q61655;Q8BZY3;Q8R3C7	Ddx19a;Ddx19b;Ddx19b	ATP-dependent RNA helicase DDX19A;RNA helicase;RNA helicase	Q61655;Q8BZY3;Q8R3C7	2	2	2	2	2	2		2	2	2	2	2	73668.9	60976.9	56671	18402.7	72044.9
A0A0N4SV34;Q3THN2;Q91YP3	Dera	2-deoxy-D-ribose 5-phosphate aldolase;2-deoxy-D-ribose 5-phosphate aldolase;Deoxyribose-phosphate aldolase	A0A0N4SV34;Q3THN2;Q91YP3	2	2	2	1	2	2		2	2	2	2	2	16441.4	4257.83	4310.61	4760.84	19366
P00375;Q544T5	Dhfr	Dihydrofolate reductase	P00375;Q544T5	2	2	2	1	2	2		2	2	2	2	2	81205	57756.2	28000.9	128222	84594.3
Q3TVU9;Q99L04	Dhrs1	Uncharacterized protein;Dehydrogenase/reductase SDR family member 1	Q3TVU9;Q99L04	2	2	2	1	2	2		2	2	2	2	2	94823.2	25654.2	2371.97	18277.5	25691.2
A0A1Y7VN19;Q9CXR1	Dhrs7	Dehydrogenase/reductase SDR family member 7 (Fragment);Dehydrogenase/reductase SDR family member 7	A0A1Y7VN19;Q9CXR1	2	2	2	2	2	2		2	2	2	2	2	5249.01	4120.31	11729	16771.3	11290.5
D4AFX7;G3X922	Dnajc13	DnaJ heat shock protein family (Hsp40) member C13	D4AFX7;G3X922	2	0	1	1	0	2		2	2	2	2	2	1144.53	1315.97	1753.08	392.088	13024.6
E9Q9H2;E9Q9H3;P54103	Dnajc2	DnaJ homolog subfamily C member 2	E9Q9H2;E9Q9H3;P54103	2	1	2	1	1	2		2	2	2	2	2	25912.3	33484.4	2387.41	6457.22	6650.59
B9EJ70;Q8C147;Q8CBT1	Dock8;Dock8;	Dedicator of cytokinesis 8;Dedicator of cytokinesis protein 8;Uncharacterized protein (Fragment)	B9EJ70;Q8C147;Q8CBT1	2	2	1	2	2	2		2	2	2	2	2	8444.53	11775.4	6188.41	8321.24	36389.9
Q8BVG4	Dpp9	Dipeptidyl peptidase 9	Q8BVG4	2	2	1	2	2	2		2	2	2	2	2	36020	26907.2	36535.2	15494	12263.8
P97930	Dtymk	Thymidylate kinase	P97930	2	2	2	2	2	2		2	2	2	2	2	36132.2	28687.6	35717.4	20135.7	46735.5
B1AQF4;H3BKL8;Q9D7X3	Dusp3	Dual specificity protein phosphatase;Dual specificity protein phosphatase;Dual specificity protein phosphatase 3	B1AQF4;H3BKL8;Q9D7X3	2	2	2	2	2	2		2	2	2	2	2	43650.9	72743.9	28121	33658.2	18603.1
A2BFF7;A2BFF9;D6Q0F5;D6Q0F6;D6Q0F7;O88487;Q3TPJ8	Dync1i2	Dynein cytoplasmic 1 intermediate chain 2;Cytoplasmic dynein 1 intermediate chain 2;Cytoplasmic dynein intermediate chain 2 isoform 2.1;Cytoplasmic dynein intermediate chain 2 isoform 2.2;Cytoplasmic dynein intermediate chain 2 isoform 2.5;Cytoplasmic dynein 1 intermediate chain 2;Cytoplasmic dynein 1 intermediate chain 2	A2BFF7;A2BFF9;D6Q0F5;D6Q0F6;D6Q0F7;O88487;Q3TPJ8	2	2	2	2	2	2		2	2	2	2	2	54112.5	39510	37076.9	44702.9	35230.7
A2AVR9;P62627	Dynlrb1	Dynein light chain roadblock;Dynein light chain roadblock-type 1	A2AVR9;P62627	2	2	2	2	2	2		2	2	2	2	2	80241.5	94007.8	57809.9	104930	73476.6
A0A0N4SUJ2;A0A0N4SUN3;A0A0N4SV63;A0A0N4SVX9;A0A0N4SWG7;A0A0N4SWH3;E9PXU9;E9Q423;E9QL12;Q9ESD7	Dysf	Dysferlin	A0A0N4SUJ2;A0A0N4SUN3;A0A0N4SV63;A0A0N4SVX9;A0A0N4SWG7;A0A0N4SWH3;E9PXU9;E9Q423;E9QL12;Q9ESD7	2	1	1	1	2	2		2	2	2	2	2	12254.8	23250.7	7498.96	2998.45	8811.77
Q923L7	Ear6	Ear6 protein	Q923L7	2	2	2	1	2	2		2	2	2	2	2	50200.9	36018.1	42834.6	202696	26920.4
B7ZNR0;F8WI14;Q3TDX7;Q3TXB7;Q61508;Q9QX30;Q9Z2R8	Ecm1;Ecm1;Ecm1;Ecm1;Ecm1;;	Ecm1 protein;Extracellular matrix protein 1;Extracellular matrix protein 1;Uncharacterized protein;Extracellular matrix protein 1;Extracellular matrix protein;Extracellular matrix protein	B7ZNR0;F8WI14;Q3TDX7;Q3TXB7;Q61508;Q9QX30;Q9Z2R8	2	1	2	2	2	2		2	2	2	2	2	58538.8	50445.7	64320.9	25827.3	51983.6
A0A0R4J1Q0;D6RE33;G5E896;Q3UJB9	Edc4	Enhancer of mRNA-decapping protein 4	A0A0R4J1Q0;D6RE33;G5E896;Q3UJB9	2	2	1	1	2	2		2	2	2	2	2	3136.95	1910.41	20.0383	5523.85	4526.88
A0A494B9G7;A0A494BA91;E9QP49;G5E8Y6;Q99MS7	Ehbp1l1	EH domain-binding protein 1-like protein 1	A0A494B9G7;A0A494BA91;E9QP49;G5E8Y6;Q99MS7	2	1	2	2	2	2		2	2	2	2	2	59403.2	97242.5	9429.74	31525.8	37287.1
Q8BMJ3	Eif1ax	Eukaryotic translation initiation factor 1A, X-chromosomal	Q8BMJ3	2	1	2	2	2	2		2	2	2	2	2	111808	49798	40371.5	19784.2	34802.1
Q8BJW6	Eif2a	Eukaryotic translation initiation factor 2A	Q8BJW6	2	2	2	2	2	2		2	2	2	2	2	58496.6	47289	43768.6	54401.8	37069
E9QQ30;Q7TQC8;Q9Z2B5	Eif2ak3	Eukaryotic translation initiation factor 2-alpha kinase 3;Eukaryotic translation initiation factor 2 alpha kinase 3;Eukaryotic translation initiation factor 2-alpha kinase 3	E9QQ30;Q7TQC8;Q9Z2B5	2	2	2	1	1	2		2	2	2	2	2	296893	229075	3854.15	43018.8	39225.6
Q3ULL5;Q99L45	Eif2s2	Eif2s2 protein;Eukaryotic translation initiation factor 2 subunit 2	Q3ULL5;Q99L45	2	2	2	2	2	2		2	2	2	2	2	93551	70153.8	72270.6	58243.2	100732
Q9DBZ5	Eif3k	Eukaryotic translation initiation factor 3 subunit K	Q9DBZ5	2	2	2	2	1	2		2	2	2	2	2	9500.68	24882.7	6608.73	859.909	57458.4
B2RWE8;Q3TDD8;Q3THB0;Q3TLQ9;Q3TSY9;Q3UGC0;Q8BGD9	Eif4b	Eif4b protein;RRM domain-containing protein;RRM domain-containing protein;RRM domain-containing protein;RRM domain-containing protein;RRM domain-containing protein;Eukaryotic translation initiation factor 4B	B2RWE8;Q3TDD8;Q3THB0;Q3TLQ9;Q3TSY9;Q3UGC0;Q8BGD9	2	2	2	2	2	2		2	2	2	2	2	160976	126802	92469.1	218240	180965
Q3TG58;Q3V244;Q564E5;Q80U88;Q9WUK2	Eif4h;Eif4h;Eif4h;mKIAA0038;Eif4h	Eukaryotic translation initiation factor 4H;Eukaryotic translation initiation factor 4H;Eukaryotic translation initiation factor 4H;Eukaryotic translation initiation factor 4H (Fragment);Eukaryotic translation initiation factor 4H	Q3TG58;Q3V244;Q564E5;Q80U88;Q9WUK2	2	1	1	1	1	1		2	2	2	2	2	515537	435379	261741	203630	83736.1
A0A087WNT1;A0A087WQE6;P83940	Eloc	Elongin-C;Elongin-C (Fragment);Elongin-C	A0A087WNT1;A0A087WQE6;P83940	2	2	2	2	2	2		2	2	2	2	2	34220.1	38140.7	11286.5	12938.7	34006
A0A286YDB8;Q9CZX0	Elp3	Elongator complex protein 3	A0A286YDB8;Q9CZX0	2	2	2	2	1	2		2	2	2	2	2	47153.7	31093.1	54656.2	8202.88	41112.9
Q14C26;Q9EP72	Emc7	ER membrane protein complex subunit 7	Q14C26;Q9EP72	2	2	2	1	2	2		2	2	2	2	2	75514.6	91440.6	19149.4	83825.2	38593.4
O08600;Q3UN47	Endog	Endonuclease G, mitochondrial;Endonuclease	O08600;Q3UN47	2	1	2	2	2	2		2	2	2	2	2	38575.2	68926.7	57726.9	69409.9	25492.2
D6RFA9;D6RHQ2;P55772;Q544U5;Q8CDV7;Q8CEB1	Entpd1	Ectonucleoside triphosphate diphosphohydrolase 1 (Fragment);Ectonucleoside triphosphate diphosphohydrolase 1;Ectonucleoside triphosphate diphosphohydrolase 1;Uncharacterized protein;Ectonucleoside triphosphate diphosphohydrolase 1;Uncharacterized protein (Fragment)	D6RFA9;D6RHQ2;P55772;Q544U5;Q8CDV7;Q8CEB1	2	1	1	2	1	2		2	2	2	2	2	37662	14420.4	604.789	326.768	15072
O55026;Q3T9U8;Q921R1	Entpd2	Ectonucleoside triphosphate diphosphohydrolase 2;Uncharacterized protein;Ectonucleoside triphosphate diphosphohydrolase 2	O55026;Q3T9U8;Q921R1	2	2	2	2	1	2		2	2	2	2	2	12078.6	8703.84	11065.8	1147.45	7436.79
A0A345IT93	env	Envelope polyprotein (Fragment)	A0A345IT93	2	2	2	2	2	2		2	2	2	2	2	227043	165422	93584	327874	151182
A0A068WAQ5;A0A068WAZ7;A0A571BEG4;A2A838;A2A839;A2A841;A2AD32;B6ZHC8;P48193	Epb41	Band 4.1 (Fragment);Band 4.1 (Fragment);Band 4.1;Band 4.1 (Fragment);Band 4.1;Band 4.1;Band 4.1;Band 4.1;Protein 4.1	A0A068WAQ5;A0A068WAZ7;A0A571BEG4;A2A838;A2A839;A2A841;A2AD32;B6ZHC8;P48193	2	2	2	2	2	2		2	2	2	2	2	45079.6	33872	37736.1	44083	54400.1
Q03145	Epha2	Ephrin type-A receptor 2	Q03145	2	2	0	2	1	2		2	2	2	2	2	21891.9	15312.5	55219.4	21061.6	6037.78
E9PWK1;F6YTS6;Q6PEV0;Q8K2W5;Q9D379	Ephx1	Epoxide hydrolase;Epoxide hydrolase 1 (Fragment);Epoxide hydrolase;Epoxide hydrolase;Epoxide hydrolase 1	E9PWK1;F6YTS6;Q6PEV0;Q8K2W5;Q9D379	2	2	2	2	2	2		2	2	2	2	2	36743.6	30707.5	62799.9	19078.4	80839.7
A0A1D5RLS1;Q60902	Eps15l1	Epidermal growth factor receptor substrate 15-like 1	A0A1D5RLS1;Q60902	2	2	2	2	2	2		2	2	2	2	2	79430.6	58743.3	156057	64136	26942.7
Q3UVK0	Ermp1	Endoplasmic reticulum metallopeptidase 1	Q3UVK0	2	1	1	0	1	2		2	2	2	0	2	20.7625	290.594	170.698	NaN	2879.11
Q3TZZ7	Esyt2	Extended synaptotagmin-2	Q3TZZ7	2	1	2	2	1	2		2	2	2	2	2	30463.2	68106.6	4800.41	94059.5	26001.9
P70429;Q6PB99	Evl	Ena/VASP-like protein	P70429;Q6PB99	2	2	2	1	2	2		2	2	2	2	2	109045	29762.1	55589.8	686205	20946.9
Q80YC5	F12	Coagulation factor XII	Q80YC5	2	2	2	2	2	2		2	2	2	2	2	7573.08	31364.1	1749.18	13079.9	12493.1
Q61160;Q8CD57	Fadd	FAS-associated death domain protein	Q61160;Q8CD57	2	2	2	2	2	2		2	2	2	2	2	22348.8	10595.1	845.951	4442.91	3774.37
Q9D281	Fam114a1	Protein Noxp20	Q9D281	2	2	2	2	2	2		2	2	2	2	2	25026	18555.4	37561.4	10827.8	14072.7
P37889;Q3TGL4;Q99K58	Fbln2	Fibulin-2;Uncharacterized protein;Fibulin 2	P37889;Q3TGL4;Q99K58	2	2	2	2	2	2		2	2	2	2	2	38944.6	21639.2	38630.9	7901	15665.7
Q571J3	Fbn2	MKIAA4226 protein (Fragment)	Q571J3	2	1	1	1	2	1		2	2	2	2	2	16898.7	23992.5	12150.9	166813	2225.78
Q3UZ58;Q61578;Q6IQY0;Q6PG98	Fdxr	NADPH:adrenodoxin oxidoreductase, mitochondrial;NADPH:adrenodoxin oxidoreductase, mitochondrial;NADPH:adrenodoxin oxidoreductase, mitochondrial;Ferredoxin--NADP(+) reductase (Fragment)	Q3UZ58;Q61578;Q6IQY0;Q6PG98	2	2	2	2	1	2		2	2	2	2	2	38744.3	29934.6	25488.6	10390.7	28840.8
P14234;Q6GTF2	Fgr	Tyrosine-protein kinase Fgr;Tyrosine-protein kinase	P14234;Q6GTF2	2	1	1	1	2	2		2	2	2	2	2	5704.98	2045.06	4073.8	6107.76	16849.9
Q9CQ92	Fis1	Mitochondrial fission 1 protein	Q9CQ92	2	2	2	2	2	2		2	2	2	2	2	40001.6	29356.3	101180	3555.5	4069.71
G3UYU4;O08917;Q540I4	Flot1	Flotillin;Flotillin-1;Flotillin	G3UYU4;O08917;Q540I4	2	2	2	2	2	2		2	2	2	2	2	85486.8	69646.9	8284.37	29746.5	30324.7
D3Z6U8;E9QAS8;E9QAS9;E9QAT0;E9QNF5;P35922;Q547R0;Q6AXB7;Q8BPK8;Q8BPN5	Fmr1	Synaptic functional regulator FMR1;Synaptic functional regulator FMR1;Synaptic functional regulator FMR1;Synaptic functional regulator FMR1;Synaptic functional regulator FMR1;Synaptic functional regulator FMR1;Synaptic functional regulator FMR1;Synaptic functional regulator FMR1;Uncharacterized protein (Fragment);Uncharacterized protein (Fragment)	D3Z6U8;E9QAS8;E9QAS9;E9QAT0;E9QNF5;P35922;Q547R0;Q6AXB7;Q8BPK8;Q8BPN5	2	1	2	1	2	2		2	2	2	2	2	88455.7	45713.6	3379.9	16913.1	16524.4
A0A6I8MWX0;E9Q043	Fndc1	Fibronectin type III domain-containing 1	A0A6I8MWX0;E9Q043	2	2	2	1	2	2		2	2	2	2	2	26219.9	10707.9	24746.1	4760.71	3879.11
P97379;Q3U541;Q3U6B1;Q3U931;Q542W3	G3bp2	Ras GTPase-activating protein-binding protein 2;Uncharacterized protein;Uncharacterized protein (Fragment);Uncharacterized protein;GTPase activating protein (SH3 domain) binding protein 2	P97379;Q3U541;Q3U6B1;Q3U931;Q542W3	2	2	2	1	2	2		2	2	2	2	2	45494.4	20627.1	345.737	7093.14	4879.31
Q80UL3;Q9CWW5;Q9CXZ9;Q9R0N0	Galk1	Galactokinase 1;Uncharacterized protein;Uncharacterized protein;Galactokinase	Q80UL3;Q9CWW5;Q9CXZ9;Q9R0N0	2	2	2	2	2	2		2	2	2	2	2	88178	54168.7	89931.1	46696	83962
A0A286YD87;Q01721;Q7TNT6	Gas1	Growth arrest-specific protein 1;Growth arrest-specific protein 1;Gas1 protein (Fragment)	A0A286YD87;Q01721;Q7TNT6	2	2	2	2	2	2		2	2	2	2	2	34504.6	38334.5	43671.3	38914.8	25527.2
Q8BFQ8	Gatd1	Glutamine amidotransferase-like class 1 domain-containing protein 1	Q8BFQ8	2	2	2	2	2	2		2	2	2	2	2	204035	98322.4	314075	58475	95705.8
P17439	Gba	Lysosomal acid glucosylceramidase	P17439	2	2	2	2	2	2		2	2	2	2	2	40100.4	24387.3	26147.5	20522.3	27519.1
E9PVA8;Q3UHQ5;Q640Q4	Gcn1	eIF-2-alpha kinase activator GCN1;TOG domain-containing protein;Gcn1l1 protein (Fragment)	E9PVA8;Q3UHQ5;Q640Q4	2	0	0	0	0	2		0	2	2	0	2	NaN	23.6131	2.60666	NaN	311.672
O54984	Get3	ATPase GET3	O54984	2	2	2	2	2	2		2	2	2	2	2	87867.3	85421.6	91402.8	70956.5	98061.2
D3Z1I2;D3Z409;E9PVA6;F7BIK4;J3QK07;Q3UGB1;Q5DU47;Q80XR8;Q9JLQ2	Git2	ARF GTPase-activating protein GIT2;ARF GTPase-activating protein GIT2 (Fragment);ARF GTPase-activating protein GIT2;ARF GTPase-activating protein GIT2;ARF GTPase-activating protein GIT2;Uncharacterized protein;MKIAA0148 protein (Fragment);ARF GTPase-activating protein GIT2;ARF GTPase-activating protein GIT2	D3Z1I2;D3Z409;E9PVA6;F7BIK4;J3QK07;Q3UGB1;Q5DU47;Q80XR8;Q9JLQ2	2	1	2	2	1	2		2	2	2	2	2	27282.5	51405.8	5438.67	14648.5	13079.6
Q3U6L3;Q9QUH0	Glrx	Uncharacterized protein;Glutaredoxin-1	Q3U6L3;Q9QUH0	2	1	1	1	2	1		2	2	2	2	2	3791.51	2699.64	4377.04	92008.5	520.495
A0A1Y7VN70;Q80Y14	Glrx5	Glutaredoxin-related protein 5, mitochondrial;Glutaredoxin-related protein 5, mitochondrial	A0A1Y7VN70;Q80Y14	2	2	2	2	2	2		2	2	2	2	2	80500.7	83343.2	48605.8	73543.4	76218.6
D3Z7P3;D3Z7P4	Gls	Glutaminase kidney isoform, mitochondrial;Glutaminase	D3Z7P3;D3Z7P4	2	2	2	2	2	2		2	2	2	2	2	78138.3	74216.1	77554.7	39514.3	65094.9
D3YYT1;Q922P9	Glyr1	Glyoxylate reductase 1 homolog;Putative oxidoreductase GLYR1	D3YYT1;Q922P9	2	2	1	1	2	2		2	2	2	2	2	21474.1	13540.4	429.552	358.558	6207.86
A2A4P3;A2A4P4;Q3THG9	Gm27029;Gm27029;Aarsd1	Predicted gene, 27029;Predicted gene, 27029;Alanyl-tRNA editing protein Aarsd1	A2A4P3;A2A4P4;Q3THG9	2	2	2	1	2	2		2	2	2	2	2	14828.7	16596.7	24766.4	4319.06	4529.27
A0A2R8VHP3	Gm5478	Predicted pseudogene 5478	A0A2R8VHP3	2	2	2	2	2	2		2	2	2	2	2	437695	151639	362891	231709	421783
Q8K0C9	Gmds	GDP-mannose 4,6 dehydratase	Q8K0C9	2	2	2	2	2	2		2	2	2	2	2	3280.78	9778.67	6807.73	10207.7	15346.8
Q3UNC0;Q922H4	Gmppa	NTP_transferase domain-containing protein (Fragment);Mannose-1-phosphate guanyltransferase alpha	Q3UNC0;Q922H4	2	2	2	2	2	2		2	2	2	2	2	44827.1	28402.4	51381.1	12280.3	33681
Q3TJH1;Q9DC51	Gnai3	Uncharacterized protein;Guanine nucleotide-binding protein G(i) subunit alpha-3	Q3TJH1;Q9DC51	2	1	2	1	1	2		2	2	2	2	2	58960.1	12597.6	8735.63	129.451	39144.8
Q9CRA5	Golph3	Golgi phosphoprotein 3	Q9CRA5	2	2	2	2	2	2		2	2	2	2	2	5972.95	2434.73	1722.99	825.096	462.169
A2CFB8;O35930	Gp1ba	Glycoprotein 1b, alpha polypeptide;Platelet glycoprotein Ib alpha chain	A2CFB8;O35930	2	2	1	1	2	2		2	2	2	2	2	17286.9	7920.59	14160.4	9241.35	5559.69
B1ATU4;G3UXW9;Q3MIA8;Q99LD4	Gps1	COP9 signalosome complex subunit 1	B1ATU4;G3UXW9;Q3MIA8;Q99LD4	2	2	2	2	2	2		2	2	2	2	2	63380	65986.7	38897.4	25287	87848.1
Q3TNK3;Q99LJ6	Gpx7	Glutathione peroxidase;Glutathione peroxidase 7	Q3TNK3;Q99LJ6	2	2	2	2	1	2		2	2	2	2	2	65312.2	43641.8	45057.5	4113.31	21021.9
P13020	Gsn	Gelsolin	P13020	2	1	1	2	2	1		2	2	2	2	2	129648	105138	134828	73633.8	37130.7
O09131	Gsto1	Glutathione S-transferase omega-1	O09131	2	1	2	2	2	2		2	2	2	2	2	25124	30716.9	29189.2	37816.6	38347.9
A0A2Z4SXU2;A0A2Z4T1Y2;G3UWR9;P14434;P14438	H2-Aa	MHC class II antigen A alpha (Fragment);MHC class II antigen A alpha (Fragment);H-2 class II histocompatibility antigen, A-Q alpha chain;H-2 class II histocompatibility antigen, A-B alpha chain;H-2 class II histocompatibility antigen, A-U alpha chain (Fragment)	A0A2Z4SXU2;A0A2Z4T1Y2;G3UWR9;P14434;P14438	2	2	2	2	1	2		2	2	2	2	2	100822	83779	74246.7	34734.1	81301.1
A0A494BAT0;P01901;Q3TH01;Q3TVI9;Q3UBW0;Q7JJ15;W5XHY0	H2-K1	H-2 class I histocompatibility antigen, K-K alpha chain;H-2 class I histocompatibility antigen, K-B alpha chain;H-2 class I histocompatibility antigen, K-K alpha chain;Ig-like domain-containing protein;Ig-like domain-containing protein;H2K1(B);MHC class I antigen	A0A494BAT0;P01901;Q3TH01;Q3TVI9;Q3UBW0;Q7JJ15;W5XHY0	2	2	2	2	2	2		2	2	2	2	2	353100	111380	307595	114708	121200
A2A7A7;Q8CFX1	H6pd	GDH/6PGL endoplasmic bifunctional protein	A2A7A7;Q8CFX1	2	2	2	2	1	2		2	2	2	2	2	30849.3	24966.5	25937.5	9675.07	16926.3
A0A0R4J052;D3YWI0;E9PYA3;E9Q2H8;G5E8T9;Q99KB8	Hagh	Hydroxyacylglutathione hydrolase, mitochondrial;Hydroxyacylglutathione hydrolase, mitochondrial (Fragment);Hydroxyacylglutathione hydrolase, mitochondrial (Fragment);Hydroxyacylglutathione hydrolase, mitochondrial (Fragment);Hydroxyacylglutathione hydrolase, mitochondrial;Hydroxyacylglutathione hydrolase, mitochondrial	A0A0R4J052;D3YWI0;E9PYA3;E9Q2H8;G5E8T9;Q99KB8	2	2	2	2	2	2		2	2	2	2	2	175236	211873	108497	81194	139665
F6UND7;P08103	Hck	Tyrosine-protein kinase;Tyrosine-protein kinase HCK	F6UND7;P08103	2	2	1	2	2	2		2	2	2	2	2	40189.3	30540.8	42931.7	55493.5	40157.8
Q3UGR5	Hdhd2	Haloacid dehalogenase-like hydrolase domain-containing protein 2	Q3UGR5	2	2	2	2	2	2		2	2	2	2	2	51639.8	35164.5	71248.6	40078.3	28345.7
Q3TLL4;Q3UMA3;Q99LI8	Hgs	Hepatocyte growth factor-regulated tyrosine kinase substrate	Q3TLL4;Q3UMA3;Q99LI8	2	2	2	2	2	2		2	2	2	2	2	58413.6	51778.2	67888.6	101367	60294.7
A0ZNJ2;Q99L13	Hibadh	3-hydroxyisobutyrate dehydrogenase;3-hydroxyisobutyrate dehydrogenase, mitochondrial	A0ZNJ2;Q99L13	2	2	2	2	2	2		2	2	2	2	2	110625	205996	99972.5	118210	68219.4
B2RWH3;Q149V4;Q64523;Q6GSS7	Hist2h2aa1;H2ac20;H2ac20;Hist2h2aa1	Histone H2A;Histone H2A;Histone H2A type 2-C;Histone H2A type 2-A	B2RWH3;Q149V4;Q64523;Q6GSS7	2	1	1	1	2	1		2	2	2	2	2	7494.09	18889.1	9863.57	1.00643e+06	29319.8
Q0VG47	Hnrnpa3	Heterogeneous nuclear ribonucleoprotein A3	Q0VG47	2	2	2	2	2	2		2	2	2	2	2	51830.2	173828	253716	2.03204e+06	335006
D3YTQ3;F6VQH5;Q9Z130	Hnrnpdl	Heterogeneous nuclear ribonucleoprotein D-like;Heterogeneous nuclear ribonucleoprotein D-like (Fragment);Heterogeneous nuclear ribonucleoprotein D-like	D3YTQ3;F6VQH5;Q9Z130	2	2	2	1	0	2		2	2	2	2	2	310227	182843	11905.5	3375.69	57713.2
D3YWT1;D3Z3N4	Hnrnph3	Heterogeneous nuclear ribonucleoprotein H3	D3YWT1;D3Z3N4	2	2	2	2	2	2		2	2	2	2	2	29503.6	16453.3	33667.1	32323.1	17401.6
P62748	Hpcal1	Hippocalcin-like protein 1	P62748	2	2	2	2	1	2		2	2	2	2	2	73003.7	37967.1	34670.3	30756	79462.5
P50172;Q3TJI8;Q4JHD9	Hsd11b1	Corticosteroid 11-beta-dehydrogenase isozyme 1;Corticosteroid 11-beta-dehydrogenase isozyme 1;11B-hydroxysteroid dehydrogenase type 1	P50172;Q3TJI8;Q4JHD9	2	2	2	1	2	2		2	2	2	2	2	67384.2	41462.8	6257.18	12550.8	85633.5
Q9EQ06	Hsd17b11	Estradiol 17-beta-dehydrogenase 11	Q9EQ06	2	2	2	2	2	2		2	2	2	2	2	51190	40972.5	1299.48	16432.4	45417.8
O70503;Q0VGQ1	Hsd17b12	Very-long-chain 3-oxoacyl-CoA reductase;Hydroxysteroid (17-beta) dehydrogenase 12	O70503;Q0VGQ1	2	2	2	2	0	2		2	2	2	2	2	11125.1	10110.2	4216.65	5267.43	43884.8
Q8K0U4	Hspa12a	Heat shock 70 kDa protein 12A	Q8K0U4	2	2	2	2	2	2		2	2	2	2	2	27367.2	20408.6	48215.6	2477.59	8160.49
Q9DB29	Iah1	Isoamyl acetate-hydrolyzing esterase 1 homolog	Q9DB29	2	1	1	1	2	2		2	2	2	2	2	4289.01	2921.63	10189	1098.15	3588.07
Q8CGB9;Q9JHR7	Ide	Insulin-degrading enzyme	Q8CGB9;Q9JHR7	2	2	2	2	1	2		2	2	2	2	2	19227.1	25379.6	19292.5	4384.66	77475
E9PVL3;Q504N7;Q8BV49	Ifi214;;Pyhin1	Interferon-activated gene 214;Pyrin and HIN domain-containing protein 1-like;Pyrin and HIN domain-containing protein 1	E9PVL3;Q504N7;Q8BV49	2	1	0	1	2	2		2	2	2	2	2	2704.2	2243.41	114.23	2592.3	3710.57
Q9ESY9	Ifi30	Gamma-interferon-inducible lysosomal thiol reductase	Q9ESY9	2	2	2	2	2	2		2	2	2	2	2	43618.7	29880.1	21725	34582.9	46632.3
D3Z4N4;P09535	Igf2	Insulin-like growth factor II (Fragment);Insulin-like growth factor II	D3Z4N4;P09535	2	2	2	2	2	2		2	2	2	2	2	116466	120917	127277	216700	123065
P47878;Q3UR87	Igfbp3	Insulin-like growth factor-binding protein 3;Insulin-like growth factor-binding protein 3 (Fragment)	P47878;Q3UR87	2	2	2	2	2	2		2	2	2	2	2	88392	73285.1	80549.4	59750.6	57021.8
P47880	Igfbp6	Insulin-like growth factor-binding protein 6	P47880	2	2	2	2	2	2		2	2	2	2	2	62438.5	51701.2	61602.4	139542	54199.1
A0A075B6A3;A0A0A6YXW6;Q58E61;Q91Z07;Q99KA4;Q9DCD9	Igha;Igha;Igh;Igh;Igh-VJ558;	Immunoglobulin heavy constant alpha (Fragment);Immunoglobulin heavy constant alpha (Fragment);Igh protein;Igh protein;Igh protein;Uncharacterized protein	A0A075B6A3;A0A0A6YXW6;Q58E61;Q91Z07;Q99KA4;Q9DCD9	2	0	2	2	1	2		2	2	2	2	2	8834.68	31575.7	25644.6	34237	67447.8
A0A075B5P5;A0A1Y7VJN6;A0A4U9FKB1;P03987	Ighg3;Ighg3;Ighg3;	Immunoglobulin heavy constant gamma 3 (Fragment);Immunoglobulin heavy constant gamma 3 (Fragment);IgG3 (Fragment);Ig gamma-3 chain C region	A0A075B5P5;A0A1Y7VJN6;A0A4U9FKB1;P03987	2	2	2	2	2	2		2	2	2	2	2	89658	93391.2	149501	93337.4	105014
Q8BKC5	Ipo5	Importin-5	Q8BKC5	2	0	1	0	0	2		2	2	2	2	2	1665.32	4625.27	584.821	455.494	34346.1
A0A494B952;Q91V64;Q9D096	Isoc1	Isochorismatase domain-containing protein 1;Isochorismatase domain-containing protein 1;Isochorismatase domain-containing protein	A0A494B952;Q91V64;Q9D096	2	2	2	2	2	2		2	2	2	2	2	80007.7	66838.4	63587.8	89339.6	87598.4
B2RY90	Isoc2a	Isoc2a protein	B2RY90	2	1	2	2	2	2		2	2	2	2	2	51120.6	93014.3	4794.38	34001.2	15210.7
G3X9Q1;Q3TZS3;Q61738	Itga7	Integrin alpha-7	G3X9Q1;Q3TZS3;Q61738	2	2	2	2	2	2		2	2	2	2	2	115594	81607.3	161335	65690.5	62904.9
B7ZN90;B7ZN91;B7ZN92;D3Z627;E9Q5M7;E9QNL8;H2ELL3;P24063;Q3T9N8;Q3TB85;Q3U159;Q9R200;Q9WTV4	Itgal	Itgal protein;Itgal protein;Integrin alpha L;Integrin alpha-L;Integrin alpha-L;Integrin alpha-L;Alpha L integrin (Fragment);Integrin alpha-L;VWFA domain-containing protein;VWFA domain-containing protein;Itgal protein;Integrin alpha L;Integrin alpha L	B7ZN90;B7ZN91;B7ZN92;D3Z627;E9Q5M7;E9QNL8;H2ELL3;P24063;Q3T9N8;Q3TB85;Q3U159;Q9R200;Q9WTV4	2	2	2	2	2	2		2	2	2	2	2	70258.4	26756.4	9344.22	28882.3	56566.7
Q8BJD1	Itih5	Inter-alpha-trypsin inhibitor heavy chain H5	Q8BJD1	2	2	2	2	2	2		2	2	2	2	2	63475.5	55255	96836.7	29093.9	38128.8
Q9ET80	Jph1	Junctophilin-1	Q9ET80	2	1	2	1	1	1		2	2	2	2	2	38814.2	261617	34084.5	8586.8	8132.25
A0A286YCV9;E9Q4K7	Kif13b	Kinesin family member 13B	A0A286YCV9;E9Q4K7	2	2	2	2	2	2		2	2	2	2	2	48939.9	29740.6	1499.88	20073.2	12838.6
A0A5F8MPZ2;E9Q7C9;O88447;Q5UE59;Q7M6Z6;Q7M6Z7;Q7M6Z8;Q7M6Z9;Q7M700;Q7M701;Q7M702;Q7M703;Q7TNF4;Q8CD76	Klc1	Kinesin light chain;Kinesin light chain;Kinesin light chain 1;Kinesin light chain;Kinesin light chain (Fragment);Kinesin light chain;Kinesin light chain;Kinesin light chain;Kinesin light chain;Kinesin light chain;Kinesin light chain;Kinesin light chain;Kinesin light chain;Kinesin light chain	A0A5F8MPZ2;E9Q7C9;O88447;Q5UE59;Q7M6Z6;Q7M6Z7;Q7M6Z8;Q7M6Z9;Q7M700;Q7M701;Q7M702;Q7M703;Q7TNF4;Q8CD76	2	2	2	2	2	2		2	2	2	2	2	43722.6	20925.8	65011	28516.3	23549.2
Q3U2W7;Q5J7N1	Kras	Uncharacterized protein;Kras protein	Q3U2W7;Q5J7N1	2	2	2	2	2	2		2	2	2	2	2	80167.9	47980.4	85361.3	86947.3	78497.2
Q6IFX2	Krt42	Keratin, type I cytoskeletal 42	Q6IFX2	2	2	2	2	2	2		2	2	2	2	2	148192	47653.8	139040	76477.6	83386.2
A1L0X5;E9Q0F0;Q0VDM9;Q0VDN0;Q6IFT3	Krt78	Krt78 protein (Fragment);Keratin 78;Krt78 protein (Fragment);Krt78 protein (Fragment);Keratin Kb40	A1L0X5;E9Q0F0;Q0VDM9;Q0VDN0;Q6IFT3	2	2	2	2	2	2		2	2	2	2	2	2036953	956151	2.31047e+06	2.48122e+06	748425
Q543N3;Q61792	Lasp1	LIM and SH3 domain protein 1	Q543N3;Q61792	2	2	2	2	2	2		2	2	2	2	2	83955.2	101190	121867	95635.3	88235.1
A0A0R4J0R8;O88803	Lect2	Leukocyte cell-derived chemotaxin-2	A0A0R4J0R8;O88803	2	2	2	2	2	2		2	2	2	2	2	44661.1	20315.5	35918.8	89421.5	23616.7
P42703;Q3U234;Q3UKU5	Lifr	Leukemia inhibitory factor receptor;Uncharacterized protein;Uncharacterized protein	P42703;Q3U234;Q3UKU5	2	1	1	2	2	2		2	2	2	2	2	16471.2	2824.92	779.101	1120.13	9978.43
P37913;Q3U4X8;Q8R055	Lig1	DNA ligase 1;DNA ligase;DNA ligase	P37913;Q3U4X8;Q8R055	2	2	2	2	1	2		2	2	2	2	2	40023.7	30364.2	20560	52.826	19442.9
O88952;Q3TTY6;Q3UX93;Q8JZS0	Lin7c;Lin7c;Lin7c;Lin7a	Protein lin-7 homolog C;Uncharacterized protein (Fragment);Protein lin-7 homolog;Protein lin-7 homolog A	O88952;Q3TTY6;Q3UX93;Q8JZS0	2	2	2	2	2	2		2	2	2	2	2	98694.5	163290	59386.3	22347.4	54623.8
P27656;Q3TYU0	Lipc	Hepatic triacylglycerol lipase	P27656;Q3TYU0	2	2	2	2	2	2		2	2	2	2	2	27714.3	28566.1	39454.9	15656.2	33379.5
Q3U944;Q9D0F3	Lman1	L-type lectin-like domain-containing protein;Protein ERGIC-53	Q3U944;Q9D0F3	2	2	2	2	2	2		2	2	2	2	2	93514.8	74898.6	83366.5	111280	104822
Q3TTA8;Q8C129	Lnpep	Aminopeptidase (Fragment);Leucyl-cystinyl aminopeptidase	Q3TTA8;Q8C129	2	1	1	1	1	2		2	2	2	2	2	10079.3	13862	5037.02	6494.49	29503
A0A0R4J0W6;Q9CRC8	Lrrc40	Leucine-rich repeat-containing protein 40	A0A0R4J0W6;Q9CRC8	2	2	2	2	2	2		2	2	2	2	2	14157.9	12034	24012.2	5608.38	6111.96
B1AX98;E9PV22;Q505F5	Lrrc47	Leucine rich repeat containing 47;Leucine-rich repeat-containing protein 47;Leucine-rich repeat-containing protein 47	B1AX98;E9PV22;Q505F5	2	2	2	2	2	2		2	2	2	2	2	27885.7	37960.1	45974.6	23967.6	22921.6
A0A1B0GQZ9;A0A1B0GRR9;D3YTP8;Q9CY46;Q9D181;Q9QXA5	Lsm4	U6 snRNA-associated Sm-like protein LSm4;U6 snRNA-associated Sm-like protein LSm4;U6 snRNA-associated Sm-like protein LSm4 (Fragment);U6 snRNA-associated Sm-like protein LSm4;U6 snRNA-associated Sm-like protein LSm4;U6 snRNA-associated Sm-like protein LSm4	A0A1B0GQZ9;A0A1B0GRR9;D3YTP8;Q9CY46;Q9D181;Q9QXA5	2	1	1	2	2	2		2	2	2	2	2	51763.8	52960.8	55514.9	43331.2	7067.8
P62313;Q542U7	Lsm6	U6 snRNA-associated Sm-like protein LSm6;LSM6 homolog, U6 small nuclear RNA associated (S. cerevisiae)	P62313;Q542U7	2	2	2	2	2	2		2	2	2	2	2	35032.8	37749.8	23184.8	60961.4	43465.4
P70202;Q14BZ3	Lxn	Latexin	P70202;Q14BZ3	2	2	2	2	2	2		2	2	2	2	2	127751	76906.2	71377.5	38376.3	71876.2
J3QP56;P97823	Lypla1	Acyl-protein thioesterase 1	J3QP56;P97823	2	2	2	2	2	2		2	2	2	2	2	114254	188421	166774	107206	109057
A0A077S9N1;P17897	Lyz1	1,4-beta-N-acetylmuramidase C;Lysozyme C-1	A0A077S9N1;P17897	2	2	1	1	1	2		2	2	2	2	2	46271.4	35414.6	14449.9	30524.4	35157.2
Q8K3C3	Lzic	Protein LZIC	Q8K3C3	2	2	2	2	2	2		2	2	2	2	2	254333	181945	2765.63	37871.9	45509.7
P24668;Q3UF03;Q3UKQ5	M6pr	Cation-dependent mannose-6-phosphate receptor;Uncharacterized protein;Uncharacterized protein	P24668;Q3UF03;Q3UKQ5	2	2	2	2	2	2		2	2	2	2	2	122076	84609.2	80370.3	11694.9	70730.2
B1ARU4;E9PVY8;E9QA63;Q9QXZ0	Macf1	Microtubule-actin cross-linking factor 1	B1ARU4;E9PVY8;E9QA63;Q9QXZ0	2	2	2	1	1	2		2	2	2	2	2	109084	100800	115722	14938.4	34026.2
A0A0R4J0J7;Q8CG85	Mamdc2	MAM domain-containing protein 2	A0A0R4J0J7;Q8CG85	2	2	2	2	2	2		2	2	2	2	2	63371.6	40041.2	78112.4	28084.5	67868.6
P27046	Man2a1	Alpha-mannosidase 2	P27046	2	2	2	2	2	2		2	2	2	2	2	11362.4	6246.77	3034.77	7379.73	23519.4
B2RQQ5;P14873	Map1b	Microtubule-associated protein 1B	B2RQQ5;P14873	2	2	2	2	1	2		2	2	2	2	2	42983.3	24539.1	43100.6	43510	3108.3
A0A1D5RLY6;B2RWW1;Q8C052	Map1s	Microtubule-associated protein 1S	A0A1D5RLY6;B2RWW1;Q8C052	2	2	2	2	2	2		2	2	2	2	2	49227.2	31862.7	51288.4	70354.3	63962.2
P31938;Q3TMJ8;Q3TMW4;Q3U3F4;Q3UK05;Q9JJE1	Map2k1	Dual specificity mitogen-activated protein kinase kinase 1;Mitogen activated protein kinase kinase 1;Protein kinase domain-containing protein;Protein kinase domain-containing protein;Protein kinase domain-containing protein;Brain cDNA, clone MNCb-1208, similar to Mus musculus mitogen activated protein kinase kinase 1 (Map2k1), mRNA	P31938;Q3TMJ8;Q3TMW4;Q3U3F4;Q3UK05;Q9JJE1	2	2	2	2	2	2		2	2	2	2	2	273900	267756	11528.7	63421.8	102202
Q3TRG2;Q9ESL4	Map3k20	Protein kinase domain-containing protein;Mitogen-activated protein kinase kinase kinase 20	Q3TRG2;Q9ESL4	2	2	2	2	2	2		2	2	2	2	2	21320.8	32550.4	21458.8	9158	15302.5
A0A0G2JDN7;A0A140T8T5;E9PZ43;P27546	Map4	Microtubule-associated protein;Microtubule-associated protein;Microtubule-associated protein;Microtubule-associated protein 4	A0A0G2JDN7;A0A140T8T5;E9PZ43;P27546	2	2	2	2	2	2		2	2	2	2	2	61558	82951.5	33087.1	56562.6	41764.5
D3Z3G6;D3Z6D8;Q3U2H3;Q63844	Mapk3	Mitogen-activated protein kinase;Mitogen-activated protein kinase 3;Mitogen-activated protein kinase (Fragment);Mitogen-activated protein kinase 3	D3Z3G6;D3Z6D8;Q3U2H3;Q63844	2	2	2	2	2	2		2	2	2	2	2	43108.8	42721.6	29731.6	41088.4	93890.7
A0A4P3APB9;P49138;Q3U2P8	Mapkapk2	Non-specific serine/threonine protein kinase;MAP kinase-activated protein kinase 2;Non-specific serine/threonine protein kinase	A0A4P3APB9;P49138;Q3U2P8	2	2	2	2	1	2		2	2	2	2	2	13852.6	16364.3	8933.54	17429.2	27972.8
Q3UMR5	Mcu	Calcium uniporter protein, mitochondrial	Q3UMR5	2	2	2	1	2	2		2	2	2	2	2	36838.2	20088.8	11792.3	3465.4	30580.8
Q9D967	Mdp1	Magnesium-dependent phosphatase 1	Q9D967	2	2	2	1	2	2		2	2	2	2	2	171101	228932	5666.65	53298.6	24220.7
A0A3B2W7C9;Q3TWT2;Q91VH6	Memo1	Mediator of ErbB2-driven cell motility 1;Mediator of ErbB2-driven cell motility 1;Protein MEMO1	A0A3B2W7C9;Q3TWT2;Q91VH6	2	1	2	2	2	2		2	2	2	2	2	10041	20713.3	5006.93	53371.9	17663
Q4VAA9;Q6ZQJ2;Q8BP48;Q8R0B2	Metap1;mKIAA0094;Metap1;Metap1	Methionine aminopeptidase;Methionine aminopeptidase (Fragment);Methionine aminopeptidase 1;Methionine aminopeptidase (Fragment)	Q4VAA9;Q6ZQJ2;Q8BP48;Q8R0B2	2	2	2	1	0	2		2	2	2	2	2	32478.6	39030.6	55374.4	5953.45	11079
Q9D1H9	Mfap4	Microfibril-associated glycoprotein 4	Q9D1H9	2	2	2	1	1	2		2	2	2	2	2	611469	157122	36568.9	42163.3	92453
D3YYS6;E9Q3B9;O35678;Q3UFX6	Mgll	Monoglyceride lipase;Monoglyceride lipase;Monoglyceride lipase;Hydrolase_4 domain-containing protein	D3YYS6;E9Q3B9;O35678;Q3UFX6	2	2	2	2	1	2		2	2	2	2	2	28611.6	17649.3	27578.8	6973.61	9553.49
Q9CPU4	Mgst3	Microsomal glutathione S-transferase 3	Q9CPU4	2	2	2	2	1	2		2	2	2	2	2	48002.1	61844.3	14155.4	20.7595	16963.1
A0A0R4J2D3;Q8BI84	Mia3	Transport and Golgi organization protein 1 homolog	A0A0R4J2D3;Q8BI84	2	2	2	2	2	2		2	2	2	2	2	77797.5	83124.9	53210.8	66769.2	73005.9
Q8R404	Micos13	MICOS complex subunit MIC13	Q8R404	2	2	2	2	2	2		2	2	2	2	2	33813.7	52378	9148.4	26574.8	20128.4
Q8CD10	Micu2	Calcium uptake protein 2, mitochondrial	Q8CD10	2	2	1	2	2	2		2	2	2	2	2	10467.5	12641.8	8613.05	5070.92	9945.55
Q69Z96;Q9EPE9	mKIAA1825;Atp13a1	MKIAA1825 protein (Fragment);Endoplasmic reticulum transmembrane helix translocase	Q69Z96;Q9EPE9	2	0	0	0	1	2		2	2	2	2	2	546.271	1468.89	4120.69	1200.69	6605.6
Q9EQI8	Mrpl46	39S ribosomal protein L46, mitochondrial	Q9EQI8	2	1	2	1	2	2		2	2	2	2	2	14410.1	19616.3	9679.94	9777.9	13386.8
P43247;Q3TZI5;Q80V79	Msh2	DNA mismatch repair protein Msh2;DNA mismatch repair protein;DNA mismatch repair protein	P43247;Q3TZI5;Q80V79	2	2	2	1	2	2		2	2	2	2	2	21312.3	12872.8	46693.9	4590.28	11296.3
Q9D6Y7	Msra	Mitochondrial peptide methionine sulfoxide reductase	Q9D6Y7	2	1	1	1	2	1		2	2	2	2	2	18756.8	16856.5	9569.55	64125.2	16365.8
E9PX23;F8WHY8;M1V1V1;M1VB37;M1VHG1;M1VHG3;M1VHG6;M1VMF6;M1VQI8;Q2KHS8;Q8K4B0	Mta1	Metastasis-associated protein MTA1;Metastasis-associated protein MTA1;Metastasis-associated protein MTA1 isoform 3;Metastasis-associated protein MTA1 isoform 7;Metastasis-associated protein MTA1 isoform 1;Metastasis-associated protein MTA1 isoform 6;Metastasis-associated protein MTA1 isoform 11;Metastasis-associated protein MTA1 isoform 9;Metastasis-associated protein MTA1 isoform 5;Mta1 protein;…	E9PX23;F8WHY8;M1V1V1;M1VB37;M1VHG1;M1VHG3;M1VHG6;M1VMF6;M1VQI8;Q2KHS8;Q8K4B0	2	2	2	2	1	2		2	2	2	2	2	80854.1	57065.1	121963	13274.6	56070.6
B8JI96	Mup14	Major urinary protein 14 (Fragment)	B8JI96	2	2	2	2	2	2		2	2	2	2	2	2.35138e+06	943795	1.12892e+06	2.0505e+06	1.99136e+06
Q9CPT4	Mydgf	Myeloid-derived growth factor	Q9CPT4	2	2	2	2	2	2		2	2	2	2	2	284752	194642	258344	236077	237108
F8WGG3;Q8R038;Q9JK81	Myg1	MYG1 exonuclease (Fragment);Melanocyte proliferating gene 1;MYG1 exonuclease	F8WGG3;Q8R038;Q9JK81	2	2	2	1	2	2		2	2	2	2	2	35694.3	27344	26079.9	67110.9	35186.7
P13541	Myh3	Myosin-3	P13541	2	2	2	2	2	2		2	2	2	2	2	3.46816e+06	5.08134e+06	4.16633e+06	2.954e+06	2.32408e+06
Q9CQ19	Myl9	Myosin regulatory light polypeptide 9	Q9CQ19	2	2	2	2	2	2		2	2	2	2	2	82617	84265.9	95539.9	258434	120370
O09043;Q3TDT8;Q3U7H1;Q9DCS8;Q9JM79	Napsa	Napsin-A;Peptidase A1 domain-containing protein;Peptidase A1 domain-containing protein;Peptidase A1 domain-containing protein;Aspartic proteinase family member similar to renin	O09043;Q3TDT8;Q3U7H1;Q9DCS8;Q9JM79	2	2	1	1	2	2		2	2	2	2	2	86279.7	29947.3	18504.7	75387.1	78935.6
A0A0A6YWU2;A0A0A6YY47;A0A0A6YY91;E9Q589;E9QB01;P13595	Ncam1	Neural cell adhesion molecule 1;Neural cell adhesion molecule 1;Neural cell adhesion molecule 1 (Fragment);Neural cell adhesion molecule 1;Neural cell adhesion molecule 1;Neural cell adhesion molecule 1	A0A0A6YWU2;A0A0A6YY47;A0A0A6YY91;E9Q589;E9QB01;P13595	2	2	2	2	1	2		2	2	2	2	2	21476.1	12644	341.703	1471.4	8134.75
Q8BLF1	Nceh1	Neutral cholesterol ester hydrolase 1	Q8BLF1	2	2	2	1	1	2		2	2	2	2	2	6444.88	5174.02	29952.9	1510.93	13337.2
A0A087WQD1;A0A087WSB1;Q99M51	Nck1	Cytoplasmic protein NCK1 (Fragment);Cytoplasmic protein NCK1 (Fragment);Cytoplasmic protein NCK1	A0A087WQD1;A0A087WSB1;Q99M51	2	2	1	1	2	1		2	2	2	2	2	57503.7	33034.3	595.618	30996.6	2539
Q9CQZ5	Ndufa6	NADH dehydrogenase [ubiquinone] 1 alpha subcomplex subunit 6	Q9CQZ5	2	2	2	2	2	2		2	2	2	2	2	607450	1335642	522050	444485	180072
O09111;Q4VBC9	Ndufb11	NADH dehydrogenase [ubiquinone] 1 beta subcomplex subunit 11, mitochondrial;Complex I-ESSS (Fragment)	O09111;Q4VBC9	2	2	2	2	2	2		2	2	2	2	2	200302	431272	205726	77463.3	111216
Q9CQZ6;Q9D6H6	Ndufb3	NADH dehydrogenase [ubiquinone] 1 beta subcomplex subunit 3;Complex I-B12	Q9CQZ6;Q9D6H6	2	2	2	1	1	2		2	2	2	2	2	98225.9	407710	27706.9	60951.2	60115.7
Q9DC70	Ndufs7	NADH dehydrogenase [ubiquinone] iron-sulfur protein 7, mitochondrial	Q9DC70	2	2	2	2	2	2		2	2	2	2	2	400133	453878	355705	197346	171793
F6X9B6	Neb	Nebulin (Fragment)	F6X9B6	2	2	2	1	2	2		2	2	2	2	2	28484.5	288103	40778.6	3326.92	9201.72
A0A0R4J036;D3YZ35;P08553	Nefm	160 kDa neurofilament protein;Neurofilament medium polypeptide;Neurofilament medium polypeptide	A0A0R4J036;D3YZ35;P08553	2	2	2	2	2	1		2	2	2	2	2	54176.1	43265	37815.3	10610.1	10541.2
D3YZ00;E9PUH7;P70257;Q3TYK3;Q5CZY4	Nfix	Nuclear factor 1 (Fragment);Nuclear factor 1;Nuclear factor 1 X-type;Nuclear factor 1;Nuclear factor 1 (Fragment)	D3YZ00;E9PUH7;P70257;Q3TYK3;Q5CZY4	2	2	2	2	1	2		2	2	2	2	2	179429	110050	150083	5468.97	77605.2
A0A0N4SUH8;D3Z285;Q9QZ23	Nfu1	NFU1 iron-sulfur cluster scaffold homolog, mitochondrial;NFU1 iron-sulfur cluster scaffold homolog, mitochondrial (Fragment);NFU1 iron-sulfur cluster scaffold homolog, mitochondrial	A0A0N4SUH8;D3Z285;Q9QZ23	2	2	2	2	2	2		2	2	2	2	2	68204.7	48006.8	40939.1	21118.6	53256.9
D3YU12;G5E8S7;Q8K2T1	Nmral1	NmrA-like family domain-containing protein 1	D3YU12;G5E8S7;Q8K2T1	2	2	1	2	2	2		2	2	2	2	2	45261	39482.7	43821.6	66151.1	54697.8
Q3U3C2;Q3U8F7;Q9Z0J0	Npc2	Epididymal secretory protein E1;Epididymal secretory protein E1;NPC intracellular cholesterol transporter 2	Q3U3C2;Q3U8F7;Q9Z0J0	2	2	2	2	2	2		2	2	2	2	2	279683	220221	148894	298969	305400
P60670;Q3UDU9;Q3UE06	Nploc4	Nuclear protein localization protein 4 homolog;Uncharacterized protein;Uncharacterized protein	P60670;Q3UDU9;Q3UE06	2	2	2	2	1	2		2	2	2	2	2	22114.8	23572.9	2402.31	4136.88	7451.94
D3YUV1;Q3TCW5;Q99J45	Nrbp1	Nuclear receptor-binding protein;Protein kinase domain-containing protein;Nuclear receptor-binding protein	D3YUV1;Q3TCW5;Q99J45	2	2	2	2	2	2		2	2	2	2	2	24269.7	22537.7	34119.4	26847.9	27687.6
A2A9X5;Q9JM14	Nt5c	5'(3')-deoxyribonucleotidase, cytosolic type;5'(3')-deoxyribonucleotidase, cytosolic type	A2A9X5;Q9JM14	2	2	2	2	2	2		2	2	2	2	2	11477.4	4605.88	7473	17785.3	10649.3
Q9D020	Nt5c3a	Cytosolic 5'-nucleotidase 3A	Q9D020	2	2	2	2	2	2		2	2	2	2	2	11965.5	14042.8	7458.3	3274.34	16348
Q4FJR0;Q8R2U6	Nudt4	Nudt4 protein;Diphosphoinositol polyphosphate phosphohydrolase 2	Q4FJR0;Q8R2U6	2	2	2	2	1	2		2	2	2	2	2	41945.4	28802.9	36642.2	37164.1	49913
A0A2R8VHH1;Q3UL43;Q6ZQ45;Q80X48;Q99P88	Nup155	Nuclear pore complex protein Nup155;Uncharacterized protein;MKIAA0791 protein (Fragment);Nucleoporin 155;Nuclear pore complex protein Nup155	A0A2R8VHH1;Q3UL43;Q6ZQ45;Q80X48;Q99P88	2	1	2	1	0	2		2	2	2	2	2	20389.3	25526.4	14977.9	2781.23	31654.7
Q3TFE2;Q3THR9;Q3U2X1;Q3UDG5;Q3UGJ7;Q5FWJ9;Q63850	Nup62	Nsp1_C domain-containing protein;Nsp1_C domain-containing protein;Nsp1_C domain-containing protein;Nsp1_C domain-containing protein;Nsp1_C domain-containing protein;Nucleoporin 62;Nuclear pore glycoprotein p62	Q3TFE2;Q3THR9;Q3U2X1;Q3UDG5;Q3UGJ7;Q5FWJ9;Q63850	2	2	2	2	1	2		2	2	2	2	2	20645.8	22087.6	15198.3	1207.9	25138.5
P61971;Q3U8H8	Nutf2;	Nuclear transport factor 2;NTF2 domain-containing protein	P61971;Q3U8H8	2	2	2	2	2	2		2	2	2	2	2	88126.9	111571	113607	130270	146157
A0A0A6YXH3;A0A1S6GWJ0;A2A8Z1;E9PXZ2;E9Q6C1;F6UHR6	Osbpl9	Oxysterol-binding protein;Oxysterol-binding protein;Oxysterol-binding protein-related protein 9;Oxysterol-binding protein;Oxysterol-binding protein;Oxysterol-binding protein	A0A0A6YXH3;A0A1S6GWJ0;A2A8Z1;E9PXZ2;E9Q6C1;F6UHR6	2	1	1	2	1	2		2	2	2	2	2	87434	230089	24880.1	53834.9	26037
Q6P9R2;Q6ZPX7	Oxsr1;mKIAA1101	Serine/threonine-protein kinase OSR1;Non-specific serine/threonine protein kinase (Fragment)	Q6P9R2;Q6ZPX7	2	2	2	2	2	2		2	2	2	2	2	127900	158807	141450	41856.6	148769
A0A1L1SVK0;Q61206;Q8BTA2	Pafah1b2	Platelet-activating factor acetylhydrolase IB subunit alpha2 (Fragment);Platelet-activating factor acetylhydrolase IB subunit alpha2;SGNH_hydro domain-containing protein	A0A1L1SVK0;Q61206;Q8BTA2	2	2	2	2	2	2		2	2	2	2	2	214048	141145	163353	234958	231522
K0BWC3;Q9ET54	Palld	Palladin isoform;Palladin	K0BWC3;Q9ET54	2	2	2	2	1	2		2	2	2	2	2	39551.2	37343.9	51400.2	1720.17	18825.2
A0A494B923;A0A494BB18;O88428	Papss2	3'-phosphoadenosine-5'-phosphosulfate synthase;3'-phosphoadenosine-5'-phosphosulfate synthase;Bifunctional 3'-phosphoadenosine 5'-phosphosulfate synthase 2	A0A494B923;A0A494BB18;O88428	2	2	2	2	2	2		2	2	2	2	2	19607.1	15208	3247.17	6922.88	17428.8
D3Z3T5;P49586	Pcyt1a	Choline-phosphate cytidylyltransferase A	D3Z3T5;P49586	2	2	2	2	2	2		2	2	2	2	2	37328.6	49043.5	22774.3	20976.7	18922.5
Q61823	Pdcd4	Programmed cell death protein 4	Q61823	2	1	1	2	2	2		2	2	2	2	2	24849.2	8748.74	2744.28	12087.3	26481.1
Q921X9	Pdia5	Protein disulfide-isomerase A5	Q921X9	2	2	2	2	2	2		2	2	2	2	2	63385	36122.9	59382.7	71270.7	31434.7
O70400;Q3TZ17;S4R1V0	Pdlim1	PDZ and LIM domain protein 1;Uncharacterized protein;PDZ and LIM domain protein 1 (Fragment)	O70400;Q3TZ17;S4R1V0	2	1	1	2	2	1		2	2	2	2	2	36406.7	49356.2	42639.8	81321.5	1144.19
D6RD07;Q7TSQ8	Pdpr	Pyruvate dehydrogenase phosphatase regulatory subunit, mitochondrial;Pyruvate dehydrogenase phosphatase regulatory subunit, mitochondrial	D6RD07;Q7TSQ8	2	2	2	1	1	2		2	2	2	2	2	185328	333564	9523.88	28459.6	22218.3
A2RS23;Q11136	Pepd	Peptidase D;Xaa-Pro dipeptidase	A2RS23;Q11136	2	2	2	2	2	2		2	2	2	2	2	74839	59767.4	98678	24542.8	47156.3
Q5SUR0	Pfas	Phosphoribosylformylglycinamidine synthase	Q5SUR0	2	2	2	0	2	2		2	2	2	2	2	50264.8	11749.8	745.224	14479.5	28597
O70591	Pfdn2	Prefoldin subunit 2	O70591	2	2	2	2	2	2		2	2	2	2	2	69992.4	42842.3	67810.2	118181	60675.3
Q8C605;Q9WUA3	Pfkp	ATP-dependent 6-phosphofructokinase;ATP-dependent 6-phosphofructokinase, platelet type	Q8C605;Q9WUA3	2	1	2	2	2	2		2	2	2	2	2	10580.1	10109.3	1374.69	664.983	5560.51
Q80UU9	Pgrmc2	Membrane-associated progesterone receptor component 2	Q80UU9	2	2	2	2	1	2		2	2	2	2	2	69576.4	46999.8	51939.7	14608.7	83030.7
A2AI87;A2AI88;A2AI89;A2AI91;P18826;Q3UV91;Q8BSV5;Q8CBA7	Phka1	Phosphorylase b kinase regulatory subunit;Phosphorylase b kinase regulatory subunit;Phosphorylase b kinase regulatory subunit;Phosphorylase b kinase regulatory subunit;Phosphorylase b kinase regulatory subunit alpha, skeletal muscle isoform;Phosphorylase b kinase regulatory subunit;Phosphorylase b kinase regulatory subunit;Phosphorylase b kinase regulatory subunit	A2AI87;A2AI88;A2AI89;A2AI91;P18826;Q3UV91;Q8BSV5;Q8CBA7	2	1	2	2	2	2		2	2	2	2	2	7736.62	154345	6227.73	4493.58	15590.4
P26450;P70304	Pik3r1	Phosphatidylinositol 3-kinase regulatory subunit alpha;Phosphatidylinositol 3-kinase 85 kDa regulatory subunit alpha	P26450;P70304	2	1	2	2	2	2		2	2	2	2	2	7048.86	10416	29837.5	9440.87	32459.3
F6RJE8;O70172;Q544E3;Q9CZS7	Pip4k2a	Phosphatidylinositol 5-phosphate 4-kinase type-2 alpha (Fragment);Phosphatidylinositol 5-phosphate 4-kinase type-2 alpha;Uncharacterized protein;PIPK domain-containing protein	F6RJE8;O70172;Q544E3;Q9CZS7	2	2	2	2	2	2		2	2	2	2	2	35003.4	28175.5	35983.6	56712.2	31301.8
E9Q509;G3X925;P53657;Q3UEH4;Q3UEI4	Pklr	Pyruvate kinase;Pyruvate kinase;Pyruvate kinase PKLR;Pyruvate kinase;Pyruvate kinase (Fragment)	E9Q509;G3X925;P53657;Q3UEH4;Q3UEI4	2	2	2	1	2	2		2	2	2	2	2	2.70511e+06	1.81545e+06	200116	271457	405402
A3KGF7;B7ZNI1;E9PYI3	Plcb2	1-phosphatidylinositol 4,5-bisphosphate phosphodiesterase beta-2;1-phosphatidylinositol 4,5-bisphosphate phosphodiesterase;1-phosphatidylinositol 4,5-bisphosphate phosphodiesterase	A3KGF7;B7ZNI1;E9PYI3	2	2	1	1	2	2		2	2	2	2	2	12307.6	7074.8	6999.35	13150.3	11471
O35405	Pld3	5'-3' exonuclease PLD3	O35405	2	2	2	2	2	2		2	2	2	2	2	132548	92353.4	92466.1	179909	161006
Q8BG07	Pld4	5'-3' exonuclease PLD4	Q8BG07	2	2	2	2	2	2		2	2	2	2	2	124567	71173.6	62622.7	85614.4	123693
D3Z4V1;Q922V4	Plrg1	Pleiotropic regulator 1	D3Z4V1;Q922V4	2	2	2	2	2	2		2	2	2	2	2	40334.5	20970.5	33318.8	35125.5	38656.6
A0A068EW80;D3YXR5;D3Z3A6;F7BTZ2;Q60953	Pml	Promyelocytic leukemia;Protein PML;Protein PML;Protein PML (Fragment);Protein PML	A0A068EW80;D3YXR5;D3Z3A6;F7BTZ2;Q60953	2	2	2	2	2	2		2	2	2	2	2	21304.1	21100	8272.9	5869.21	28631.5
B2RV73;Q3V1L7;Q8VHI3	Pofut2	Peptide-O-fucosyltransferase;Peptide-O-fucosyltransferase;GDP-fucose protein O-fucosyltransferase 2	B2RV73;Q3V1L7;Q8VHI3	2	2	2	1	2	2		2	2	2	2	2	42861	38062.5	17135.5	29411.7	17786.8
F6SQH7;Q91VA6	Poldip2	Polymerase delta-interacting protein 2 (Fragment);Polymerase delta-interacting protein 2	F6SQH7;Q91VA6	2	2	2	2	2	2		2	2	2	2	2	22212.9	18077.9	22567.1	20533.8	18169.5
Q8CFI7	Polr2b	DNA-directed RNA polymerase II subunit RPB2	Q8CFI7	2	2	1	2	2	2		2	2	2	2	2	8892.73	13630	1255.16	7732.95	11718.9
Q3V214;Q80UW8;Q8R0H0	Polr2e	DNA-directed RNA polymerase II subunit E;DNA-directed RNA polymerases I, II, and III subunit RPABC1;DNA-directed RNA polymerase II subunit E	Q3V214;Q80UW8;Q8R0H0	2	1	2	1	1	2		2	2	2	2	2	40496.5	21473.1	22150.2	7658.51	24981.7
Q9EQI5	Ppbp	Chemokine subfamily B Cys-X-Cys	Q9EQI5	2	1	1	1	2	1		2	2	2	2	2	472307	348755	1.11839e+06	10852539392	337806
A2BGI8;Q3UWH9;Q3UY37;Q4G0C5;Q9D868	Ppih;;;Ppih;Ppih	Peptidyl-prolyl cis-trans isomerase (Fragment);Peptidyl-prolyl cis-trans isomerase;Peptidyl-prolyl cis-trans isomerase;Peptidyl-prolyl cis-trans isomerase;Peptidyl-prolyl cis-trans isomerase H	A2BGI8;Q3UWH9;Q3UY37;Q4G0C5;Q9D868	2	2	2	2	2	2		2	2	2	2	2	34362	35469.3	10971.4	33811.3	41840.4
P62141	Ppp1cb	Serine/threonine-protein phosphatase PP1-beta catalytic subunit	P62141	2	1	1	1	2	1		2	2	2	2	2	43387.5	45866.2	21843.4	18728.9	24651.6
Q7TNL5;Q8K5D8;Q91V89;Q99PC9	Ppp2r5d;ppp2r5d;Ppp2r5d;Ppp2r5d	Serine/threonine-protein phosphatase 2A 56 kDa regulatory subunit;Protein phosphatase 2a regulatory b56-delta subunit (Fragment);Serine/threonine-protein phosphatase 2A 56 kDa regulatory subunit;Serine/threonine-protein phosphatase 2A 56 kDa regulatory subunit	Q7TNL5;Q8K5D8;Q91V89;Q99PC9	2	0	0	2	0	2		2	2	2	2	2	1046.16	211.985	868.805	1.7591	8758.31
A0A6B9EQU3;B2RRX2;E0CZ78;E9Q6P2;G3X8U7;P48453;P63328;Q3UXV4	Ppp3cb;Ppp3ca;Ppp3cb;Ppp3cb;Ppp3cb;Ppp3cb;Ppp3ca;Ppp3cb	Serine/threonine-protein phosphatase;Serine/threonine-protein phosphatase;Serine/threonine-protein phosphatase;Serine/threonine-protein phosphatase;Serine/threonine-protein phosphatase;Serine/threonine-protein phosphatase 2B catalytic subunit beta isoform;Serine/threonine-protein phosphatase 2B catalytic subunit alpha isoform;Serine/threonine-protein phosphatase	A0A6B9EQU3;B2RRX2;E0CZ78;E9Q6P2;G3X8U7;P48453;P63328;Q3UXV4	2	1	2	2	2	2		2	2	2	2	2	17853.1	23459.6	16339.9	9829.6	66771
Q7TMR0	Prcp	Lysosomal Pro-X carboxypeptidase	Q7TMR0	2	2	2	0	1	2		2	2	2	2	2	5041.08	3992.39	1022.9	1409.35	8998.94
P31324	Prkar2b	cAMP-dependent protein kinase type II-beta regulatory subunit	P31324	2	2	2	2	2	2		2	2	2	2	2	44132	65052.5	2297.33	10939.5	14847.6
Q8BZ03	Prkd2	Serine/threonine-protein kinase D2	Q8BZ03	2	2	2	2	1	2		2	2	2	2	2	18371	7642.74	5742.27	5122.41	22216.9
A0A1B0GRU8;A0A6Q6PUT5;A0PJI0;Q9R1C7	Prpf40a	Pre-mRNA-processing factor 40 homolog A;Pre-mRNA-processing factor 40 homolog A (Fragment);Prpf40a protein (Fragment);Pre-mRNA-processing factor 40 homolog A	A0A1B0GRU8;A0A6Q6PUT5;A0PJI0;Q9R1C7	2	2	2	2	1	2		2	2	2	2	2	45715.6	34973.1	40548.8	9729.47	55765.3
C7G3P2;Q61136;Q8BPG8	Prpf4b;Prpf4b;	PRP4 pre-mRNA-processing factor 4 homolog (Fragment);Serine/threonine-protein kinase PRP4 homolog;PRP4 pre-mRNA-processing factor 4 homolog (Fragment)	C7G3P2;Q61136;Q8BPG8	2	1	1	1	1	2		2	2	2	2	2	13346.5	6103.22	6498.03	2489.33	9765.18
Q91YR7	Prpf6	Pre-mRNA-processing factor 6	Q91YR7	2	2	2	2	2	2		2	2	2	2	2	28766.9	20808.5	27362.2	25488.9	34750.2
B1AT82;B1AT84;Q8BK29;Q9D0M1	Prpsap1	Phosphoribosyl pyrophosphate synthase-associated protein 1;Phosphoribosyl pyrophosphate synthase-associated protein 1 (Fragment);Pribosyltran_N domain-containing protein;Phosphoribosyl pyrophosphate synthase-associated protein 1	B1AT82;B1AT84;Q8BK29;Q9D0M1	2	2	2	2	2	2		2	2	2	2	2	14488.5	5942.38	10077.6	9098.38	13664.5
Q8C0F9	Prss35	Inactive serine protease 35	Q8C0F9	2	2	2	2	2	2		2	2	2	2	2	22987.4	19662.5	37763.6	15224.1	21092.3
Q3U125;Q9CYH2	Prxl2a	Peroxiredoxin-like 2 activated in M-CSF stimulated monocytes;Peroxiredoxin-like 2A	Q3U125;Q9CYH2	2	2	2	2	2	2		2	2	2	2	2	110502	113442	92940	36689	17225.9
Q3TUI9;Q3TUX3;Q3UPK6;Q9Z2U1	Psma5	Proteasome subunit alpha type;Proteasome subunit alpha type;Proteasome subunit alpha type;Proteasome subunit alpha type-5	Q3TUI9;Q3TUX3;Q3UPK6;Q9Z2U1	2	2	2	2	2	2		2	2	2	2	2	129256	95277.4	85168.4	111384	112009
O35955;Q3UNP9;Q4FJX8	Psmb10	Proteasome subunit beta type-10;Proteasome subunit beta;Proteasome subunit beta	O35955;Q3UNP9;Q4FJX8	2	2	2	2	2	2		2	2	2	2	2	43730.8	27019.9	62752.9	23317.5	34718.8
Q60692	Psmb6	Proteasome subunit beta type-6	Q60692	2	2	2	2	2	2		2	2	2	2	2	132717	135493	103720	145009	90312.4
A0A0R4J256;P28076;Q3TAR7;Q3U7A7;Q4FK25	Psmb9	Proteasome subunit beta;Proteasome subunit beta type-9;Proteasome subunit beta;Proteasome subunit beta;Proteasome subunit beta	A0A0R4J256;P28076;Q3TAR7;Q3U7A7;Q4FK25	2	2	2	2	2	2		2	2	2	2	2	131137	85475.5	93215.7	75214	125801
E0CZ90;G3X9V0;P97372;Q5SVP3	Psme2;Psme2;Psme2;PSME2b	Proteasome activator complex subunit 2 (Fragment);Proteasome activator complex subunit 2;Proteasome activator complex subunit 2;PA28 beta subunit	E0CZ90;G3X9V0;P97372;Q5SVP3	2	1	0	1	1	2		2	2	2	2	2	45557.9	56746.2	60008.4	98944.7	132518
D3Z7C6;Q3TJG6;Q9CRH1;Q9R0Q7	Ptges3	Prostaglandin E synthase 3;CS domain-containing protein;CS domain-containing protein;Prostaglandin E synthase 3	D3Z7C6;Q3TJG6;Q9CRH1;Q9R0Q7	2	2	2	2	2	2		2	2	2	2	2	554043	507358	522458	600338	622585
Q3TXN1;Q8VDQ1	Ptgr2	15-oxoprostaglandin 13-reductase;Prostaglandin reductase 2	Q3TXN1;Q8VDQ1	2	2	2	1	2	2		2	2	2	2	2	34948.7	37928.1	1699.35	22569.7	13330.7
P22437;Q3TJN9;Q3UZ23;Q543T1	Ptgs1	Prostaglandin G/H synthase 1;Prostaglandin-endoperoxide synthase;Cyclooxygenase-1;Cyclooxygenase-1	P22437;Q3TJN9;Q3UZ23;Q543T1	2	2	1	1	1	2		2	2	2	2	2	6085.78	708.813	59.6759	224.232	14400.5
P26350;Q0VGU2;Q3U6E4	Ptma	Prothymosin alpha;Prothymosin alpha;Uncharacterized protein	P26350;Q0VGU2;Q3U6E4	2	2	1	1	1	2		2	2	2	2	2	2.27163e+06	1.25179e+06	4936.62	5863.56	136789
P63089;Q3TSL7;Q3TSS2;Q3UZI5;Q9CSX6;Q9CYE5	Ptn;Ptn;Ptn;Ptn;Ptn;	Pleiotrophin;Uncharacterized protein;Uncharacterized protein (Fragment);Pleiotrophin;Uncharacterized protein (Fragment);Uncharacterized protein	P63089;Q3TSL7;Q3TSS2;Q3UZI5;Q9CSX6;Q9CYE5	2	2	2	2	2	2		2	2	2	2	2	91950.8	101192	69047.9	256345	125473
P58389;Q543N6;Q8C0E1	Ptpa	Serine/threonine-protein phosphatase 2A activator	P58389;Q543N6;Q8C0E1	2	2	1	2	1	2		2	2	2	2	2	72817.7	41521.7	54670.1	8966.6	109494
Q8R2Y8	Ptrh2	Peptidyl-tRNA hydrolase 2, mitochondrial	Q8R2Y8	2	1	1	1	2	1		2	2	2	2	2	3224.45	4356.98	1185.42	22260.9	214.446
Q3TJ21;Q3TMZ1;Q922Q4	Pycr2	Pyrroline-5-carboxylate reductase;Pyrroline-5-carboxylate reductase;Pyrroline-5-carboxylate reductase 2	Q3TJ21;Q3TMZ1;Q922Q4	2	2	2	2	2	2		2	2	2	2	2	109085	62421.8	85694.6	94240	86158.8
A0A0G2JGJ1;D3YWR7;Q8BVI4	Qdpr	Dihydropteridine reductase	A0A0G2JGJ1;D3YWR7;Q8BVI4	2	2	2	2	2	2		2	2	2	2	2	78962.9	119219	63836.6	94973.2	62248
Q8BND5	Qsox1	Sulfhydryl oxidase 1	Q8BND5	2	2	1	2	2	2		2	2	2	2	2	30632.6	16537.1	9479.94	17924	45154.2
P35282;Q0PD35;Q6A0C7	Rab21	Ras-related protein Rab-21;Ras-related protein Rab-21;Ras-related protein Rab-21 (Fragment)	P35282;Q0PD35;Q6A0C7	2	2	2	2	2	2		2	2	2	2	2	13139.1	13033.8	7643.29	9859.2	36429.6
Q3TXV4;Q921E2	Rab31	Rab22B;Ras-related protein Rab-31	Q3TXV4;Q921E2	2	2	1	2	1	2		2	2	2	2	2	7740.03	16273.8	13495.1	7489.76	27200.6
Q0PD23;Q3TW01;Q9CZE3	Rab32	Ras-related protein Rab;Ras-related protein Rab;Ras-related protein Rab-32	Q0PD23;Q3TW01;Q9CZE3	2	1	1	2	1	2		2	2	2	2	2	38214.7	16056.6	20937.9	23682.6	68056.6
P35278;Q3TCT9;Q3TJ39;Q8C266	Rab5c	Ras-related protein Rab-5C;Uncharacterized protein;Rab5C;Ras-related protein Rab-5C	P35278;Q3TCT9;Q3TJ39;Q8C266	2	2	1	2	1	2		2	2	2	2	2	24117.9	12391	8530.78	33939.9	23406.1
P55258;Q0PD50;Q3UHW5	Rab8a	Ras-related protein Rab-8A;Rab8A;Uncharacterized protein	P55258;Q0PD50;Q3UHW5	2	1	1	1	2	2		2	2	2	2	2	11871.5	8009.1	9439.57	21201.5	27601.2
A0A2I3BPY7;Q9EP71	Rai14	Ankycorbin	A0A2I3BPY7;Q9EP71	2	2	2	2	2	2		2	2	2	2	2	29622.1	6536.8	9705.05	14666.5	14882.1
A2AU62;Q3U3F6;Q64012	Raly	RNA-binding protein Raly (Fragment);RRM domain-containing protein;RNA-binding protein Raly	A2AU62;Q3U3F6;Q64012	2	2	2	2	2	2		2	2	2	2	2	187826	180721	132728	41284.6	67640.6
G3X8R0;Q5QGU0;Q921E4;Q9CQG4	Reep5	Receptor expression-enhancing protein	G3X8R0;Q5QGU0;Q921E4;Q9CQG4	2	1	2	2	0	2		2	2	2	2	2	4974.52	5511.76	6357.58	24.7248	7683.59
Q8K426	Retnlg	Resistin-like gamma	Q8K426	2	1	1	1	2	2		2	2	2	2	2	154438	127877	62864.1	550100	269051
D6RGM1;Q3UI84;Q99J62	Rfc4	Replication factor C subunit 4 (Fragment);Replication factor C subunit 4;Replication factor C subunit 4	D6RGM1;Q3UI84;Q99J62	2	2	2	2	2	2		2	2	2	2	2	18617.6	12853.3	11671.3	9150.41	22732.3
A0A3Q4EGR2;P70335	Rock1	Non-specific serine/threonine protein kinase;Rho-associated protein kinase 1	A0A3Q4EGR2;P70335	2	2	2	2	2	2		2	2	2	2	2	568818	634605	128901	14594.3	190210
A2A547;P84099;Q5I0T8	Rpl19	Ribosomal protein L19;60S ribosomal protein L19;Ribosomal protein L19	A2A547;P84099;Q5I0T8	2	2	1	2	2	2		2	2	2	2	2	103326	41928.8	39267	187958	93178.3
Q0VBA4;Q9D7S7	Rpl22l1	Ribosomal protein L22 like 1;60S ribosomal protein L22-like 1	Q0VBA4;Q9D7S7	2	2	2	2	2	2		2	2	2	2	2	99841.9	57904.1	59813.1	171551	123163
P62751;Q4V9X9;Q5M9M5;Q91YK6	Rpl23a	60S ribosomal protein L23a;Rpl23a protein (Fragment);Ribosomal protein L23a;Rpl23a protein (Fragment)	P62751;Q4V9X9;Q5M9M5;Q91YK6	2	2	2	2	2	2		2	2	2	2	2	83237.6	50048.9	38694.1	121100	89078.2
A0A0A6YX26;P62900;Q5M9K9;Q9CY93	Rpl31	60S ribosomal protein L31	A0A0A6YX26;P62900;Q5M9K9;Q9CY93	2	1	2	1	2	2		2	2	2	2	2	68066	40364.7	44208.1	75201.8	80170.2
E9PWZ3	Rpl3l	Ribosomal protein L3-like	E9PWZ3	2	2	2	2	1	1		2	2	2	2	2	80341.6	125778	23541.7	27162.6	9625.52
P47955;Q58E35	Rplp1	60S acidic ribosomal protein P1;Ribosomal protein, large, P1	P47955;Q58E35	2	2	2	2	2	2		2	2	2	2	2	415095	472370	445722	322517	369181
D3YTQ9;P62843;Q3UK70;Q3UXS6	Rps15	40S ribosomal protein S15	D3YTQ9;P62843;Q3UK70;Q3UXS6	2	2	2	2	2	2		2	2	2	2	2	139416	117195	96584.8	910792	268461
D3YUG3;D3YUT3;D3Z5R8;D3Z722;Q5M9P3;Q9CZX8	Rps19	40S ribosomal protein S19 (Fragment);40S ribosomal protein S19 (Fragment);40S ribosomal protein S19 (Fragment);40S ribosomal protein S19;40S ribosomal protein S19 (Fragment);40S ribosomal protein S19	D3YUG3;D3YUT3;D3Z5R8;D3Z722;Q5M9P3;Q9CZX8	2	2	2	2	2	2		2	2	2	2	2	42081.6	25950.5	43478.8	123694	41010.5
P62267;Q497E1;Q9CWI9;Q9CZI5	Rps23	40S ribosomal protein S23	P62267;Q497E1;Q9CWI9;Q9CZI5	2	2	2	2	2	2		2	2	2	2	2	330861	228188	182674	339214	238223
A0A0G2JDW7;Q6ZWU9	Rps27	40S ribosomal protein S27 (Fragment);40S ribosomal protein S27	A0A0G2JDW7;Q6ZWU9	2	2	1	1	1	2		2	2	2	2	2	81354.7	57306.1	22271.7	19887.7	52929.6
P10833;Q3U1N3	Rras	Ras-related protein R-Ras;Harvey rat sarcoma oncogene, subgroup R	P10833;Q3U1N3	2	2	2	2	2	2		2	2	2	2	2	62072.3	36062.5	79544.8	14344	49960.5
O70622;Q6IM74;Q6IM75	Rtn2	Reticulon-2;Reticulon;Reticulon	O70622;Q6IM74;Q6IM75	2	2	2	2	1	2		2	2	2	2	2	111129	372281	26366.6	40664	111861
[truncated: 112 more rows]

## Sheet: Supp_Table_S2B_Precursors
Supplemental Table 2_ S2B_ Precursors Identified in (n=5) WT mouse femurs
26860 Precursors Identified
EG.PrecursorId	PG.Genes	PG.ProteinDescriptions	PG.UniProtIds	WT 5 Precursor Quantity	WT 4 Precursor Quantity	WT 3 Precursor Quantity	WT 1 Precursor Quantity	WT 2 Precursor Quantity	Average Precursor Quantity
_AVFPSIVGR_.2	Actb	Actin, beta;Actin, cytoplasmic 1;Uncharacterized protein;Uncharacterized protein	B2RRX1;P60710;Q3UAF6;Q3UAF7	116867184	193249040	53931788	18001684	43714400	8.51528e+07
_IIAPPER_.2	Actb	Actin, beta;Actin, cytoplasmic 1;Uncharacterized protein;Uncharacterized protein	B2RRX1;P60710;Q3UAF6;Q3UAF7	99152864	139884112	72216264	33348196	59363860	8.07931e+07
_SYELPDGQVITIGNER_.2	Actb	Actin, beta;Actin, cytoplasmic 1;Uncharacterized protein;Uncharacterized protein	B2RRX1;P60710;Q3UAF6;Q3UAF7	82783968	146673392	55295944	76858584	39667092	80255796
_GQAGVM[Oxidation (M)]GFPGPK_.2	Col1a1	Collagen alpha-1(I) chain	P11087	44769552	46833364	51841344	99747840	101863016	6.9011e+07
_EITALAPSTMK_.2	Actb	Actin, beta;Actin, cytoplasmic 1;Uncharacterized protein;Uncharacterized protein	B2RRX1;P60710;Q3UAF6;Q3UAF7	56365780	117140112	58016524	49199484	41378408	6.44201e+07
_GYSFVTTAER_.2	Actc1	Actin, alpha cardiac muscle 1;Actin, alpha, cardiac muscle 1;Uncharacterized protein	P68033;Q497E4;Q9CXK3	55294012	108407456	52866244	21988476	16748389	5.10609e+07
_SAGVSVPGPMGPSGPR_.2	Col1a1	Collagen alpha-1(I) chain	P11087	33627604	33652396	31296262	40666072	62979268	4.04443e+07
_GETGPAGPAGPIGPAGAR_.2	Col1a1	Collagen alpha-1(I) chain	P11087	49004216	34222936	28267026	3829206	68568344	3.67783e+07
_IQLELNQVK_.2	Myh1	Myosin-1	Q5SX40	36717392	73349392	31089008	21478696	16321669	3.57912e+07
_TLEDQLSEVK_.2	Myh4	Myosin-4	Q5SX39	36848612	68529032	29889866	16393722	17101438	33752534
_NGDRGETGPAGPAGPIGPAGAR_.3	Col1a1	Collagen alpha-1(I) chain	P11087	20823450	22900832	30575346	45450356	43961440	3.27423e+07
_LLLPGELAK_.2	Hist1h2bj;H2bc14;H2bc12;H2bc7;H2bc14;H2bc3;H2bc9;Hist2h2bb;H2bc4;H2bc24;H2bc12;Hist1h2bp;LOC665622	Histone H2B (Fragment);Histone H2B;Histone H2B;Histone H2B type 1-F/J/L;Histone H2B type 1-M;Histone H2B type 1-B;Histone H2B type 1-H;Histone H2B type 2-B;Histone H2B type 1-C/E/G;Histone H2B;Histone H2B type 1-K;Histone H2B type 1-P;Histone H2B	A0JLV3;B2RTK3;B2RVD5;P10853;P10854;Q64475;Q64478;Q64525;Q6ZWY9;Q8CBB6;Q8CGP1;Q8CGP2;Q921L4	31773172	20678414	23199606	55478492	31145054	3.24549e+07
_AGFAGDDAPR_.2	Actb	Actin, beta;Actin, cytoplasmic 1;Uncharacterized protein;Uncharacterized protein	B2RRX1;P60710;Q3UAF6;Q3UAF7	31812178	60294044	27181976	27137260	15830223	3.24511e+07
_TLEDQVSELK_.2	Myh1	Myosin-1	Q5SX40	34750332	64907020	28301954	15638945	16231833	3.1966e+07
_ITLSQVGDVLR_.2	Myl1	Myosin light chain 1/3, skeletal muscle isoform;Uncharacterized protein	P05977;Q545T7	28032548	58842916	26229650	24592304	13133631	3.01662e+07
_HAFSPVASVESASGETLHSPK_.3	Ahsg	Alpha-2-HS-glycoprotein	P29699;Q3UEK5;Q3UEK9	24916064	37780440	36615740	37489504	12012750	2.97629e+07
_AGLQFPVGR_.2	H2aj;H2ac12;H2aw;H2ac12;Hist1h2ad;H2ac4;H2ac6;H2ac7;H2ac8;H2ac11;H2ac13;Hist1h2an;Hist1h2ao;Hist1h2ap;H2aw;H2ac1;Hist1h2af;H2ac12;H2ac15;H2aj	Histone H2A;Histone H2A (Fragment);Histone H2A;Histone H2A;Histone H2A;Histone H2A type 1-B;Histone H2A type 1-C;Histone H2A type 1-D;Histone H2A type 1-E;Histone H2A type 1-G;Histone H2A type 1-I;Histone H2A type 1-N;Histone H2A type 1-O;Histone H2A type 1-P;Histone H2A type 3;Histone H2A;Histone H2A type 1-F;Histone H2A type 1-H;Histone H2A type 1-K;Histone H2A.J	A0A0N4SV66;A0AUV1;A2AB79;A3KPD0;B2RVF0;C0HKE1;C0HKE2;C0HKE3;C0HKE4;C0HKE5;C0HKE6;C0HKE7;C0HKE8;C0HKE9;Q8BFU2;Q8CGP4;Q8CGP5;Q8CGP6;Q8CGP7;Q8R1M2	27348632	15873720	21003682	56439876	26944118	2.9522e+07
_VNADEVGGEALGR_.2	Hbbt1	Beta-globin	A8DUK2	9593002	20386022	11395474	51682760	38632828	2.6338e+07
_AVFPSIVGRPR_.3	Actb	Actin, beta;Actin, cytoplasmic 1;Uncharacterized protein;Uncharacterized protein	B2RRX1;P60710;Q3UAF6;Q3UAF7	15144194	34033808	14068911	55699304	12388480	2.62669e+07
_VLNASAIPEGQFIDSK_.2	Myh1	Myosin-1	Q5SX40	28712998	57242348	26612110	6682431	9231404	2.56963e+07
_LINELSTQK_.2	Myh4	Myosin-4	Q5SX39	27707894	50300600	21389746	16896348	11397895	2.55385e+07
_GEAGAAGPSGPAGPR_.2	Col1a2	Collagen alpha-2(I) chain;Fibrillar collagen NC1 domain-containing protein;Fibrillar collagen NC1 domain-containing protein	Q01149;Q3TU64;Q3TX57	35880600	20858954	15755312	2.09033e+06	42911324	2.34993e+07
_RVDSVNPPYPR_.3	Vtn	Vitronectin	P29788	22105822	19730550	24490974	32950058	17907454	2.3437e+07
_C[Carbamidomethyl (C)]NLLAEK_.2	Ahsg	Alpha-2-HS-glycoprotein	P29699;Q3UEK5;Q3UEK9	19718312	17513588	26319534	24307434	23910570	2.23539e+07
_AAYLTSLNSADLLK_.2	Myh4	Myosin-4	Q5SX39	26354342	44716312	25643670	4.34105e+06	10596334	2.23303e+07
_LLVVYPWTQR_.2	Hbbt1	Beta-globin	A8DUK2	13897748	14877550	19808940	35354480	24159710	2.16197e+07
_FEDGVLDPGYPR_.2	Vtn	Vitronectin	P29788	23322568	23017530	27712970	15657250	16893050	2.13207e+07
_VAEQELLDASER_.2	Myh4	Myosin-4	Q5SX39	21875948	40335940	19565208	14535511	9142612	2.1091e+07
_STELLIR_.2	H3f3a;H3-5;H3-3a	Histone H3 (Fragment);Histone H3.3C;Histone H3.3	E0CZ27;P02301;P84244	19125782	11626419	16740791	30397822	18676798	1.93135e+07
_LQDLVDK_.2	Myh1	Myosin-1	Q5SX40	22383382	44107960	17108920	1.96527e+06	8837317	1.88806e+07
_IQAIELEDLLR_.2	Bgn	Biglycan	P28653;Q3TNY9	17912206	11773794	38881116	9575196	11034585	1.78354e+07
_EPQFISR_.2	Vtn	Vitronectin	P29788	18449536	19923618	25465470	8459796	12988377	1.70574e+07
_TTGIVLDSGDGVTHNVPIYEGYALPHAIMR_.4	Actc1	Actin, alpha cardiac muscle 1;Actin, alpha, cardiac muscle 1;Uncharacterized protein	P68033;Q497E4;Q9CXK3	12333944	35999140	11605030	14320309	7302685	1.63122e+07
_DIDDLELTLAK_.2	Myh1	Myosin-1	Q5SX40	19597198	28777296	20300456	2.4684e+06	9122375	1.60531e+07
_VVQC[Carbamidomethyl (C)]SDLGLK_.2	Bgn	Biglycan	P28653;Q3TNY9	12211029	12273541	13902193	25772968	12137456	1.52594e+07
_DLTDYLM[Oxidation (M)]K_.2	Actb	Actin, beta;Actin, cytoplasmic 1;Uncharacterized protein;Uncharacterized protein	B2RRX1;P60710;Q3UAF6;Q3UAF7	19987592	20012852	20164186	9039320	7086736	1.52581e+07
_DSYVGDEAQSK_.2	Actb	Actin, beta;Actin, cytoplasmic 1;Uncharacterized protein;Uncharacterized protein	B2RRX1;P60710;Q3UAF6;Q3UAF7	15711097	28124312	13377341	8.21855e+06	10502119	1.51867e+07
_SAGVSVPGPM[Oxidation (M)]GPSGPR_.2	Col1a1	Collagen alpha-1(I) chain	P11087	14636158	11008268	12719487	15816828	20618530	1.49599e+07
_INDITLNSR_.2	Srrm1	Serine/arginine repetitive matrix protein 1 (Fragment)	F6T4M4	15320628	12098983	17620616	18476410	10608295	1.4825e+07
_ANLMQAEIEELR_.2	Myh4	Myosin-4	Q5SX39	14956638	31231958	14667682	6532888	6.7317e+06	1.48242e+07
_LASADIETYLLEK_.2	Myh1	Myosin-1	Q5SX40	18616066	22238226	14827166	8053776	10180798	1.47832e+07
_SYELPDGQVITIGNER_.3	Actb	Actin, beta;Actin, cytoplasmic 1;Uncharacterized protein;Uncharacterized protein	B2RRX1;P60710;Q3UAF6;Q3UAF7	15050724	23583974	16288637	15050451	3.25369e+06	1.46455e+07
_EAFTVIDQNR_.2	Mylpf	Myosin regulatory light chain 2, skeletal muscle isoform;Uncharacterized protein	P97457;Q545G1	13657074	40303436	14573858	1.6753e+06	2.65437e+06	1.45728e+07
_VPAGLPDLK_.2	Bgn	Biglycan	P28653;Q3TNY9	15086505	12274780	16834898	16872068	10846636	1.4383e+07
_DTQLHLDDALR_.3	Myh1	Myosin-1	Q5SX40	17461024	29550076	14354700	1.38772e+06	7384399	1.40276e+07
_DLFDPIIQDR_.2	Ckm	Creatine kinase	A0A0J9YKD4	12485360	26576252	21150974	2.38042e+06	7347530	1.39881e+07
_FEEILTR_.2	Ckm	Creatine kinase	A0A0J9YKD4	13129131	28924694	14465929	6229564	7178265	1.39855e+07
_GEPGPAGSVGPVGAVGPR_.2	Col1a2	Collagen alpha-2(I) chain;Fibrillar collagen NC1 domain-containing protein;Fibrillar collagen NC1 domain-containing protein	Q01149;Q3TU64;Q3TX57	4078489	24088620	10836992	3.17223e+06	25315222	1.34983e+07
_GYSFTTTAER_.2	Actb	Actin, beta;Actin, cytoplasmic 1;Uncharacterized protein;Uncharacterized protein	B2RRX1;P60710;Q3UAF6;Q3UAF7	12890302	10350657	12886319	12856298	18101100	1.34169e+07
_GQYC[Carbamidomethyl (C)]YELDETAVRPGYPK_.3	Vtn	Vitronectin	P29788	11971200	11814296	13829999	17869162	9416152	1.29802e+07
_MLEVPYVDR_.2	F10	Coagulation factor X;Uncharacterized protein;Uncharacterized protein (Fragment);Coagulation factor X;F10 protein	O88947;Q3TBR2;Q3TDB9;Q3U3V1;Q4FJS7	11440117	13404720	17092426	12003140	10654613	1.2919e+07
_RVAEQELLDASER_.3	Myh4	Myosin-4	Q5SX39	12438892	22916742	11072309	10861608	4.72589e+06	1.24031e+07
_SELQASLEEAEASLEHEEGK_.3	Myh4	Myosin-4	Q5SX39	15962664	26895468	11020808	881624	6374755	1.22271e+07
_GDSGPPGRAGDPGLQGPAGAPGEKGEPGDDGPSGLDGPPGPQGLAGQR_.4	Col2a1	Collagen alpha-1(II) chain	P28481	4.25867e+06	4.9257e+06	6.49565e+06	31251388	13739791	1.21342e+07
_NLTEEMAGLDENIAK_.2	Myh4	Myosin-4	Q5SX39	10880043	22857460	11407036	8876499	5860883	1.19764e+07
_LKGADPEDVITGAFK_.3	Mylpf	Myosin regulatory light chain 2, skeletal muscle isoform;Uncharacterized protein	P97457;Q545G1	8887953	21031166	14135793	11912792	3.73778e+06	1.19411e+07
_GQTVQQVYNSVGALAK_.2	Myh1	Myosin-1	Q5SX40	13423572	23993366	12799553	3.49108e+06	5.87899e+06	1.19173e+07
_LSQTFPNADFAEITK_.2	Alb	Albumin;Serum albumin	P07724;Q546G4	5.14718e+06	7870856	15098316	19702962	11567211	1.18773e+07
_SSVFVVDAK_.2	Myh1	Myosin-1	Q5SX40	12358303	26833098	13497562	3.95994e+06	1.80796e+06	1.16914e+07
_GADPEDVITGAFK_.2	Mylpf	Myosin regulatory light chain 2, skeletal muscle isoform;Uncharacterized protein	P97457;Q545G1	12442986	25546254	12894335	3.62382e+06	3786943	1.16589e+07
_SITTIIDTFHQYSR_.3	S100a9	Protein S100-A9;Uncharacterized protein	P31725;Q3UP42	9883057	7131537	8557052	14702073	17267772	1.15083e+07
_M[Oxidation (M)]LEVPYVDR_.2	F10	Coagulation factor X;Uncharacterized protein;Uncharacterized protein (Fragment);Coagulation factor X;F10 protein	O88947;Q3TBR2;Q3TDB9;Q3U3V1;Q4FJS7	10178851	11919282	15151853	10703060	9520085	1.14946e+07
_FSQEEIK_.2	Mylpf	Myosin regulatory light chain 2, skeletal muscle isoform;Uncharacterized protein	P97457;Q545G1	11979271	27377324	10781316	1.93383e+06	4.96486e+06	1.14073e+07
_KPAAAPAPAPAPAPAPAKPK_.4	Myl1	Myosin light chain 1/3, skeletal muscle isoform;Uncharacterized protein	P05977;Q545T7	13719678	24179768	8618279	2.68871e+06	7612785	1.13638e+07
_ANSEVAQWR_.2	Myh1	Myosin-1	Q5SX40	10003500	24337710	9889313	7991177	4463714	1.13371e+07
_QREEQAEPDGTEVADK_.3	Myh1	Myosin-1	Q5SX40	17947310	19392064	10078421	1.74046e+06	6.71373e+06	1.11744e+07
_SC[Carbamidomethyl (C)]ISTAPFPC[Carbamidomethyl (C)]GK_.2	F10	Coagulation factor X;Uncharacterized protein;Uncharacterized protein (Fragment);Coagulation factor X;F10 protein	O88947;Q3TBR2;Q3TDB9;Q3U3V1;Q4FJS7	9103138	10535139	7629677	15049657	13447282	1.1153e+07
_AITDAAMMAEELKK_.3	Myh1	Myosin-1	Q5SX40	9936120	24456416	9871067	6025248	5401314	11138033
_QLTEHAVEGDC[Carbamidomethyl (C)]DFHILK_.4	Ahsg	Alpha-2-HS-glycoprotein	P29699;Q3UEK5;Q3UEK9	418275	11791254	12551063	16746448	14182146	1.11378e+07
_GVFSGLR_.2	Bgn	Biglycan	P28653;Q3TNY9	10610306	8423089	11229945	17621054	6.93438e+06	1.09638e+07
_VTGWGNLR_.2	F2	Prothrombin	P19221;Q3TJ94	9810941	10086071	13221766	11586719	9300482	1.08012e+07
_VLTPDLYNK_.2	Ckm	Creatine kinase;Creatine kinase M-type	A2RTA0;P07310	8410050	26120664	8911759	5515179	4.58068e+06	1.07077e+07
_GAAQNIIPASTGAAK_.2	Gapdh	Glyceraldehyde-3-phosphate dehydrogenase	A0A0A0MQF6;D2KHZ9;P16858	9732421	20105612	9790199	8406081	5283083	1.06635e+07
_EAFLLFDR_.2	Myl1	Myosin light chain 1/3, skeletal muscle isoform;Uncharacterized protein	P05977;Q545T7	13193115	20817038	12819757	1.4227e+06	4.92691e+06	1.06359e+07
_QAFTQQIEELKR_.3	Myh1	Myosin-1	Q5SX40	10811391	21462038	9245820	5.89128e+06	5493977	1.05809e+07
_VDPVNFK_.2	Hbat1	Alpha-globin	A8DUV1	8177288	8125129	11497046	10759524	14036028	10519003
_TIVTTLQDSIR_.2	Thbs1	Thrombospondin-1;Thrombospondin 1	P35441;Q8CGB2	9582702	8477234	12040080	14233964	7913758	1.04495e+07
_KDLYANNVMSGGTTMYPGIADR_.3	Acta1	Actin, alpha skeletal muscle	P68134	8892031	23778820	8634777	6216124	4.17967e+06	1.03403e+07
_IVEGWDAEK_.2	F2	Prothrombin	P19221;Q3TJ94	8225279	8999670	13339882	13557321	7.50981e+06	1.03264e+07
_NALAHALQSAR_.3	Myh4	Myosin-4	Q5SX39	10250359	19291364	9762302	7771342	4.25074e+06	1.02652e+07
_YLPFVPSR_.2	Fmod	Fibromodulin	P50608;Q543D2	11624808	9383389	12562062	11565708	6152088	10257611
_DNIQGITKPAIR_.3	Hist2h4;H4c1	Histone H4	B2RTM0;P62806	9040048	4950905	6.14327e+06	20133030	10216841	1.00968e+07
_LVQEVTDFAK_.2	Alb	Albumin;Serum albumin	P07724;Q546G4	8.15256e+06	7255748	10715164	14748194	9226878	1.00197e+07
_ANLMHNLGGEEVSVAC[Carbamidomethyl (C)]K_.2	Ahsg	Alpha-2-HS-glycoprotein	P29699;Q3UEK5;Q3UEK9	5.78881e+06	10260620	4945561	15683677	13033989	9.94253e+06
_MFASFPTTK_.2	Hbat1	Alpha-globin	A8DUV1	5.11816e+06	6983548	8326077	17064284	12191335	9.93668e+06
_MEIDDLASNMETVSK_.2	Myh4	Myosin-4	Q5SX39	10476524	24342826	8613281	1.15096e+06	4388539	9.79443e+06
_QAEEAEEQSNVNLAK_.2	Myh1	Myosin-1	Q5SX40	8958512	19673710	7.17933e+06	8676300	4.4178e+06	9.78113e+06
_ISPEAFKPLVK_.3	Dcn	Decorin	P28654;Q3UKR1	9925307	8048896	12970606	10847970	6548853	9.66833e+06
_VVESMQSTLDAEIR_.2	Myh1	Myosin-1	Q5SX40	9542546	20493788	7.38151e+06	5855786	4.58228e+06	9.57118e+06
_LAQESTMDIENDKQQLDEK_.3	Myh4	Myosin-4	Q5SX39	10367398	19517894	8.32614e+06	4.08332e+06	4631827	9.38532e+06
_DFTPAAQAAFQK_.2	Hbbt1	Beta-globin	A8DUK2	9186663	9631319	11436218	3.86347e+06	12543669	9.33227e+06
_MNVAPAC[Carbamidomethyl (C)]LPQK_.2	F10	Coagulation factor X;Uncharacterized protein;Uncharacterized protein (Fragment);Coagulation factor X;F10 protein	O88947;Q3TBR2;Q3TDB9;Q3U3V1;Q4FJS7	10399662	11643613	12778602	3.06341e+06	8695757	9.31621e+06
_QTVTSLLR_.2	F2	Prothrombin	P19221;Q3TJ94	9847194	8818036	13460367	7621520	6.68492e+06	9.28641e+06
_IQLVEEELDR_.2	Tpm1	Tropomyosin alpha-1 chain;Uncharacterized protein	P58771;Q545Y3	16312831	16336543	5.70275e+06	794312	6859442	9.20118e+06
_AEADVASLNR_.2	Tpm1	Tropomyosin alpha-1 chain	E9Q448	944422	16689573	1.23169e+06	26517466	412990	9.15923e+06
_TTGIVLDSGDGVTHNVPIYEGYALPHAIM[Oxidation (M)]R_.4	Actc1	Actin, alpha cardiac muscle 1;Actin, alpha, cardiac muscle 1;Uncharacterized protein	P68033;Q497E4;Q9CXK3	9606368	14739044	11111276	7430796	2771204	9.13174e+06
_IAIITQR_.2	Ttn	Titin	A2ASS6	10329431	13936867	10161346	4.5238e+06	6.54276e+06	9.09884e+06
_IAEKDEEIDQLKR_.3	Myh1	Myosin-1	Q5SX40	8644940	17329752	8.38228e+06	7016119	3981868	9.07099e+06
_IGGHGAEYGAEALER_.3		GLOBIN domain-containing protein;Alpha-1-globin (Fragment)	Q8BPF4;Q9QWJ3	4638799	5569577	7358365	11586685	16033799	9037445
_TLAFLFSGGQAAEAEGGGGK_.2	Myh4	Myosin-4	Q5SX39	11546459	14658343	11562439	3.12352e+06	4.10521e+06	8.9992e+06
_GQDDLKEQLAMVER_.3	Myh4	Myosin-4	Q5SX39	9529539	20343426	8913324	1.17785e+06	4.92234e+06	8.9773e+06
_PGPIGPAGPR_.2	Col1a2	Collagen alpha-2(I) chain;Fibrillar collagen NC1 domain-containing protein;Fibrillar collagen NC1 domain-containing protein	Q01149;Q3TU64;Q3TX57	10081229	7.6816e+06	8.1949e+06	1.48959e+06	16749953	8.83945e+06
_RGILTLK_.2	Actb	Actin, beta;Actin, cytoplasmic 1;Uncharacterized protein;Uncharacterized protein	B2RRX1;P60710;Q3UAF6;Q3UAF7	7947314	15068504	6856870	9433377	4.83574e+06	8.82836e+06
_IGGHGAEYVAEALER_.3	Hbat1	Alpha-globin	A8DUV1	7657245	7078908	9276352	19916230	15847.5	8.78892e+06
_DQGGYEDFVEGLR_.2	Myl1	Myosin light chain 1/3, skeletal muscle isoform;Uncharacterized protein	P05977;Q545T7	10944587	20756176	8919316	452874	2509114	8.71641e+06
_IYVTGSLSHSAQAK_.3	Vtn	Vitronectin	P29788	7.6485e+06	10219916	11673138	10002583	3.93089e+06	8.69501e+06
_NAYEESLDQLETLK_.2	Myh4	Myosin-4	Q5SX39	12579284	17968314	8.29412e+06	856353	3281526	8.59592e+06
_MPGPLPR_.2	Fmod	Fibromodulin	P50608;Q543D2	8805578	7.54518e+06	9183998	11049548	6.22183e+06	8.56123e+06
_HQGVMVGM[Oxidation (M)]GQK_.3	Actb	Actin, beta;Actin, cytoplasmic 1;Uncharacterized protein;Uncharacterized protein	B2RRX1;P60710;Q3UAF6;Q3UAF7	10132783	9984156	11429033	5.85337e+06	4.84846e+06	8.44956e+06
_IVYSPVAGTRPSESIVVPGNTR_.3	Col12a1	Collagen alpha-1(XII) chain	Q60847	6.02445e+06	5.47059e+06	9836038	12681884	8069994	8416592
_NALAHALQSAR_.2	Myh4	Myosin-4	Q5SX39	8505919	15096541	8404611	5.89695e+06	4.02439e+06	8.38568e+06
_VGQPGAAGPVSPM[Oxidation (M)]C[Carbamidomethyl (C)]PGR_.2	Ahsg	Alpha-2-HS-glycoprotein	P29699;Q3UEK5;Q3UEK9	6949107	7571125	8666374	12896898	5584290	8.33356e+06
_VFLENVIR_.2	Hist2h4;H4c1	Histone H4	B2RTM0;P62806	8724249	5.36487e+06	5.29731e+06	11767410	9299338	8.09064e+06
_GYTLPPHC[Carbamidomethyl (C)]SR_.3	Ckm	Creatine kinase	A0A0J9YKD4	7265868	17847476	6.98684e+06	3.50759e+06	4.54294e+06	8.03014e+06
_HVLATLGEK_.2	Myl1	Myosin light chain 1/3, skeletal muscle isoform;Uncharacterized protein	P05977;Q545T7	9742188	11656105	9004643	5455644	3.84971e+06	7.94166e+06
_MVALMQEK_.2	Myh1	Myosin-1	Q5SX40	7.60773e+06	17145366	7266589	2.94866e+06	4576111	7.90889e+06
_AAAITSDLLESLGR_.2	Postn	Periostin isoform M2	A0A097BW21	6821351	6.73284e+06	11354599	7833685	6.67906e+06	7.88431e+06
_VLGNPSNEEMNAK_.2	Myl1	Myosin light chain 1/3, skeletal muscle isoform;Uncharacterized protein	P05977;Q545T7	6.87154e+06	16615475	6.11927e+06	5.86859e+06	3.6192e+06	7.81881e+06
_ELTYQTEEDRK_.3	Myh1	Myosin-1	Q5SX40	9360521	15368726	7261920	3.13508e+06	3.84516e+06	7.79428e+06
_GQDLSSPAFR_.2	Thbs1	Thrombospondin-1;Thrombospondin 1	P35441;Q8CGB2	7360403	6.72566e+06	8772845	10616160	5386881	7.77239e+06
_LQSIGTENTEENRR_.3	Aldoa	Fructose-bisphosphate aldolase A;Fructose-bisphosphate aldolase	P05064;Q5FWB7	6.9849e+06	14568648	5531587	5.87991e+06	5877705	7.76855e+06
_NAYEESLDQLETLKR_.3	Myh4	Myosin-4	Q5SX39	7783311	15160598	7.70043e+06	4.24321e+06	3.38284e+06	7.65408e+06
_M[Oxidation (M)]VALMQEK_.2	Myh1	Myosin-1	Q5SX40	7.34242e+06	16534303	7.01024e+06	2.83327e+06	4415521	7.62715e+06
_DGIIDKEDLR_.3	Mylpf	Myosin regulatory light chain 2, skeletal muscle isoform;Uncharacterized protein	P97457;Q545G1	7.92577e+06	19583618	7311485	957375	2.16724e+06	7.5891e+06
_DAMVSQLSR_.2	Myh4	Myosin-4	Q5SX39	10180975	16111950	6925792	482151	3969923	7.53416e+06
_GILAADESTGSIAK_.2	Aldoa	Fructose-bisphosphate aldolase A;Fructose-bisphosphate aldolase	P05064;Q5FWB7	6688261	15576108	5.8309e+06	3.51342e+06	5.65734e+06	7.45321e+06
_TVTAMDVVYALK_.2	Hist2h4;H4c1	Histone H4	B2RTM0;P62806	8302765	5103416	8.23143e+06	7510103	7927639	7.41507e+06
_ILLLEAGPK_.2	Coq6	Ubiquinone biosynthesis monooxygenase COQ6, mitochondrial	Q8R1S0	484260	780725	718141	33968328	1.05613e+06	7.40152e+06
_VGINDFC[Carbamidomethyl (C)]PMGFGVK_.2	Bgn	Biglycan	P28653;Q3TNY9	5794862	5677210	8898777	9214763	6648679	7.24686e+06
_LEAGDHPVELLAR_.3	Sparc	Osteonectin;SPARC;Osteonectin;Osteonectin	A0A1L1SSH9;P07214;Q5NCU4;Q5NCU5	5944120	4680174	8824341	11635693	4.71448e+06	7.15976e+06
_NC[Carbamidomethyl (C)]ELFVR_.2	F10	Coagulation factor X;Uncharacterized protein;Uncharacterized protein (Fragment);Coagulation factor X;F10 protein	O88947;Q3TBR2;Q3TDB9;Q3U3V1;Q4FJS7	6.92695e+06	7295838	7.15344e+06	7439136	6823677	7.12781e+06
_SAMPVDAPLC[Carbamidomethyl (C)]LR_.2	Fmod	Fibromodulin	P50608;Q543D2	6471109	7.47138e+06	7.3495e+06	8873763	5.29138e+06	7.09143e+06
_LLPPTQNNR_.2	Col6a1	Collagen alpha-1(VI) chain	Q04857	8745838	5.87637e+06	9690398	5.77985e+06	5137500	7.04599e+06
_LPLQDVYK_.2	Eef1a1	Elongation factor 1-alpha 1;Elongation factor 1-alpha;Elongation factor 1-alpha	P10126;Q3UA81;Q58E64	8.02057e+06	6733689	7858173	4.00941e+06	8580454	7.04046e+06
_SAM[Oxidation (M)]PVDAPLC[Carbamidomethyl (C)]LR_.2	Fmod	Fibromodulin	P50608;Q543D2	6461548	7.33022e+06	7218700	8840364	5224115	7.01499e+06
_PEYDEAGPSIVHR_.2	Actg2	Actin, gamma-enteric smooth muscle;Uncharacterized protein	P63268;Q3UJ36	9122994	15704218	5.28648e+06	1.32053e+06	3.61193e+06	7.00923e+06
_LVENFC[Carbamidomethyl (C)]R_.2	F2	Prothrombin	P19221;Q3TJ94	6.445e+06	8777469	8.13711e+06	5831839	5.19718e+06	6.87772e+06
_NLQQEISDLTEQIAEGGK_.3	Myh1	Myosin-1	Q5SX40	5.47614e+06	9280900	16017993	1248559	1.95488e+06	6.79569e+06
_QKYEETQAELEASQK_.3	Myh4	Myosin-4	Q5SX39	7.20393e+06	12852860	6.69755e+06	4029536	3106775	6778131
_C[Carbamidomethyl (C)]DIDIRKDLYANNVM[Oxidation (M)]SGGTTM[Oxidation (M)]YPGIADR_.4	Acta1	Actin, alpha skeletal muscle	P68134	6355598	17822912	6.05375e+06	254969	3.31383e+06	6.76021e+06
_VVDVPDPPEAVR_.2	Mybpc2	Myosin-binding protein C, fast-type	Q5XKE0	8.17932e+06	11934809	8.18821e+06	2.96949e+06	1.73149e+06	6.60067e+06
_LLLTSTGAGIIDVIK_.2	Chil3	Chitinase-like protein 3	O35744	4386549	2.72319e+06	6.38047e+06	11523184	7.91349e+06	6.58538e+06
_VVAGVAAALAHK_.3	Hbbt1	Beta-globin	A8DUM2	4169745	8707488	4.94787e+06	2.81123e+06	12281866	6.58364e+06
_VDAPSLK_.2	Dcn	Decorin	P28654;Q3UKR1	7.63844e+06	6166232	9160931	6.40486e+06	3.53818e+06	6.58173e+06
_IGGIGTVPVGR_.2	Eef1a1	Elongation factor 1-alpha 1;Elongation factor 1-alpha;Elongation factor 1-alpha	P10126;Q3UA81;Q58E64	6.06207e+06	4994610	5.76265e+06	8826351	7.01113e+06	6.53136e+06
_DFPNLAFIR_.2	Prelp	Uncharacterized protein;LRRNT domain-containing protein;Prolargin	Q543S0;Q8CAZ9;Q9JK53	7161627	4966861	15268699	2.69279e+06	2.47586e+06	6.51317e+06
_LQDAEEHVEAVNSK_.3	Myh4	Myosin-4	Q5SX39	99055.6	16584227	5.10847e+06	5.8227e+06	4.80113e+06	6.48312e+06
_IVEVFEIGPK_.2	Col12a1	Collagen alpha-1(XII) chain	Q60847	6.40975e+06	5491893	9328912	5.60575e+06	5557372	6.47873e+06
_SLLQAVANLPYK_.2	Col12a1	Collagen alpha-1(XII) chain	Q60847	6.15375e+06	4.6024e+06	10586843	5816253	5019525	6.43576e+06
_TPGAMEHELVLHQLR_.3	Myh1	Myosin-1	Q5SX40	5.79681e+06	14230889	5313705	2.28464e+06	3.84392e+06	6.29399e+06
_ALQEAHQQTLDDLQAEEDKVNTLTK_.4	Myh1	Myosin-1	Q5SX40	6.98035e+06	12756622	4.37134e+06	4.2451e+06	3058916	6.28247e+06
_QVLNQIDKVK_.3	Ahsg	Alpha-2-HS-glycoprotein	P29699;Q3UEK5;Q3UEK9	110914	95922	2.12405e+06	28867522	157078	6.2711e+06
_M[Oxidation (M)]QGTLEDQIISANPLLEAFGNAK_.3	Myh1	Myosin-1	Q5SX40	2441454	2807687	23316084	1.99182e+06	699590	6.25133e+06
_TGPVGPAGLAGK_.2	Col11a2	Procollagen, type XI, alpha 2;Collagen alpha-2(XI) chain	I7HJS8;Q64739	8634177	5.89031e+06	7.2488e+06	1.08982e+06	8353773	6.24337e+06
_ILYADFK_.2	Myh1	Myosin-1	Q5SX40	6.04957e+06	11122628	5970735	4.13252e+06	3779129	6.21091e+06
_LGPLVEQGR_.2	Apoe	Apolipoprotein E;Uncharacterized protein;Uncharacterized protein;Apoe protein;Apoe protein	P08226;Q3TXU4;Q3UBS0;Q4FK40;Q6GTX3	4938818	4.35026e+06	7047675	9337946	5.06892e+06	6.14872e+06
_DDQVFSMNPPK_.2	Myh4	Myosin-4	Q5SX39	8873901	14001222	4.95202e+06	226707	2.6501e+06	6.14079e+06
_LC[Carbamidomethyl (C)]AIPNLR_.2	Alb	Albumin;Serum albumin	P07724;Q546G4	5.84698e+06	5745314	7.6438e+06	3.16748e+06	8254812	6.13168e+06
_RANLMQAEIEELR_.3	Myh4	Myosin-4	Q5SX39	6.48877e+06	11570906	6218947	3420104	2.87802e+06	6.11535e+06
_LGEYGFQNAILVR_.2	Alb	Albumin;Serum albumin	P07724;Q546G4	4594839	3911347	7399548	9650225	4.69698e+06	6.05059e+06
_ELENEVENEQKR_.3	Myh4	Myosin-4	Q5SX39	7.13962e+06	11793936	5.68491e+06	2.47823e+06	3052403	6.02982e+06
_TTGIVMDSGDGVTHTVPIYEGYALPHAILR_.4	Actb	Actin, beta;Actin, cytoplasmic 1;Uncharacterized protein;Uncharacterized protein	B2RRX1;P60710;Q3UAF6;Q3UAF7	3.93426e+06	3.59641e+06	4.50972e+06	9705190	8.26781e+06	6.00268e+06
_DLEEATLQHEATAAALR_.3	Myh4	Myosin-4	Q5SX39	6.68902e+06	12426610	4294374	4050317	2.49763e+06	5.99159e+06
_DLEEATLQHEATAATLR_.3	Myh1	Myosin-1	Q5SX40	3.99392e+06	13426409	4522563	4.95359e+06	2568913	5.89308e+06
_LHVDPENFR_.2	Hbbt1	Beta-globin	A8DUK2	5709004	6.40226e+06	6764098	1.35792e+06	9203142	5.88728e+06
_QLDEKDAMVSQLSR_.3	Myh4	Myosin-4	Q5SX39	3.95626e+06	10288155	5473292	7520797	2187722	5.88524e+06
_IIDGVPVEITEK_.2	Postn	Periostin isoform M2	A0A097BW21	5240559	5.24392e+06	6.91484e+06	7.00061e+06	4910590	5.86211e+06
_[Acetyl (Protein N-term)]SSDAEMAVFGEAAPYLR_.2	Myh1	Myosin-1	Q5SX40	2.54301e+06	5395521	19706012	1.28845e+06	347402	5.85608e+06
_LINELTAQR_.2	Myh1	Myosin-1	Q5SX40	4326929	11558497	3859886	6.35242e+06	2.97151e+06	5.81385e+06
_KATDAEADVASLNR_.3	Tpm1	Tropomyosin alpha-1 chain;Uncharacterized protein	P58771;Q545Y3	9401017	9975288	3.56607e+06	2.07842e+06	3904315	5.78502e+06
_DNLSPPLGQC[Carbamidomethyl (C)]LTER_.2	F2	Prothrombin	P19221;Q3TJ94	7.033e+06	7.07947e+06	7780331	1.97138e+06	4.64758e+06	5.70235e+06
_VIQYFATIAVTGDK_.2	Myh4	Myosin-4	Q5SX39	6644023	11800158	4.52621e+06	2.01599e+06	3.30722e+06	5.65872e+06
_LHVDPENFR_.3	Hbbt1	Beta-globin	A8DUK2	5961364	5.4708e+06	7056750	1.82727e+06	7808036	5.62484e+06
_LGSSEVEQVQLVVDGVK_.2	Ckm	Creatine kinase	A0A0J9YKD4	5855817	13193360	4548940	2057711	2457587	5622683
_GLINLSK_.2	Dcn	Decorin	P28654;Q3UKR1	5.98833e+06	5.12193e+06	7607314	6.22588e+06	3.0658e+06	5.60185e+06
_VNSQSLSPYLFR_.2	Spp2	Secreted phosphoprotein 2;Secreted phosphoprotein 24	Q711L0;Q8K1I3	5.69052e+06	3.84766e+06	6644994	8527817	3220382	5.58627e+06
_GTLLAVER_.2	Thbs1	Thrombospondin-1;Thrombospondin 1	P35441;Q8CGB2	5.98875e+06	4.48899e+06	6.67871e+06	6.10537e+06	4541041	5.56057e+06
_TGAIVDVPVGEELLGR_.2	Atp5f1a	ATP synthase subunit alpha, mitochondrial	Q03265	4614604	5800153	7.03496e+06	7.07728e+06	3.22719e+06	5.55084e+06
_VAPEEHPTLLTEAPLNPK_.2	Actc1	Actin, alpha cardiac muscle 1;Actin, alpha, cardiac muscle 1;Uncharacterized protein	P68033;Q497E4;Q9CXK3	5.20795e+06	11947205	4.01535e+06	3994492	2.42113e+06	5.51723e+06
_LNYKPQEEYPDLSK_.3	Ckm	Creatine kinase;Creatine kinase M-type	A2RTA0;P07310	4975260	13301190	5180281	1.85375e+06	2.24812e+06	5.51172e+06
_WDPAPGPVQQYR_.2	Col12a1	Collagen alpha-1(XII) chain	Q60847	4.89461e+06	4098165	5.86865e+06	6573823	5875329	5.46211e+06
_TTDAEFHTFFNEK_.3	F2	Prothrombin	P19221;Q3TJ94	3.35349e+06	3870820	5.61521e+06	10112457	4202880	5430971
_IWHHTFYNELR_.3	Actb	Actin, beta;Actin, cytoplasmic 1;Uncharacterized protein;Uncharacterized protein	B2RRX1;P60710;Q3UAF6;Q3UAF7	4.49917e+06	12367691	4968231	2.88544e+06	2.40287e+06	5.42468e+06
_VAAAFPGDVDR_.2	Pygm	Glycogen phosphorylase, muscle form	Q9WUB3	6.236e+06	9835036	6651626	1483797	2.81276e+06	5.40384e+06
_EFEMSNLQSK_.2	Myh1	Myosin-1	Q5SX40	6.12338e+06	12448073	3.62853e+06	1.82233e+06	2.96498e+06	5.39746e+06
_DGEAGAQGAPGPAGPAGER_.2	Col1a1	Collagen alpha-1(I) chain	P11087	5.7871e+06	5392934	5.72279e+06	536261	9389607	5.36574e+06
_GYSVPTAAC[Carbamidomethyl (C)]R_.2	Spp2	Secreted phosphoprotein 2;Secreted phosphoprotein 24	Q711L0;Q8K1I3	4.80891e+06	3.61467e+06	4.05592e+06	10570578	3754252	5.36087e+06
_YFDSFGDLSSASAIMGNAK_.2	Hbbt1	Beta-globin	A8DUK2	2.42701e+06	2936860	6254577	8611418	6.33424e+06	5312821
_SIDDLEDELYAQK_.2	Tpm1	Tropomyosin alpha-1 chain;Uncharacterized protein	P58771;Q545Y3	7360179	8.24952e+06	3.71215e+06	4350501	2.80034e+06	5294539
_IGEHTPSALAIMENANVLAR_.3	Aldoa	Fructose-bisphosphate aldolase A;Fructose-bisphosphate aldolase	P05064;Q5FWB7	4.49299e+06	9715049	4920912	4.02296e+06	3.29803e+06	5.28999e+06
_SSFVAPLEK_.2	Serpinf1	Pigment epithelium-derived factor	P97298	5218693	4.55537e+06	6128040	6136653	4.05449e+06	5.21865e+06
_EQLAMVER_.2	Myh1	Myosin-1	Q5SX40	6581302	11731993	4.14336e+06	272561	3.10123e+06	5.16609e+06
_IAEKDEEIDQLKR_.4	Myh1	Myosin-1	Q5SX40	4.71091e+06	10068088	4.68898e+06	4.1757e+06	2.09056e+06	5.14685e+06
_VITAFNDGLNHLDSLK_.3	Hbbt1	Beta-globin	A8DUK2	3.50441e+06	4.49268e+06	5317712	4.90902e+06	7489046	5.14257e+06
_YWEIFPNTFR_.2	Dcn	Decorin	P28654;Q3UKR1	4.30819e+06	4493573	9644198	5.06608e+06	2.16711e+06	5.13583e+06
_HQGVM[Oxidation (M)]VGMGQK_.3	Actb	Actin, beta;Actin, cytoplasmic 1;Uncharacterized protein;Uncharacterized protein	B2RRX1;P60710;Q3UAF6;Q3UAF7	8886784	4928955	4.06515e+06	4.88119e+06	2.86407e+06	5.12523e+06
_EISPDTTLLDLQNNDISELRK_.3	Bgn	Biglycan	P28653;Q3TNY9	4.00814e+06	3.48688e+06	6101224	7905555	3.86217e+06	5.0728e+06
_LQDLVDKLQTK_.3	Myh4	Myosin-4	Q5SX39	2.49444e+06	6.03543e+06	4859748	10066674	1.86355e+06	5.06397e+06
_VIFLENYR_.2	Pygm	Glycogen phosphorylase, muscle form	Q9WUB3	5.52766e+06	9105516	5995851	2.06366e+06	2.50378e+06	5.03929e+06
_TPGAMEHELVLHQLR_.4	Myh1	Myosin-1	Q5SX40	5004979	9621435	4815987	2.46031e+06	3152178	5.01098e+06
_QEYDESGPSIVHR_.3	Actb	Actin, beta;Actin, cytoplasmic 1;Uncharacterized protein;Uncharacterized protein	B2RRX1;P60710;Q3UAF6;Q3UAF7	5345403	3.52202e+06	4748152	3.943e+06	7.44792e+06	5.0013e+06
_GTPGESGAAGPSGPIGSR_.2	Col1a2	Collagen alpha-2(I) chain;Fibrillar collagen NC1 domain-containing protein;Fibrillar collagen NC1 domain-containing protein	Q01149;Q3TU64;Q3TX57	4456643	4.46316e+06	4.25267e+06	5289785	6354547	4.96336e+06
_TYFPHFDVSHGSAQVK_.4	Hbat1	Alpha-globin	A8DUV1	2.89572e+06	3.15426e+06	4184214	9297206	5260959	4.95847e+06
_ISTVELEDLKR_.3	Aspn	Aspn protein;Asporin	A6H6K1;Q99MQ4	5255556	4.0231e+06	6.23901e+06	5.21202e+06	4013371	4.94861e+06
_VYDPSTSSLSVR_.2	Col12a1	Collagen alpha-1(XII) chain	Q60847	4.35564e+06	3828894	6865261	4.74998e+06	4.93968e+06	4.94789e+06
_LEEAGGATSAQIEMNK_.2	Myh1	Myosin-1	Q5SX40	5.9591e+06	11249696	4.22603e+06	318489	2.86146e+06	4.92295e+06
_TLMSPLGITR_.2	Serpina1b	Alpha-1-antitrypsin 1-2	P22599	4.1585e+06	4.70693e+06	4760716	6.43052e+06	4471299	4.90559e+06
_ITKVDAPSLK_.3	Dcn	Decorin	P28654;Q3UKR1	6.85777e+06	5529769	8.24101e+06	649353	3.18835e+06	4.89325e+06
_ILGPLSYSK_.2	Lum	Lumican	P51885	4903640	3755041	5697739	6211552	3.8702e+06	4.88763e+06
_YGFYTHVFR_.3	F2	Prothrombin	P19221;Q3TJ94	5599638	5.50921e+06	6.77304e+06	2.54634e+06	3921032	4.86985e+06
_AADKDTC[Carbamidomethyl (C)]FSTEGPNLVTR_.3	Alb	Albumin;Serum albumin	P07724;Q546G4	3.04903e+06	3644633	4062997	8671920	4.78876e+06	4.84347e+06
_VVDLLAPYAK_.2	Atp5f1b	ATP synthase subunit beta, mitochondrial	P56480	4610909	7920856	5.08671e+06	3.97632e+06	2.47465e+06	4.81389e+06
_RVPAPTNLQFTEVTPESFR_.3	Col12a1	Collagen alpha-1(XII) chain	Q60847	4823233	4.127e+06	7124727	2.92473e+06	4918267	4.78359e+06
_ILLAELEQLK_.2	Vim	Vimentin	P20152;Q5FWJ3	6464279	3.99856e+06	7571009	1.22171e+06	4657549	4.78262e+06
_LEDAC[Carbamidomethyl (C)]QGDSGGPHVTR_.3	F10	Coagulation factor X;Uncharacterized protein;Uncharacterized protein (Fragment);Coagulation factor X;F10 protein	O88947;Q3TBR2;Q3TDB9;Q3U3V1;Q4FJS7	5040109	4.7492e+06	5434983	3.83707e+06	4752092	4.76269e+06
_DLPETLNELHLDHNK_.3	Bgn	Biglycan	P28653;Q3TNY9	5.95605e+06	4.67514e+06	6483954	2.63202e+06	4.03048e+06	4.75553e+06
_DTFAAMGR_.2	Mylpf	Myosin regulatory light chain 2, skeletal muscle isoform;Uncharacterized protein	P97457;Q545G1	3.58964e+06	13858398	3.83105e+06	1.25003e+06	1.22645e+06	4.75111e+06
_VPTPNVSVVDLTC[Carbamidomethyl (C)]R_.2	Gapdh	Glyceraldehyde-3-phosphate dehydrogenase	A0A0A0MQF6;D2KHZ9;P16858	3.5768e+06	8121483	4906286	3.43149e+06	3572762	4721765
_ELLASVTAPEK_.2	Serpinf1	Pigment epithelium-derived factor	P97298	5265927	4746829	6.23252e+06	2.8201e+06	4.4851e+06	4.7101e+06
_ADDGRPFPQVIK_.3	Aldoa	Fructose-bisphosphate aldolase A;Fructose-bisphosphate aldolase	P05064;Q5FWB7	4745611	8.26022e+06	4872097	2.97827e+06	2.65989e+06	4.70322e+06
_ALANSLAC[Carbamidomethyl (C)]QGK_.2	Aldoa	Fructose-bisphosphate aldolase A;Fructose-bisphosphate aldolase	P05064;Q5FWB7	3282666	9192716	4.09393e+06	3.86289e+06	3.04183e+06	4.6948e+06
_APLIPMEHC[Carbamidomethyl (C)]TTR_.3	Sparc	Osteonectin;SPARC;Osteonectin;Osteonectin	A0A1L1SSH9;P07214;Q5NCU4;Q5NCU5	4184740	4.50583e+06	5125179	4.78826e+06	4797347	4.68027e+06
_RLEAGDHPVELLAR_.3	Sparc	Osteonectin;SPARC;Osteonectin;Osteonectin	A0A1L1SSH9;P07214;Q5NCU4;Q5NCU5	5071517	3.79429e+06	4.97025e+06	6034975	3.44613e+06	4.66343e+06
_VAPLGAELQESAR_.2	Apoa1	Apolipoprotein A-I;Uncharacterized protein	Q00623;Q3V2G1	4.3817e+06	3.08005e+06	4.1431e+06	6891075	4730131	4.64521e+06
_LSFEGELTK_.2	Serpinf1	Pigment epithelium-derived factor	P97298	4.76085e+06	3.99007e+06	5790854	5.32253e+06	3128909	4.59864e+06
_NEELDAMMK_.2	Mylpf	Myosin regulatory light chain 2, skeletal muscle isoform;Uncharacterized protein	P97457;Q545G1	3.91592e+06	12805667	3771787	775949	1.71353e+06	4.59657e+06
_IPPGVFSK_.2	Prelp	Uncharacterized protein;LRRNT domain-containing protein;Prolargin	Q543S0;Q8CAZ9;Q9JK53	6.02689e+06	3.9282e+06	6.31797e+06	4433076	2.27374e+06	4.59597e+06
_YAMVYGYNAAYNR_.2	Mgp	Matrix Gla protein;Matrix Gla protein;Matrix Gla protein;Matrix Gla protein (Fragment)	P19788;Q3TVX6;Q6NSS4;Q8VEK8	3.43854e+06	2.13718e+06	2.88172e+06	9957067	4547945	4.59249e+06
_TKYETDAIQR_.3	Myh1	Myosin-1	Q5SX40	6.02355e+06	7.43991e+06	4.86374e+06	2.15123e+06	2.47896e+06	4.59148e+06
_GLQHLYALVLVNNK_.3	Bgn	Biglycan	P28653;Q3TNY9	5.96559e+06	4.02851e+06	4785737	4.79386e+06	3.37341e+06	4589419
_HLFSVLVK_.2	Chil3	Chitinase-like protein 3	O35744	2.50191e+06	2.01272e+06	2.4825e+06	8869417	7041276	4.58157e+06
_LITAIGDVVNHDPAVGDR_.3	Pygm	Glycogen phosphorylase, muscle form	Q9WUB3	5.48777e+06	7.78297e+06	5821271	906641	2.50775e+06	4.50128e+06
_HQGVM[Oxidation (M)]VGM[Oxidation (M)]GQK_.3	Actb	Actin, beta;Actin, cytoplasmic 1;Uncharacterized protein;Uncharacterized protein	B2RRX1;P60710;Q3UAF6;Q3UAF7	7010723	4.69959e+06	5.03749e+06	3.33699e+06	2.38293e+06	4.49354e+06
_TLGPALLEK_.2	Eno3	Beta-enolase	P21550	4.57351e+06	9435419	3708578	2.3926e+06	2.29926e+06	4.48188e+06
_QVLNQIDK_.2	Ahsg	Alpha-2-HS-glycoprotein	P29699;Q3UEK5;Q3UEK9	10571040	3.04251e+06	3.23781e+06	1.87529e+06	3.67991e+06	4.48131e+06
_GTFASLSELHC[Carbamidomethyl (C)]DK_.3	Hbbt1	Beta-globin	A8DUK2	4805278	5.2714e+06	6.33884e+06	1.29094e+06	4.62998e+06	4.46729e+06
_IQIEGDPDFR_.2	Postn	Periostin isoform M2	A0A097BW21	4.10789e+06	3.80844e+06	4.86884e+06	5946283	3.56958e+06	4.46021e+06
_LSPVAEEFRDR_.3	Apoa1	Apolipoprotein A-I;Uncharacterized protein	Q00623;Q3V2G1	2511728	2.27982e+06	3.87363e+06	9715950	3.80976e+06	4.43818e+06
_ASYSAVSLYGNPVR_.2	Dcn	Decorin	P28654;Q3UKR1	5237483	4304306	6.33074e+06	3531209	2548039	4.39036e+06
_LIQDVWGIEGPIDAAFTR_.2	Vtn	Vitronectin	P29788	2.39232e+06	2.7499e+06	9162330	4.79446e+06	2.48068e+06	4.31594e+06
_QASILQYLR_.2	F9	Christmas factor (Fragment);Coagulation factor IX	A0JLY3;P16294	3.78846e+06	3.34644e+06	5.53438e+06	5963534	2.94597e+06	4.31576e+06
_VVHC[Carbamidomethyl (C)]SDLGLTSVPNNIPFDTR_.3	Aspn	Aspn protein;Asporin	A6H6K1;Q99MQ4	4270169	2811152	4.52134e+06	6826137	3048350	4.29543e+06
_SITLFVQEDR_.2	Thbs1	Thrombospondin-1;Thrombospondin 1	P35441;Q8CGB2	4618104	3.92347e+06	4.21296e+06	5.21923e+06	3.47891e+06	4.29053e+06
_LIVGFPAYGHTFILSDPSK_.3	Chil3	Chitinase-like protein 3	O35744	2179860	1.9559e+06	3.12811e+06	8838361	5.26497e+06	4.27344e+06
_LTGMAFR_.2	Gapdh	Glyceraldehyde-3-phosphate dehydrogenase	A0A0A0MQF6;D2KHZ9;P16858	2.88287e+06	8628721	3.5262e+06	2.85448e+06	3.4282e+06	4.26409e+06
_RGTGGVDTAAVGAVFDISNADR_.3	Ckm	Creatine kinase	A0A0J9YKD4	4001753	10294939	3409738	1.67703e+06	1.90891e+06	4.25847e+06
_AITDAAM[Oxidation (M)]MAEELKK_.3	Myh1	Myosin-1	Q5SX40	5466327	6800485	4999841	2.3e+06	1.67353e+06	4.24804e+06
_MDVLAQEVALLK_.2	Clec3b	Tetranectin;C-type lectin domain family 3, member b	P43025;Q8CFZ6	3469811	3.27435e+06	8027600	3684061	2.75481e+06	4.24213e+06
_LC[Carbamidomethyl (C)]YVALDFENEMATAASSSSLEK_.3	Actc1	Actin, alpha cardiac muscle 1;Actin, alpha, cardiac muscle 1;Uncharacterized protein	P68033;Q497E4;Q9CXK3	4697916	9929650	2.91361e+06	2.28613e+06	1367339	4.23893e+06
_SPQELLC[Carbamidomethyl (C)]GASLISDR_.2	F2	Prothrombin	P19221;Q3TJ94	3.77622e+06	3.29954e+06	7160138	3.57117e+06	3316880	4.22479e+06
_DAGTIAGLNVLR_.2	Hspa8	Heat shock cognate 71 kDa protein;Uncharacterized protein;Uncharacterized protein;Uncharacterized protein	P63017;Q3TH56;Q3TQ13;Q3UBA6	4.10394e+06	3.271e+06	5.20816e+06	6066106	2.26449e+06	4.18274e+06
_KQFLEELLTTQC[Carbamidomethyl (C)]DR_.3	Mylpf	Myosin regulatory light chain 2, skeletal muscle isoform;Uncharacterized protein	P97457;Q545G1	4072741	9710973	3.90199e+06	1.34852e+06	1.67969e+06	4.14278e+06
_KDLYANNVMSGGTTM[Oxidation (M)]YPGIADR_.3	Acta1	Actin, alpha skeletal muscle	P68134	5116882	6858030	4451870	2.74849e+06	1.4048e+06	4.11601e+06
_AVDSLVPIGR_.2	Atp5f1a	ATP synthase subunit alpha, mitochondrial	Q03265	3.85642e+06	5.87917e+06	4.15917e+06	4.51431e+06	2.06246e+06	4.09431e+06
_VQPYLDEFQK_.2	Apoa1	Apolipoprotein A-I;Uncharacterized protein	Q00623;Q3V2G1	4.56146e+06	3.32257e+06	4.42782e+06	2.96149e+06	5079109	4.07049e+06
_SIPDNAFQSFGR_.2	Chad	Chondroadherin;Uncharacterized protein	O55226;Q3TYW1	4561621	1.94913e+06	4481868	7.0782e+06	2.22347e+06	4.05886e+06
_ATDAEADVASLNR_.2	Tpm1	Tropomyosin alpha-1 chain;Uncharacterized protein	P58771;Q545Y3	6.82019e+06	6942228	2.71163e+06	1.39226e+06	2.39324e+06	4.05191e+06
_VVELTQGLR_.2	Clec11a	C-type lectin domain family 11 member A	O88200	4.13449e+06	3226190	4442185	5.14482e+06	3288417	4.04722e+06
_VGQPGAAGPVSPMC[Carbamidomethyl (C)]PGR_.3	Ahsg	Alpha-2-HS-glycoprotein	P29699;Q3UEK5;Q3UEK9	3057301	4727791	4325003	5.21789e+06	2.86345e+06	4.03829e+06
_LFYAPTSGGPEELVPIPGNTNYAILR_.3	Col12a1	Collagen alpha-1(XII) chain	Q60847	2.42687e+06	1.78184e+06	10380101	2.97045e+06	2602197	4.03229e+06
_SVPMVPPGIK_.2	Lum	Lumican	P51885	3.69893e+06	3.45021e+06	3893564	5.11071e+06	3.81658e+06	3.994e+06
_QFLEELLTTQC[Carbamidomethyl (C)]DR_.2	Mylpf	Myosin regulatory light chain 2, skeletal muscle isoform;Uncharacterized protein	P97457;Q545G1	3.88685e+06	8081512	5274651	1.275e+06	1.44406e+06	3.99242e+06
_DFADMPNLR_.2	Ogn	Mimecan	Q543C5;Q62000	4.64422e+06	3877556	5480025	3499232	2.43861e+06	3987930
_SC[Carbamidomethyl (C)]EPTVPFPC[Carbamidomethyl (C)]GR_.2	F9	Christmas factor (Fragment);Coagulation factor IX	A0JLY3;P16294	3.87671e+06	4.13591e+06	3802415	3854123	4238120	3.98145e+06
_VVQC[Carbamidomethyl (C)]SDLGLDK_.2	Dcn	Decorin	P28654;Q3UKR1	6.41474e+06	4246322	4721976	1.41328e+06	3049886	3.96924e+06
_[Acetyl (Protein N-term)]SEQSIC[Carbamidomethyl (C)]QAR_.2	Evl	Ena/VASP-like protein	P70429;Q6PB99	26339.3	31489.9	184663	19541686	46448.1	3.96613e+06
_LYLSHNQLSEIPLNLPK_.3	Aspn	Aspn protein;Asporin	A6H6K1;Q99MQ4	4.23122e+06	2.94656e+06	5220441	4.44279e+06	2964834	3.96117e+06
_LIFAC[Carbamidomethyl (C)]HEK_.2	S100a9	Protein S100-A9;Uncharacterized protein	P31725;Q3UP42	2.73989e+06	1954534	1.60992e+06	3438952	10023058	3.95327e+06
_AGTLDLSLSLPGK_.2	Thbs1	Thrombospondin-1;Thrombospondin 1	P35441;Q8CGB2	4441166	3396706	4422884	3.95669e+06	3.43605e+06	3.9307e+06
_ELQAFENIEDEIK_.2	Casq1	Calsequestrin-1;Calsequestrin	O09165;Q6P3C3	5.37613e+06	7751032	4196820	286602	1.9397e+06	3.91006e+06
_GSPQNLVTK_.2	Col12a1	Collagen alpha-1(XII) chain	Q60847	3.18819e+06	1.90438e+06	5325837	4553171	4549436	3.9042e+06
_GIAPWQVMLFR_.2	F2	Prothrombin	P19221;Q3TJ94	2.73131e+06	3.53333e+06	7203483	3.83154e+06	2.168e+06	3.89353e+06
_LIANPLC[Carbamidomethyl (C)]NSR_.2	Habp2	Hyaluronan-binding protein 2	E9Q092;E9QM92;Q3V1J8;Q8K0D2	2.82124e+06	2.48077e+06	4388444	6.83694e+06	2.92931e+06	3.89134e+06
_M[Oxidation (M)]VGMGQK_.2	Acta2	Uncharacterized protein	Q8CF71	4.64388e+06	4.64526e+06	5272503	2.68332e+06	2.19792e+06	3.88857e+06
_QLLLTADDR_.2	Aldoa	Fructose-bisphosphate aldolase A;Fructose-bisphosphate aldolase	P05064;Q5FWB7	4.13772e+06	8501209	3570026	580417	2.50149e+06	3.85817e+06
_HAYFYPPLKR_.3	Ibsp	Bone sialoprotein 2	Q3TRM5;Q61711	2.35016e+06	3.43975e+06	3788776	7.08772e+06	2561400	3.84556e+06
_TLYGFGG_.1	Hist2h4;H4c1	Histone H4	B2RTM0;P62806	3.43435e+06	2303949	2.96289e+06	7.06536e+06	3.37402e+06	3828113
_YWEIQPATFR_.2	Aspn	Aspn protein;Asporin	A6H6K1;Q99MQ4	3.92931e+06	2973341	4.75056e+06	4.48804e+06	2.99785e+06	3.82782e+06
_VGINDFC[Carbamidomethyl (C)]PM[Oxidation (M)]GFGVK_.2	Bgn	Biglycan	P28653;Q3TNY9	3.98172e+06	2241251	5.34507e+06	5.20534e+06	2.18151e+06	3.79098e+06
_VSWDPSPSPVLGYK_.2	Col12a1	Collagen alpha-1(XII) chain	Q60847	4298753	3.32311e+06	5.79398e+06	3.10818e+06	2.28477e+06	3.76176e+06
_FADLSEAANR_.2	Vim	Vimentin	P20152;Q5FWJ3	4617660	3.01453e+06	4.61776e+06	2.93483e+06	3.58589e+06	3.75413e+06
_NNVILQPLQPDTPYK_.2	Col12a1	Collagen alpha-1(XII) chain	Q60847	3.95711e+06	3.13405e+06	5.34666e+06	2.47147e+06	3.82385e+06	3.74663e+06
_ILLTPMAAGSR_.2	Col12a1	Collagen alpha-1(XII) chain	Q60847	2.35038e+06	3163462	3718363	5728950	3.72295e+06	3.73682e+06
_MVGM[Oxidation (M)]GQK_.2	Acta2	Uncharacterized protein	Q8CF71	4.21913e+06	4664276	4.43544e+06	3.05075e+06	2.30395e+06	3.73471e+06
_SYHIFYQIMSNK_.3	Myh1	Myosin-1	Q5SX40	4619284	8441806	3.18624e+06	399072	1.97834e+06	3.72495e+06
_KDLYANNVM[Oxidation (M)]SGGTTMYPGIADR_.3	Acta1	Actin, alpha skeletal muscle	P68134	4573000	6.35471e+06	3.99965e+06	2492929	1.1393e+06	3.71192e+06
_LSPVAEEFR_.2	Apoa1	Apolipoprotein A-I;Uncharacterized protein	Q00623;Q3V2G1	5.10552e+06	3.16045e+06	4384429	1.18437e+06	4652955	3.69754e+06
_AINTFPYR_.2	Col12a1	Collagen alpha-1(XII) chain	Q60847	3.29331e+06	3.08661e+06	4228409	3.81698e+06	4.01841e+06	3.68874e+06
_AAGPLESSGKEEITQLKER_.3	Rrbp1	Ribosome-binding protein 1	A2AVJ7;Q99PL5	4.24715e+06	3.91334e+06	7708624	15661	2.55601e+06	3.68816e+06
_SSQSQPSFPWQVR_.2	Proz	Proz protein;Vitamin K-dependent protein Z	Q05CL2;Q9CQW3	3.09293e+06	3.22064e+06	4321413	5474870	2114156	3.6448e+06
_GIFPVLC[Carbamidomethyl (C)]K_.2	Pkm	Pyruvate kinase PKM	P52480	3.24785e+06	5430441	3786885	2.76076e+06	2.9891e+06	3.64301e+06
_C[Carbamidomethyl (C)]NGVLEGIR_.2	Myh1	Myosin-1	Q5SX40	2.69863e+06	4868702	4.3274e+06	4542446	1.75262e+06	3.63796e+06
_LIVDELR_.2	Meioc	Meiosis-specific coiled-coil domain-containing protein MEIOC	A2AG06	4134045	6.56566e+06	4.46017e+06	1.0231e+06	1.98445e+06	3.63348e+06
_ILVDLER_.2	Pygm	Glycogen phosphorylase, muscle form	Q9WUB3	4134045	6.56566e+06	4.46017e+06	1.0231e+06	1.98445e+06	3.63348e+06
_IEAQNKPFDAK_.3	Myh1	Myosin-1	Q5SX40	4265059	7.55492e+06	4.13926e+06	1.36888e+06	825527	3.63073e+06
_DGIIDKEDLR_.2	Mylpf	Myosin regulatory light chain 2, skeletal muscle isoform;Uncharacterized protein	P97457;Q545G1	3.52253e+06	9878808	3.15065e+06	404187	1159289	3.62309e+06
_LFPSGLDQK_.2	Calr	Calreticulin;Calreticulin;Uncharacterized protein (Fragment)	B2MWM9;P14211;Q3UWP8	3.68253e+06	2565207	3.85152e+06	4.34121e+06	3.51608e+06	3.59131e+06
_LGEHNINVLEGNEQFIDAAK_.3	Prss1	Protease, serine 1 (trypsin 1)	Q9Z1R9	4.03308e+06	3034917	4695729	3.85942e+06	2.16523e+06	3.55767e+06
_ENLDRDIALLK_.3	F2	Prothrombin	P19221;Q3TJ94	2.35295e+06	2.67176e+06	4.32808e+06	5.46407e+06	2.87476e+06	3.53832e+06
_SEPATLLQPVTIR_.2	Mybpc2	Myosin-binding protein C, fast-type	Q5XKE0	4356175	6.52295e+06	4773430	1.3833e+06	593878	3.52595e+06
_ANLM[Oxidation (M)]QAEIEELR_.2	Myh4	Myosin-4	Q5SX39	5158197	5.32202e+06	3.95347e+06	1.80045e+06	1.39403e+06	3.52563e+06
_SGLGSQVGLM[Oxidation (M)]PGSVGPVGPR_.2	Col5a2	Collagen alpha-2(V) chain	Q3U962	3680261	3.19992e+06	3.78264e+06	2.06294e+06	4822870	3.50973e+06
_LVIIESDLER_.2	Tpm1	Tropomyosin alpha-1 chain;Uncharacterized protein	P58771;Q545Y3	6.88141e+06	6119956	2.44696e+06	292746	1778536	3.50392e+06
_IGLFGGAGVGK_.2	Atp5f1b	ATP synthase subunit beta, mitochondrial	P56480	3.35364e+06	5.94223e+06	3.42704e+06	2.38208e+06	2.22578e+06	3.46615e+06
_ISPEAFKPLVK_.2	Dcn	Decorin	P28654;Q3UKR1	3.70607e+06	3.06664e+06	4339720	3708222	2453980	3.45493e+06
_VGVNDFC[Carbamidomethyl (C)]PTVPK_.2	Aspn	Aspn protein;Asporin	A6H6K1;Q99MQ4	3544935	2.4588e+06	4.1842e+06	4013739	3.00044e+06	3440422
_SSDAVAGPASSLK_.2	Col6a3	Collagen, type VI, alpha 3	E9PWQ3	3865384	2.64364e+06	4120666	4.21457e+06	2304756	3.4298e+06
[truncated: 26,553 more rows]
