# Supplementary material for: Deep coverage and quantification of the bone proteome provides enhanced opportunities for new discoveries in skeletal biology and disease
Source: PLoS One. 2023 Oct 10;18(10):e0292268. doi: 10.1371/journal.pone.0292268 (PMC10564166; doi:10.1371/journal.pone.0292268)
Supplement: S3 Table — A) Over Enrichment Analysis results showing 1573 GO terms identified in analysis of 5 Wild-Type femurs. (XLSX) [file pone.0292268.s004.xlsx]

## Sheet: Supp_Table_S3A
Supplemental Table 3_S3A Over Enrichment Analysis Output
1573 GO terms identified
p-value	q-value	term_goid	term_category	term_level	pathway	members_input_overlap	members_input_overlap_geneids	size	effective_size	count	GeneRatio non-corrected	GeneRatio
1.2e-178	3.11e-176	GO:0044444	c	3	cytoplasmic part	98386; 54563; 229663; 98660; 21917; 65972; 229877; 66046; 66052; 66054; 66071; 140781; 66108; 98878; 66111; 66144; 66147; 66152; 98932; 66180; 66212; 225887; 230075; 66302; 66307; 66314; 66335; 66395; 66397; 66414; 66437; 66445; 66475; 66480; 66495; 66585; 66590; 66592; 66624; 66656; 66661; 66676; 66694; 66700; 66713; 99571; 66824; 66841; 66857; 230709; 66885; 66890; 66904; 66916; 66945; 66948; 2…	Nampt; Man2a1; Gpx1; B2m; Gpx4; Gpx7; Cacybp; Sh3gl1; Cirbp; Tigar; Uqcrq; Akt1; Dag1; Uqcrb; Hsd11b1; Sost; Ezr; Gc; Apoc3; Apoc1; Ccar1; Ccar2; Pitpna; Tmed5; Snrpd3; Snrpd2; Snrpd1; Letm1; Scpep1; Ifi47; Ndrg1; Ndrg2; Ighm; Cpe; Klhl41; Kank2; Sorbs1; Cpq; Sorbs2; Hint1; Stx12; Stub1; Tyms; Cma1; Trnt1; Pdxk; Psmd8; Psmd4; Tfg; Psmd1; Psmd2; Ncl; Lta4h; Lmna; Lcn2; Phb2; Ermp1; Gstp1; Cyfip1; …	8622	8606	1408	0.16	0.16
4.59e-170	5.96e-168	GO:0005737	c	3	cytoplasm	98386; 229534; 54563; 229663; 66997; 98660; 21917; 65972; 229877; 66046; 66052; 66054; 66071; 140781; 66108; 98878; 66111; 66144; 66147; 66152; 98932; 66180; 66212; 66222; 225887; 230075; 66302; 66307; 66314; 66335; 66395; 66397; 66414; 66437; 66445; 66475; 66480; 66495; 66514; 66585; 66588; 66590; 66592; 66624; 66656; 66661; 66676; 66681; 66694; 66700; 66713; 99571; 66824; 66841; 66857; 230709; …	Nampt; Man2a1; Crk; Gpx1; B2m; Gpx4; Gpx7; Cacybp; Sh3gl1; Cirbp; Tigar; Uqcrq; Akt1; Dag1; Uqcrb; Hsd11b1; Sost; Ezr; Gc; Apoc3; Apoc1; Ccar1; Ccar2; Pitpna; Rbm8a; Tmed5; Actbl2; Snrpd3; Snrpd2; Snrpd1; Letm1; Scpep1; Ifi47; Ndrg1; Ndrg2; Ighm; Cpe; Klhl41; Kank2; Sorbs1; Cpq; Sorbs2; Hint1; Stx12; Stub1; Sh3pxd2b; Cma1; Trnt1; Pdxk; Psmd8; Psmd4; Tfg; Psmd1; Arpc1b; Psmd2; Ncl; Lta4h; Lmna; Lc…	10977	10950	1596	0.15	0.15
1.48e-108	2.36e-106	GO:0044424	c	2	intracellular part	98386; 229534; 54563; 229663; 66997; 98660; 21917; 65972; 229877; 66046; 66052; 66054; 66055; 66071; 140781; 66108; 98878; 66111; 66144; 66147; 66152; 98932; 66180; 66212; 225887; 230075; 66302; 66307; 66314; 66335; 66385; 66395; 66397; 230257; 66414; 66437; 66445; 66475; 66480; 66495; 66514; 66585; 66588; 66590; 66592; 66624; 66656; 66661; 66676; 66681; 66694; 66700; 66713; 99571; 66824; 66841; …	Nampt; Man2a1; Crk; Vwf; Gpx1; B2m; Gpx4; Gpx7; Cacybp; Sh3gl1; Cirbp; Tigar; Uqcrq; Akt1; Dag1; Uqcrb; Hsd11b1; Sost; Fubp1; Ezr; Gc; Sf3a1; Sf3a3; Ccar1; Ccar2; Pitpna; Rbm8a; Rpn2; Actbl2; Krt6a; Snrpd3; Snrpd2; Snrpd1; Letm1; Scpep1; Ifi47; Ndrg1; Ndrg2; Ighm; Ppp1r7; Cpe; Klhl41; Kank2; Sorbs1; Cpq; Sorbs2; Hint1; Stx12; Stub1; Sh3pxd2b; Cma1; Trnt1; Pdxk; Mybph; Psmd5; Psmd4; Psmd7; Psmd6; …	13843	13812	1712	0.12	0.12
2.43e-108	2.36e-106	GO:0005622	c	2	intracellular	98386; 229534; 54563; 229663; 66997; 98660; 21917; 65972; 229877; 66046; 66052; 66054; 66055; 66071; 140781; 66108; 98878; 66111; 66144; 66147; 66152; 98932; 66180; 66212; 225887; 230075; 66302; 66307; 66314; 66335; 66385; 66395; 66397; 230257; 66414; 66437; 66445; 66475; 66480; 66495; 66514; 66585; 66588; 66590; 66592; 66624; 66656; 66661; 66676; 66681; 66694; 66700; 66713; 99571; 66824; 66841; …	Nampt; Man2a1; Crk; Vwf; Gpx1; B2m; Gpx4; Gpx7; Cacybp; Sh3gl1; Cirbp; Tigar; Uqcrq; Akt1; Dag1; Uqcrb; Hsd11b1; Sost; Fubp1; Ezr; Gc; Sf3a1; Sf3a3; Ccar1; Ccar2; Pitpna; Rbm8a; Rpn2; Actbl2; Krt6a; Snrpd3; Snrpd2; Snrpd1; Letm1; Scpep1; Ifi47; Ndrg1; Ndrg2; Ighm; Ppp1r7; Cpe; Klhl41; Kank2; Sorbs1; Cpq; Sorbs2; Hint1; Stx12; Stub1; Sh3pxd2b; Cma1; Trnt1; Pdxk; Mybph; Psmd5; Psmd4; Psmd7; Psmd6; …	13848	13817	1712	0.12	0.12
6.29e-96	4.07e-94	GO:0043229	c	2	intracellular organelle	98386; 229534; 54563; 229663; 66997; 98660; 21917; 65972; 229877; 66046; 66052; 66054; 66055; 66071; 140781; 66108; 98878; 66111; 66144; 66147; 66152; 98932; 66180; 66212; 225887; 230075; 66302; 66307; 66335; 66385; 66395; 66397; 230257; 66414; 66437; 66445; 66475; 66480; 66495; 66585; 66588; 66592; 66624; 66656; 66661; 66676; 66694; 66700; 66713; 99571; 66824; 66841; 66857; 230709; 66885; 66890;…	Nampt; Man2a1; Crk; Gpx1; B2m; Gpx4; Gpx7; Cacybp; Sh3gl1; Cirbp; Tigar; Uqcrq; Akt1; Dag1; Uqcrb; Hsd11b1; Sost; Fubp1; Ezr; Sf3a1; Sf3a3; Ccar1; Ccar2; Rbm8a; Rpn2; Actbl2; Krt6a; Snrpd3; Snrpd2; Snrpd1; Letm1; Ifi47; Ndrg1; Ndrg2; Ppp1r7; Cpe; Klhl41; Kank2; Sorbs1; Cpq; Sorbs2; Hint1; Stx12; Stub1; Sh3pxd2b; Cma1; Trnt1; Pdxk; Mybph; Psmd4; Psmd7; Psmd1; Arpc1b; Psmd2; Ncl; Lta4h; Lmna; Lcn2;…	12141	12123	1562	0.13	0.13
4.77e-87	3.27e-84	GO:0043933	b	3	protein-containing complex subunit organization	229877; 66046; 66108; 98878; 66152; 66180; 225887; 230075; 66395; 66397; 66437; 66475; 66495; 66590; 66592; 66700; 66713; 99571; 66824; 230709; 66916; 66998; 67025; 67089; 67097; 67184; 67273; 67332; 81898; 67460; 67628; 67671; 67678; 67738; 67804; 67941; 67996; 68089; 100952; 625249; 68194; 68197; 68202; 68219; 232087; 68342; 218952; 68581; 108124; 68612; 68653; 75396; 66085; 68879; 101706; 6895…	Cand1; Rbbp4; Serpinf2; Cav1; Vwf; Gpx3; Gpx4; Sh3gl1; Snx2; Hmgcl; Cirbp; Fkbp1a; Nap1l4; Rbmx; Col1a2; Rrm1; Col1a1; Uqcrb; Picalm; Sost; Sf3a1; Sf3a3; Shmt2; Dpysl3; Flot1; Hck; Ptges3; Ap2b1; Etf1; Alad; Trim72; Snrpd1; Prmt1; Letm1; Palld; Pfn1; Sec24c; Sec24b; Serpinh1; Capg; Pdcd6ip; Psmc2; Psmc3; Psmc4; Psmc5; Psmc6; Lipc; Rpl23a; Numa1; Parp1; Alox15; Srsf10; C1qtnf3; Col16a1; Stub1; Sh3…	2000	1995	471	0.24	0.24
2.18e-85	1.53e-83	GO:0044877	m	2	protein-containing complex binding	16399; 16403; 140781; 66108; 66212; 66437; 66661; 66694; 66695; 66713; 230558; 329278; 67332; 67673; 67804; 231659; 67844; 67923; 68089; 100952; 109689; 218952; 68581; 108124; 59025; 76983; 68879; 68891; 101706; 233199; 69379; 233335; 68794; 50874; 102866; 70356; 101943; 268449; 121021; 71609; 71978; 432508; 77579; 72416; 269523; 72993; 433759; 17685; 270058; 94176; 55989; 73830; 76477; 74006; 74…	Tsn; Rbm3; Atp5pb; Git2; Sec61b; Snx2; Snx1; Nap1l4; Hspd1; Ezr; Nid1; Ddb1; Ap2b1; Snrpd3; Snrpd2; Snrpd1; Prmt1; Letm1; Iqgap2; Serpinh1; Capg; Fgfr1; Flii; Sorbs1; Lipc; Rpl23a; Numa1; Itga2b; Dync1i2; Srp68; Ttn; Col16a1; Snd1; Ruvbl1; Ruvbl2; Gsn; Eif4b; Eif3k; Eif3c; C1qbp; Cfl2; Cfl1; Itgbl1; Myom3; Myom2; Myom1; Timp2; Gnai2; Arrb2; Arrb1; Vwf; Hk1; Cyfip1; Mif; Uqcrc1; Tpm4; Tpm3; Tpm2; …	1254	1254	353	0.28	0.28
2.54e-83	5.13e-81	GO:0016043	b	2	cellular component organization	16403; 229877; 66046; 66108; 98878; 66111; 66152; 66180; 225887; 230075; 66395; 66397; 66437; 66475; 66495; 66590; 66592; 66676; 66700; 66713; 99571; 66824; 230709; 66890; 66916; 66998; 67025; 67089; 67097; 329278; 67184; 67273; 16681; 67332; 67391; 67399; 81898; 67460; 67628; 67671; 67678; 67738; 67804; 67811; 67844; 67891; 67896; 67941; 67996; 68089; 68117; 100952; 625249; 68194; 68197; 68202; …	Arhgap25; Cand1; Pdlim5; Cpne1; Rbbp7; Rbbp4; Mapk14; Hcfc1; Serpinf1; Man2a1; Serpinf2; Ctbp1; Cav1; Vwf; Snta1; Ndrg2; Tnmd; Usp47; Pdlim3; Plod2; Prpf40a; Gpx1; Atg4b; B2m; Gpx4; Wbp2; Vdac1; Sh3gl1; Snx3; Snx2; Snx1; Arap1; Hmgcl; Cirbp; Clint1; Endog; Myom1; Rbmx; Akt1; Col1a2; Dag1; Rrm1; Col1a1; Get3; Uqcrb; Picalm; Sost; Spr; Ezr; Ptgfrn; Nid1; Ptprc; Sf3a1; Sf3a3; Ccar2; Ddb1; Pitpna; Sh…	6118	6099	967	0.16	0.16
2.74e-83	9.6e-82	GO:0005515	m	2	protein binding	98386; 16399; 16403; 54563; 229665; 98660; 21917; 140781; 98878; 98932; 66180; 66212; 66314; 66385; 66395; 66397; 66437; 66445; 66592; 66656; 66661; 66694; 66695; 66700; 66713; 230558; 99571; 66824; 66890; 67025; 67040; 67041; 67054; 67068; 67089; 329278; 67166; 20088; 16681; 67332; 67397; 67399; 81898; 67500; 67628; 14635; 67673; 67738; 67804; 67811; 231659; 67838; 67844; 67891; 67896; 67914; 67…	Tsn; Tra2b; Alad; Cand1; Pdlim5; Cpne3; Safb; Cd109; Rbbp7; Pabpn1; Rbbp4; Mapk14; Hcfc1; Hpcal1; Serpinf2; Ctbp1; Sec23b; Vwf; Pdlim1; P4ha2; Snta1; Scly; Vps26a; Phka1; Usp47; Pdlim3; Dstn; Prpf40a; Gpx1; Atg4b; B2m; Gfus; Coq9; Gpx4; Git2; Cacybp; Cox6b1; Vdac1; Sec61b; Cpne1; Ilf3; Snx3; Snx2; Snx1; Rbp4; Snx6; Snx5; Hmgcl; Nap1l1; Clint1; Scp2; Itih3; Rbmx; Gys1; Akt1; Gmds; Col1a2; Dag1; Pd…	9112	9087	1268	0.14	0.14
1.31e-82	3.92e-80	GO:0005829	c	4	cytosol	229663; 65972; 229877; 66054; 66317; 66395; 66414; 66475; 66480; 66585; 66590; 66629; 66656; 66700; 66713; 66824; 67025; 67040; 67054; 67089; 67097; 67115; 67186; 109778; 20088; 67332; 67427; 67460; 100273; 67671; 67738; 67804; 67812; 231659; 67891; 67941; 68016; 16801; 68052; 68135; 625249; 67035; 232087; 98758; 246221; 68365; 11429; 11431; 68598; 68612; 59025; 68760; 101540; 101706; 68953; 6909…	Csde1; Cand1; Cpne3; Cpne1; Rbbp7; Nampt; Rbbp4; Ywhag; S100a6; Usp47; Prpf40a; Gpx1; B2m; Gpx4; Cacybp; Sh3gl1; Snx3; Snx2; Psmb9; Snx6; Arap1; Endog; Akt1; Dag1; Rrm1; Cops4; Spr; Ezr; Cops5; Gc; Apoc3; Hnrnpab; Ipo7; Pitpna; Pck2; Ptrh2; Dpysl2; Dpysl3; Fasn; Hck; Snrpd3; Snrpd2; Snrpd1; Psmb10; Skap2; Dnajb1; Prmt1; Palld; Dnajb4; Scpep1; Pfn1; Sec24c; Sec24b; Ndrg1; Ighm; Fgfr1; Mvp; Stat3; …	3732	3728	693	0.19	0.19
4.11e-80	1.99e-78	GO:0044446	c	2	intracellular organelle part	98386; 229534; 54563; 229663; 66997; 21917; 66046; 66052; 66054; 66055; 66071; 140781; 66108; 98878; 66111; 66144; 66147; 66152; 98932; 66180; 66212; 225887; 230075; 66302; 66335; 66397; 66414; 66437; 66445; 66475; 66480; 66495; 66585; 66588; 66592; 66624; 66656; 66661; 66694; 66700; 66713; 66824; 66841; 230709; 66885; 66890; 66904; 66916; 66945; 226090; 67025; 67039; 67040; 67041; 67068; 67097; …	Copz1; Pabpn1; Pcca; Rbm3; Csde1; Cand1; Twf2; Cpne3; Cmpk1; Cpne1; Rbbp7; Nampt; Rbbp4; Mapk14; Hcfc1; Fgr; Ctbp1; Cav1; Sec23b; P4ha2; Prpf8; Hnrnpa3; Hnrnpa0; Hnrnpa1; Dstn; Prpf40a; B2m; Coq9; Gpx4; Macrod1; Cacybp; Cox6b1; Coq6; Sec61b; Ilf3; Ilf2; Snx3; Snx2; Snx1; Rab11b; Snx6; Snx5; Cst3; Hmgcl; Cirbp; Plod3; Tmod3; Endog; Rbmx; Tubb1; Akt1; Dag1; Pdxk; Rpl35a; Get3; Uqcrb; Picalm; Hsd11b…	8326	8314	1186	0.14	0.14
5.37e-77	4.66e-75	GO:0062023	c	3	collagen-containing extracellular matrix	16403; 66222; 66695; 99571; 67896; 100952; 68792; 69700; 11625; 70361; 121021; 71355; 71738; 268977; 50530; 76477; 74145; 74199; 107581; 50701; 107250; 56213; 665033; 76293; 56429; 11287; 12843; 11595; 11657; 11699; 11744; 11745; 11746; 11747; 11749; 11750; 11905; 12111; 12153; 12306; 12317; 12406; 12495; 12496; 12759; 12814; 12815; 12816; 12819; 12822; 12824; 12825; 12826; 12827; 12831; 12832; 1…	Igf2; Igf1; Tnc; Serpinf1; Hnrnpm; Serpinf2; Hrg; Sod3; Itgb1; Plg; Anxa3; Anxa2; Anxa5; Hcfc1; Anxa7; Anxa6; Cstb; Ctsb; Ctsc; Ctsd; Sparc; Ctsz; Mgp; Serpine2; Lamb1; F13a1; Lamb2; Matn1; Dpt; Efemp1; Ambp; Thbs4; Col22a1; Thbs2; Thbs1; Col1a2; Dag1; P3h1; Col1a1; Timp2; Fbn1; Serpina3k; Pzp; Tgfbi; Nid1; Lman1; Fbln2; Fbln1; Lamc1; Fbln5; Serpina1d; Fn1; Aspn; Lgals9; Lgals3; Lgals1; Lum; Dcn;…	352	352	167	0.47	0.47
9.74e-74	1.38e-70	GO:0065003	b	4	protein-containing complex assembly	229877; 66046; 66108; 98878; 66152; 225887; 230075; 66395; 66397; 66437; 66475; 66495; 66590; 66592; 66700; 66713; 99571; 66824; 66916; 66998; 67025; 67089; 67097; 67184; 67273; 100088; 67332; 81898; 67460; 67628; 67671; 67678; 67738; 67804; 67941; 67996; 68089; 68135; 100952; 625249; 68194; 68197; 68202; 68219; 232087; 68342; 218952; 68581; 68612; 68653; 66085; 68879; 101706; 68953; 69162; 23319…	Cand1; Rbbp4; Gpx3; Gpx4; Snx2; Hmgcl; Cirbp; Fkbp1a; Nap1l4; Rbmx; Col1a2; Rrm1; Col1a1; Uqcrb; Picalm; Sost; Sf3a1; Sf3a3; Shmt2; Dpysl3; Flot1; Hck; Ap2b1; Alad; Trim72; Snrpd1; Prmt1; Letm1; Glul; Pfn1; Sec24c; Sec24b; Capg; Pdcd6ip; Psmc2; Psmc3; Psmc4; Psmc5; Psmc6; Lipc; Rpl23a; Numa1; Parp1; Alox15; Srsf10; C1qtnf3; Col16a1; Stub1; Sh3pxd2b; Clip1; Ruvbl1; Ruvbl2; Psmd5; Psmd4; Tfg; Gsn; …	1779	1774	414	0.23	0.23
1.86e-70	7.22e-69	GO:0043227	c	2	membrane-bounded organelle	98386; 16399; 229534; 54563; 229663; 66997; 98660; 21917; 65972; 229877; 66046; 66052; 66054; 66055; 66071; 66108; 98878; 66111; 66144; 66147; 66152; 66180; 66212; 225887; 230075; 66302; 66307; 66335; 66385; 66395; 66397; 230257; 66414; 66437; 66445; 66475; 66480; 66495; 66585; 66588; 66592; 66624; 66656; 66661; 66676; 66694; 66700; 66713; 99571; 66824; 66841; 66857; 230709; 66885; 66890; 66904; …	Nampt; Man2a1; Gpx1; B2m; Gpx4; Gpx7; Cacybp; Sh3gl1; Cirbp; Tigar; Uqcrq; Akt1; Dag1; Uqcrb; Hsd11b1; Sost; Fubp1; Ezr; Sf3a1; Sf3a3; Ccar1; Ccar2; Rbm8a; Tmed5; Snrpd3; Snrpd2; Snrpd1; Letm1; Ifi47; Ndrg1; Ndrg2; Ppp1r7; Cpe; Klhl41; Kank2; Sorbs1; Cpq; Sorbs2; Hint1; Stx12; Stub1; Tyms; Cma1; Trnt1; Pdxk; Psmd4; Psmd7; Psmd1; Psmd2; Ncl; Lta4h; Lmna; Lcn2; Phb2; Ermp1; Cmas; Gstp1; Wbp2; Rfc4;…	11121	11103	1419	0.13	0.13
4.66e-69	1.51e-67	GO:0031012	c	2	extracellular matrix	16403; 66695; 99571; 329278; 67896; 100952; 68588; 68792; 69700; 11625; 17182; 70361; 121021; 71355; 71660; 71738; 268977; 94111; 50530; 76477; 237928; 74145; 74199; 74511; 107581; 50701; 107250; 56213; 665033; 77794; 76293; 56429; 11287; 12843; 11595; 11657; 11699; 11744; 11745; 11746; 11747; 11749; 11750; 11816; 11905; 12111; 12153; 12306; 12317; 12406; 12495; 12496; 12643; 12759; 12814; 12815;…	Igf2; Apoe; Tnc; Hcfc1; Igf1; Serpinf1; Hnrnpm; Serpinf2; Hrg; Sod3; Itgb1; Plg; Anxa3; Anxa2; Ctsl; Anxa4; Anxa7; Anxa6; Cstb; Ctsb; Ctsc; Ctsd; Sparc; Ctsz; Mgp; Serpine2; Lamb1; F13a1; Lamb2; Matn1; Dpt; Mmp8; Efemp1; Ambp; Thbs4; Col22a1; Rarres2; Matn3; Col14a1; Thbs1; Glg1; Col1a2; Dag1; P3h1; Col1a1; Timp2; Fbn1; Serpina3k; Clec3b; Mmp2; Pzp; Tgfbi; Nid1; Lman1; Fbln2; Fbln1; Lamc1; Fbln5;…	474	474	186	0.39	0.39
7.27e-68	7.34e-66	GO:0044085	b	2	cellular component biogenesis	16403; 229877; 66046; 66108; 98878; 66152; 225887; 230075; 66395; 66397; 66437; 66475; 66495; 66590; 66592; 66700; 66713; 99571; 66824; 66916; 66998; 67025; 67040; 67089; 67097; 67115; 67184; 20088; 67273; 67332; 81898; 67460; 67628; 67671; 67678; 67738; 67804; 67844; 67941; 67996; 68089; 100952; 625249; 68194; 68197; 68202; 68219; 232087; 109689; 68342; 68365; 218952; 68581; 108124; 68612; 68653…	Cand1; Rbbp4; Serpinf2; Vwf; Atg4b; Gpx3; Gpx4; Snx2; Arap1; Hmgcl; Cirbp; Clint1; Nap1l4; Rbmx; Col1a2; Dag1; Rrm1; Col1a1; Uqcrb; Picalm; Sost; Ezr; Cops5; Sf3a1; Sf3a3; Shmt2; Dpysl3; Flot1; Hck; Ap2b1; Alad; Trim72; Snrpd1; Dnajb1; Prmt1; Letm1; Palld; Pfn1; Sec24c; Sec24b; Capg; Pdcd6ip; Klhl41; Kank2; Cox7a1; Sorbs1; Psmc2; Psmc3; Psmc4; Psmc5; Psmc6; Lipc; Rpl23a; Numa1; Parp1; Hsp90b1; Al…	3072	3067	577	0.19	0.19
9.02e-67	3.1e-64	GO:0022607	b	3	cellular component assembly	16403; 229877; 66046; 66108; 98878; 66152; 225887; 230075; 66395; 66397; 66437; 66475; 66495; 66590; 66592; 66700; 66713; 99571; 66824; 66916; 66998; 67025; 67089; 67097; 67184; 67273; 67332; 81898; 67460; 67628; 67671; 67678; 67738; 67804; 67844; 67941; 67996; 68089; 100952; 625249; 68194; 68197; 68202; 68219; 232087; 109689; 68342; 68365; 218952; 68581; 108124; 68612; 68653; 76983; 68760; 75396…	Cand1; Rbbp4; Serpinf2; Vwf; Atg4b; Gpx3; Gpx4; Snx2; Arap1; Hmgcl; Cirbp; Clint1; Nap1l4; Rbmx; Col1a2; Dag1; Rrm1; Col1a1; Uqcrb; Picalm; Sost; Ezr; Sf3a1; Sf3a3; Shmt2; Dpysl3; Flot1; Hck; Ap2b1; Alad; Trim72; Snrpd1; Dnajb1; Prmt1; Letm1; Palld; Pfn1; Sec24c; Sec24b; Capg; Pdcd6ip; Klhl41; Kank2; Cox7a1; Sorbs1; Psmc2; Psmc3; Psmc4; Psmc5; Psmc6; Lipc; Rpl23a; Numa1; Parp1; Hsp90b1; Alox15; S…	2849	2844	546	0.19	0.19
3.15e-66	7.21e-64	GO:1901564	b	3	organonitrogen compound metabolic process	229665; 66997; 98660; 66052; 66054; 66071; 140781; 98878; 66152; 66180; 66212; 66222; 225887; 230075; 66385; 66414; 66437; 66445; 66475; 66480; 66514; 66588; 66590; 66592; 66624; 66656; 66694; 230558; 99571; 66824; 230709; 66885; 66901; 66945; 66948; 226090; 67025; 67054; 67078; 67089; 67115; 67160; 67184; 67186; 109778; 20088; 67273; 16681; 67332; 67397; 67426; 67427; 100198; 67628; 14635; 67671…	Pabpn1; Rbm3; Cand1; Cpne3; Cmpk1; Cd109; Nampt; Hcfc1; Serpinf1; Fgr; Serpinf2; Ctbp1; Snta1; Abcf1; Usp47; Gpx1; Atg4b; Gpx3; Coq9; Gpx4; Macrod1; Wbp2; Phex; Sec61b; Cpne1; Ilf3; Snx3; Ivd; Snx1; Asah1; Snx5; Hmgcl; Cirbp; Pgam1; Scp2; Rbmx; Akt1; Dag1; Rrm1; Uqcrb; Picalm; Hsd11b1; Bpgm; Cops2; Spr; Cops6; Ezr; Fga; Ptprc; Apoc3; Apoc1; Cpq; Ddb1; Shmt2; Pck2; Rbm8a; Hexa; Arl6ip5; Hexb; Tgm2…	6611	6589	975	0.15	0.15
2.69e-63	1.75e-61	GO:0043231	c	3	intracellular membrane-bounded organelle	98386; 229534; 54563; 229663; 66997; 21917; 65972; 229877; 66046; 66052; 66054; 66055; 66071; 66108; 98878; 66111; 66144; 66152; 66180; 66212; 225887; 230075; 66302; 66307; 66335; 66385; 66395; 66397; 230257; 66414; 66437; 66445; 66475; 66480; 66495; 66585; 66588; 66592; 66624; 66656; 66661; 66676; 66694; 66713; 66824; 66841; 66857; 230709; 66885; 66890; 66904; 66916; 66945; 66948; 226090; 67025;…	Tsn; Copz1; Pabpn1; Pcca; Rbm3; Csde1; Cand1; Cpne3; Cmpk1; Cpne1; Rbbp7; Nampt; Dnmt1; Rbbp4; Mapk14; Hcfc1; Spryd4; Pon3; Ankfy1; Ctbp1; Cav1; Vwf; Isoc2a; Hnrnpa3; Hnrnpa0; Hnrnpa1; Plod2; Prpf40a; Gpx1; B2m; Coq9; Gpx4; Gpx7; Prxl2a; Cacybp; Cox6b1; Phex; Sec61b; Ilf3; Ilf2; Snx2; Psmb9; Nsun2; Snx6; Arap1; Cst3; Hmgcl; Cirbp; Plod3; Pgam1; Endog; Rbmx; Akt1; Col1a2; Dag1; Pdxk; Col1a1; Get3;…	10420	10404	1338	0.13	0.13
2.7e-62	4.05e-60	GO:0005739	c	4	mitochondrion	229663; 229877; 66046; 66052; 66071; 66108; 66152; 225887; 230075; 66302; 66414; 66437; 66445; 66495; 66592; 66629; 66694; 66824; 66841; 66885; 66904; 66916; 66945; 66948; 67041; 67130; 67184; 67201; 67247; 67273; 67391; 67426; 100198; 67460; 67738; 67811; 67834; 67844; 67863; 67914; 68117; 625249; 68194; 68197; 68202; 68263; 264895; 246221; 68342; 68349; 107029; 68514; 11429; 68653; 68655; 68738…	Csde1; Cpne3; Spryd4; Atp5pb; Isoc2a; Gpx1; Krt5; Coq9; Gpx4; Macrod1; Prxl2a; Cox6b1; Coq6; Ilf3; Hmgcl; Endog; Uqcrq; Akt1; Uqcrb; Spr; Cpt2; Eci2; Eci1; Ccar2; Shmt2; Fundc2; Ptrh2; Dpysl2; Tsfm; Vat1; Idh3b; Fasn; Grn; Pdha1; Letm1; Stat3; Cs; Kank2; Cox7a1; Ldha; Ldhb; Cox5a; Parp1; Iars2; Auh; Tyms; Snd1; Aco2; Trnt1; Tufm; Mccc1; Ago2; Phb2; C1qbp; Gstp1; Cfl1; Dhfr; Naxd; Glul; Pitrm1; Ca…	1815	1811	397	0.22	0.22
5.48e-62	1.52e-59	GO:0043168	m	3	anion binding	98386; 98660; 140781; 98878; 66397; 66588; 66590; 66592; 66700; 66713; 66885; 66904; 66945; 66948; 67040; 67054; 67089; 67166; 67184; 67247; 67426; 67460; 14635; 67781; 67804; 67844; 67896; 67972; 330177; 232087; 68278; 264895; 68365; 218952; 68612; 226101; 68738; 101540; 69225; 331026; 101706; 68953; 69178; 52398; 233489; 69710; 69719; 69923; 233870; 266692; 70099; 70356; 70370; 70568; 11820; 23…	Cpne3; Cmpk1; Cpne1; Susd5; Coq6; Ilf2; Snx3; Snx2; Snx1; Snx6; Arap1; Hmgcl; Scp2; Akt1; Gmds; Rrm1; Get3; Mbl1; Picalm; Sost; Eci2; Ptprc; Apoc3; Apoc1; Pitpna; Shmt2; Pck2; Dpysl3; Fasn; Actbl2; Hck; Trim72; Pfn1; Baz1b; Ube2l3; Ifi47; Fgfr1; Agk; Ccdc80; Ltf; Psmc1; Psmc2; Psmc3; Psmc4; Psmc5; Psmc6; Pcyt1a; Lipc; Numa1; Hsp90b1; Alox15; Ttn; Atp2b1; Pak2; Iars2; Arl3; Acadvl; Tyms; Trnt1; Tu…	2825	2821	532	0.19	0.19
6.56e-55	4.66e-52	GO:0043603	b	4	cellular amide metabolic process	66071; 66475; 66480; 66514; 66590; 66624; 66656; 66885; 67025; 67115; 67160; 67186; 20088; 67427; 67671; 231659; 67891; 67941; 68052; 68135; 625249; 68263; 68581; 68738; 66085; 74326; 66211; 233489; 69719; 66235; 100503670; 69923; 233870; 54709; 267019; 70456; 268449; 234594; 11820; 11886; 70025; 104112; 11898; 104158; 235339; 235606; 208643; 72416; 269261; 100037258; 110446; 68995; 270106; 73830…	Sec11a; Pdhx; Atic; Rbm3; Abcf1; Dlst; Hnrnpr; Acsl1; Psap; Acaa2; Apoe; Hnrnpl; Acly; Cnot1; Hnrnpd; Xpnpep1; Ctsh; Spcs2; Spcs3; Eef1a1; Eef1a2; Khsrp; Pcsk6; Prkcd; Rpl31; G6pdx; Gpx3; Gpx4; Caprin1; Rhoa; Hsd11b1; Eif2s1; Eef2; Eif2s2; Npepps; Ogdh; Asah1; Hmgcl; Tpp1; Scp2; Mars1; Rock1; Akt1; Mapk1; Pcbp1; Hsd17b4; Picalm; Cad; Eif5; Mcts1; Tyms; Ddx39b; Rpl18a; Rpl35a; Rps15a; Dnajc3; Fars…	997	994	260	0.26	0.26
2.48e-54	1.67e-52	GO:0044281	b	2	small molecule metabolic process	98386; 229665; 98660; 66052; 140781; 66108; 66152; 225887; 230075; 66414; 66445; 66514; 66588; 66590; 66592; 66681; 66694; 66841; 230709; 66885; 66945; 66948; 67041; 67054; 67078; 67247; 67273; 67426; 100198; 67460; 14635; 67834; 67870; 67914; 22247; 68197; 232087; 68263; 264895; 246221; 107029; 232449; 226101; 68738; 69225; 331026; 54683; 69719; 104776; 72157; 67680; 70456; 110074; 11811; 11820;…	Cmpk1; Nampt; Man2a1; Gfus; Coq9; Macrod1; Coq6; Asah1; Hmgcl; Coq8a; Scp2; Uqcrq; Akt1; Gmds; Rrm1; Uqcrb; Hsd11b1; Bpgm; Spr; Cpt2; Eci2; Eci1; Gc; Apoc3; Apoc1; Shmt2; Pck2; Fasn; Pdha1; Scpep1; Fgfr1; Stat3; Cs; Syk; Rpia; Sorbs1; Ldha; Ldhb; Lipc; Cox5a; Ttr; Parp1; Mgst3; Alox15; Iars2; Auh; Tyms; Aco2; Uggt1; Pdxk; Pnp; Plcg2; Lta4h; Mccc1; Cmas; Scly; Erlin2; Dhfr; Naxd; Impa1; Glul; Grhp…	1816	1816	381	0.21	0.21
9.33e-53	2.18e-51	GO:0036094	m	2	small molecule binding	98386; 98660; 140781; 98878; 66397; 100041658; 66588; 66590; 66713; 66885; 66890; 66904; 66945; 66948; 67040; 67054; 67089; 67166; 67184; 109778; 67247; 67426; 100198; 67460; 231329; 14635; 67781; 67834; 67844; 67972; 330177; 232087; 68278; 264895; 68365; 107029; 68612; 68738; 101540; 69225; 331026; 52398; 69379; 69719; 69923; 233870; 70099; 70356; 70361; 110074; 235072; 70025; 104112; 11898; 679…	Cmpk1; Susd5; Mapk14; Ctbp1; Plod2; Coq6; Ilf2; Hmgcl; Scp2; Gys1; Akt1; Gmds; Rrm1; Get3; Mbl1; Hsd11b1; Eci2; Gc; Apoc1; Pitpna; Shmt2; Pck2; Idh3b; Fasn; Actbl2; Hck; Prmt1; Pfn1; Baz1b; Ube2l3; Ifi47; Fgfr1; Agk; Mb; Rpia; Psmc1; Psmc2; Psmc3; Psmc4; Psmc5; Psmc6; Parp1; Hsp90b1; Hint1; Ttn; Atp2b1; Pak2; Iars2; Arl3; Acadvl; Tyms; Trnt1; Tufm; Pdxk; Ruvbl1; Actg2; Ruvbl2; Pnp; Ak2; Mccc1; Hs…	2586	2580	479	0.19	0.19
5.01e-52	1.39e-50	GO:0043209	c	2	myelin sheath	98660; 66694; 66945; 67273; 67834; 68349; 108124; 233870; 235072; 11898; 235339; 268373; 76614; 236539; 72900; 269523; 67003; 11461; 11657; 11674; 11739; 11740; 11757; 11928; 11949; 11950; 11964; 11966; 12306; 12330; 12461; 12462; 12465; 12540; 18477; 12709; 12858; 12934; 12955; 13063; 78830; 13382; 13383; 13627; 13628; 14086; 14433; 14567; 14645; 14688; 14693; 14719; 78920; 14827; 14828; 14862; …	Mdh1; Nefm; Dlst; Gdi2; Actb; Itgb1; Anxa2; Nme1; Eef1a1; Eef1a2; Tcp1; Ndufs3; Mpz; Gsto1; Ehd1; Hspd1; Septin2; Mdh2; Phgdh; Septin7; Septin8; Gdi1; Slc25a3; Slc25a5; Slc25a4; Pitpna; Atp5c1; Atp6v1a; Wdr1; Dld; Atp1a2; Atp1a1; Immt; Pdha1; Atp5pb; Pgam1; Ndrg1; Thy1; Slc25a12; Idh3a; Ckb; Gstm1; Sucla2; Rdx; Pdcd6ip; Ldhb; Gsn; Ndufv2; Cox5a; Cct2; Cct3; Cct5; Tkt; Ywhag; Canx; Pkm; Sod2; Sod1…	216	215	107	0.5	0.5
6.97e-52	9.65e-50	GO:0042802	m	3	identical protein binding	16399; 140781; 66314; 66700; 99571; 66824; 67041; 67054; 67068; 67089; 329278; 67397; 67804; 67914; 22247; 67959; 68097; 100952; 625249; 68219; 232087; 68278; 16841; 246221; 68792; 68794; 230908; 233489; 69654; 69719; 110379; 266692; 70356; 70361; 70470; 11758; 11811; 11820; 235072; 70025; 11898; 224897; 235339; 71514; 71609; 235606; 72183; 208643; 77579; 110391; 110446; 269523; 72993; 269823; 17…	Tsn; Cpne1; Nampt; Serpinf2; Ctbp1; Scly; B2m; Gfus; Coq9; Gpx4; Cacybp; Vdac1; Sh3gl1; Kctd12; Snx1; Snx6; Hmgcl; Scp2; Rbmx; Akt1; Gmds; Col1a2; Rrm1; Col1a1; Mbl1; Picalm; Spr; Ezr; Eci1; Hnrnpa2b1; Shmt2; Dpysl2; Hexb; Fasn; Alad; Prmt1; Lyz2; Lyz1; Ighm; Fgfr1; Mvp; Stat3; Stat1; Dynll2; Pdcd6ip; Dctn2; Rpia; Cpq; Psmc3; Psmc6; Pcyt1a; Stim1; Itga2b; Parp1; Vapa; Ttn; Pak2; Stub1; Grhpr; Tym…	1907	1906	388	0.2	0.2
1.32e-51	6.65e-50	GO:0044237	b	2	cellular metabolic process	16403; 229534; 229663; 229665; 66997; 98660; 21917; 66052; 66055; 66071; 140781; 66108; 98878; 66152; 66180; 66212; 225887; 230075; 66385; 66395; 230257; 66414; 66437; 66445; 66475; 66480; 66495; 66514; 66585; 66588; 66590; 66592; 66624; 66656; 66681; 66694; 66713; 99571; 66824; 66841; 230709; 66885; 66945; 66948; 67025; 67039; 67040; 67041; 67054; 67078; 67089; 67115; 67160; 67184; 67186; 109778…	Tsn; Pabpn1; Rbm3; Csde1; Cand1; Cpne3; Cmpk1; Cd109; Rbbp7; Nampt; Rbbp4; Mapk14; Serpinf1; Fgr; Serpinf2; Ctbp1; Pdlim1; Snta1; Abcf1; Hnrnpa3; Usp47; Hnrnpa1; Plod2; Prpf40a; Gpx1; Atg4b; Gpx3; Gfus; Coq9; Gpx4; Macrod1; Cacybp; Wbp2; Phex; Sec61b; Ilf3; Ilf2; Snx3; Ivd; Snx1; Nsun2; Asah1; Snx5; Hmgcl; Cirbp; Pgam1; Endog; Rbmx; Gys1; Akt1; Gmds; Dag1; Rrm1; Col1a1; Uqcrb; Cops4; Picalm; Hsd1…	9981	9957	1263	0.13	0.13
2.34e-51	9.05e-50	GO:0055114	b	2	oxidation-reduction process	98386; 65972; 66046; 66052; 66071; 66108; 66152; 225887; 230075; 66375; 66414; 66445; 66495; 66694; 66841; 66885; 66916; 66945; 66948; 67184; 109778; 67247; 67273; 67305; 100198; 67460; 67834; 67914; 110265; 625249; 68194; 68197; 68202; 68263; 68342; 68349; 107029; 233016; 54683; 104776; 72157; 67680; 11758; 104009; 104130; 235339; 71853; 71911; 72017; 170718; 110391; 72599; 236539; 110446; 72900…	Igf2; Mthfd1l; Mdh1; Dlst; P4hb; Acaa1a; Grhpr; Txn2; Acaa2; Acads; Ctbp1; Pygl; Mtch2; Mapk14; Cycs; Hsd17b4; P3h1; G6pdx; Ech1; Gpx3; Ndufs3; Coq9; Gpx4; Gpx7; Prxl2a; Steap3; Coq6; Ogdh; Gsto1; Glrx; Tigar; Cyb5a; Cat; Gys1; Glyr1; Aldh6a1; P3h3; Mdh2; Phgdh; Blvrb; Blvra; Uqcrb; Pygm; Hsd11b1; Ptgs1; Lbr; Ptges3; Spr; Cpt2; Impdh2; Enpp1; Park7; Eci2; Eci1; Vcam1; Fth1; Shmt2; Pck2; Selenbp1;…	1075	1072	266	0.25	0.25
2.69e-51	9.05e-50	GO:0009056	b	2	catabolic process	229663; 66997; 66212; 66437; 66514; 66681; 66824; 66841; 66857; 230709; 66948; 67025; 67041; 67089; 67184; 109778; 67391; 67460; 14635; 67678; 67732; 67811; 67812; 67923; 109689; 232449; 68612; 59025; 76983; 69116; 233016; 69178; 54683; 74326; 230908; 100503670; 104776; 72157; 70247; 101943; 11758; 110074; 234594; 103573; 234699; 11811; 234779; 104009; 11886; 70025; 104158; 71660; 104759; 66615; …	Csde1; Nampt; Usp47; Gpx1; Atg4b; Gpx3; Sec61b; Snx3; Snx1; Asah1; Snx5; Hmgcl; Cirbp; Endog; Akt1; Hsd11b1; Bpgm; Cpt2; Ezr; Eci2; Eci1; Apoc3; Apoc1; Ccar2; Ddb1; Shmt2; Fundc2; Rbm8a; Hexa; Hexb; Alad; Trim72; Psmb10; Scpep1; Ube2l3; Agl; Stat3; Cpe; Cpq; Psmc2; Psmc3; Psmc4; Ldha; Psmc6; Lipc; Qsox1; Hsp90b1; Stx12; Hnrnpa0; Stub1; Auh; Snd1; Uggt1; Psmd8; Pnp; Psmd7; Psmd6; Psmd1; Psmd3; Psm…	2263	2260	434	0.19	0.19
5.26e-50	2.49e-47	GO:0006518	b	4	peptide metabolic process	66071; 66475; 66480; 66590; 66624; 66656; 67025; 67115; 67160; 67186; 20088; 67427; 67671; 231659; 67891; 67941; 68052; 68135; 625249; 68581; 66085; 74326; 66211; 233489; 66235; 100503670; 233870; 54709; 267019; 268449; 234594; 11820; 235606; 208643; 72416; 269261; 100037258; 68995; 270106; 73830; 170750; 50701; 108037; 67204; 239528; 75705; 29810; 240028; 108989; 76263; 76687; 76808; 76846; 6802…	Sec11a; Apoe; Rbm3; Abcf1; Aimp2; Hnrnpr; Igf1; Hnrnpl; Cnot1; Hnrnpd; Xpnpep1; Ctsh; Spcs2; Spcs3; Eef1a1; Eef1a2; Khsrp; Pcsk6; Rpl31; G6pdx; Gpx3; Gpx4; Caprin1; Rhoa; Eif2s1; Eef2; Eif2s2; Elavl1; Tpp1; Mars1; Rock1; Akt1; Mapk1; Pcbp1; Npepps; Picalm; Eif5; Mcts1; Tyms; Rpl18a; Rpl35a; Rps15a; Dnajc3; Farsb; Rpl3l; Glo1; Eif3b; Shmt2; Rbm8a; Tsfm; Eef1g; Eef1d; Eif2a; Rpl14; Gcn1; Rpl17; Rpl…	769	766	214	0.28	0.28
5.92e-49	1.02e-46	GO:1901575	b	3	organic substance catabolic process	229663; 66997; 66212; 66222; 66514; 66681; 66841; 66857; 230709; 66948; 67025; 67041; 67089; 67184; 109778; 67460; 14635; 67678; 67732; 67812; 67923; 109689; 232449; 68612; 59025; 69116; 233016; 69178; 74326; 230908; 100503670; 104776; 72157; 70247; 101943; 11758; 110074; 234594; 103573; 234699; 11811; 234779; 11886; 70025; 104158; 71660; 104759; 66615; 72039; 72141; 72416; 110391; 100037258; 110…	Csde1; Usp47; Gpx1; Atg4b; Sec61b; Snx3; Snx1; Asah1; Snx5; Hmgcl; Cirbp; Endog; Akt1; Hsd11b1; Bpgm; Cpt2; Ezr; Eci2; Eci1; Apoc3; Apoc1; Ccar2; Ddb1; Shmt2; Pck2; Rbm8a; Hexa; Hexb; Alad; Trim72; Psmb10; Scpep1; Ube2l3; Agl; Stat3; Cpe; Cpq; Psmc2; Psmc3; Psmc4; Ldha; Psmc6; Lipc; Hsp90b1; Hnrnpa0; Stub1; Auh; Snd1; Uggt1; Psmd8; Pnp; Psmd7; Psmd6; Psmd1; Psmd3; Psmd2; Plcg2; Lta4h; Mccc1; Ago2…	1874	1874	377	0.2	0.2
1.01e-48	2.92e-47	GO:0071704	b	2	organic substance metabolic process	98386; 16403; 229534; 229663; 229665; 66997; 98660; 21917; 66052; 66054; 66055; 66071; 140781; 66108; 98878; 66152; 66180; 66212; 225887; 230075; 66385; 66395; 230257; 66414; 66437; 66445; 66475; 66480; 66514; 66585; 66588; 66590; 66592; 66624; 66656; 66681; 66694; 66713; 230558; 99571; 66824; 66841; 66857; 230709; 66885; 66901; 66945; 66948; 226090; 67025; 67039; 67040; 67041; 67054; 67078; 6708…	Tsn; Pabpn1; Rbm3; Csde1; Cand1; Cpne3; Cmpk1; Cd109; Rbbp7; Nampt; Rbbp4; Mapk14; Hcfc1; Serpinf1; Fgr; Pde12; Ctbp1; Pdlim1; P4ha2; Snta1; Abcf1; Hnrnpa3; Usp47; Hnrnpa1; Plod2; Prpf40a; Gpx1; Atg4b; Gpx3; Gfus; Coq9; Gpx4; Macrod1; Cacybp; Wbp2; Phex; Sec61b; Cpne1; Ilf3; Ilf2; Snx3; Ivd; Snx1; Nsun2; Rbp4; Asah1; Snx5; Hmgcl; Cirbp; Pgam1; Endog; Myom1; Rbmx; Gys1; Akt1; Gmds; Dag1; Rrm1; Col…	10527	10490	1303	0.12	0.12
3.04e-48	3.04e-46	GO:0043292	c	4	contractile fiber	98932; 66395; 66480; 67891; 68016; 218952; 68760; 233199; 140781; 233335; 50874; 72157; 70361; 234214; 104027; 241431; 72333; 68794; 170947; 50875; 29810; 76469; 109272; 109552; 109711; 11459; 11464; 11474; 11475; 11636; 11674; 11733; 11747; 110052; 11937; 12345; 12372; 12373; 12387; 12632; 12955; 13010; 13138; 242702; 13346; 13405; 14201; 14225; 14359; 18810; 319195; 15507; 170736; 16202; 17390;…	Capzb; Pdlim1; Pdlim3; Ctnnb1; Tmod4; Tmod1; Tmod3; Actc1; Plec; Tnnc2; Tnnt3; Psma6; Dag1; Pygm; Lman1; Mybpc2; Mybpc1; Cst3; Actn3; Actn2; Actn1; Pdlim5; Actn4; Neb; Rpl15; Rpl17; Flna; Flnb; Flnc; Ank1; Ryr1; Fkbp1a; Syne1; Sri; Twf2; Klhl41; Myl2; Myl3; Myl1; Anxa5; Sorbs2; Myl9; Twf1; Synm; Hspb1; Myot; Ttn; Synpo2l; Xirp2; Synpo; Stub1; Cryab; Ldb3; Bin1; Tjp1; Atp2a1; Parvb; Igfn1; Bag3; M…	243	243	110	0.45	0.45
3.66e-48	5.03e-46	GO:0044248	b	3	cellular catabolic process	229663; 66997; 66212; 66437; 66514; 66824; 66841; 230709; 66948; 67025; 67041; 67089; 109778; 67391; 67460; 14635; 67678; 67811; 67812; 67923; 109689; 232449; 68612; 59025; 76983; 69116; 233016; 69178; 54683; 74326; 230908; 100503670; 104776; 70247; 11758; 110074; 234594; 234699; 11811; 234779; 104009; 11886; 70025; 104158; 66615; 72039; 72141; 208643; 72416; 110391; 100037258; 110446; 269523; 10…	Csde1; Nampt; Usp47; Gpx1; Atg4b; Gpx3; Sec61b; Asah1; Snx5; Hmgcl; Cirbp; Endog; Akt1; Hsd11b1; Bpgm; Cpt2; Ezr; Eci2; Eci1; Apoc3; Apoc1; Ccar2; Ddb1; Shmt2; Fundc2; Rbm8a; Hexa; Hexb; Alad; Trim72; Psmb10; Scpep1; Ube2l3; Agl; Stat3; Cpe; Cpq; Psmc2; Psmc3; Psmc4; Ldha; Psmc6; Lipc; Qsox1; Hsp90b1; Stx12; Hnrnpa0; Stub1; Auh; Snd1; Uggt1; Psmd8; Pnp; Psmd7; Psmd6; Psmd1; Psmd3; Psmd2; Plcg2; L…	2002	1999	392	0.2	0.2
3.82e-47	6.68e-46	GO:0097367	m	2	carbohydrate derivative binding	98660; 140781; 98878; 66397; 66588; 66590; 66713; 66904; 67040; 67054; 67089; 67166; 67184; 67426; 231329; 14635; 67781; 67844; 67896; 67972; 330177; 232087; 68278; 264895; 68365; 68612; 68738; 101540; 69225; 331026; 52398; 69719; 69923; 233870; 70099; 70356; 70370; 110074; 11820; 235072; 70025; 104112; 11898; 71738; 235661; 104721; 72039; 208643; 77579; 170760; 269523; 105787; 17685; 73442; 1063…	Cmpk1; Susd5; Ilf2; Hmgcl; Scp2; Akt1; Rrm1; Get3; Sost; Eci2; Nid1; Ptprc; Pitpna; Pck2; Dpysl3; Actbl2; Hck; Baz1b; Ube2l3; Ifi47; Fgfr1; Agk; Ccdc80; Ltf; Psmc1; Psmc2; Psmc3; Psmc4; Psmc5; Psmc6; Lipc; Hsp90b1; Ttn; Atp2b1; Pak2; Iars2; Arl3; Acadvl; Tubb2a; Tufm; Pdxk; Ruvbl1; Actg2; Ruvbl2; Pnp; Rfc4; Mccc1; Hsph1; Eif4g1; Ndufv1; C1qbp; Serpine2; F2; Rhog; Naxd; Glul; Swap70; Galk1; Trap1;…	2233	2230	420	0.19	0.19
1.74e-45	4.23e-44	GO:1990904	c	2	ribonucleoprotein complex	66055; 66475; 66480; 66585; 66661; 67025; 67097; 67115; 67186; 20088; 67332; 67427; 81898; 67671; 67678; 67781; 231659; 67891; 67941; 231889; 68052; 98758; 66085; 68879; 68981; 74326; 230908; 66211; 100503670; 71702; 54709; 216197; 70248; 101943; 267019; 268449; 234594; 103573; 234699; 104721; 432508; 208643; 77579; 72416; 269261; 269523; 68995; 270106; 230721; 55989; 73830; 74255; 75062; 67134; …	Pabpn1; Rbm3; Abcf1; Dkc1; Hnrnpr; Nsun2; Hnrnpu; Hnrnpk; Hnrnpl; Hnrnpm; Edc4; Cnot1; Hnrnpc; Hnrnpd; Iqgap1; Hnrnpf; Top2a; Ctsh; Rpl38; Prpf19; Hnrnpa0; Hnrnpa1; Prpf40a; Ctsg; Wdr12; Caprin1; Eif2s1; Eef2; Ilf2; Rpl19; Elavl1; Cirbp; Plrg1; Rbmx; Psma2; Rpl13a; Psma6; Mrpl46; Psma4; Pcbp1; Mbnl1; Ckap4; Snrnp200; Cdc5l; Mcts1; Ptges3; Tubb5; Rpl18a; Rpl35a; Rps15a; Rpl3l; G3bp1; Sf3a1; Sf3a3;…	868	868	223	0.26	0.26
7.52e-45	8.61e-43	GO:0055086	b	3	nucleobase-containing small molecule metabolic process	229665; 98660; 66052; 140781; 66152; 225887; 230075; 66414; 66445; 66588; 66592; 66694; 66885; 66945; 67054; 67273; 100198; 14635; 67834; 67870; 67914; 22247; 68197; 68263; 107029; 232449; 68738; 69225; 331026; 54683; 69719; 104776; 70456; 110074; 11811; 70025; 104112; 104158; 235339; 72141; 170718; 110446; 72900; 269523; 105787; 12183; 17685; 237823; 74006; 71207; 270685; 107227; 74551; 108037; …	Atic; Rrm1; Cmpk1; Msh2; Enoph1; Nampt; Acaa2; Igf1; Adpgk; Acly; Mtch2; Nme1; Hsd17b4; Ndufs2; G6pdx; Gfus; Coq9; Macrod1; Dlst; Rhoa; Hsd11b1; Gnai3; Pklr; Ogdh; Acsl1; Hmgcl; Scp2; Uqcrq; Aldh6a1; Gmds; Mdh2; Mdh1; Samhd1; Uqcrb; Pfas; Cad; Nipsnap2; Papss2; Bpgm; Tyms; Ran; Atp5c1; Nudt4; Impdh2; Enpp1; Uap1l1; Apoc3; Acss1; Acot7; Gart; Acot2; Shmt2; Dera; Pck2; Atp6v1a; Dld; Idh2; Idh1; Tpi…	675	675	190	0.28	0.28
7.83e-45	1.69e-43	GO:0044449	c	2	contractile fiber part	140781; 98932; 66395; 66480; 67891; 218952; 68760; 233199; 233335; 68794; 50874; 72157; 70361; 234214; 104027; 72333; 241431; 170947; 50875; 29810; 76469; 109272; 109552; 109711; 11459; 11464; 11474; 11475; 11636; 11674; 11733; 11747; 11937; 12345; 12372; 12373; 12387; 12632; 12955; 13138; 242702; 13346; 13405; 14201; 14225; 14359; 319195; 68016; 15507; 170736; 16202; 17390; 17879; 17880; 17882; …	Capzb; Pdlim1; Pdlim5; Ctnnb1; Tmod4; Tmod1; Tmod3; Actc1; Pdlim3; Myoz2; Tnnc2; Tnnt3; Psma6; Dag1; Pygm; Lman1; Mybpc2; Mybpc1; Actn3; Actn2; Actn1; Actn4; Neb; Rpl15; Rpl17; Flna; Flnb; Flnc; Ank1; Ryr1; Fkbp1a; Syne1; Sri; Klhl41; Myl2; Myl3; Anxa5; Sorbs2; Myl9; Synm; Hspb1; Myot; Ttn; Synpo2l; Xirp2; Synpo; Stub1; Cryab; Ldb3; Bin1; Tjp1; Atp2a1; Parvb; Igfn1; Bag3; Dmd; Casq2; Rpl6; Rpl7; …	221	221	101	0.46	0.46
9.84e-45	9.65e-43	GO:0097435	b	3	supramolecular fiber organization	66180; 66713; 66824; 16681; 68089; 100952; 109689; 232201; 68760; 101706; 233199; 69710; 50874; 102866; 234214; 11820; 235041; 104027; 268396; 72205; 77579; 270058; 50530; 74117; 12488; 76709; 75786; 50875; 338366; 76293; 56429; 109272; 76757; 109620; 109624; 109711; 11459; 11464; 12843; 11568; 11595; 11687; 11806; 11816; 11848; 12306; 12331; 12332; 12333; 12340; 12343; 12345; 12372; 12373; 12385…	Trdn; Capzb; Apoe; Arhgap25; Pdlim3; Nefm; Serpinf2; Iqgap2; Itgb1; Tmod4; Anxa2; Tmod1; Tmod3; Actc1; Hsp90ab1; Mfap4; Col3a1; Rhoa; Ckap5; Plek; Myom3; Tnnt3; Dpt; Arap1; Tnxb; Efemp2; Col14a1; Cd2ap; P3h4; Col1a2; P3h1; Col1a1; Ctnna1; Cav1; Ldb3; Eml2; Grb2; Ezr; Krt14; Mybpc2; Mybpc1; Krt10; Cst3; Fbln5; Actn2; Actn1; Colgalt1; Rac2; Dpysl3; Wdr1; Rac1; Neb; Dsp; Pycard; Flna; Lum; Col5a2; P…	682	682	191	0.28	0.28
1.27e-44	2.46e-43	GO:0099081	c	2	supramolecular polymer	229534; 140781; 98932; 66302; 66395; 66480; 67068; 16681; 67891; 68097; 68239; 218952; 68760; 101706; 233199; 233335; 68794; 69654; 50874; 72157; 332131; 102866; 70361; 234214; 104027; 235661; 72205; 72333; 268977; 72416; 432987; 270058; 50530; 74006; 74117; 241431; 12488; 170947; 76709; 75786; 50875; 29810; 76293; 76469; 109272; 109552; 109620; 109624; 109711; 11426; 11459; 11464; 11474; 11475; …	Capzb; Apoe; Pdlim1; Pdlim3; Nefm; Pdlim5; Hnrnpu; Tmod1; Ctnnb1; Tuba4a; Rac2; Iqgap1; Iqgap2; Ctsh; Tmod4; Gm5478; Nme1; Tmod3; Rmdn1; Actc1; Ddx6; Ctsg; Tcp1; Mfap4; Plec; Tnnc2; Col3a1; Syne1; Mta1; Dlg1; Tnnt3; Cd2ap; Septin2; Col1a2; Dag1; Col1a1; Septin9; Pbxip1; Pygm; Ckap5; Rcc2; Inpp5d; Eml2; Mmp2; Tubb5; Clip1; Ezr; Tubb1; Ptges3; Krt14; Lman1; Mybpc2; Mybpc1; Krt10; Myot; Cst3; Fbln1;…	986	986	240	0.24	0.24
2.33e-44	1.61e-42	GO:0000166	m	3	nucleotide binding	98386; 98660; 140781; 98878; 66397; 66588; 66590; 66713; 66885; 66904; 66945; 66948; 67040; 67054; 67089; 67166; 67184; 109778; 67426; 100198; 67460; 14635; 67781; 67834; 67844; 67972; 330177; 232087; 68278; 264895; 68365; 107029; 68612; 68738; 101540; 69225; 331026; 52398; 69719; 69923; 233870; 70099; 70356; 110074; 235072; 70025; 104112; 11898; 235661; 104721; 72017; 72039; 208643; 77579; 17071…	Cmpk1; Mapk14; Ctbp1; Coq6; Ilf2; Hmgcl; Scp2; Akt1; Gmds; Rrm1; Get3; Hsd11b1; Eci2; Pitpna; Pck2; Idh3b; Fasn; Actbl2; Hck; Prmt1; Pfn1; Baz1b; Ube2l3; Ifi47; Fgfr1; Agk; Syk; Psmc1; Psmc2; Psmc3; Psmc4; Psmc5; Psmc6; Parp1; Hsp90b1; Hint1; Ttn; Atp2b1; Pak2; Iars2; Arl3; Tyms; Trnt1; Tufm; Pdxk; Ruvbl1; Actg2; Ruvbl2; Rfc4; Mccc1; Hsph1; Eif4g1; Ndufv1; Dhfr; Rhog; Naxd; Glul; Swap70; Grhpr; G…	2171	2168	405	0.19	0.19
2.33e-44	1.61e-42	GO:1901265	m	3	nucleoside phosphate binding	98386; 98660; 140781; 98878; 66397; 66588; 66590; 66713; 66885; 66904; 66945; 66948; 67040; 67054; 67089; 67166; 67184; 109778; 67426; 100198; 67460; 14635; 67781; 67834; 67844; 67972; 330177; 232087; 68278; 264895; 68365; 107029; 68612; 68738; 101540; 69225; 331026; 52398; 69719; 69923; 233870; 70099; 70356; 110074; 235072; 70025; 104112; 11898; 235661; 104721; 72017; 72039; 208643; 77579; 17071…	Cmpk1; Mapk14; Ctbp1; Coq6; Ilf2; Hmgcl; Scp2; Akt1; Gmds; Rrm1; Get3; Hsd11b1; Eci2; Pitpna; Pck2; Idh3b; Fasn; Actbl2; Hck; Prmt1; Pfn1; Baz1b; Ube2l3; Ifi47; Fgfr1; Agk; Syk; Psmc1; Psmc2; Psmc3; Psmc4; Psmc5; Psmc6; Parp1; Hsp90b1; Hint1; Ttn; Atp2b1; Pak2; Iars2; Arl3; Tyms; Trnt1; Tufm; Pdxk; Ruvbl1; Actg2; Ruvbl2; Rfc4; Mccc1; Hsph1; Eif4g1; Ndufv1; Dhfr; Rhog; Naxd; Glul; Swap70; Grhpr; G…	2171	2168	405	0.19	0.19
5.58e-44	2.9e-42	GO:0099512	c	3	supramolecular fiber	229534; 140781; 98932; 66302; 66395; 66480; 67068; 16681; 67891; 68097; 68239; 218952; 68760; 101706; 233199; 233335; 68794; 69654; 50874; 72157; 332131; 102866; 70361; 234214; 104027; 235661; 72205; 72333; 268977; 72416; 432987; 270058; 50530; 74006; 74117; 241431; 12488; 170947; 76709; 75786; 50875; 29810; 76293; 76469; 109272; 109552; 109620; 109624; 109711; 11426; 11459; 11464; 11474; 11475; …	Capzb; Apoe; Pdlim1; Pdlim3; Nefm; Pdlim5; Hnrnpu; Tmod1; Ctnnb1; Tuba4a; Rac2; Iqgap1; Iqgap2; Ctsh; Tmod4; Gm5478; Nme1; Tmod3; Rmdn1; Actc1; Ddx6; Ctsg; Tcp1; Mfap4; Plec; Tnnc2; Col3a1; Syne1; Mta1; Dlg1; Tnnt3; Cd2ap; Septin2; Col1a2; Dag1; Col1a1; Septin9; Pbxip1; Pygm; Ckap5; Rcc2; Inpp5d; Eml2; Mmp2; Tubb5; Clip1; Ezr; Tubb1; Ptges3; Krt14; Lman1; Mybpc2; Mybpc1; Krt10; Myot; Cst3; Fbln1;…	981	981	238	0.24	0.24
6.76e-43	2.93e-41	GO:0030017	c	3	sarcomere	140781; 98932; 66480; 67891; 218952; 68760; 233199; 233335; 68794; 50874; 72157; 70361; 234214; 104027; 72333; 241431; 170947; 50875; 29810; 76469; 109272; 109552; 109711; 11459; 11464; 11474; 11636; 11674; 11733; 11747; 11937; 12345; 12372; 12373; 12387; 12632; 12955; 242702; 13346; 13405; 14201; 14225; 319195; 68016; 15507; 170736; 16202; 17390; 17879; 17882; 17897; 17906; 17929; 17930; 17931; …	Capzb; Pdlim1; Pdlim5; Ctnnb1; Tmod4; Tmod1; Tmod3; Actc1; Pdlim3; Tnnc2; Tnnt3; Psma6; Pygm; Ldb3; Lman1; Mybpc2; Mybpc1; Actn3; Actn2; Actn1; Actn4; Neb; Rpl15; Rpl17; Flna; Flnb; Flnc; Ank1; Ryr1; Fkbp1a; Syne1; Sri; Klhl41; Myl2; Myl3; Anxa5; Sorbs2; Myl9; Synm; Hspb1; Myot; Ttn; Synpo2l; Xirp2; Synpo; Stub1; Cryab; Aldoa; Bin1; Tjp1; Atp2a1; Parvb; Igfn1; Bag3; Dmd; Casq2; Rpl6; Rpl7; Rpl4; …	209	209	96	0.46	0.46
9.57e-43	1.34e-41	GO:0005201	m	2	extracellular matrix structural constituent	66695; 99571; 100952; 68792; 69700; 71355; 268977; 50530; 76477; 107581; 665033; 76293; 56429; 76737; 12843; 12111; 12814; 12815; 12816; 12819; 12822; 12824; 12825; 12826; 12827; 12831; 12832; 12833; 12834; 12835; 12839; 12842; 13003; 67776; 23876; 13179; 14114; 14115; 14119; 14161; 14268; 50706; 15530; 245026; 16012; 81877; 16773; 16775; 16777; 16779; 17022; 17180; 17181; 17304; 18073; 18295; 11…	Fn1; Col9a2; Aspn; Tnxb; Vtn; Igfbp6; Srpx2; Col9a1; Efemp2; Lum; Dcn; Ltbp1; Tgfbi; Ogn; Comp; Hspg2; Sparc; Col5a2; Efemp1; Mfap5; Mfap4; Col4a2; Col4a1; Lamb1; Col3a1; Prelp; Fgg; Col2a1; Fga; Fgb; Col15a1; Mfge8; Dpt; Emilin1; Creld2; Vwa5a; Thbs4; Col22a1; Fbn2; Bgn; Thbs1; Postn; Matn2; Col1a2; Prg2; Tnc; Col1a1; Col6a1; Col6a3; Col6a2; Col6a5; Fbln1; Col12a1; Col6a6; Matn1; Vwf; Lama2; Lam…	137	137	77	0.56	0.56
9.67e-42	8.31e-40	GO:0006996	b	3	organelle organization	229877; 66046; 66108; 66111; 66152; 225887; 230075; 66397; 66437; 66475; 66495; 66592; 66676; 66700; 66713; 66824; 230709; 66890; 66916; 67025; 67097; 67184; 67273; 16681; 67391; 67399; 67628; 67671; 67678; 67738; 67811; 67844; 67941; 68089; 68117; 625249; 68194; 68197; 68202; 109689; 68342; 232201; 68365; 68581; 68612; 68653; 76983; 68760; 66075; 101540; 101706; 68953; 69162; 52398; 66317; 23319…	Cfl1; Rbbp7; Rbbp4; Fgr; Serpinf2; Ctbp1; Cav1; Pdlim3; Prpf40a; Gpx1; Atg4b; Gpx4; Wbp2; Snx3; Ap3b1; Arap1; Hmgcl; Cirbp; Nap1l4; Akt1; Dag1; S100a10; Get3; Uqcrb; Picalm; Ezr; Hnrnpa2b1; Ccar2; Ddb1; Fundc2; Dpysl2; Dpysl3; Hexa; Hexb; Dsp; Krt6a; Hck; Trim72; Prmt1; Letm1; Pfn1; Baz1b; Sec24c; Sec24b; Capg; Agk; Pdcd6ip; Klhl41; Kank2; Cox7a1; Sorbs1; Sorbs2; Ptpn1; Rpl23a; Numa1; Parp1; Hsp9…	3653	3650	579	0.16	0.16
1.85e-41	1.41e-39	GO:0051186	b	3	cofactor metabolic process	66071; 66108; 66885; 109778; 67426; 100198; 14635; 67834; 67870; 67914; 625249; 232087; 68263; 107029; 68738; 69225; 233016; 54683; 70456; 11758; 70025; 104112; 104158; 235339; 72141; 170718; 110391; 110446; 269523; 105787; 12183; 270685; 74551; 108037; 108645; 108147; 76263; 171210; 11474; 11674; 11733; 11757; 11808; 110208; 12359; 18477; 56748; 12892; 12974; 13058; 13063; 269951; 78830; 13361; …	Atic; Mtch2; Dlst; Enoph1; Nampt; Acaa2; Igf1; Adpgk; Acly; Blvra; Mpo; G6pdx; Gpx3; Coq9; Gpx4; Coq6; Snx3; Pklr; Ogdh; Acsl1; Hmgcl; Pgam1; Scp2; Cat; Mdh2; Mdh1; Blvrb; Hmbs; Hsd17b4; Hsd11b1; Bpgm; Spr; Acot9; Acot7; Gart; Acot2; Shmt2; Pck2; Sptb; Dld; Idh2; Idh1; Tpi1; Eno3; Fasn; Ces1d; Spta1; Pdha1; Mat2a; Idh3g; Mat2b; Qdpr; Hp; Pgam2; Coq8a; Slc25a12; Ethe1; Idh3a; Ncf2; Ncf1; Idh3b; St…	515	512	156	0.3	0.3
2.54e-41	9.45e-40	GO:0031967	c	3	organelle envelope	98386; 54563; 229663; 21917; 66046; 66052; 66108; 66152; 225887; 230075; 66414; 66437; 66445; 66495; 66592; 66694; 66841; 230709; 66916; 66945; 67184; 67247; 67273; 67391; 67426; 67500; 67812; 67844; 67863; 67914; 68117; 625249; 68194; 68197; 68202; 246221; 68342; 68349; 68514; 226101; 68653; 68655; 66075; 68953; 69923; 110379; 233870; 266692; 67680; 70456; 70572; 70804; 103573; 11820; 233726; 10…	Apoe; Csde1; Abcf1; Apoo; Cpne1; Acsl1; Sdcbp; Ctnnb1; Acaa2; Acads; Fgr; Sod2; Mtch2; Anxa1; Tmpo; Aifm1; Anxa4; Anxa7; Sun2; Rangap1; Rexo2; Coq9; Gpx4; Cacybp; Cox6b1; Hsd11b1; Mta1; Ivd; Ogdh; Gsto1; Pgrmc2; Cst3; Hmgcl; Plrg1; Endog; Cat; Mapk3; Mpst; Mdh2; Rrm1; Scp2; Ube2i; Uqcrb; Zmpste24; Rcc1; Ptgs1; Lbr; Slc25a3; Slc25a1; Cpt2; Slc25a5; Slc25a4; Park7; Ran; Eci1; Afg3l2; Ipo7; Ipo5; Sh…	1144	1142	257	0.22	0.23
3e-41	5.28e-40	GO:0031975	c	2	envelope	98386; 54563; 229663; 21917; 66046; 66052; 66108; 66152; 225887; 230075; 66414; 66437; 66445; 66495; 66592; 66694; 66841; 230709; 66916; 66945; 67184; 67247; 67273; 67391; 67426; 67500; 67812; 67844; 67863; 67914; 68117; 625249; 68194; 68197; 68202; 246221; 68342; 68349; 68514; 226101; 68653; 68655; 66075; 68953; 69923; 110379; 233870; 266692; 67680; 70456; 70572; 70804; 103573; 11820; 233726; 10…	Apoe; Csde1; Abcf1; Apoo; Cpne1; Acsl1; Sdcbp; Ctnnb1; Acaa2; Acads; Fgr; Sod2; Mtch2; Anxa1; Tmpo; Aifm1; Anxa4; Anxa7; Sun2; Rangap1; Rexo2; Coq9; Gpx4; Cacybp; Cox6b1; Hsd11b1; Mta1; Ivd; Ogdh; Gsto1; Pgrmc2; Cst3; Hmgcl; Plrg1; Endog; Cat; Mapk3; Mpst; Mdh2; Rrm1; Scp2; Ube2i; Uqcrb; Zmpste24; Rcc1; Ptgs1; Lbr; Slc25a3; Slc25a1; Cpt2; Slc25a5; Slc25a4; Park7; Ran; Eci1; Afg3l2; Ipo7; Ipo5; Sh…	1145	1143	257	0.22	0.22
3.09e-41	1.1e-38	GO:0006753	b	4	nucleoside phosphate metabolic process	229665; 98660; 66052; 66152; 225887; 230075; 66414; 66445; 66588; 66592; 66694; 66885; 66945; 67054; 67273; 100198; 67834; 67914; 68197; 68263; 107029; 232449; 68738; 69225; 54683; 140781; 69719; 70456; 110074; 70025; 104112; 104158; 235339; 72141; 17685; 170718; 110446; 72900; 269523; 105787; 269951; 237823; 74006; 71207; 74551; 108037; 108147; 50799; 50773; 171210; 11474; 11486; 11534; 11545; 1…	Atic; Rrm1; Cmpk1; Msh2; Acsl1; Nampt; Acaa2; Igf1; Adpgk; Acly; Mtch2; Nme1; Hsd17b4; Ndufs2; G6pdx; Coq9; Dlst; Rhoa; Hsd11b1; Gnai3; Pklr; Ogdh; Hmgcl; Scp2; Uqcrq; Mapk1; Mdh2; Mdh1; Samhd1; Uqcrb; Pfas; Cad; Nipsnap2; Papss2; Bpgm; Ran; Atp5c1; Nudt4; Impdh2; Enpp1; Apoc3; Acss1; Acot7; Gart; Acot2; Shmt2; Dera; Pck2; Atp6v1a; Dld; Idh2; Idh1; Tpi1; Eno3; Fasn; Atp1a2; Sdhc; Pdha1; Uqcr10; A…	599	599	171	0.29	0.29
9.62e-41	3.57e-38	GO:0003723	m	4	RNA binding	229663; 66055; 230257; 66480; 66590; 66656; 66661; 67025; 67039; 67040; 67097; 67115; 67160; 67332; 67427; 81898; 67678; 67781; 67891; 67897; 67959; 67996; 68052; 68135; 68219; 98758; 66085; 68879; 68981; 232989; 331401; 74326; 230908; 66235; 100503670; 71702; 233870; 54709; 70248; 268449; 103573; 11811; 71514; 104721; 432467; 432508; 66645; 208643; 77579; 72416; 170791; 269261; 72692; 72946; 689…	Tsn; Pabpn1; Rbm3; Csde1; Eif1ax; Hnrnpr; Pcbp1; Rbbp7; Hnrnpu; Hnrnpk; Hnrnpl; Hnrnpm; Tial1; Hnrnpc; Hnrnpd; Hnrnpf; Anxa1; Prpf8; Eef1a1; Hnrnpa0; Hnrnpa1; Rangap1; Prpf40a; Ddx46; Hsp90ab1; Sfpq; Matr3; Caprin1; Rbm39; Eef2; Eif2s2; Nsun2; Elavl1; Cirbp; Rbm14; Mars1; Rbmx; Rpl13a; Pcbp2; Gspt1; Mbnl1; Cdc5l; Mcts1; Msn; Ran; Fubp1; Nudt4; Impdh2; Farsb; Farsa; Rbm25; G3bp1; Sf3a1; Lrrc47; Sf…	1096	1096	249	0.23	0.23
1.04e-40	1.22e-39	GO:0043167	m	2	ion binding	98386; 16399; 16403; 229665; 98660; 66052; 66054; 66071; 140781; 98878; 98932; 225887; 66397; 66445; 66588; 66590; 66592; 66681; 66694; 66695; 66700; 66713; 99571; 66841; 230709; 66885; 66890; 66901; 66904; 66945; 66948; 226090; 67040; 67054; 67078; 67089; 67166; 67184; 109778; 67247; 67399; 67426; 67460; 231329; 14635; 67781; 67804; 67834; 67844; 67870; 67896; 67941; 67972; 330177; 232087; 68278…	Hpcal1; Cpne3; Cmpk1; Cpne1; Susd5; Mapk14; Man2a1; Pdlim1; P4ha2; S100a6; Idh3g; F12; Git2; Phex; Ilf2; Snx3; Snx2; Snx1; Snx6; Arap1; Hmgcl; Endog; Akt1; Gmds; Col1a2; Dag1; Rrm1; Col1a1; Get3; Mbl1; Picalm; Timp2; Sost; Hdhd2; Fga; Eci2; Nid1; Ptprc; Apoc3; Sf3a3; Pitpna; Shmt2; Rasa3; Pck2; Idh3a; Dpysl3; Rab11b; Gsr; Fasn; Actbl2; Hck; Rps27; Spta1; Alad; Trim72; Spock2; Letm1; Pfn1; Baz1b; …	6062	6048	840	0.14	0.14
1.36e-40	7.52e-39	GO:0019899	m	3	enzyme binding	66212; 66592; 66700; 66824; 67025; 67332; 67628; 67673; 67738; 231659; 68089; 68219; 109689; 68612; 76987; 66075; 101540; 68891; 232989; 233489; 69654; 69719; 100503670; 71702; 69786; 54709; 70247; 70470; 11758; 70568; 70572; 121021; 103573; 11820; 233726; 71514; 67963; 71609; 71978; 72042; 66629; 72416; 100037258; 110446; 269523; 72993; 105787; 433759; 17685; 94176; 72349; 14456; 55989; 434246; …	Pabpn1; Pcca; Cpne3; Rbbp4; Serpinf2; Snta1; Hnrnpa0; Cacybp; Sec61b; Ilf3; Snx3; Nap1l1; Gys1; Akt1; Cap1; Col1a2; Col1a1; Mbl1; Picalm; Cdc5l; Hdhd2; Ezr; Cops5; Ptprc; Hnrnpa2b1; Ipo7; Ccar2; Ipo5; Dpysl2; Dsp; Flot1; Snrpd3; Trim72; Dnajb1; Prmt1; Pfn1; Ube2l3; Arhgef7; Ndrg1; Mvp; Stat3; Stat1; Rdx; Dctn2; Sorbs1; Ldhb; Stim1; Parp1; Hsp90b1; Utrn; Ttn; Pak2; Stub1; Ruvbl1; Ruvbl2; Psmd1; Nc…	2339	2338	417	0.18	0.18
1.59e-40	4.01e-39	GO:0065008	b	2	regulation of biological quality	16399; 98660; 65972; 229877; 140781; 230257; 66437; 66592; 66700; 66713; 99571; 66824; 230709; 66901; 67025; 67041; 20088; 67460; 67891; 22247; 67972; 68089; 68197; 109689; 68365; 68514; 218952; 108124; 68612; 68792; 69178; 52398; 54683; 74326; 230908; 233489; 69710; 50874; 69719; 100503670; 11625; 104776; 234214; 70456; 11758; 20901; 11820; 234779; 235072; 104009; 104027; 11898; 76299; 67963; 26…	Pdlim5; Safb; Nampt; Ywhag; Serpinf1; Crk; Ttr; Snta1; Isoc2a; Usp47; Prpf40a; Gpx1; B2m; Git2; Sh3gl1; Arap1; Cirbp; Endog; Akt1; Col1a2; Dag1; Sash3; Picalm; Hsd11b1; Cacna2d1; Bpgm; Spr; Cpt2; Ezr; Ptprc; Apoc3; Ccar2; Ddb1; Shmt2; Rasa3; Pck2; Dpysl2; Hexa; Arl6ip5; Hexb; Gp1ba; Dsp; Flot1; Hck; Ap2b1; Prmt1; Letm1; Igf1; Pfn1; Capg; Fgfr1; Stat3; Stat1; Mb; Cpe; Ltf; Sorbs1; Cpq; Sorbs2; Vwf…	3942	3934	608	0.15	0.15
3.39e-40	1.1e-38	GO:0043232	c	3	intracellular non-membrane-bounded organelle	229534; 21917; 140781; 98932; 66180; 66302; 66385; 66395; 66475; 66480; 66588; 66592; 66656; 66661; 66713; 66824; 66945; 67025; 67040; 67068; 67097; 67115; 67166; 67186; 20088; 16681; 67399; 67427; 81898; 231329; 67628; 67671; 67678; 67738; 67781; 67811; 67891; 67897; 67941; 231889; 68052; 68089; 68097; 68219; 68239; 109689; 218952; 68760; 101706; 68953; 69116; 52398; 331401; 66317; 233199; 23333…	Rbm3; Cpne3; Cmpk1; Rbbp7; Rbbp4; Snta1; Hnrnpa3; Wbp2; Rbm39; Ilf3; Ilf2; Cirbp; Plrg1; Rbmx; Akt1; Dag1; Get3; Cdc5l; Cpt2; Ezr; Cops5; Hnrnpa2b1; Ccar2; Shmt2; Dpysl2; Dpysl3; Arl6ip5; Dsp; Flot1; Actbl2; Krt6a; Hck; Pdha1; Dnajb1; Pfn1; Baz1b; Iqgap2; Ndrg1; Capg; Fgfr1; Mvp; Ppp1r7; Stat3; Stat1; Dynll2; Pdcd6ip; Klhl41; Flii; Sorbs1; Psmc2; Sorbs2; Stim1; Rpl23a; Numa1; Dync1i2; Parp1; Vapa…	4298	4296	648	0.15	0.15
3.45e-40	5.57e-39	GO:0043228	c	2	non-membrane-bounded organelle	229534; 21917; 140781; 98932; 66180; 66302; 66385; 66395; 66475; 66480; 66588; 66592; 66656; 66661; 66713; 66824; 66945; 67025; 67040; 67068; 67097; 67115; 67166; 67186; 20088; 16681; 67399; 67427; 81898; 231329; 67628; 67671; 67678; 67738; 67781; 67811; 67891; 67897; 67941; 110265; 231889; 68052; 68089; 68097; 68219; 68239; 109689; 218952; 68760; 101706; 68953; 69116; 52398; 331401; 66317; 23319…	Rbm3; Cpne3; Cmpk1; Rbbp7; Rbbp4; Snta1; Hnrnpa3; Wbp2; Rbm39; Ilf3; Ilf2; Snx1; Cirbp; Plrg1; Rbmx; Akt1; Dag1; Get3; Cdc5l; Cpt2; Ezr; Cops5; Hnrnpa2b1; Ccar2; Shmt2; Dpysl2; Dpysl3; Arl6ip5; Dsp; Flot1; Actbl2; Krt6a; Hck; Pdha1; Dnajb1; Pfn1; Baz1b; Iqgap2; Ndrg1; Capg; Fgfr1; Mvp; Ppp1r7; Stat3; Stat1; Dynll2; Pdcd6ip; Klhl41; Flii; Sorbs1; Psmc2; Sorbs2; Stim1; Rpl23a; Numa1; Dync1i2; Parp1…	4316	4314	650	0.15	0.15
6.78e-40	1.52e-38	GO:0006807	b	2	nitrogen compound metabolic process	16403; 229534; 229663; 229665; 66997; 98660; 21917; 66052; 66054; 66055; 66071; 140781; 98878; 66152; 66180; 66212; 225887; 230075; 66385; 66395; 230257; 66414; 66437; 66445; 66475; 66480; 66514; 66585; 66588; 66590; 66592; 66624; 66656; 66694; 66713; 230558; 99571; 66824; 230709; 66885; 66901; 66945; 66948; 226090; 67025; 67039; 67040; 67054; 67078; 67089; 67115; 67160; 67184; 67186; 109778; 672…	Tsn; Pabpn1; Rbm3; Csde1; Cand1; Cpne3; Cmpk1; Cd109; Rbbp7; Nampt; Rbbp4; Mapk14; Hcfc1; Serpinf1; Fgr; Serpinf2; Ctbp1; Pdlim1; Snta1; Abcf1; Hnrnpa3; Usp47; Hnrnpa1; Plod2; Prpf40a; Gpx1; Atg4b; Gpx3; Gfus; Coq9; Gpx4; Macrod1; Cacybp; Wbp2; Phex; Sec61b; Cpne1; Ilf3; Ilf2; Snx3; Ivd; Snx1; Nsun2; Asah1; Snx5; Hmgcl; Cirbp; Pgam1; Endog; Rbmx; Akt1; Gmds; Dag1; Rrm1; Col1a1; Uqcrb; Cops4; Pica…	9609	9572	1188	0.12	0.12
9.51e-40	4.39e-38	GO:0008092	m	3	cytoskeletal protein binding	229665; 140781; 98932; 66713; 66824; 67166; 16681; 68089; 68365; 218952; 68760; 101706; 69178; 233199; 233335; 68794; 233489; 69654; 50874; 102866; 104027; 71978; 72042; 72183; 72205; 77579; 72333; 72416; 269587; 72993; 270058; 72349; 74006; 74117; 241431; 107589; 108058; 170947; 76709; 75786; 50875; 108989; 109272; 12798; 109624; 109711; 11426; 11461; 11464; 11474; 11674; 11733; 11749; 11752; 11…	Capzb; Apoe; Map4; Ktn1; Pdlim3; Pdlim5; Hnrnpu; Hnrnpk; S100a4; Actb; Iqgap2; Itgb1; Tmod4; Snta1; Anxa2; Tmod1; Nme1; Tmod3; Anxa6; Arl8b; Anxa8; Tln2; Tln1; Hsp90ab1; Plec; Pacsin3; Tnnc2; Cacybp; Rhoa; Pacsin2; Arl3; Eef2; Myom3; Tnnt3; Snx6; Snx5; Dag1; Syne1; Ctnna1; Picalm; Ckap5; Rcc2; Ldb3; Eml2; Clip1; Ezr; Ppp2ca; Gc; Mybpc2; Mybpc1; Krt10; Mylk2; Actn3; Actn2; Actn1; Tor1aip1; Dpysl2;…	963	963	227	0.24	0.24
2.15e-39	1.48e-37	GO:0006091	b	3	generation of precursor metabolites and energy	66052; 66152; 225887; 230075; 66414; 66445; 66495; 66592; 66694; 66841; 66885; 66945; 67041; 67273; 14635; 67834; 67914; 68197; 68202; 68263; 72157; 67680; 235339; 72141; 170718; 110446; 72900; 269523; 105787; 73046; 12183; 17685; 73723; 110826; 17993; 108037; 75406; 50799; 109042; 11364; 11474; 11532; 11564; 11651; 11674; 110078; 11814; 11848; 67530; 77559; 12359; 12534; 110842; 12857; 12858; 12…	Igf2; Igf1; Mtch2; Dlst; Msh2; Adpgk; Pygl; Coq9; Rhoa; Pklr; Ogdh; Hmgcl; Glrx; Tigar; Cat; Gys1; Akt1; Pygb; Mdh2; Mdh1; Uqcrb; Pygm; Nipsnap2; Bpgm; Ptges3; Enpp1; Apoc3; Shmt2; Actn3; Dld; Idh2; Idh1; Tpi1; Gsr; Sdhc; Aco2; Adh5; Uqcr10; Pgam2; Pgam1; Slc25a13; Slc25a12; Idh3a; Agl; Stat3; Idh3g; Gpd1; Sorbs1; Ldha; Ugp2; Ndufv2; Ndufv1; Cisd1; Ppp1cb; Cox5a; Ppp1ca; Hk2; Hk3; Hk1; Cdk1; Cox4…	416	415	135	0.32	0.33
3.23e-39	5.98e-37	GO:0003779	m	4	actin binding	66713; 68089; 218952; 68760; 233199; 140781; 50874; 102866; 104027; 72042; 77579; 241431; 72333; 72416; 269587; 270058; 68794; 74117; 107589; 170947; 76709; 50875; 109272; 12798; 109624; 109711; 11426; 11474; 11749; 11752; 11867; 12331; 12332; 12340; 12343; 12345; 12385; 12631; 12632; 12721; 13138; 13169; 242702; 78885; 13405; 13629; 13822; 14026; 14086; 14201; 14248; 14473; 18810; 13367; 15163; …	Capzb; Pdlim5; Hnrnpu; Iqgap2; Itgb1; Tmod4; Snta1; Tmod1; Tmod3; Anxa6; Anxa8; Tln2; Tln1; Plec; Tnnc2; Eef2; Tnnt3; Dag1; Ctnna1; Coro1c; Ezr; Gc; Mybpc2; Mybpc1; Actn3; Actn2; Actn1; Wdr1; Actn4; Neb; Mylk; Flna; Flnb; Flnc; Myo6; Pfn1; Syne1; Vasp; Capg; Gmfg; Gmfb; Rdx; Utrn; Flii; Myl3; Tagln; Twf1; Twf2; Macf1; Cap1; Myot; Ywhah; Ttn; Arpc1b; Synpo2l; Myl2; Cald1; Ywhag; Xirp2; Synpo; Coro…	427	427	137	0.32	0.32
5.09e-39	1.03e-37	GO:0044238	b	2	primary metabolic process	98386; 16403; 229534; 229663; 229665; 66997; 98660; 21917; 66052; 66054; 66055; 140781; 98878; 66152; 66180; 66212; 225887; 230075; 66385; 66395; 230257; 66414; 66437; 66445; 66475; 66480; 66514; 66585; 66588; 66590; 66592; 66624; 66656; 66681; 66694; 66713; 230558; 99571; 66824; 66841; 66857; 230709; 66885; 66901; 66945; 66948; 226090; 67025; 67039; 67040; 67054; 67078; 67089; 67115; 67160; 6718…	Tsn; Pabpn1; Rbm3; Csde1; Cand1; Cpne3; Cmpk1; Cd109; Rbbp7; Nampt; Rbbp4; Mapk14; Hcfc1; Serpinf1; Fgr; Pde12; Ctbp1; Pdlim1; P4ha2; Snta1; Abcf1; Hnrnpa3; Usp47; Hnrnpa1; Plod2; Prpf40a; Gpx1; Atg4b; Gfus; Coq9; Hibch; Macrod1; Cacybp; Wbp2; Phex; Sec61b; Cpne1; Ilf3; Ilf2; Snx3; Ivd; Snx1; Nsun2; Rbp4; Asah1; Snx5; Hmgcl; Cirbp; Pgam1; Endog; Rbmx; Gys1; Akt1; Gmds; Dag1; Rrm1; Col1a1; Uqcrb; …	10132	10096	1234	0.12	0.12
5.03e-38	5.03e-37	GO:0016491	m	2	oxidoreductase activity	98386; 65972; 66052; 66071; 66108; 66152; 225887; 66375; 66414; 66445; 66694; 66841; 66885; 66916; 66945; 66948; 67184; 109778; 67247; 67273; 67305; 100198; 67460; 67834; 110265; 625249; 68194; 68197; 68202; 68263; 68349; 107029; 233016; 54683; 104776; 67680; 11758; 104009; 235339; 71853; 71911; 72017; 170718; 110391; 72599; 236539; 72900; 73046; 73723; 74022; 270685; 110826; 17991; 17993; 66881;…	Akr1b10; Mdh1; P4hb; Acaa1a; Grhpr; Txn2; Acads; Selenof; Ctbp1; Cycs; Hsd17b4; P3h1; G6pdx; Gpx3; Ndufs3; Gpx4; Gpx7; Steap3; Coq6; Ogdh; Gsto1; Glrx; Cyb5a; Cat; Glyr1; Aldh6a1; P3h3; Mdh2; Phgdh; Blvrb; Blvra; Uqcrb; Hsd11b1; Ptgs1; Lbr; Spr; Impdh2; Fth1; Selenbp1; Dld; Dhrs7; Idh1; Dhrs1; Gsr; Fasn; Pdia3; Ptgis; Pdhb; Hsd17b12; Hsd17b10; Pdha1; Idh3g; Adh5; Uqcr10; Qdpr; Alox5; Ptgr1; Ptgr2…	816	810	200	0.25	0.25
6.98e-38	4.36e-36	GO:0070887	b	3	cellular response to chemical stimulus	16403; 98660; 98878; 66437; 66695; 66713; 66824; 67040; 67041; 67184; 67305; 67897; 22247; 67972; 231889; 100952; 625249; 232087; 109689; 68365; 16880; 218952; 226101; 68655; 101540; 101706; 69091; 54683; 235505; 69710; 69719; 100503670; 11625; 71702; 266692; 234214; 70456; 11758; 70568; 70572; 20901; 234594; 11820; 235041; 11898; 71514; 71609; 71660; 235661; 72183; 268977; 72461; 110391; 236539;…	Pabpn1; Cpne3; Cd109; Nampt; Ywhag; Serpinf1; Crk; Tnmd; Hnrnpa1; Gpx1; B2m; Gpx4; Gpx7; Prxl2a; Cacybp; Wbp2; Phex; Cpne1; Snx1; Snx6; Arap1; Endog; Rbmx; Akt1; Col1a2; Dag1; Col1a1; Cdc5l; Sost; Ezr; Cops5; Ptprc; Apoc3; Ipo5; Shmt2; Pck2; Dpysl3; Arl6ip5; Fasn; Flot1; Sin3a; Alad; Trim72; Pfn1; Ube2l3; Ifi47; Ndrg1; Capg; Fgfr1; Stat3; Stat1; Rdx; Kank2; Ltf; Sorbs1; Sorbs2; Numa1; Parp1; Hsp9…	2951	2928	482	0.16	0.16
2.37e-37	1.36e-35	GO:0017144	b	3	drug metabolic process	98660; 66052; 66071; 140781; 66152; 225887; 230075; 66414; 66445; 66592; 66694; 66945; 67041; 67273; 14635; 67834; 67870; 67914; 68197; 232087; 68263; 246221; 68738; 54683; 69719; 67680; 11758; 104112; 11898; 235339; 72141; 170718; 110391; 236539; 110446; 72900; 269523; 105787; 12183; 17685; 74006; 270685; 74091; 170750; 74551; 108037; 108645; 50799; 12655; 11433; 11474; 11486; 11532; 11534; 1154…	Igf1; Mdh1; Dlst; Msh2; Enoph1; Adpgk; Acly; Xpnpep1; Mtch2; Ctsh; Itgb2; Mpo; Khsrp; Cd34; Dkk3; Gpx1; Gpx3; Coq9; Spr; Rhoa; Cad; Pklr; Ogdh; Hmgcl; Scp2; Cat; Clybl; Akt1; Mpst; Mdh2; Phgdh; Uqcrb; Aldh18a1; Cav1; Nipsnap2; Bpgm; Atp5c1; Enpp1; Apoc3; Gart; Shmt2; Pck2; Atp6v1a; Dld; Idh2; Idh1; Tpi1; Eno3; Atp1a2; Dnm1l; Sdhc; Aco2; Mat2a; Idh3g; Adh5; Mat2b; Uqcr10; Qdpr; Hp; Oat; Atp5pb; Pg…	740	736	187	0.25	0.25
3.09e-37	8.79e-35	GO:0051128	b	4	regulation of cellular component organization	98878; 66317; 66397; 66437; 66592; 66629; 66700; 66713; 66824; 230709; 66890; 67089; 67184; 100088; 67891; 68089; 100952; 68349; 218952; 68567; 68612; 76983; 68760; 101540; 68792; 68891; 101706; 68953; 331401; 233489; 69710; 50874; 11625; 70361; 234214; 234594; 121021; 103573; 11820; 234779; 235041; 235072; 104027; 71514; 268396; 235661; 71902; 72205; 208643; 77579; 72333; 269523; 269587; 72993; …	Cand1; Rbbp7; Serpinf1; Serpinf2; Ctbp1; Usp47; Prpf40a; Gpx1; B2m; Wbp2; Sh3gl1; Snx3; Arap1; Cirbp; Endog; Akt1; Dag1; Mbl1; Picalm; Sost; Ezr; Ptprc; Hnrnpa2b1; Apoc1; Ccar2; Dpysl2; Dpysl3; Hexb; Flot1; Grn; Hck; Ap2b1; Dnajb1; Pfn1; Iqgap2; Sec24b; Capg; Ighm; Fgfr1; Stat1; Pdcd6ip; Rdx; Klhl41; Kank2; Sorbs1; Psmc2; Sorbs2; Psmc4; Psmc5; Psmc6; Numa1; Dync1i2; Parp1; Alox15; Synpo2l; Col16a…	2552	2549	434	0.17	0.17
4.01e-37	5.98e-36	GO:0005615	c	2	extracellular space	16399; 66395; 230558; 99571; 66857; 66890; 66901; 67838; 67896; 100952; 16880; 68588; 68792; 68861; 11537; 69379; 235505; 69700; 11625; 17182; 110075; 11820; 104009; 11886; 71355; 104158; 67963; 71660; 268373; 71853; 268977; 105298; 99543; 269823; 170625; 14456; 50530; 74199; 74499; 74511; 192662; 107581; 50701; 56213; 66881; 108151; 239528; 108671; 76293; 56429; 76737; 109552; 11287; 242608; 226…	Cd109; Olfml3; Nampt; Serpinf1; Serpinf2; Ttr; B2m; Asah1; Rbmx; Hspd1; Col1a2; Dag1; Col1a1; Mbl1; F5; Sost; Nid1; Gc; Hnrnpa2b1; Apoc1; Dpysl3; Hexb; Gp1ba; Grn; Alad; Emilin1; Lyz2; Lyz1; Serpinh1; Capg; Ighm; Lrrc17; Ccdc80; Cpe; Clec11a; Cpz; Ltf; Cpq; Lipc; Lama4; Itga2b; Qsox1; Cap1; Col16a1; Cma1; Gpx3; Ogn; Gsn; Cthrc1; Ago2; Tpt1; Lcn2; C1qbp; S100a9; S100a8; Cfl1; Serpinb1a; Serpine2; …	1895	1857	346	0.18	0.19
5.09e-37	1.21e-34	GO:0019693	b	4	ribose phosphate metabolic process	229665; 98660; 66052; 66152; 225887; 230075; 66414; 66445; 66588; 66592; 66694; 66885; 66945; 67054; 67273; 100198; 67914; 68197; 68263; 68738; 140781; 69719; 70456; 70025; 104112; 104158; 235339; 72141; 17685; 110446; 72900; 269523; 105787; 237823; 74006; 71207; 108037; 108147; 50799; 171210; 11474; 11534; 11545; 11564; 11636; 11674; 11814; 11821; 11848; 110208; 11949; 11950; 11964; 67530; 11966…	Atic; Mtch2; Cmpk1; Msh2; Acsl1; Acaa2; Igf1; Adpgk; Acly; Nme1; Hsd17b4; Ndufs2; G6pdx; Coq9; Dlst; Rhoa; Cad; Gnai3; Pklr; Ogdh; Hmgcl; Scp2; Uqcrq; Uqcrb; Pfas; Hsd11b1; Nipsnap2; Papss2; Bpgm; Ran; Nudt4; Impdh2; Enpp1; Apoc3; Acss1; Acot7; Gart; Acot2; Shmt2; Actn3; Atp6v1a; Dld; Tpi1; Eno3; Fasn; Atp1a2; Sdhc; Pdha1; Uqcr10; Atp5pb; Paics; Pgam2; Pgam1; Slc25a13; Slc25a12; Fam20c; Stat3; Ta…	467	467	141	0.3	0.3
5.36e-36	1.55e-34	GO:0044429	c	3	mitochondrial part	229663; 66046; 66052; 66071; 66108; 66152; 225887; 230075; 66414; 66437; 66445; 66495; 66592; 66694; 66841; 66885; 66904; 66916; 66945; 67041; 67184; 67247; 67273; 67391; 67426; 67811; 67844; 67863; 67914; 68117; 625249; 68194; 68197; 68202; 68263; 246221; 68342; 68349; 107029; 68514; 68653; 68655; 68738; 66075; 69617; 69923; 233870; 67680; 70456; 104130; 11898; 224904; 235339; 104444; 71911; 720…	Pdhx; Csde1; Dlst; Acsl1; Ndufa4; Acaa2; Acads; Fgr; Hspe1; Sod2; Mtch2; Anxa1; Crat; Nme1; Ndufs1; Rexo2; Coq9; Gpx4; Apoo; Cox6b1; Coq6; Ogdh; Hmgcl; Glrx; Endog; Cat; Hspd1; Mpst; Mdh2; Scp2; Uqcrb; Nipsnap2; Echs1; Slc25a3; Slc25a1; Cpt2; Slc25a5; Slc25a4; Park7; Eci1; Afg3l2; Slc25a11; Ssbp1; Ccar2; Acot2; Shmt2; Fundc2; Dld; Tsfm; Poldip2; Dhrs1; Sqor; Timm13; Clu; Lgals3; Stat3; Pdhb; Hsd1…	930	927	214	0.23	0.23
6e-36	1.22e-33	GO:1901566	b	4	organonitrogen compound biosynthetic process	229665; 66445; 66475; 66480; 66588; 66590; 66592; 66629; 66656; 67025; 67054; 67115; 67160; 67186; 20088; 67427; 67671; 231659; 67870; 67891; 67941; 68052; 68135; 68197; 68263; 68738; 66085; 74326; 66211; 69719; 66235; 100503670; 69923; 233870; 54709; 267019; 70456; 268449; 110074; 234594; 11820; 103963; 11886; 70025; 104112; 11898; 235339; 72141; 208643; 72416; 110391; 269261; 236539; 100037258;…	Atic; Rbm3; Mtch2; Abcf1; Cmpk1; Hnrnpr; Enoph1; Nampt; Ctnnb1; Apoe; Hnrnpl; Itgav; Adpgk; Acly; Cnot1; Gmps; Hnrnpd; Itgb3; Nme1; Rpl38; Eef1a1; Eef1a2; Khsrp; Plod2; Rpl31; G6pdx; Caprin1; Pgam2; Rhoa; Eif2s1; Mogs; Eef2; Eif2s2; Snx3; Pklr; Ogdh; Acsl1; Asah1; Cirbp; Ugdh; Mars1; Rpl7; Thbs1; Akt1; Mapk1; Phgdh; Pcbp1; Sephs1; Hmbs; Pfas; Cad; Eif5; Papss2; Inpp5d; Mcts1; Bpgm; Tyms; Ddx39b; …	1633	1630	313	0.19	0.19
7.9e-36	6.91e-35	GO:0016787	m	2	hydrolase activity	229665; 98660; 66054; 66071; 140781; 66144; 66335; 66397; 66514; 66624; 66824; 66857; 230709; 66901; 226090; 67040; 67068; 67078; 67089; 100198; 67732; 67844; 67870; 67972; 68097; 68219; 68278; 68365; 11431; 59025; 76987; 66085; 232714; 52398; 11537; 69574; 69617; 69654; 69719; 104776; 67895; 233870; 266692; 70247; 11758; 110074; 234594; 11811; 234779; 235072; 11886; 70025; 104158; 224897; 104444…	Tsn; Cpne1; Rbbp4; Man2a1; Pgp; Usp47; Atg4b; Macrod1; Phex; Asah1; Endog; Hspd1; Get3; Bpgm; Hdhd2; Cops4; Cops5; Ptprc; Ptrh2; Dpysl2; Dpysl3; Hexa; Hexb; Fasn; Psmb10; Anxa1; Scpep1; Lyz2; Lyz1; Ifi47; Agl; Dynll2; Mgam; Cpe; Scrn3; Cpz; Ltf; Cpq; Psmc2; Psmc3; Psmc4; Psmc5; Psmc6; Lipc; Cpa3; Dync1i2; Hint1; Alox15; Atp2b1; Iars2; Arl3; Cma1; Snd1; Tubb2a; Tufm; Ruvbl1; Ruvbl2; Psmd1; Psmd2; …	2575	2566	432	0.17	0.17
3.94e-35	7.01e-33	GO:0043436	b	4	oxoacid metabolic process	66052; 66514; 66590; 66841; 66885; 66945; 66948; 67247; 67460; 67834; 67870; 68263; 264895; 246221; 107029; 11429; 68738; 69719; 104776; 67680; 70456; 70025; 104112; 11898; 104158; 235339; 71738; 72039; 72141; 170718; 110391; 236539; 110446; 105787; 269823; 269951; 237823; 270685; 74091; 74551; 74617; 110826; 66881; 108037; 108147; 231086; 11363; 11364; 109672; 11370; 11409; 171210; 11474; 11651;…	Atic; Mdh1; Dlst; P4hb; Enoph1; Ptgr1; Itih1; Igf1; Pon3; Adpgk; Acly; Mtch2; Anxa1; Mapk14; Scly; Mpo; Ech1; Pon1; Urod; Cad; Pklr; Ogdh; Acsl1; Hmgcl; Tnxb; Tigar; Cyb5a; Akt1; Aldh6a1; Mdh2; Phgdh; Sephs1; Hsd17b4; Pfas; Cav1; Ptgs1; Papss2; Bpgm; Acaa2; Ptges3; Spr; Cpt2; Enpp1; Farsb; Eci1; Apoc1; Acot7; Gart; Acot2; Shmt2; Blmh; Pck2; Dld; Idh2; Idh1; Tpi1; Eno3; Fasn; Sdhc; Nagk; Dcn; Aco2…	959	959	217	0.23	0.23
1.1e-34	2.02e-33	GO:0030029	b	2	actin filament-based process	98660; 229877; 140781; 66713; 66824; 67399; 68089; 109689; 232201; 68760; 233199; 68794; 69710; 50874; 102866; 234214; 235041; 104027; 268396; 77579; 72333; 269587; 94176; 74117; 241431; 170762; 192662; 12488; 140580; 108058; 76709; 50875; 109042; 109272; 109552; 12798; 109620; 109624; 109711; 11459; 11461; 11464; 11475; 11687; 11806; 11826; 11848; 11857; 11928; 12293; 12317; 12331; 12332; 12333;…	Capzb; Pdlim7; Cfl1; Pdlim3; Sdcbp; Serpinf2; Actb; Iqgap2; Itgb1; Tmod4; Itgb3; Tmod1; Tmod3; Sun2; Actc1; Tln1; Rhoa; Pacsin2; Plek; Myom3; Tnnt3; Ehd2; Arap1; Pik3r1; Cd2ap; Rac2; Ctnna1; Cav1; Capg; Ldb3; Dock2; Ezr; Ran; Mybpc2; Mybpc1; Rap1gds1; Actn2; Actn1; Myl2; Dpysl3; Wdr1; Rac1; Camk2d; Neb; Dsp; Atp1a2; Atp1a1; Hck; Flnb; Flnc; Hrg; Smtnl2; Synpo2; Fgr; Pfn1; Gmfg; S100a10; Vasp; Cac…	736	736	182	0.25	0.25
1.32e-34	1.82e-33	GO:0012505	c	2	endomembrane system	98386; 54563; 229663; 98660; 21917; 229877; 98878; 66111; 66180; 66212; 66397; 66437; 66475; 66624; 66656; 66661; 66676; 66700; 99571; 66824; 230709; 66890; 226090; 67160; 67166; 67305; 67397; 100198; 67454; 67500; 100273; 67804; 67812; 67838; 67844; 67891; 625249; 68194; 330406; 109689; 68365; 68581; 226101; 76983; 101540; 68861; 68891; 101706; 68953; 69091; 69162; 69178; 233489; 69710; 10050367…	Copz1; Csde1; Cand1; Cpne1; Ankfy1; B2m; Gpx4; Gpx7; Cacybp; Phex; Sec61b; Snx3; Snx2; Snx1; Snx6; Arap1; Clint1; Scp2; Glg1; Col1a2; Rrm1; Col1a1; Get3; Picalm; Hsd11b1; Sost; Ezr; Ptgfrn; Apoc1; Ccar1; Ipo5; Dpysl3; Hexa; Arl6ip5; Hexb; Rpn2; Fasn; Flot1; Grn; Hck; Ap2b1; Tmed2; Lyz2; Lyz1; Sec24c; Sec24b; Ifi47; Ndrg1; Serpinh1; Agl; Cpe; Klhl41; Ltf; Cpq; Ncstn; Pcyt1a; Stim1; Lipc; Numa1; Cp…	3900	3893	584	0.15	0.15
2.25e-34	1.19e-32	GO:0010033	b	3	response to organic substance	16403; 229665; 98660; 66108; 98878; 66212; 66437; 66445; 66694; 66695; 66713; 66824; 67040; 67041; 67089; 67184; 67812; 67897; 67972; 67996; 231889; 100952; 625249; 232087; 109689; 68365; 16880; 218952; 68581; 226101; 59025; 101540; 101706; 69091; 235505; 69710; 69719; 11625; 71702; 233870; 266692; 234214; 70456; 70568; 70572; 20901; 234594; 11820; 234779; 235041; 11886; 11898; 76299; 71609; 7166…	Pabpn1; Cpne3; Safb; Cd109; Rbbp7; Nampt; Ywhag; Serpinf1; Crk; Tnmd; Hnrnpa0; Gpx1; B2m; Gpx4; Cacybp; Wbp2; Phex; Sec61b; Cpne1; Snx1; Snx6; Arap1; Hmgcl; Endog; Rbmx; Akt1; Col1a2; Dag1; Col1a1; Cdc5l; Sost; Spr; Ezr; Cops5; Ptprc; Apoc3; Ipo5; Shmt2; Pck2; Dpysl2; Dpysl3; Fasn; Flot1; Grn; Alad; Trim72; F12; Cd81; Ube2l3; Ifi47; Capg; Fgfr1; Agl; Stat3; Stat1; Mb; Kank2; Ltf; Sorbs1; Sorbs2; …	3246	3222	506	0.16	0.16
3.48e-34	9.05e-33	GO:0019866	c	3	organelle inner membrane	98386; 229663; 21917; 66046; 66052; 66108; 66152; 225887; 230075; 66414; 66445; 66495; 66592; 66694; 66841; 230709; 66916; 66945; 67184; 67247; 67273; 67426; 67863; 67914; 68117; 625249; 68194; 68197; 68202; 246221; 68342; 68349; 68514; 68653; 66075; 69923; 233870; 67680; 70456; 104130; 224904; 71911; 72039; 72416; 13358; 76614; 110446; 72900; 74122; 67003; 17991; 17993; 108037; 75406; 50799; 231…	Csde1; Apoo; Acaa2; Fgr; Sod2; Mtch2; Tmpo; Sun2; Coq9; Gpx4; Cox6b1; Coq6; Hmgcl; Endog; Uqcrq; Hspd1; Mpst; Mdh2; Uqcrb; Zmpste24; Lbr; Slc25a3; Slc25a1; Cpt2; Slc25a5; Slc25a4; Park7; Eci1; Afg3l2; Shmt2; Atp5c1; Tor1aip1; Idh2; Dhrs1; Sqor; Timm13; Lgals3; Stat3; Immt; Tmem43; Hsd17b10; Uqcr10; Letm1; Atp5pb; Tra2b; Coq8a; Slc25a13; Slc25a12; Slc25a11; Lmnb2; Lmnb1; Agk; Tomm22; Glud1; Gpd2; …	489	487	140	0.29	0.29
3.94e-34	2.96e-32	GO:0005743	c	4	mitochondrial inner membrane	229663; 66046; 66052; 66108; 66152; 225887; 230075; 66414; 66445; 66495; 66592; 66694; 66841; 66916; 66945; 67130; 67184; 67247; 67273; 67426; 67863; 67914; 68117; 625249; 68194; 68197; 68202; 246221; 68342; 68349; 68514; 68653; 66075; 69923; 233870; 67680; 70456; 104130; 224904; 71911; 72039; 13358; 76614; 110446; 72900; 269951; 67003; 17991; 17993; 108037; 75406; 50799; 231086; 76263; 76722; 11…	Csde1; Apoo; Acaa2; Fgr; Sod2; Mtch2; Coq9; Gpx4; Cox6b1; Coq6; Hmgcl; Endog; Uqcrq; Hspd1; Mpst; Mdh2; Uqcrb; Slc25a3; Slc25a1; Cpt2; Slc25a5; Slc25a4; Park7; Eci1; Afg3l2; Shmt2; Atp5c1; Idh2; Dhrs1; Sqor; Timm13; Lgals3; Stat3; Immt; Hsd17b10; Uqcr10; Letm1; Atp5pb; Coq8a; Slc25a13; Slc25a12; Slc25a11; Agk; Tomm22; Glud1; Gpd2; Ndufv2; Ndufv1; Tomm40; Cox5a; Samm50; Cox4i1; Slc25a24; Fdxr; Fec…	433	431	130	0.3	0.3
5.57e-34	2.73e-32	GO:0006082	b	3	organic acid metabolic process	66052; 66514; 66590; 66841; 66885; 66945; 66948; 67247; 67460; 14635; 67834; 67870; 68263; 264895; 246221; 107029; 68738; 69719; 104776; 67680; 70456; 70025; 104112; 11898; 104158; 235339; 71738; 72039; 72141; 170718; 110391; 236539; 110446; 105787; 12183; 269823; 237823; 270685; 74091; 74551; 74617; 110826; 66881; 108037; 108147; 50527; 231086; 11363; 11364; 109672; 11370; 11409; 171210; 11474; …	Atic; Mdh1; Dlst; P4hb; Enoph1; Ptgr1; Itih1; Igf1; Blmh; Adpgk; Acly; Mtch2; Anxa1; Mapk14; Scly; Mpo; Ech1; Hibch; Urod; Cad; Pklr; Ogdh; Acsl1; Hmgcl; Tnxb; Tigar; Cyb5a; Akt1; Aldh6a1; Mdh2; Phgdh; Sephs1; Hsd17b4; Pfas; Cav1; Ptgs1; Papss2; Bpgm; Acaa2; Ptges3; Spr; Cpt2; Enpp1; Farsb; Eci1; Apoc1; Acot7; Gart; Acot2; Shmt2; Abhd5; Pck2; Dld; Idh2; Idh1; Tpi1; Eno3; Fasn; Sdhc; Nagk; Dcn; Ac…	989	989	219	0.22	0.22
3.09e-33	1.22e-31	GO:0051015	m	3	actin filament binding	140781; 66713; 68089; 218952; 233199; 68794; 50874; 102866; 77579; 72416; 270058; 74117; 241431; 76709; 109272; 109711; 11426; 11474; 11749; 11752; 12332; 12340; 12343; 12345; 12385; 12631; 12632; 12721; 13169; 242702; 13629; 14086; 14248; 16796; 17879; 17880; 17882; 17883; 17884; 17886; 17912; 17920; 17929; 17930; 17996; 18175; 11472; 18826; 19230; 56431; 20430; 20741; 21345; 21894; 21916; 21925…	Actn3; Capzb; Pls3; Myh9; Cyfip1; Wdr1; Actn2; Tln2; Tln1; Neb; Actn1; Tpm2; Coro1b; Coro1c; Coro1a; Tpm4; Arpc5; Flna; Add3; Lcp1; Flnc; Actr3; Actr2; Iqgap2; Tmod4; Fscn1; Myh2; Lrpprc; Bin1; Anxa6; Arpc3; Arpc2; Sptb; Tpm3; Myo6; Tpm1; Arpc4; Dstn; Map1s; Tnnc2; Twf1; Syne1; Capg; Actn4; Eef2; Ttn; Myh10; Myh11; Myh13; Dbnl; Add1; Myh3; Vcl; Myom2; Myom1; Nrap; Fermt2; Utrn; Flii; Cfl2; Cfl1; …	200	200	83	0.42	0.42
1.15e-32	5.28e-31	GO:0030036	b	3	actin cytoskeleton organization	229877; 66713; 66824; 67399; 68089; 109689; 232201; 68760; 233199; 69710; 50874; 102866; 234214; 235041; 104027; 268396; 77579; 72333; 269587; 94176; 74117; 241431; 192662; 12488; 140580; 76709; 50875; 109042; 109272; 12798; 109624; 109711; 11459; 11461; 11464; 11687; 11806; 11826; 11848; 11857; 12317; 12331; 12332; 12333; 12340; 12343; 12345; 12372; 12373; 12385; 12540; 12631; 12632; 12721; 1292…	Capzb; Pdlim7; Arhgap25; Pdlim3; Sdcbp; Serpinf2; Actb; Iqgap2; Itgb1; Tmod4; Itgb3; Tmod1; Tmod3; Actc1; Tln1; Rhoa; Plek; Myom3; Tnnt3; Ehd2; Arap1; Pik3r1; Cd2ap; Ctnna1; Pacsin2; Ldb3; Dock2; Ezr; Ran; Mybpc2; Mybpc1; Rap1gds1; Actn2; Actn1; Rac2; Dpysl3; Wdr1; Rac1; Neb; Hck; Flnb; Hrg; Smtnl2; Fgr; Pfn1; Gmfg; S100a10; Vasp; Capg; Actn4; Anxa1; Arhgef7; Synpo2; Gmfb; Pdcd6ip; Prkcd; Klhl41;…	653	653	165	0.25	0.25
1.47e-32	8.83e-31	GO:0005740	c	4	mitochondrial envelope	229663; 66046; 66052; 66108; 66152; 225887; 230075; 66414; 66437; 66445; 66495; 66592; 66629; 66694; 66841; 66916; 66945; 67130; 67184; 67247; 67273; 67391; 67426; 67844; 67863; 67914; 68117; 625249; 68194; 68197; 68202; 246221; 68342; 68349; 68514; 68653; 68655; 66075; 69923; 233870; 67680; 70456; 104130; 11898; 224904; 104444; 71911; 72039; 13358; 76614; 110446; 72900; 269951; 74006; 67003; 670…	Csde1; Apoo; Acsl1; Acaa2; Acads; Fgr; Sod2; Mtch2; Anxa1; Crat; Nme1; Rexo2; Coq9; Gpx4; Cox6b1; Coq6; Ogdh; Hmgcl; Glrx; Endog; Cat; Hspd1; Mpst; Mdh2; Scp2; Uqcrb; Nipsnap2; Slc25a3; Slc25a1; Cpt2; Slc25a5; Slc25a4; Park7; Eci1; Afg3l2; Shmt2; Fundc2; Idh2; Dhrs1; Sqor; Timm13; Dnm1l; Lgals3; Stat3; Immt; Hsd17b10; Uqcr10; Letm1; Atp5pb; Fis1; Coq8a; Slc25a13; Slc25a12; Slc25a11; Ndufa11; Agk;…	694	692	171	0.25	0.25
2.33e-32	5.5e-31	GO:0031674	c	3	I band	140781; 98932; 218952; 68760; 233199; 233335; 68794; 72157; 234214; 104027; 72333; 241431; 170947; 29810; 109272; 109552; 109711; 11464; 11474; 11674; 11733; 11747; 11937; 12345; 12372; 12373; 12387; 12632; 12955; 242702; 13346; 13405; 14201; 14225; 68016; 15507; 170736; 17897; 17929; 17930; 17931; 17996; 18175; 11472; 19309; 118449; 20190; 53318; 20740; 21872; 22138; 22330; 380698; 30926; 56376;…	Actn3; Capzb; Actn1; Synpo; Pdlim1; Cavin4; Actn2; Pdlim5; Cryab; Pgm1; Myoz1; Ctnnb1; Ldb3; Jph1; Flna; Dmd; Flnb; Flnc; Bin1; Myot; Tjp1; Anxa5; Atp2a1; Fhl3; Ryr1; Actc1; Pdlim3; Stub1; Jph2; Myoz2; Ppp1r12a; Fkbp1a; Parvb; Actn4; Ttn; Obscn; Bag3; Sptan1; Des; Casq1; Casq2; Neb; Vcl; Sri; Nrap; Fermt2; Cfl2; Aldoa; Myoz3; Sorbs2; Pygm; Myl9; Myom3; Myom2; Myom1; Synm; Myh7; Ankrd2; Hspb1; Igf…	149	149	70	0.47	0.47
2.34e-32	3.02e-31	GO:0031090	c	2	organelle membrane	98386; 54563; 229663; 21917; 66046; 66052; 66108; 98878; 66111; 66144; 66147; 66152; 66212; 225887; 230075; 66335; 66397; 66414; 66437; 66445; 66495; 66592; 66624; 66694; 66700; 66841; 230709; 66890; 66916; 66945; 67166; 67184; 67247; 67273; 67391; 67426; 100273; 67804; 67844; 67863; 67914; 68117; 625249; 68194; 68197; 68202; 330406; 246221; 68342; 68349; 68365; 68514; 68581; 108124; 226101; 6865…	Copz1; Csde1; Cpne1; Atp5pb; B2m; Coq9; Gpx4; Cox6b1; Coq6; Sh3gl1; Snx3; Snx2; Snx1; Snx6; Arap1; Hmgcl; Plrg1; Endog; Uqcrq; Glg1; Uqcrb; Picalm; Hsd11b1; Cpt2; Eci1; Ipo5; Shmt2; Fundc2; Rpn2; Ap2b1; Trim72; Letm1; Sec24c; Sec24b; Ndrg1; Stat3; Cpe; Cd177; Klhl41; Cox7a1; Stim1; Cox5a; Numa1; Qsox1; Vapa; Mgst3; Stx12; Arl3; Arcn1; Tyms; Clip1; Tufm; Tfg; Lmna; Mccc1; Phb2; Cfl1; Ap3b1; Sec61b…	2483	2479	411	0.17	0.17
5.25e-32	8.28e-30	GO:0006508	b	4	proteolysis	66997; 66054; 66212; 66222; 66437; 66514; 66592; 66624; 99571; 66824; 230709; 66901; 67025; 67089; 67184; 67628; 67812; 67923; 67941; 68135; 68612; 59025; 66085; 69116; 54683; 235505; 69617; 233489; 100503670; 11625; 266692; 70247; 11820; 224897; 235606; 66615; 72461; 100037258; 269523; 433759; 54609; 14456; 434246; 76477; 74142; 170750; 74244; 67003; 107260; 74616; 74617; 50701; 12488; 74996; 56…	Psmd7; Sec11a; Apoe; Cfl1; Lgmn; Cul1; Cd109; Prkacb; Usp5; Apoh; Pcsk6; Igf1; Ngp; Blmh; Cryab; Serpinf2; Vps35; Thbs1; Prcp; Xpnpep1; Csnk2a1; Ubr4; Ctsh; Plg; Anxa2; Ctsl; Spcs2; Spcs3; Ubqln2; Anxa8; Usp47; Ctsc; Ctsd; Ctsg; Gpx1; Atg4b; Ctsz; Ermp1; Pacsin3; Rhoa; Cav1; Sec61b; Cpne1; Ube2l3; Ctnnd1; Tpp1; Tpp2; Erap1; Cd2ap; Psma2; Akt1; Psma1; Pcbp2; Dag1; Psma4; Psma5; Usp7; Npepps; Mta1;…	1751	1746	318	0.18	0.18
7.94e-32	1.72e-30	GO:0070013	c	3	intracellular organelle lumen	98386; 66997; 66046; 66054; 66071; 66108; 66180; 230075; 66585; 66588; 66592; 66656; 66661; 66824; 66841; 66885; 66904; 66916; 66945; 67025; 67039; 67040; 67041; 67097; 67184; 67273; 67332; 67397; 100198; 81898; 67460; 231329; 67500; 67628; 67673; 67738; 67781; 67811; 67838; 67897; 67923; 67959; 67996; 231889; 68052; 625249; 67035; 68219; 98758; 68263; 68278; 109689; 68349; 107029; 68514; 218952;…	Pabpn1; Rbm3; Cand1; Cpne3; Cmpk1; Cpne1; Rbbp7; Nampt; Rbbp4; Mapk14; Fgr; Ctbp1; Hnrnpa3; Hnrnpa0; Hnrnpa1; Prpf40a; Gpx4; Macrod1; Cacybp; Cox6b1; Rbm39; Ilf3; Ilf2; Arap1; Hmgcl; Cirbp; Plrg1; Scp2; Rbmx; Hspd1; Dag1; Pdxk; Get3; Cdc5l; Spr; Cpt2; Cops6; Ezr; Cops5; Eci2; Eci1; Sf3a1; Sf3a3; Hnrnpab; Ccar1; Ccar2; Ipo5; Shmt2; Sin3a; Rbm8a; Tsfm; Hck; Pdha1; Snrpd3; Psmb10; Skap2; Dnajb1; Prm…	4344	4338	624	0.14	0.14
8.51e-32	1.03e-30	GO:0043233	c	2	organelle lumen	98386; 66997; 66046; 66054; 66071; 66108; 66180; 230075; 66585; 66588; 66592; 66656; 66661; 66824; 66841; 66885; 66904; 66916; 66945; 67025; 67039; 67040; 67041; 67097; 67184; 67273; 67332; 67397; 100198; 81898; 67460; 231329; 67500; 67628; 67673; 67738; 67781; 67811; 67838; 67897; 67923; 67959; 67996; 110265; 231889; 68052; 625249; 67035; 68219; 98758; 68263; 68278; 109689; 68349; 107029; 68514;…	Pabpn1; Rbm3; Cand1; Cpne3; Cmpk1; Cpne1; Rbbp7; Nampt; Rbbp4; Mapk14; Fgr; Ctbp1; Hnrnpa3; Hnrnpa0; Hnrnpa1; Prpf40a; Gpx4; Macrod1; Cacybp; Cox6b1; Rbm39; Ilf3; Ilf2; Arap1; Hmgcl; Cirbp; Plrg1; Scp2; Rbmx; Hspd1; Dag1; Pdxk; Get3; Cdc5l; Spr; Cpt2; Cops6; Ezr; Cops5; Eci2; Eci1; Sf3a1; Sf3a3; Hnrnpab; Ccar1; Ccar2; Ipo5; Shmt2; Sin3a; Rbm8a; Tsfm; Hck; Pdha1; Snrpd3; Psmb10; Skap2; Dnajb1; Prm…	4345	4339	624	0.14	0.14
1.78e-31	7.63e-30	GO:0043062	b	3	extracellular structure organization	66180; 67896; 100952; 69700; 11820; 71355; 104158; 268396; 14456; 74199; 107581; 107250; 77794; 50527; 338366; 76293; 56429; 12843; 11568; 11595; 11806; 11808; 11812; 11816; 12306; 12406; 12490; 12814; 12815; 12816; 12819; 12822; 12824; 12825; 12826; 12827; 12831; 12832; 12839; 12842; 13040; 13138; 23876; 14086; 14089; 14114; 14115; 14151; 14251; 14268; 407800; 50706; 15450; 15530; 15891; 81877; …	Apoe; Apom; Sdcbp; Serpinf2; Itgb1; Col5a2; Itgb3; Anxa2; Mpo; Fap; Cd34; Col3a1; Ctss; Dpt; Col22a1; Col14a1; P3h4; Col1a2; Dag1; P3h1; Col1a1; Nid1; Apoc1; Fbln2; Fbln1; Lamc1; Fbln5; Gas6; Colgalt1; Fn1; Flot1; Lgals3; Ces1d; Hsd17b12; Plg; Col5a1; Aebp1; Serpinh1; Kazald1; Emilin1; Plod2; Plod3; Ccdc80; Pdcd6ip; Sh3pxd2b; Lipc; App; Col9a2; Col9a1; Vit; Apoa4; Col24a1; Col16a1; Apoa1; Fech; T…	292	292	100	0.34	0.34
2.19e-31	4.37e-30	GO:0031966	c	3	mitochondrial membrane	229663; 66046; 66052; 66108; 66152; 225887; 230075; 66414; 66437; 66445; 66495; 66592; 66694; 66841; 66916; 66945; 67184; 67247; 67273; 67391; 67426; 67844; 67863; 67914; 68117; 625249; 68194; 68197; 68202; 246221; 68342; 68349; 68514; 68653; 68655; 66075; 69923; 233870; 67680; 70456; 104130; 11898; 224904; 71911; 72039; 13358; 76614; 110446; 72900; 74006; 67003; 67006; 17991; 17993; 108037; 7540…	Csde1; Apoo; Acsl1; Acaa2; Acads; Fgr; Sod2; Mtch2; Anxa1; Nme1; Coq9; Gpx4; Cox6b1; Coq6; Ogdh; Hmgcl; Endog; Uqcrq; Hspd1; Mpst; Slc25a1; Scp2; Uqcrb; Nipsnap2; Slc25a3; Atp5c1; Cpt2; Slc25a5; Slc25a4; Park7; Eci1; Afg3l2; Shmt2; Fundc2; Idh2; Dhrs1; Sqor; Timm13; Dnm1l; Lgals3; Stat3; Immt; Hsd17b10; Uqcr10; Letm1; Atp5pb; Fis1; Coq8a; Slc25a13; Slc25a12; Slc25a11; Ndufa11; Agk; Tomm22; Fndc1;…	645	643	161	0.25	0.25
3.51e-31	6.52e-30	GO:0031982	c	3	vesicle	16399; 98660; 98878; 66111; 66147; 66335; 66395; 66397; 66676; 66700; 99571; 66890; 67166; 67397; 100273; 67804; 67844; 109689; 68365; 68581; 226101; 59025; 76983; 68861; 68891; 68953; 69091; 69162; 69178; 54683; 233489; 69654; 69710; 110379; 70349; 70361; 213827; 110075; 11820; 66471; 103963; 104009; 235567; 235661; 71853; 104759; 66629; 72183; 72993; 73130; 170625; 54609; 66905; 434246; 106572;…	Copz1; Serpinf1; B2m; Sh3gl1; Snx3; Snx2; Snx1; Snx6; Arap1; Nap1l1; Rbmx; Akt1; Col1a1; Picalm; F7; Ezr; Cops5; Hnrnpa2b1; Dpysl3; Hexa; Hexb; Fasn; Flot1; Grn; Hck; Ap2b1; Trim72; Lyz2; Lyz1; Sec24c; Sec24b; Ndrg1; Capg; Fgfr1; Cpe; Ltf; Psmc5; Lipc; Cpa3; Qsox1; Vapa; Stx12; Canx; Arcn1; Clip1; Snd1; Ago2; Evl; Tpt1; Lcn2; Steap3; Serpine2; Ap3b1; F5; Ankrd13a; Arrb2; Arrb1; Vwf; Hgs; Anxa11; …	1973	1967	344	0.17	0.17
3.68e-31	5.23e-29	GO:0072521	b	4	purine-containing compound metabolic process	229665; 98660; 66052; 66152; 225887; 230075; 66414; 66445; 66592; 66694; 66885; 66945; 67054; 67273; 67870; 67914; 68197; 68263; 68738; 140781; 70456; 70025; 104112; 104158; 235339; 72141; 17685; 110446; 72900; 269523; 105787; 237823; 74006; 71207; 270685; 107227; 108037; 108147; 50799; 171210; 11474; 11486; 11534; 11545; 11564; 11636; 11674; 11814; 11821; 11848; 11949; 11950; 11964; 67530; 11966…	Atic; Mtch2; Dlst; Msh2; Enoph1; Acaa2; Igf1; Adpgk; Acly; Nme1; Uqcrb; Ndufs2; Coq9; Macrod1; Rhoa; Gnai3; Pklr; Ogdh; Acsl1; Hmgcl; Scp2; Uqcrq; Samhd1; Hsd17b4; Pfas; Nipsnap2; Papss2; Bpgm; Ran; Nudt4; Impdh2; Enpp1; Apoc3; Acss1; Acot7; Gart; Acot2; Shmt2; Actn3; Atp6v1a; Dld; Tpi1; Eno3; Fasn; Atp1a2; Sdhc; Pdha1; Apip; Uqcr10; Atp5pb; Paics; Pgam2; Pgam1; Slc25a13; Slc25a12; Fam20c; Stat3;…	511	511	139	0.27	0.27
4.04e-31	6.8e-30	GO:0033036	b	2	macromolecule localization	54563; 66111; 66147; 66212; 66397; 66437; 66592; 66624; 66661; 66676; 66700; 99571; 66824; 66890; 67025; 67041; 67184; 67397; 100273; 67628; 67738; 67804; 67844; 68278; 109689; 68365; 218952; 68581; 108124; 68653; 68655; 76983; 68879; 68891; 101706; 68953; 69091; 69162; 69178; 331401; 230908; 233489; 69654; 69923; 110379; 70231; 70349; 70361; 234214; 70456; 213827; 70572; 103573; 233726; 71514; 6…	Copz1; Pabpn1; Pon1; Hnrnpa3; Hnrnpa1; Atg4b; Wbp2; Sec61b; Snx3; Snx2; Snx1; Snx6; Snx5; Plrg1; Scp2; F2; Akt1; Dag1; Col1a1; Get3; Picalm; Ezr; Apoc3; Apoc1; Ipo7; Ipo5; Pitpna; Pck2; Rbm8a; Hexa; Hexb; Dsp; Flot1; Ap2b1; Pfn1; Sec24c; Sec24b; Agk; Cpe; Cd177; Dctn2; Sorbs1; Sorbs2; Lipc; Numa1; Parp1; Hsp90b1; Srp68; Stx12; Ttn; Arl3; Arcn1; Pdcd6; Clip1; Epb41l2; Ruvbl2; Ncl; Lmna; Rdx; Phb2;…	2897	2895	457	0.16	0.16
4.81e-31	5.48e-30	GO:1990204	c	2	oxidoreductase complex	66046; 66052; 66108; 66152; 225887; 230075; 66414; 66445; 66495; 66694; 66841; 66916; 66945; 67184; 67273; 68194; 68197; 68202; 68263; 68342; 68349; 67680; 104130; 235339; 72900; 67003; 110826; 17991; 17993; 75406; 67530; 110842; 13058; 13382; 66218; 14555; 14571; 78920; 67130; 17969; 17970; 17972; 17992; 17995; 18293; 18451; 18452; 18453; 18597; 20133; 68375; 22272; 22273; 57320; 27402; 226646; …	Ndufa6; Pdhx; Ndufc2; Ndufa5; Ndufa2; Dld; Dlst; P4hb; Ogdh; Dlat; Ndufa8; Ndufa9; Sdha; Pdhb; Sdhb; Sdhc; Etfa; Etfb; Pdha1; Uqcr10; Ndufs1; Ndufs2; Ndufs3; Ndufs4; Ndufs7; Ndufs8; Ndufa4; Uqcrc2; Park7; Uqcrc1; Ncf2; Ncf1; Ndufb9; Ncf4; Ndufb7; Ndufb6; Ndufb5; Ndufb4; Ndufb3; Etfdh; Uqcrq; P4ha2; P4ha1; Gpd1; Rrm1; Gpd2; Uqcrfs1; Uqcrb; Ndufv2; Ndufv1; Cyc1; Ndufb11; Ndufb10; Cybb; Ndufa10; Ndu…	110	108	58	0.53	0.54
1.32e-30	1.42e-29	GO:1902494	c	2	catalytic complex	66997; 98660; 66046; 66052; 66055; 66108; 66152; 66180; 225887; 230075; 66414; 66445; 66495; 66585; 66590; 66624; 66694; 66824; 66841; 66916; 66945; 66998; 67068; 67089; 67184; 67273; 67332; 81898; 231329; 67673; 67678; 67897; 67923; 231889; 68097; 68194; 68197; 68202; 232087; 98758; 68263; 68342; 68349; 68612; 59025; 68879; 68981; 66317; 74326; 69654; 71702; 67680; 70247; 101943; 70470; 66420; 6…	Sec11a; Rbmx; Pik3r1; Cand1; Cul1; Dlst; Hnrnpr; Psma5; Rbbp7; Gnai3; Rbbp4; Hnrnpk; Hnrnpm; Psmd6; Actb; Hnrnpc; Hnrnpf; Scly; Raly; Spcs2; Spcs3; Hnrnpa3; Usp47; Pdhx; Smarca5; Anp32e; Dkc1; Cacybp; Gnai2; Mta1; Mta2; Ube2l3; Ogdh; Snrpb2; Plrg1; Hnrnpu; Polr2e; Psma3; P3h4; P3h3; Psma7; Rrm1; Polr2b; Smarcb1; Ndufa11; Uqcrb; Pcna; Snrnp200; Cdc5l; Rad23b; Ppp2ca; Farsb; Farsa; Afg3l2; Sf3a1; S…	1360	1358	263	0.19	0.19
1.4e-30	5.67e-29	GO:0019538	b	3	protein metabolic process	66997; 66054; 98878; 66180; 66212; 66222; 66385; 66437; 66475; 66480; 66514; 66590; 66592; 66624; 66656; 230558; 99571; 66824; 230709; 66901; 226090; 67025; 67078; 67089; 67115; 67160; 67184; 67186; 20088; 16681; 67332; 67397; 67426; 67427; 67628; 67671; 67673; 67738; 67812; 231659; 67838; 67891; 67923; 67941; 330177; 68052; 100952; 109689; 68581; 11431; 68612; 68655; 59025; 101540; 66085; 69116;…	Pabpn1; Rbm3; Cand1; Cpne3; Cd109; Serpinf1; Man2a1; Serpinf2; Ctbp1; Cav1; Snta1; Usp47; Gpx1; Atg4b; Macrod1; Wbp2; Phex; Sec61b; Cpne1; Ilf3; Snx3; Snx1; Snx5; Cirbp; Rbmx; Akt1; Dag1; Mbl1; Picalm; Timp2; Rpl13a; Cops2; Cops6; Ezr; Cops5; Ptprc; Apoc3; Apoc1; Cpq; Ddb1; Shmt2; Prdx2; Rbm8a; Tsfm; Arl6ip5; Hexb; Tgm2; Dsp; Flot1; Hck; Etf1; Snrpd3; Trim72; Psmb10; Spock2; Prmt1; F12; Scpep1; P…	5712	5691	765	0.13	0.13
5.17e-30	2.59e-28	GO:0044445	c	4	cytosolic part	66475; 66480; 66824; 67025; 67089; 67097; 67115; 67186; 20088; 67427; 67671; 67891; 67941; 68052; 66211; 100503670; 70247; 267019; 268449; 269261; 68995; 270106; 76808; 76846; 68028; 100226; 11837; 12461; 12462; 12464; 12465; 12466; 12468; 12469; 13138; 13205; 13808; 14082; 14265; 319195; 14694; 15384; 15481; 68193; 16785; 16898; 13666; 17999; 18641; 18642; 18753; 19184; 65019; 19896; 19899; 1921…	Rpl38; Rpl31; Tcp1; Rpl13a; Dag1; Rrm1; Mcts1; Rpl18a; Rpl35a; Rps15a; Rpl3l; Hnrnpa2b1; Hnrnpab; Eif2a; Rpl14; Rpl15; Eno3; Rpl11; Rpl12; Rpl13; Rpl18; Rpl19; Eif2ak3; Nedd4; Fmr1; Psmc4; Psmc5; Psmc6; Cct8; Rpl23a; Cct2; Cct3; Pfkm; Cct4; Cct5; Stx12; Rack1; Pycard; Rpsa; Cct6a; Hspa8; Psmd1; Psmd2; Rps9; Rps4x; Rpl22l1; Rpl7a; Rpl8; Rpl9; Rpl6; Rpl7; Rpl4; Rpl5; Rpl3; Rpl17; Rps26; Rps27; Rps2…	280	277	95	0.34	0.34
5.78e-30	2.21e-28	GO:0019637	b	3	organophosphate metabolic process	229665; 98660; 66052; 140781; 66152; 225887; 230075; 66414; 66445; 66588; 66592; 66681; 66694; 66885; 66945; 67054; 67078; 67273; 100198; 14635; 67834; 67914; 22247; 68197; 68263; 107029; 232449; 68738; 69225; 54683; 69719; 70456; 11758; 110074; 234779; 70025; 104112; 104158; 235339; 72141; 170718; 110446; 72900; 269523; 105787; 12183; 17685; 237823; 74006; 71207; 74551; 108037; 108147; 50799; 50…	Atic; Rrm1; Cmpk1; Msh2; Acsl1; Nampt; Acaa2; Igf1; Fgr; Adpgk; Acly; Mtch2; Nme1; Hsd17b4; Ndufs2; G6pdx; Coq9; Dlst; Tkt; Rhoa; Hsd11b1; Plek; Gnai3; Pklr; Ogdh; Hmgcl; Scp2; Uqcrq; Mapk1; Mdh2; Mdh1; Samhd1; Uqcrb; Pfas; Cad; Nipsnap2; Papss2; Inpp5d; Bpgm; Ran; Atp5c1; Nudt4; Impdh2; Enpp1; Apoc3; Apoc1; Acot7; Gart; Acot2; Shmt2; Dera; Abhd5; Pck2; Enpp2; Atp6v1a; Dld; Cyc1; Idh1; Hexb; Tpi1…	981	981	209	0.21	0.21
9.39e-30	4.02e-28	GO:0022626	c	4	cytosolic ribosome	66475; 66480; 67025; 67097; 67115; 67186; 20088; 67427; 67671; 67891; 67941; 68052; 66211; 100503670; 267019; 268449; 269261; 68995; 270106; 76808; 76846; 68028; 11837; 13205; 319195; 14694; 68193; 16785; 16898; 13666; 65019; 19896; 19899; 19921; 19943; 19988; 19989; 20005; 20042; 20054; 20055; 20068; 20085; 20102; 20103; 20115; 20116; 19934; 54127; 22121; 56040; 57294; 57808; 26451; 26961; 27050…	Rps26; Rpl22l1; Rps24; Rps23; Rps20; Rps27; Rps28; Rpl14; Rpl15; Rpl17; Rpl10a; Rpl11; Rpl12; Rpl13; Rpl18; Rpl19; Ddx3x; Rpsa; Rpl38; Rplp2; Eif2ak3; Rplp0; Rpl31; Rpl8; Rps4x; Rpl7a; Rps8; Rpl23; Rps13; Rps12; Rps11; Rps10; Rps17; Rps16; Rps15; Rpl9; Rpl6; Rpl7; Rpl4; Rpl5; Rpl3; Rps7; Rpl13a; Rps5; Rps3; Rps2; Rpl28; Rps19; Rps9; Mcts1; Eif2a; Rps27l; Rpl23a; Rpl24; Rpl27a; Rpl18a; Rpl35a; Rps…	128	128	62	0.48	0.48
9.52e-30	1.65e-28	GO:0030018	c	3	Z disc	140781; 98932; 68760; 233199; 233335; 68794; 72157; 234214; 104027; 72333; 241431; 170947; 29810; 109272; 109552; 109711; 11474; 11674; 11733; 11747; 12345; 12372; 12373; 12387; 12632; 12955; 242702; 13346; 13405; 14201; 14225; 68016; 15507; 170736; 17929; 17930; 17931; 17996; 18175; 11472; 19309; 118449; 20190; 53318; 20740; 22138; 22330; 380698; 30926; 56376; 56424; 24131; 57339; 286940; 58916;…	Actn3; Capzb; Actn1; Synpo; Pdlim1; Cavin4; Actn2; Pdlim5; Cryab; Pgm1; Ctnnb1; Ldb3; Jph1; Flna; Dmd; Flnb; Flnc; Bin1; Myot; Myoz1; Anxa5; Fhl3; Ryr1; Pdlim3; Stub1; Jph2; Myoz2; Ppp1r12a; Fkbp1a; Parvb; Actn4; Ttn; Obscn; Bag3; Sptan1; Des; Casq1; Casq2; Neb; Vcl; Sri; Nrap; Cfl2; Aldoa; Myoz3; Sorbs2; Pygm; Myl9; Myom3; Myom2; Myom1; Synm; Myh7; Hspb1; Igfn1; Glrx3; Ank1; Palld; Slc4a1; Mybpc…	136	136	64	0.47	0.47
1.65e-29	2.57e-28	GO:0006950	b	2	response to stress	16399; 140781; 66212; 225887; 66414; 66592; 66713; 230558; 99571; 66824; 66841; 230709; 66901; 67040; 67041; 67089; 67305; 67397; 67812; 231659; 67941; 67972; 67996; 110265; 330177; 625249; 68194; 68197; 68365; 226101; 68655; 59025; 76983; 68891; 69091; 11537; 54683; 69379; 235505; 69719; 11625; 71702; 70099; 70231; 11758; 121021; 11820; 233726; 11898; 76299; 71514; 71609; 71660; 67857; 71853; 10…	Rbm3; Cd109; Rbbp7; Nampt; Serpinf1; Crk; Pdlim1; Usp47; Hnrnpa1; Gpx1; Atg4b; B2m; Gpx4; Gpx7; Sec61b; Ilf3; Hmgcl; Cirbp; Endog; Akt1; Dag1; Col1a1; Mbl1; Cdc5l; Ezr; Cops5; Ptprc; Ipo7; Ccar2; Ddb1; Shmt2; Rasa3; Pck2; Dpysl3; Arl6ip5; Serpinf2; Gp1ba; Dsp; Flot1; Krt6a; Hck; Alad; Trim72; Dnajb1; Prmt1; Lyz2; Lyz1; Baz1b; Ifi47; Ndrg1; Capg; Ighm; Stat3; Stat1; Mb; Fndc1; Ltf; Cpq; Prdx2; Psm…	3736	3697	544	0.15	0.15
2.21e-29	2.73e-27	GO:0017076	m	4	purine nucleotide binding	98660; 98878; 66397; 66588; 66590; 66713; 66904; 67040; 67054; 67089; 67166; 67184; 67426; 67781; 67844; 67972; 330177; 232087; 68278; 264895; 68365; 68612; 68738; 101540; 69225; 331026; 140781; 69719; 69923; 233870; 70099; 70356; 235072; 70025; 104112; 11898; 235661; 104721; 72039; 208643; 77579; 17685; 170760; 269523; 105787; 73442; 106344; 106393; 230753; 106572; 12282; 237823; 74006; 270685; …	Ube2l3; Hsp90b1; Hadha; Septin6; Abcf1; Cmpk1; Msh2; Acsl1; Hnrnpu; Mapk14; Ube2n; Pfn1; Abce1; Hspe1; Septin9; Pkm; Acly; Actb; Top2b; Mapkapk2; Csnk2a1; Top2a; Rab21; Hspa5; Entpd1; Rab5c; Anxa6; Arl8b; Actc1; Eef1a2; Tubb1; Map2k1; Ddx46; Hsp90ab1; Tcp1; Baz1b; Rhoa; Mcm7; Gnai2; Gnai3; Eef2; Ilf2; Pklr; Ehd4; Ehd2; Thrap3; Hmgcl; Scp2; Mars1; Akt1; Septin2; Mapk1; Rrm1; Septin7; Septin8; Myo1…	1924	1921	333	0.17	0.17
2.69e-29	9.32e-28	GO:0032553	m	3	ribonucleotide binding	98660; 140781; 98878; 66397; 66588; 66590; 66713; 66904; 67040; 67054; 67089; 67166; 67184; 67426; 14635; 67781; 67844; 67972; 330177; 232087; 68278; 264895; 68365; 68612; 68738; 101540; 69225; 331026; 52398; 69719; 69923; 233870; 70099; 235072; 70025; 104112; 11898; 235661; 104721; 72039; 208643; 77579; 170760; 269523; 105787; 17685; 73442; 106393; 230753; 106572; 12282; 237823; 74006; 270685; 7…	Ube2l3; Hsp90b1; Pcca; Septin6; Abcf1; Cmpk1; Msh2; Acsl1; Hnrnpu; Mapk14; Ube2n; Abce1; Hspe1; Septin9; Pkm; Acly; Actb; Top2b; Mapkapk2; Csnk2a1; Top2a; Rab21; Hspa5; Entpd1; Rab5c; Anxa6; Arl8b; Actc1; Eef1a2; Tubb1; Map2k1; Ddx46; Hsp90ab1; Tcp1; Baz1b; Rhoa; Mcm7; Gnai2; Gnai3; Eef2; Ilf2; Pklr; Ehd4; Ehd2; Thrap3; Hmgcl; Scp2; Mars1; Atp1a1; Akt1; Septin2; Mapk1; Rrm1; Septin7; Septin8; Myo…	1926	1923	333	0.17	0.17
3.17e-29	1.14e-27	GO:1901135	b	3	carbohydrate derivative metabolic process	229665; 98660; 66052; 140781; 66152; 225887; 230075; 66414; 66445; 66588; 66592; 66681; 66694; 66885; 66945; 67054; 67273; 100198; 14635; 67870; 67914; 22247; 68197; 68263; 232449; 68738; 331026; 69719; 70456; 110074; 11811; 103963; 70025; 104112; 104158; 76299; 235339; 71738; 66629; 72141; 110446; 72900; 269523; 105787; 12183; 17685; 237823; 74006; 71207; 74091; 107227; 17939; 108037; 108147; 50…	Atic; Mtch2; Cmpk1; Msh2; Enoph1; Psap; Ctnnb1; Acaa2; Erp44; Igf1; Man2a1; Adpgk; Acly; Nme1; Hsd17b4; Pcsk6; Ndufs2; G6pdx; Gfus; Coq9; Macrod1; Dlst; Rhoa; Hsd11b1; Gnai3; Pklr; Ganab; Acsl1; Stt3a; Hmgcl; Scp2; Uqcrq; Akt1; Gmds; Rrm1; Samhd1; Uqcrb; Pfas; Cad; Nipsnap2; Papss2; Bpgm; Gpc1; Ran; B4galnt1; Nudt4; Impdh2; Enpp1; Uap1l1; Apoc3; Naga; Acot7; Gart; Acot2; Shmt2; Dera; Actn3; Atp6v…	1042	1042	216	0.21	0.21
4.58e-29	1.72e-27	GO:1905369	c	4	endopeptidase complex	66997; 66998; 67089; 59025; 70247; 269523; 15507; 19192; 16912; 16913; 17463; 19166; 19167; 19170; 19171; 19172; 19173; 19175; 19177; 19179; 19182; 19184; 19185; 19186; 19359; 69077; 21762; 22123; 56207; 23996; 23997; 57296; 66413; 53382; 59029; 26440; 26441; 26443; 26444; 26445; 26446; 26442; 19181; 15925; 64704	Psma4; Psmd14; Psmd11; Psmd13; Psmd12; Vcp; Psmb9; Psmb8; Psmb7; Psmb6; Psmb5; Psmb4; Psmb3; Psmb2; Psmb1; Ide; Psmd8; Psmb10; Psmd5; Psmd4; Psmd7; Psmd6; Psmd1; Psmd3; Psmd2; Psma2; Psma3; Psma1; Psma6; Psma7; Usp14; Psma5; Psmc1; Psmc2; Psmc3; Psmc4; Psmc5; Psmc6; Rad23b; Hspb1; Txnl1; Psme3; Psme1; Uchl5; Htra2	70	70	45	0.64	0.64
6.45e-29	5.99e-27	GO:0032555	m	4	purine ribonucleotide binding	98660; 98878; 66397; 66588; 66590; 66713; 66904; 67040; 67054; 67089; 67166; 67184; 67426; 67781; 67844; 67972; 330177; 232087; 68278; 264895; 68365; 68612; 68738; 101540; 69225; 331026; 140781; 69719; 69923; 233870; 70099; 235072; 70025; 104112; 11898; 235661; 104721; 72039; 208643; 77579; 17685; 170760; 269523; 105787; 73442; 106344; 106393; 230753; 106572; 12282; 237823; 74006; 270685; 74117; …	Ube2l3; Hsp90b1; Hadha; Septin6; Abcf1; Cmpk1; Msh2; Acsl1; Hnrnpu; Mapk14; Ube2n; Abce1; Hspe1; Septin9; Pkm; Acly; Actb; Top2b; Mapkapk2; Csnk2a1; Top2a; Rab21; Hspa5; Entpd1; Rab5c; Anxa6; Arl8b; Actc1; Eef1a2; Tubb1; Map2k1; Ddx46; Hsp90ab1; Tcp1; Baz1b; Rhoa; Mcm7; Gnai2; Gnai3; Eef2; Ilf2; Pklr; Ehd4; Ehd2; Thrap3; Hmgcl; Scp2; Mars1; Akt1; Septin2; Mapk1; Rrm1; Septin7; Septin8; Myo1c; Get…	1911	1908	330	0.17	0.17
6.9e-29	2.37e-27	GO:0032879	b	3	regulation of localization	16399; 16403; 98660; 98878; 66395; 66397; 66437; 66700; 99571; 66824; 230709; 66890; 67041; 67397; 67500; 67628; 67738; 100952; 109689; 68365; 108124; 68655; 76983; 101540; 68792; 68891; 101706; 68953; 69178; 331401; 230908; 233489; 69710; 11625; 102866; 234214; 70456; 70568; 70572; 20901; 103573; 11820; 234779; 71609; 71660; 235567; 268373; 71912; 432508; 66629; 77579; 72461; 269587; 72993; 1057…	Cpne3; Serpinf1; Snta1; B2m; Git2; Sh3gl1; Snx3; Snx5; Scp2; F2; Akt1; Dag1; Col1a1; Arhgap1; Mbl1; Picalm; Fgg; Fubp1; Ezr; Ptprc; Apoc1; Ccar1; Ipo5; Rasa3; Pck2; Dpysl2; Dpysl3; Arl6ip5; Dsp; Flot1; Hck; Ap2b1; Letm1; Pfn1; Sec24b; Ighm; Fgfr1; Stat3; Pdcd6ip; Fndc1; Sorbs1; Sorbs2; Stim1; Lama2; Lama4; Numa1; Itga2b; Parp1; Ptpn6; Alox15; Ttn; Epb41l2; Plcg2; Ncl; Lmna; Ago2; Evl; C1qbp; S100…	2809	2805	439	0.16	0.16
1.02e-28	3.34e-27	GO:0048519	b	3	negative regulation of biological process	16403; 229534; 229663; 98660; 65972; 66222; 230257; 66695; 66700; 99571; 66824; 230709; 67025; 67040; 67078; 329278; 67184; 67397; 67500; 67628; 67678; 67738; 67811; 67838; 67941; 67996; 330177; 68052; 100952; 625249; 68197; 67035; 16841; 109689; 68349; 232201; 16880; 68567; 68588; 59025; 76983; 66075; 68861; 68953; 69178; 331401; 66317; 54683; 74326; 230908; 235505; 233489; 69710; 50874; 1005036…	Rbm3; Csde1; Cd109; Rbbp7; Nampt; Serpinf1; Crk; Ctbp1; Snta1; Usp47; Susd2; Gpx1; B2m; F12; Gpx4; Cacybp; Cpne1; Ilf3; Snx3; Snx1; Snx6; Snx5; Cirbp; Tigar; Akt1; Dag1; Col1a1; Arhgap1; Mbl1; Picalm; Timp2; Cdc5l; Sost; Cops2; Ezr; Fga; Ptprc; Apoc3; Apoc1; Hnrnpab; Ccar1; Ccar2; Ddb1; Rasa3; Ptrh2; Dpysl3; Arl6ip5; Serpinf2; Gp1ba; Krt6a; Hck; Loxl3; Ptges3; Ap2b1; Etf1; Alad; Epx; Glo1; Skap2;…	5294	5279	714	0.13	0.14
1.54e-28	1.99e-26	GO:0030198	b	4	extracellular matrix organization	66180; 67896; 100952; 69700; 11820; 71355; 268396; 14456; 74199; 94352; 107581; 107250; 77794; 338366; 76293; 56429; 12818; 12843; 11568; 11595; 12306; 12406; 12814; 12815; 12816; 12819; 12822; 12824; 12825; 12826; 12827; 12831; 12832; 12839; 12842; 13040; 13138; 23876; 14086; 14089; 14114; 14115; 14251; 14268; 407800; 50706; 15530; 15891; 81877; 16412; 16416; 16424; 16779; 16854; 16948; 16950; 1…	Serpinf2; Itgb1; Col5a2; Itgb3; Anxa2; Fap; Col3a1; Ctss; Dpt; Col22a1; Col14a1; P3h4; Col1a2; Dag1; P3h1; Col1a1; Nid1; Fbln2; Fbln1; Lamc1; Fbln5; Gas6; Colgalt1; Fn1; Flot1; Lgals3; Lum; Hsd17b12; Plg; Col5a1; Aebp1; Serpinh1; Kazald1; Emilin1; Plod2; Plod3; Ccdc80; Sh3pxd2b; App; Col9a2; Col9a1; Vit; Col24a1; Col16a1; Adamts2; Tnxb; Ecm2; Vtn; Cma1; Lox; Tgfb1; Tgfb2; Comp; Prdx4; Col4a2; Col…	247	247	87	0.35	0.35
3.15e-28	5.12e-27	GO:0000502	c	3	proteasome complex	66997; 66998; 67089; 59025; 70247; 269523; 15507; 19192; 16912; 16913; 17463; 19181; 19166; 19167; 19170; 19171; 19172; 19173; 19175; 19177; 19179; 19182; 19184; 19185; 19186; 19359; 69077; 21762; 22123; 56207; 23996; 23997; 57296; 66413; 53382; 59029; 26440; 26441; 26443; 26444; 26445; 26446; 26442; 15925	Psma4; Psmd14; Psmd11; Psmd13; Psmd12; Vcp; Psmb9; Psmb8; Psmb7; Psmb6; Psmb5; Psmb4; Psmb3; Psmb2; Psmb1; Ide; Psmd8; Psmb10; Psmd5; Psmd4; Psmd7; Psmd6; Psmd1; Psmd3; Psmd2; Psma2; Psma3; Psma1; Psma6; Psma7; Usp14; Psma5; Psmc1; Psmc2; Psmc3; Psmc4; Psmc5; Psmc6; Rad23b; Hspb1; Txnl1; Psme3; Psme1; Uchl5	69	69	44	0.64	0.64
6.35e-28	7.52e-26	GO:0006732	b	4	coenzyme metabolic process	66108; 66885; 67426; 100198; 67834; 67870; 67914; 232087; 68263; 107029; 68738; 69225; 54683; 70456; 70025; 104112; 104158; 235339; 72141; 170718; 110391; 110446; 269523; 105787; 269951; 270685; 74551; 108037; 108645; 108147; 171210; 11474; 11674; 110208; 12183; 12974; 78830; 13361; 13382; 13433; 13808; 14081; 14104; 14381; 14433; 14450; 14555; 14571; 14635; 78920; 14873; 15275; 15277; 15356; 154…	Atic; Mtch2; Dlst; Enoph1; Nampt; Acaa2; Igf1; Adpgk; Acly; G6pdx; Coq9; Coq6; Pklr; Ogdh; Acsl1; Hmgcl; Pgam1; Scp2; Mdh2; Mdh1; Hsd17b4; Hsd11b1; Bpgm; Spr; Acot9; Acot7; Gart; Acot2; Shmt2; Pck2; Dld; Idh2; Idh1; Tpi1; Eno3; Fasn; Ces1d; Pdha1; Mat2a; Mat2b; Qdpr; Pgam2; Coq8a; Slc25a12; Idh3a; Ncf2; Ncf1; Idh3b; Stat3; Idh3g; Taldo1; Dnmt1; Rpia; Gpd2; Ldha; Ldhb; Hk2; Hk3; Hk1; Tkt; Akr1a1; …	341	341	104	0.3	0.3
8.17e-28	8.93e-26	GO:0046034	b	4	ATP metabolic process	98660; 66052; 66152; 225887; 230075; 66414; 66445; 66592; 66694; 66945; 67273; 67914; 68197; 140781; 72141; 17685; 72900; 269523; 105787; 74006; 108037; 50799; 11474; 11545; 11636; 11674; 11814; 11848; 11949; 11950; 11964; 67530; 11966; 12183; 12495; 12534; 12857; 12858; 12865; 12866; 13063; 78830; 13382; 13808; 14433; 66218; 14467; 14555; 14635; 67059; 15275; 15277; 211948; 15481; 16000; 16828; …	Actn3; Atp5c1; Ndufc2; Igf1; Atp6v1a; Galk1; Entpd1; Dld; Ak2; Msh2; Prkaa1; Parp1; Vcp; Tpi1; Eno3; Atp1a2; Adpgk; Sdha; Dnm1l; Sdhc; Enpp1; Mtch2; Tgfb1; Cycs; Uqcr10; Hspa8; Ndufs2; Atp5pb; Ldha; Ndufs1; Map2k1; Coq9; Pgam1; Ndufs8; Pgam2; Rhoa; Slc25a13; Ak1; Uqcrc1; Pklr; Ogdh; Myh3; Stat3; Ndufb9; Nipsnap2; Ndufb6; Park7; Fam20c; Tigar; Gapdh; Uqcrq; Pfkm; Pfkl; Gpd1; Ndufa8; Pfkp; Aldoa; P…	237	237	84	0.35	0.35
8.95e-28	2.8e-26	GO:0008104	b	3	protein localization	54563; 66111; 66147; 66212; 66397; 66437; 66624; 66661; 66676; 66700; 99571; 66824; 66890; 67025; 67041; 67184; 67397; 67628; 67738; 67804; 67844; 68278; 109689; 68365; 218952; 68581; 108124; 68653; 68655; 76983; 68891; 101706; 68953; 69091; 69162; 69178; 331401; 230908; 233489; 69654; 69923; 110379; 70231; 70349; 70361; 234214; 70456; 213827; 70572; 103573; 233726; 71514; 268373; 268396; 71912; …	Copz1; Pabpn1; Atg4b; Wbp2; Sec61b; Snx3; Snx2; Snx1; Snx6; Snx5; Plrg1; Scp2; F2; Akt1; Dag1; Col1a1; Get3; Picalm; Ezr; Apoc3; Ipo7; Ipo5; Pck2; Dsp; Flot1; Ap2b1; Pfn1; Sec24c; Sec24b; Agk; Cpe; Fndc1; Sorbs1; Sorbs2; Numa1; Parp1; Hsp90b1; Srp68; Stx12; Ttn; Arl3; Arcn1; Pdcd6; Clip1; Epb41l2; Ruvbl2; Ncl; Lmna; Phb2; Cfl1; Ap3b1; Myom1; Ankrd13a; Rhog; Glul; Arrb2; Arrb1; Swap70; Cavin1; Hk1…	2559	2558	406	0.16	0.16
9.68e-28	9.83e-26	GO:0007010	b	4	cytoskeleton organization	229877; 66700; 66713; 66824; 16681; 100088; 67399; 11308; 68016; 68089; 232201; 68760; 101706; 68953; 233199; 233335; 69654; 69710; 50874; 102866; 234214; 70430; 103573; 235041; 235072; 104027; 268396; 235661; 72205; 77579; 241431; 72333; 269523; 269587; 105787; 270058; 94176; 74117; 192662; 12488; 140580; 76709; 75608; 75786; 50875; 108989; 109042; 109272; 76757; 12798; 109620; 109624; 109689; 1…	Trdn; Capzb; Pdlim7; Arhgap25; Pdlim3; Nefm; Hnrnpu; Tpm2; Ctnnb1; Serpinf2; Tuba4a; Actb; Iqgap2; Itgb1; Tmod4; Itgb3; Tmod1; Tmod3; Sun2; Actc1; Arhgef7; Tln2; Prkcd; Tln1; Grb2; Plec; Chmp3; Rhoa; Cav1; Plek; Dlg1; Tnnt3; Ehd2; Arap1; Pik3r1; Cd2ap; Akt1; Mapk1; Dag1; Septin7; Rac2; Sdcbp; Ctnna1; Pacsin3; Ckap5; Smc1a; Rcc1; Ldb3; Eml2; Tubb5; Ezr; Tubb1; Dock2; Krt14; Krt13; Mybpc2; Mybpc1; …	1332	1331	252	0.19	0.19
1.09e-27	1.03e-25	GO:0034613	b	4	cellular protein localization	66111; 66212; 66397; 66437; 66624; 66629; 66661; 66676; 67025; 67184; 67628; 67804; 67844; 68278; 68365; 218952; 68581; 68653; 68891; 101706; 69091; 69162; 69178; 331401; 230908; 233489; 69654; 69923; 70231; 70349; 234214; 70572; 103573; 71514; 268396; 71912; 104721; 72183; 233726; 17685; 110379; 269523; 269587; 72993; 105787; 73130; 72265; 12237; 14456; 237542; 106572; 99683; 73834; 74006; 74117…	Copz1; Pabpn1; Apoe; Cfl1; Rad21; Flna; Msh2; Hnrnpu; Ctnnb1; Ap3b1; Plrg1; Hnrnpk; Hnrnpm; Hdgf; Actb; Sec23b; Iqgap1; Csnk2a1; Mtch2; Itgb1; Rab21; Anxa2; Vps26a; Spcs2; Spcs3; Sun2; Pdcd6; Rangap1; Tln1; Hsp90ab1; Sfpq; Dkc1; Pacsin2; Sec61b; Kif5b; Abce1; Tardbp; Snx3; Snx2; Snx1; Snx6; Bub3; Pik3r1; Pgrmc1; Aip; Cd2ap; Tram1; Akt1; Mapk1; Dag1; Col1a1; Septin8; Trim28; Gdi1; Ctnna1; Picalm; …	1685	1684	298	0.18	0.18
1.56e-27	4.66e-26	GO:0034641	b	3	cellular nitrogen compound metabolic process	16403; 229534; 229663; 229665; 98660; 21917; 66052; 66055; 66071; 140781; 66152; 225887; 230075; 66395; 230257; 66414; 66445; 66475; 66480; 66514; 66585; 66588; 66590; 66592; 66624; 66656; 66694; 66713; 66824; 230709; 66885; 66945; 67025; 67039; 67040; 67054; 67089; 67115; 67160; 67184; 67186; 109778; 20088; 67273; 67332; 67427; 100198; 81898; 231329; 67500; 14635; 67671; 67673; 67678; 67738; 677…	Tsn; Pabpn1; Rbm3; Csde1; Cand1; Cmpk1; Rbbp7; Nampt; Rbbp4; Mapk14; Serpinf2; Ctbp1; Pdlim1; Hnrnpa3; Usp47; Hnrnpa1; Prpf40a; Gpx1; Gpx3; Gfus; Coq9; Gpx4; Macrod1; Cacybp; Wbp2; Rbm39; Ilf3; Ilf2; Snx3; Nsun2; Asah1; Arap1; Hmgcl; Cirbp; Tgfb1; Endog; Rbmx; Akt1; Gmds; Rrm1; Col1a1; Uqcrb; Picalm; Hsd11b1; Cdc5l; Sost; Bpgm; Cops2; Spr; Fubp1; Ezr; Cops5; Ptprc; Sf3a1; Sf3a3; Hnrnpab; Ccar1; C…	5982	5963	781	0.13	0.13
1.85e-27	6.18e-26	GO:0005856	c	4	cytoskeleton	229534; 98932; 66302; 66395; 66592; 66713; 67068; 67166; 16681; 67399; 11308; 68089; 68097; 68219; 68239; 218952; 68760; 101706; 69116; 233199; 140781; 233335; 69654; 50874; 72157; 332131; 102866; 216197; 234214; 70430; 70470; 11820; 235072; 104027; 71609; 268396; 235661; 72042; 72205; 77579; 241431; 72333; 72416; 170791; 432987; 269587; 73139; 270058; 94176; 68794; 73834; 74006; 74117; 74244; 12…	Snta1; Sh3gl1; Akt1; Dag1; Ezr; Shmt2; Dpysl2; Dpysl3; Arl6ip5; Dsp; Flot1; Actbl2; Krt6a; Hck; Pfn1; Ndrg1; Capg; Mvp; Dynll2; Pdcd6ip; Klhl41; Flii; Sorbs1; Sorbs2; Stim1; Numa1; Dync1i2; Cap1; Vapa; Ttn; Synpo2l; Cald1; Arl3; Clip1; Tubb2a; Epb41l2; Mybph; Actg2; Ruvbl2; Pnp; Lmna; Evl; Tpt1; Prpf19; Eif3a; Fkbp15; S100a9; S100a8; Cfl1; Myom3; Myom2; Myom1; Rbm39; Palld; Swap70; Cavin2; Ak1; A…	2161	2161	357	0.17	0.17
2.14e-27	6.59e-26	GO:0050662	m	3	coenzyme binding	98386; 66885; 66945; 66948; 67247; 100198; 67460; 67834; 107029; 70025; 72017; 170718; 170760; 110391; 236539; 110446; 74022; 108037; 231086; 56752; 11363; 11364; 11370; 11409; 11545; 11657; 11668; 11669; 110078; 110208; 12359; 110842; 12972; 13016; 13058; 13171; 269951; 13361; 13382; 67861; 14104; 14263; 14381; 14433; 14555; 14661; 14718; 14719; 14782; 14789; 15107; 15108; 15288; 15356; 15469; 1…	Akr1b10; P3h1; Ctbp1; G6pdx; Gfus; Coq6; Ogdh; Hmgcl; Scp2; Cat; Pygb; Gmds; P3h3; Mdh1; Pygl; Pygm; Hsd11b1; Lbr; Eci2; Acot7; Pitpna; Shmt2; Hmbs; Dld; Idh2; Idh1; Sqor; Fasn; Hsd17b10; Qdpr; Prmt1; Idh3a; Gsr; Idh3g; Plod2; Plod3; Gpd1; Ldhb; Ndufv1; Parp1; Tkt; Me1; Acadsb; Me2; Fdxr; Dbt; Txnrd1; Acads; Aldh9a1; Sdha; Acadl; Acadm; Etfa; Pdxk; Phgdh; Xdh; Hibadh; Acad8; Acad9; H6pd; Acbd3; P…	302	302	96	0.32	0.32
3.04e-27	8.71e-26	GO:0070727	b	3	cellular macromolecule localization	66111; 66212; 66397; 66437; 66624; 66661; 66676; 67025; 67184; 67628; 67804; 67844; 68278; 68365; 218952; 68581; 108124; 68653; 68891; 101706; 69091; 69162; 69178; 331401; 230908; 233489; 69654; 69923; 110379; 70231; 70349; 234214; 70572; 103573; 233726; 71514; 268396; 71912; 104721; 66629; 72183; 269523; 269587; 72993; 105787; 73130; 72265; 17685; 12237; 14456; 237542; 106572; 99683; 73834; 7400…	Copz1; Pabpn1; Apoe; Cfl1; Rad21; Flna; Msh2; Hnrnpu; Ctnnb1; Ap3b1; Plrg1; Hnrnpk; Hnrnpm; Hdgf; Actb; Sec23b; Iqgap1; Csnk2a1; Mtch2; Itgb1; Rab21; Anxa2; Vps26a; Spcs2; Spcs3; Sun2; Pdcd6; Rangap1; Tln1; Hsp90ab1; Sfpq; Dkc1; Pacsin2; Sec61b; Kif5b; Abce1; Tardbp; Snx3; Snx2; Snx1; Snx6; Bub3; Pik3r1; Pgrmc1; Aip; Cd2ap; Tram1; Akt1; Mapk1; Dag1; Col1a1; Septin8; Trim28; Gdi1; Ctnna1; Picalm; …	1695	1694	298	0.18	0.18
3.14e-27	4.53e-26	GO:0009719	b	2	response to endogenous stimulus	98660; 66437; 66445; 66694; 66695; 66713; 230709; 67040; 67041; 67972; 67996; 231889; 100952; 625249; 232087; 68365; 218952; 101540; 101706; 235505; 69710; 69719; 11625; 71702; 234214; 70572; 20901; 234594; 11820; 235041; 11898; 71660; 235661; 72183; 268977; 72461; 110391; 67890; 110446; 72993; 105787; 433759; 72349; 237542; 434246; 230753; 106572; 74117; 74142; 74499; 74551; 107581; 56213; 77794…	Igf1; Igf2; Cilp; Apoe; Cfl1; Lgmn; Cd109; Acsl1; Rbbp7; Hnrnpu; Sdcbp; Ctnnb1; Hnrnpk; Serpinf1; Cnot1; Prcp; Hnrnpd; Iqgap1; Ctsh; Anxa3; Anxa2; Anxa5; Nme1; Ddx5; Eef1a1; Ctsb; Rangap1; Hsp90ab1; Spp1; Gpx4; Cacybp; Col3a1; Rhoa; Cad; Gnai2; Ptpn11; Eef2; Pklr; Snx1; Rbp4; Snx6; Thrap3; Camp; Rarres2; Mars1; Cat; Akt1; Serpina3k; Col1a2; Dag1; Col1a1; Ctnna1; Top2b; Zmpste24; Smc1a; Txn2; Cdc5…	1594	1593	285	0.18	0.18
2.1e-26	3.22e-25	GO:1905368	c	3	peptidase complex	66997; 66624; 66998; 67089; 59025; 70247; 269523; 76687; 14068; 15507; 19192; 16912; 16913; 17463; 19181; 19166; 19167; 19170; 19171; 19172; 19173; 19175; 19177; 19179; 19182; 19184; 19185; 19186; 19359; 69077; 21762; 22123; 56207; 23996; 23997; 69597; 57296; 66413; 53382; 59029; 26440; 26441; 26443; 26444; 26445; 26446; 56529; 26442; 15925; 64704	Sec11a; Psma4; Psmd14; Psmd11; Psmd13; Psmd12; Vcp; Psmd2; Psmb9; Psmb8; Psmb7; Psmb6; Psmb5; Psmb4; Psmb3; Psmb2; Psmb1; Ide; Psmd8; Spcs2; Spcs3; Psmd5; Psmd4; Psmd7; Psmd6; Psmd1; Psmd3; Psmc5; Psma2; Psma3; Psma1; Psma6; Psma7; Usp14; Psma5; Psmc1; Psmc2; Psmc3; Psmc4; Psmb10; Psmc6; Rad23b; F7; Txnl1; Hspb1; Psme3; Psme1; Afg3l2; Uchl5; Htra2	95	95	50	0.53	0.53
2.25e-26	2e-24	GO:1901565	b	4	organonitrogen compound catabolic process	66997; 66212; 66222; 66514; 230709; 66948; 67025; 67089; 67184; 109778; 67812; 67923; 232449; 68612; 59025; 69116; 233016; 69178; 100503670; 104776; 70247; 110074; 103573; 11811; 11886; 70025; 66615; 72039; 110391; 100037258; 110446; 269523; 54609; 434246; 71207; 74142; 170750; 74244; 74617; 17939; 12488; 74996; 66881; 108037; 75608; 75717; 12655; 29810; 50773; 240028; 11363; 109689; 11486; 11651…	Sec22b; Apoe; Lgmn; Cul1; Dlst; Psma5; Psap; Usp5; Usp7; Blmh; Xpnpep1; Csnk2a1; Ubr4; Ctsh; Plg; Anxa2; Ctsl; Ide; Ubqln2; Ctsa; Fap; Ctsc; Ctsd; Gpx1; Atg4b; Ctsz; Ctss; Sec61b; Mta1; Ube2l3; Snx3; Ivd; Snx1; Asah1; Snx5; Hmgcl; Tpp1; Cd2ap; Psma2; Akt1; Aldh6a1; Psma1; Pcbp2; Ccar2; Psma4; Tcirg1; Blvrb; Blvra; Sdcbp; Npepps; Pacsin3; Zmpste24; Rad23b; Snx12; Gpc1; Ppp2ca; Nudt4; Ezr; Dnajc3; …	1157	1157	225	0.19	0.19
3.21e-26	4.33e-25	GO:0051641	b	2	cellular localization	98878; 66111; 66212; 66397; 66437; 66445; 66592; 66624; 66661; 66676; 66700; 66713; 230709; 66890; 67025; 67041; 67166; 67184; 67397; 67628; 67804; 67844; 68278; 109689; 68365; 218952; 68581; 108124; 68653; 76983; 68861; 68891; 101706; 68953; 69091; 69162; 69178; 331401; 230908; 233489; 69654; 69923; 110379; 102866; 70231; 70349; 70361; 234214; 70456; 213827; 70572; 103573; 11820; 234779; 233726;…	Copz1; Pabpn1; Hnrnpa1; Git2; Sh3gl1; Snx3; Snx2; Snx1; Snx6; Snx5; Plrg1; Scp2; Akt1; Dag1; Col1a1; Get3; Picalm; Ezr; Ptprc; Hnrnpa2b1; Ipo7; Ipo5; Rasa3; Dpysl2; Flot1; Grn; Ap2b1; Letm1; Pfn1; Sec24c; Sec24b; Ighm; Agk; Cpe; Rdx; Sorbs1; Sorbs2; Numa1; Parp1; Hsp90b1; Ptpn6; Srp68; Stx12; Srsf10; Canx; Arl3; Arcn1; Sh3pxd2b; Clip1; Epb41l2; Ruvbl2; Tfg; Plcg2; Lmna; Phb2; Cfl1; Ap3b1; F2; Ank…	2603	2602	406	0.16	0.16
4.81e-26	1.32e-24	GO:0015980	b	3	energy derivation by oxidation of organic compounds	66052; 66152; 225887; 230075; 66414; 66445; 66694; 66841; 66945; 67273; 67834; 67914; 68197; 68202; 68263; 72157; 67680; 235339; 170718; 72900; 269523; 17993; 108037; 75406; 50799; 109042; 11364; 11474; 11564; 11651; 110078; 67530; 77559; 12359; 12534; 12857; 12858; 12974; 13063; 269951; 78830; 13382; 66218; 14555; 78920; 14936; 15289; 11429; 15926; 16000; 16002; 16828; 17448; 17449; 17842; 17995…	Igf2; Igf1; Mtch2; Dlst; Uqcrb; Coq9; Ogdh; Tigar; Cat; Gys1; Akt1; Pygb; Mdh2; Mdh1; Pygl; Pygm; Ptges3; Enpp1; Shmt2; Actn3; Dld; Idh2; Idh1; Idh3b; Sdhc; Aco2; Uqcr10; Slc25a13; Slc25a12; Idh3a; Agl; Idh3g; Gpd1; Sorbs1; Ldha; Ugp2; Ndufv2; Ndufv1; Cisd1; Ppp1cb; Cox5a; Ppp1ca; Cdk1; Cox4i1; Adsl; Ndufa5; Sod2; Ndufa8; Sdha; Pdhb; Sdhb; Acadm; Ide; Mup3; Sucla2; Cycs; Uqcrc1; Mup20; Mybbp1a; U…	266	265	87	0.33	0.33
5.84e-26	4.54e-25	GO:0048037	m	2	cofactor binding	98386; 66052; 225887; 66445; 66694; 66841; 66885; 66945; 66948; 67247; 100198; 67460; 67834; 107029; 67680; 70025; 104112; 72017; 170718; 170760; 110391; 236539; 110446; 72900; 73046; 74022; 67006; 108037; 75406; 231086; 56752; 11363; 11364; 109672; 11370; 11409; 11545; 11657; 11668; 11669; 11699; 11754; 110078; 110208; 12266; 12359; 110842; 18477; 56748; 12972; 13016; 13058; 13063; 13171; 269951…	Akr1b10; Mdh1; Ctbp1; Hrg; Prdx1; Mpo; P3h1; G6pdx; Gfus; Coq6; Ogdh; Hmgcl; Scp2; Cyb5a; Cat; Glyr1; Pygb; Gmds; P3h3; Phgdh; Pygl; Pygm; Hsd11b1; Ptgs1; Lbr; Eci2; Acot7; Pitpna; Shmt2; Hmbs; Dld; Idh2; Idh1; Idh3b; Fasn; Acly; Hsd17b10; Sdhb; Idh3g; Qdpr; Prmt1; Pgam2; Plod3; Idh3a; Gsr; Epx; Mb; Plod2; Gstm1; Gstm2; Gstm5; Gpd1; Etfdh; Ldhb; Cisd2; Ndufv2; Ndufv1; Cisd1; Parp1; Tkt; Me1; Acad…	573	570	139	0.24	0.24
6.96e-26	1.84e-24	GO:1901700	b	3	response to oxygen-containing compound	98660; 66108; 66437; 66445; 66713; 66824; 67041; 67184; 67972; 67996; 625249; 232087; 109689; 54683; 69719; 11625; 71702; 233870; 234214; 70456; 11758; 70572; 11820; 234779; 235041; 11898; 71660; 110391; 269523; 72993; 105787; 433759; 14456; 237542; 434246; 106572; 74006; 74244; 74551; 107581; 50701; 17993; 108037; 76709; 109552; 11433; 11461; 11464; 11486; 12843; 11532; 11545; 77134; 11651; 1166…	Igf2; Pabpn1; Igf1; Pik3r1; Lgmn; Arpc1b; Ptpn11; Acsl1; Psap; Hnrnpu; Ctnnb1; Hnrnpk; Hnrnpl; Actb; Hnrnpd; Iqgap1; Serpinf1; Ctsh; Mapk14; Itgb3; Aifm1; Anxa5; Nme1; Actc1; Hnrnpa0; Rangap1; Ctsg; G6pdx; Nampt; Spp1; Gpx4; Cacybp; Col3a1; Rhoa; Cad; Gnai2; Eef2; Pklr; Arrb1; Rbp4; Hmgcl; Camp; Rarres2; Mars1; Cat; Akt1; Ppbp; Mapk1; Col1a2; Dag1; Col1a1; Ctnna1; Top2b; Cav1; Lbp; Cdc5l; Serpina…	1698	1678	292	0.17	0.17
8.45e-26	2.15e-24	GO:0006793	b	3	phosphorus metabolic process	16403; 229665; 98660; 66052; 140781; 98878; 66152; 225887; 230075; 66385; 66414; 66445; 66588; 66592; 66681; 66694; 99571; 66824; 230709; 66885; 66945; 67054; 67078; 67273; 67397; 67426; 100198; 14635; 231659; 67834; 67870; 67914; 22247; 330177; 100952; 68197; 68263; 109689; 107029; 11431; 232449; 68655; 76987; 68738; 101540; 68792; 69225; 54683; 230908; 235505; 69719; 100503670; 11625; 67895; 69…	Pabpn1; Cpne3; Cmpk1; Cd109; Nampt; Fgr; Serpinf2; Gfus; Coq9; Itgb1; Phex; Ilf3; Hmgcl; Coq8a; Scp2; Uqcrq; Akt1; Gmds; Dag1; Rrm1; Uqcrb; Hsd11b1; Fgg; Bpgm; Hdhd2; Cops2; Ezr; Slc25a12; Ptprc; Apoc3; Apoc1; Shmt2; Pck2; Arl6ip5; Hexb; Fasn; Flot1; Hck; Pdha1; Idh3g; Prmt1; Baz1b; Ndrg2; Ighm; Fgfr1; Mvp; Ppp1r7; Agk; Rpia; Ltf; Ldha; Ldhb; Pcyt1a; Lipc; Cox5a; Parp1; Hsp90b1; Hint1; Alox15; Tt…	3106	3104	463	0.15	0.15
1.2e-25	1.23e-24	GO:0098805	c	2	whole membrane	98660; 98878; 66111; 66144; 66147; 66335; 66395; 66397; 66437; 66592; 66700; 67166; 67247; 67391; 100273; 67804; 67844; 67972; 68365; 68581; 108124; 226101; 68653; 68861; 68891; 68953; 69162; 69178; 233489; 110379; 70349; 213827; 103573; 11820; 11898; 71609; 235567; 72183; 72416; 72993; 170625; 66905; 106572; 99683; 74006; 67006; 50797; 75608; 231086; 108664; 109042; 76308; 109552; 109711; 11461;…	Copz1; Sec22b; Mtch2; Acsl1; Sh3gl1; Ctnnb1; Ap3b1; Vps35; Actb; Sec23b; Iqgap1; Itgb1; Rab21; Anxa3; Anxa2; Vps26a; Nme1; Anxa7; Anxa6; Arl8b; Anxa8; Ctsb; Ctsd; Hsp90ab1; B2m; Dnajc13; Chmp3; Atp6v0d2; Atp6v0d1; Vdac1; Gnai2; Gnai3; Eef2; Snx3; Snx2; Snx1; Ehd4; Snx6; Snx5; Scp2; Cat; Mapk3; Mapk1; Dag1; S100a10; Septin8; Thy1; Sdcbp; Ctnna1; Picalm; Cav1; Nipsnap2; Rcc2; Inpp5d; Ctsa; Msn; Ppp…	1382	1381	253	0.18	0.18
1.59e-25	1.33e-23	GO:0071826	b	4	ribonucleoprotein complex subunit organization	66475; 67025; 67097; 67332; 81898; 67671; 67678; 67941; 67996; 68135; 68219; 66085; 68879; 66211; 100503670; 54709; 268449; 20901; 234594; 432508; 269261; 269523; 105787; 68995; 73830; 75062; 239528; 75705; 67465; 11837; 12261; 12696; 13046; 13205; 13209; 13211; 13424; 13665; 13669; 15516; 15519; 68193; 16573; 16593; 16785; 16898; 50783; 214498; 110809; 14105; 19655; 19988; 20054; 20085; 20103; 2…	Prpf19; Dhx9; Srsf6; Srsf1; Rps23; Rpsa; Ruvbl1; Lsm4; Kif5b; Eif2s3x; Prkaa1; Lsm3; Vcp; Eif3k; Rpl11; Rpl12; Dync1h1; Snrnp200; Eif3l; Cnot1; Rps28; Rps27; G3bp2; Snrpd3; Snrpd2; Rpl38; Cdc73; Rplp0; Mbnl1; Hsp90ab1; Eif4b; Ddx6; Eif3a; Eif3d; Nudt21; Luc7l2; Eif2s1; Eif3b; Prpf6; Eif3h; Eif3i; Prpf8; Rps10; Ddx39b; Eif3m; Rps15; Snrpd1; Rpl6; Cirbp; Rps19; Rpl5; Sf3b1; Eif5; Eif3f; Rbmx; Rpl13…	243	243	82	0.34	0.34
1.67e-25	5e-24	GO:0031410	c	4	cytoplasmic vesicle	98660; 98878; 66111; 66147; 66335; 66397; 66629; 66676; 66700; 99571; 66890; 67166; 67397; 100273; 67804; 67844; 68365; 68581; 226101; 59025; 76983; 68861; 68891; 68953; 69091; 69162; 69178; 54683; 233489; 69710; 70349; 70361; 213827; 11820; 66471; 103963; 235567; 235661; 71853; 104759; 72183; 110379; 72993; 73130; 170625; 54609; 66905; 434246; 106572; 99683; 74006; 50701; 12488; 76709; 75608; 12…	Copz1; Sec22b; H2-D1; Apoe; Lgmn; P4hb; Ctsz; Sdcbp; Copg1; Ap3b1; Igf1; Ngp; Olfm4; Vps35; Thbs1; Sec23b; Vwf; Serpinf1; Pld4; Rab21; Anxa3; Anxa2; Anxa5; Anxa7; Anxa6; Arl8b; Anxa8; Ctsb; Ctsd; Map2k1; Ctsg; Hsp90ab1; B2m; Grb2; Dnajc13; Chmp3; Atp6v0d2; Rhoa; Ctss; Sh3gl1; Gnai3; Snx3; Snx2; Ganab; Ehd4; Snx6; Arap1; Sun2; Tpp1; Camp; Thbs2; Cd2ap; Mapk3; Itgb2l; Mapk1; Septin6; Col1a1; Septin…	1852	1846	312	0.17	0.17
2.21e-25	1.64e-23	GO:0035639	m	4	purine ribonucleoside triphosphate binding	98660; 98878; 66397; 66588; 66590; 66713; 66904; 67040; 67054; 67089; 67166; 67184; 67426; 67781; 67844; 67972; 330177; 232087; 68278; 264895; 68365; 68612; 68738; 101540; 69225; 331026; 140781; 69719; 69923; 233870; 70099; 235072; 104112; 11898; 235661; 104721; 72039; 208643; 77579; 17685; 269523; 105787; 73442; 106344; 106393; 230753; 106572; 12282; 237823; 74006; 270685; 74117; 74142; 74355; 7…	Ube2l3; Hsp90b1; Septin6; Abcf1; Cmpk1; Msh2; Acsl1; Hnrnpu; Mapk14; Ube2n; Hspe1; Septin9; Pkm; Acly; Actb; Top2b; Mapkapk2; Csnk2a1; Top2a; Rab21; Hspa5; Entpd1; Rab5c; Anxa6; Arl8b; Actc1; Eef1a2; Tubb1; Map2k1; Ddx46; Hsp90ab1; Tcp1; Baz1b; Rhoa; Mcm7; Gnai2; Gnai3; Eef2; Ilf2; Pklr; Ehd4; Ehd2; Thrap3; Mars1; Akt1; Septin2; Mapk1; Rrm1; Septin7; Septin8; Myo1c; Get3; Pygl; Aldh18a1; Pfas; Ca…	1836	1833	310	0.17	0.17
2.66e-25	3.84e-24	GO:0097708	c	3	intracellular vesicle	98660; 98878; 66111; 66147; 66335; 66397; 66676; 66700; 99571; 66890; 67166; 67397; 100273; 67804; 67844; 109689; 68365; 68581; 226101; 59025; 76983; 68861; 68891; 68953; 69091; 69162; 69178; 54683; 233489; 69710; 110379; 70349; 70361; 213827; 11820; 66471; 103963; 235567; 235661; 71853; 104759; 66629; 72183; 72993; 73130; 170625; 54609; 66905; 434246; 106572; 99683; 12321; 74006; 50701; 12488; 5…	Copz1; Sec22b; H2-D1; Apoe; Lgmn; P4hb; Ctsz; Sdcbp; Copg1; Ap3b1; Igf1; Ngp; Olfm4; Vps35; Thbs1; Sec23b; Vwf; Serpinf1; Pld4; Rab21; Anxa3; Anxa2; Anxa5; Anxa7; Anxa6; Arl8b; Anxa8; Ctsb; Ctsd; Map2k1; Ctsg; Hsp90ab1; B2m; Grb2; Dnajc13; Chmp3; Atp6v0d2; Rhoa; Ctss; Sh3gl1; Gnai3; Snx3; Snx2; Ganab; Ehd4; Snx6; Arap1; Sun2; Tpp1; Camp; Thbs2; Cd2ap; Mapk3; Itgb2l; Mapk1; Septin6; Col1a1; Septin…	1857	1851	312	0.17	0.17
2.89e-25	2.28e-23	GO:0044267	b	4	cellular protein metabolic process	66997; 98878; 66180; 66212; 66222; 66317; 66385; 66437; 66475; 66480; 66590; 66592; 66624; 66656; 99571; 66824; 230709; 67025; 67078; 67089; 67115; 67160; 67184; 67186; 20088; 16681; 67332; 67397; 67426; 67427; 67628; 67671; 67673; 67738; 67812; 231659; 11308; 67891; 67923; 67941; 330177; 68052; 68135; 100952; 11431; 68612; 68655; 59025; 101540; 66085; 69116; 69178; 54683; 74326; 230908; 235505; …	Pabpn1; Rbm3; Cand1; Cpne3; Cd109; Serpinf1; Man2a1; Serpinf2; Ctbp1; Cav1; Snta1; Usp47; Gpx1; Atg4b; Macrod1; Wbp2; Sec61b; Ilf3; Snx3; Snx5; Cirbp; Akt1; Dag1; Picalm; Timp2; Rpl13a; Cops2; Cops6; Ezr; Cops5; Ptprc; Ccar2; Ddb1; Shmt2; Rbm8a; Tsfm; Arl6ip5; Hexb; Tgm2; Dsp; Flot1; Hck; Snrpd3; Trim72; Psmb10; Spock2; Prmt1; F12; Scpep1; Plod2; Baz1b; Ube2l3; Serpinh1; Ighm; Fgfr1; Mvp; Ppp1r7;…	4891	4887	658	0.13	0.13
4.01e-25	3e-23	GO:0072524	b	4	pyridine-containing compound metabolic process	100198; 67834; 68263; 107029; 69225; 54683; 70456; 235339; 72141; 170718; 269523; 105787; 269951; 74551; 11474; 11674; 110208; 12183; 78830; 13382; 13808; 14381; 14433; 14555; 14571; 14635; 78920; 15275; 15277; 15483; 15926; 16000; 16828; 16832; 17319; 17436; 17448; 17449; 50493; 17969; 17970; 18293; 18597; 18641; 18642; 18648; 18655; 18746; 18770; 216134; 19895; 20848; 66171; 21351; 21881; 21991…	Pck2; Actn3; Hk1; Galk1; Dld; Idh2; Idh1; Pgls; Ogdh; Prkaa1; Mif; Vcp; Tpi1; Eno3; Adpgk; Pkm; Stat3; Pdhb; Mtch2; Pdha1; Igf1; Pdxk; Prdx5; Pdhx; G6pdx; Nampt; Dlat; Pgam2; Pklr; Dlst; Slc25a12; Idh3a; Ncf2; Ncf1; Idh3b; Mpc2; Idh3g; Taldo1; Pgam1; Tigar; Gapdh; H6pd; Pfkp; Pfkm; Pfkl; Gpd1; Mdh2; Mdh1; Gpd2; Aldoa; Ldha; Ldhb; Hsd11b1; Pgd; Bpgm; Hk2; Hk3; Naxd; Tkt; Me1; Me2; Fdxr; Rpia; Pgk1…	163	163	65	0.4	0.4
5.03e-25	1.37e-23	GO:0005783	c	4	endoplasmic reticulum	98386; 54563; 21917; 229877; 98878; 66111; 66180; 66212; 66397; 66437; 66475; 66624; 66656; 66661; 66676; 66824; 230709; 66890; 67160; 67305; 67397; 100198; 67454; 67812; 67838; 67844; 67891; 68365; 68581; 76983; 69162; 100503670; 216197; 70231; 70361; 213827; 230866; 11820; 103963; 104009; 11898; 104158; 76299; 67963; 71738; 71853; 71881; 71912; 104759; 72141; 110379; 72599; 67890; 100037258; 26…	Trdn; Sec22b; Apmap; Apoe; Pik3r1; Ktn1; Apoo; P4hb; Acsl1; Sdcbp; Copg1; Erp44; Syncrip; Adpgk; Dnm1l; Pld4; Rab21; Tmpo; Hspa5; Anxa5; Spcs2; Spcs3; Hsd11b1; Ctsc; P3h1; Ctsz; Mgp; Gpx7; Cav1; Sec61b; Mta1; Dlg1; Ganab; Ehd4; Sec23a; Pgrmc1; Creld2; Thbs4; Scp2; Cyb5a; Cat; Tram1; Hspd1; P3h4; Col1a2; Manf; Col1a1; Get3; Pygm; Ckap4; Zmpste24; Ptgs1; Lbr; Serpina1c; Dnajc3; Npc2; Lman1; Rap1gds…	1725	1722	295	0.17	0.17
7.01e-25	4.98e-23	GO:0071310	b	4	cellular response to organic substance	16403; 98660; 98878; 66437; 66695; 66713; 66824; 67040; 67041; 67184; 67897; 67972; 231889; 100952; 232087; 68365; 63959; 16880; 218952; 226101; 101540; 101706; 69091; 235505; 69710; 69719; 11625; 71702; 266692; 234214; 70456; 70568; 70572; 20901; 234594; 11820; 235041; 11898; 71609; 71660; 235661; 72183; 268977; 72461; 67890; 100037258; 269523; 72993; 105787; 433759; 72349; 14456; 237542; 434246…	Pabpn1; Cpne3; Cd109; Nampt; Serpinf1; Crk; Tnmd; Gpx1; Cacybp; Wbp2; Phex; Cpne1; Snx1; Snx6; Arap1; Endog; Rbmx; Akt1; Col1a2; Dag1; Col1a1; Cdc5l; Sost; Ezr; Cops5; Ptprc; Apoc3; Ipo5; Shmt2; Pck2; Dpysl3; Fasn; Flot1; Alad; Trim72; Pfn1; Ube2l3; Ifi47; Capg; Fgfr1; Stat3; Stat1; Kank2; Ltf; Sorbs1; Sorbs2; Numa1; Parp1; Hsp90b1; Htra1; Alox15; Atp2b1; Col16a1; Pak2; Stub1; Uggt1; Tjp1; Ruvbl2…	2366	2346	371	0.16	0.16
7.33e-25	1.8e-23	GO:0009611	b	3	response to wounding	16399; 99571; 66901; 67996; 226101; 235505; 71853; 77579; 72461; 14456; 434246; 74145; 107589; 108101; 338366; 12798; 109620; 11426; 11475; 11687; 11747; 11749; 11752; 11806; 11816; 11818; 11826; 11843; 11848; 11905; 12034; 12266; 12279; 12306; 12367; 12385; 12389; 12490; 12495; 12496; 12527; 12534; 12825; 12831; 12842; 12928; 12944; 13010; 13138; 13361; 13405; 13179; 13808; 14026; 14058; 14061; …	Igf1; Tnc; Cd109; Apoh; Txn2; Apoe; Serpinf2; Hrg; Prcp; Entpd2; Anxa1; Itgb3; Anxa2; Anxa5; Anxa6; Anxa8; Cd34; Rangap1; Gpx1; Plec; F13a1; Rhoa; Lamb2; Plek; Thbs1; Dag1; Col1a1; Ctnna1; Cav1; Papss2; Pdcd10; Cst3; Fbln1; Gas6; Dpysl3; Fn1; Gp1ba; Mylk; Dsp; Eno3; Krt6a; Flna; Lgals1; Dcn; Trim72; Arf4; Plg; Col5a1; Fgg; Fga; Fgb; Stxbp3; F12; Cpq; F10; Gsn; Serpinc1; Itga2b; Macf1; Cdk1; Alox1…	514	514	128	0.25	0.25
1.38e-24	9.34e-23	GO:0006796	b	4	phosphate-containing compound metabolic process	16403; 229665; 98660; 66052; 98878; 66152; 225887; 230075; 66385; 66414; 66445; 66588; 66592; 66681; 66694; 99571; 66824; 230709; 66885; 66945; 67054; 67078; 67273; 67397; 67426; 100198; 231659; 67834; 11308; 67870; 67914; 330177; 100952; 68197; 68263; 107029; 11431; 232449; 68655; 76987; 68738; 101540; 68792; 69225; 54683; 140781; 230908; 235505; 69719; 100503670; 11625; 67895; 69923; 70456; 704…	Pabpn1; Cpne3; Cmpk1; Cd109; Nampt; Fgr; Serpinf2; Coq9; Itgb1; Ilf3; Hmgcl; Coq8a; Scp2; Uqcrq; Akt1; Dag1; Rrm1; Uqcrb; Hsd11b1; Fgg; Bpgm; Hdhd2; Cops2; Ezr; Slc25a12; Ptprc; Apoc3; Apoc1; Shmt2; Pck2; Arl6ip5; Hexb; Fasn; Flot1; Hck; Pdha1; Idh3g; Prmt1; Baz1b; Ndrg2; Ighm; Fgfr1; Mvp; Ppp1r7; Agk; Rpia; Ltf; Ldha; Ldhb; Pcyt1a; Lipc; Cox5a; Parp1; Hsp90b1; Hint1; Alox15; Ttn; Pak2; Tyms; Ctp…	3084	3082	456	0.15	0.15
1.58e-24	1.02e-22	GO:0048523	b	4	negative regulation of cellular process	16403; 229534; 65972; 66222; 66317; 230257; 66629; 66695; 99571; 66824; 230709; 67025; 67078; 329278; 67184; 67397; 67500; 67628; 67738; 67811; 67838; 67941; 67996; 330177; 16801; 68052; 100952; 625249; 68197; 67035; 16841; 68349; 232201; 16880; 68567; 68588; 59025; 76983; 66075; 68861; 68953; 69178; 331401; 54683; 74326; 230908; 235505; 233489; 69710; 50874; 100503670; 11625; 71702; 266692; 7035…	Rbm3; Cfl1; Cpne1; Rbbp7; Nampt; Serpinf1; Crk; Ctbp1; Snta1; Usp47; Gpx1; B2m; Gpx4; Cacybp; Cd109; Ilf3; Snx3; Snx1; Snx6; Snx5; Cirbp; Tigar; Akt1; Dag1; Col1a1; Arhgap1; Picalm; Cdc5l; Sost; Cops2; Ezr; Fga; Ptprc; Apoc3; Apoc1; Hnrnpab; Ccar1; Ccar2; Ddb1; Rasa3; Ptrh2; Dpysl3; Serpinf2; Hck; Loxl3; Ptges3; Ap2b1; Alad; Trim72; Glo1; Skap2; Dnajb1; Prmt1; Letm1; Dnajb4; Pfn1; Ndrg1; Serpinh1…	4788	4776	643	0.13	0.13
2.82e-24	2.74e-23	GO:0098796	c	2	membrane protein complex	16399; 16403; 98660; 66046; 66052; 66108; 66111; 66144; 66147; 66152; 66212; 225887; 230075; 66335; 66397; 66414; 66445; 66495; 66592; 66624; 66694; 66700; 230558; 66916; 66945; 67184; 67273; 67804; 68117; 100952; 68194; 68197; 68202; 68342; 68349; 68514; 68581; 108124; 68653; 66075; 68861; 68953; 69091; 69162; 69178; 69379; 233489; 69923; 110379; 67680; 70349; 213827; 103963; 104130; 224904; 721…	Trdn; Sec22b; Igf1; Apoo; Sdcbp; Ctnnb1; Ap3b1; Itgav; Itgb1; Itgb3; Itgb2; Vps26a; Spcs2; Spcs3; Sun2; Cd34; Ndufs2; Tcirg1; B2m; Grb2; Chmp3; Cox6b1; Atp6v0d1; Vdac1; Sec61b; Gnai3; Snx3; Snx2; Snx1; H2-D1; Snx6; Snx5; Ndufs7; Uqcrq; Hspd1; Arcn1; Sec11a; Uqcrb; Ctnna1; Picalm; Cav1; Ncf2; Coro1c; H2-Ab1; Park7; Afg3l2; Clta; Stt3a; Atp5c1; Atp6v1d; Atp6v1f; Atp6v1a; Gnaq; Necap2; Atp6v1e1; Atp…	1141	1138	217	0.19	0.19
3.51e-24	2.17e-22	GO:0045184	b	4	establishment of protein localization	54563; 66111; 66147; 66212; 66397; 66437; 66624; 66629; 66661; 66676; 66700; 99571; 66824; 66890; 67025; 67041; 67184; 67397; 67628; 67738; 67804; 67844; 68278; 68365; 68581; 68653; 68655; 76983; 68953; 69091; 69162; 69178; 331401; 230908; 233489; 69923; 70231; 70349; 70361; 70456; 213827; 70572; 103573; 71514; 268373; 66615; 72183; 77579; 233726; 110379; 269523; 72993; 105787; 73130; 72265; 4337…	Copz1; Sec22b; Pabpn1; Apoe; Cfl1; Flna; Rdx; Ptpn11; Hnrnpu; Timm13; Gdi2; Igf1; Itgav; Sec23b; Cct5; Itgb1; Rab21; Get3; Anxa5; Anxa4; Spcs2; Spcs3; Hspd1; C1qtnf3; Cd34; Rangap1; Prkcd; Hsp90ab1; Atg4b; Sfpq; Dkc1; Chmp3; Rab18; Steap3; Sec61b; Kif5b; Abce1; Tardbp; Snx3; Snx2; Snx1; Snx6; Snx5; Pik3r1; Aip; Ywhae; Tram1; Akt1; Mapk1; P3h1; Col1a1; Septin8; Trim28; Gdi1; Picalm; Rcc2; Srp72; S…	1856	1855	309	0.17	0.17
3.85e-24	2.28e-22	GO:0042060	b	4	wound healing	16399; 99571; 66901; 67996; 226101; 235505; 71853; 77579; 72461; 14456; 434246; 74145; 107589; 108101; 338366; 12798; 109620; 11426; 11475; 11687; 11747; 11749; 11752; 11816; 11818; 11826; 11848; 11905; 12266; 12279; 12306; 12367; 12389; 12490; 12495; 12496; 12527; 12825; 12831; 12842; 12928; 12944; 13138; 13405; 13179; 13808; 14026; 14058; 14061; 14067; 14068; 14071; 14114; 14161; 14268; 18810; …	Igf1; Tnc; Cd109; Apoh; Apoe; Serpinf2; Hrg; Prcp; Entpd2; Anxa1; Itgb3; Anxa2; Anxa5; Anxa6; Anxa8; Cd34; Gpx1; Plec; F13a1; Rhoa; Plek; Thbs1; Dag1; Col1a1; Cav1; Papss2; Pdcd10; Fbln1; Gas6; Fn1; Gp1ba; Mylk; Dsp; Eno3; Krt6a; Flna; Dcn; Trim72; Plg; Col5a1; Fgg; Fga; Fgb; Stxbp3; F12; Cpq; F10; Gsn; Serpinc1; Itga2b; Macf1; Alox15; Comp; Myof; Pkm; Proz; Entpd1; Coro1b; Lox; Proc; Tgfb1; Tgfb…	388	388	106	0.27	0.27
6.16e-24	3.5e-22	GO:0007015	b	4	actin filament organization	66713; 66824; 11308; 68089; 232201; 68760; 233199; 69710; 50874; 102866; 234214; 235041; 104027; 268396; 77579; 74117; 12488; 76709; 50875; 109272; 109624; 109689; 109711; 11459; 11464; 11687; 11806; 11848; 11867; 12331; 12332; 12333; 12340; 12343; 12345; 12385; 12540; 12631; 12632; 12721; 13169; 242702; 78885; 13383; 14026; 14086; 13367; 14784; 15163; 56193; 16412; 16423; 17886; 17912; 17929; 17…	Capzb; Pik3r1; Pdlim3; Serpinf2; Iqgap2; Itgb1; Tmod4; Tmod1; Tmod3; Actc1; Rhoa; Plek; Myom3; Arap1; Cd2ap; Ctnna1; Ezr; Mybpc2; Mybpc1; Actn2; Actn1; Rac2; Dpysl3; Wdr1; Rac1; Neb; Flna; Pfn1; S100a10; Vasp; Capg; Actn4; Gmfg; Arrb1; Gmfb; Rdx; Kank2; Sorbs1; Sorbs2; Gsn; Twf1; Twf2; Slit2; Cap1; Hsp90b1; Alox15; Ttn; Arpc1b; Synpo2l; Cald1; Apoa1; Synpo; Rock1; Coro1b; Sh3pxd2b; Coro1a; Hcls1;…	402	402	108	0.27	0.27
6.84e-24	8.63e-23	GO:0048856	b	2	anatomical structure development	98386; 16403; 66055; 140781; 230257; 66437; 66695; 66713; 230709; 66945; 226090; 67040; 67041; 329278; 16681; 67399; 81898; 67628; 67671; 67804; 67811; 67838; 67891; 22247; 67972; 67996; 100952; 625249; 68219; 246221; 109689; 68365; 16880; 218952; 68581; 68588; 108124; 226101; 76983; 68760; 101540; 68792; 68861; 101706; 331401; 66317; 233199; 68794; 235505; 233489; 69710; 50874; 69719; 11625; 266…	Cd109; Olfml3; Mapk14; Ywhag; Serpinf1; Man2a1; Serpinf2; Ndrg2; Prpf40a; Gpx1; B2m; Gpx4; Prxl2a; Cacybp; Phex; Cpne1; Snx3; Snx2; Snx1; Rbp4; Asah1; Arap1; Hmgcl; Nap1l1; Endog; Myom1; Uqcrq; Gys1; Akt1; Col1a2; Dag1; Rrm1; Col1a1; Picalm; Hsd11b1; Bpgm; Cops2; Spr; Fubp1; Ezr; Nid1; Ptprc; Hnrnpab; Pitpna; Pck2; Dpysl2; Dpysl3; Hexa; Hexb; Gp1ba; Dsp; Fasn; Flot1; Krt6a; Grn; Hck; Ap2b1; Spta1…	5836	5827	751	0.13	0.13
1.77e-23	4.2e-22	GO:0044283	b	3	small molecule biosynthetic process	98386; 66108; 66588; 67078; 67426; 14635; 67870; 67914; 22247; 232449; 68738; 69719; 110074; 234779; 11886; 70025; 104112; 11898; 104158; 72141; 110391; 236539; 110446; 269523; 105787; 12183; 71207; 270685; 74551; 108037; 140858; 108147; 50773; 11363; 11364; 11370; 11474; 11486; 11534; 11636; 11668; 11674; 11687; 11689; 11771; 11806; 11808; 11812; 11816; 11821; 110208; 12036; 12495; 12496; 78830;…	Atic; Mtch2; Cmpk1; Enoph1; Apoe; Adpgk; Acly; Anxa1; Nme1; C1qtnf3; Dkk3; G6pdx; Coq9; Coq6; Plek; Pklr; Ogdh; Gsto1; Asah1; Hmgcl; Pgam1; Scp2; Phgdh; Sephs1; Ugdh; Cad; Ptgs1; Lbr; Erlin2; Bpgm; Ptges3; Spr; Nudt4; Impdh2; Enpp1; Apoc1; Acot7; Gart; Shmt2; Dera; Pck2; Wdr5; Tpi1; Eno3; Fasn; Ces1d; Hsd17b12; Apip; Qdpr; Alox5; Adk; Igf1; Pgam2; Coq8a; Pycr2; Slc25a12; Ncf2; Ncf1; Stat3; Tgfb1;…	669	669	149	0.22	0.22
1.87e-23	1.73e-22	GO:0097458	c	2	neuron part	98660; 66514; 66713; 66824; 67115; 329278; 67166; 67671; 67891; 67972; 68052; 68097; 246221; 109689; 68365; 108124; 101706; 233016; 52398; 74326; 233335; 233489; 69654; 69719; 100503670; 102866; 70350; 234214; 11820; 235072; 104027; 70025; 11898; 71514; 77579; 72333; 268977; 110391; 269261; 269587; 105787; 73046; 433759; 270058; 170625; 74006; 74244; 108058; 239217; 56258; 75406; 76709; 50527; 75…	Capzb; Apoe; Rbm3; Map4; Sec22b; Nefm; Tpm3; Hnrnpr; Pdlim5; Hnrnpu; Myo6; Ctnnb1; Ap3b1; Hnrnpk; Serpinf1; Sptan1; Ctbp1; Actb; Got1; Iqgap1; Itgb1; Rab21; Anxa3; Gdi1; Anxa5; Hcfc1; Rpl38; Rab5b; Arl8b; Hnrnpa3; Eef1a2; Khsrp; Rangap1; Gpx1; Sfpq; Git2; Caprin1; Cacybp; Rhoa; Rpl7; Gnai2; Arl3; Kctd12; Snx1; Arrb1; Pgrmc1; Nap1l1; Tgfb1; Endog; Atp1a1; Ywhae; Mpst; Mapk1; Septin2; Dag1; Rrm1; S…	2032	2029	328	0.16	0.16
3.11e-23	4.25e-22	GO:0044430	c	3	cytoskeletal part	229534; 140781; 98932; 66302; 66713; 67068; 67166; 16681; 67399; 68089; 68097; 68219; 68239; 218952; 101706; 69116; 52398; 233199; 233335; 69654; 50874; 332131; 102866; 70470; 11820; 235072; 104027; 268396; 235661; 72205; 77579; 72333; 72416; 170791; 432987; 73139; 270058; 73834; 74006; 74117; 74244; 241431; 12412; 107589; 12488; 108101; 76709; 75786; 50875; 29810; 108989; 109272; 12798; 109620; …	Capzb; Pdlim7; Map4; Nefm; Nsun2; Hnrnpu; Sh3gl1; Ctnnb1; Septin8; Apoe; Septin9; Tuba4a; Actb; Tpm4; Iqgap1; Iqgap2; Ubr4; Ctsh; Tmod4; Gm5478; Nme1; Tmod3; Rmdn1; Arl8b; Actc1; Ctsc; Rangap1; Ctsg; Tcp1; Plec; Tnnc2; Atp6v0d1; Rbm39; Mta1; Dlg1; Tnnt3; Cd2ap; Akt1; Septin2; Mapk1; Mylpf; Septin6; Septin7; Rac2; Cenpv; Pbxip1; Ckap5; Smc1a; Rcc2; Septin11; Inpp5d; Eml2; Tubb5; Vrk1; Clip1; Slc25…	1686	1686	285	0.17	0.17
3.42e-23	7.83e-22	GO:1901698	b	3	response to nitrogen compound	66212; 66437; 66445; 66713; 67089; 67812; 67996; 232087; 68581; 59025; 69719; 11625; 234214; 70572; 11820; 234779; 11898; 71660; 104721; 71978; 110391; 269523; 72993; 105787; 433759; 54609; 237542; 434246; 106572; 74551; 107581; 17993; 108037; 76709; 338366; 11459; 11461; 11486; 12843; 11545; 11651; 11747; 11814; 11816; 11821; 11826; 11848; 11937; 11938; 11991; 12215; 12293; 12295; 12301; 12333; …	Igf1; Igf2; Apoe; Usp14; Lgmn; Ptpn11; Nampt; Ctnnb1; Hnrnpk; Hnrnpl; Pde12; Actb; Hnrnpd; Iqgap1; Itgb1; Mapk14; Itgb3; Itgb2; Anxa5; Nme1; Ubqln2; Sod1; Rangap1; Pygm; Cacybp; Col3a1; Rhoa; Cad; Sec61b; Eef2; Pklr; Camp; Rarres2; Mars1; Cat; Akt1; Mapk1; Col1a2; Dag1; Col1a1; Ctnna1; Top2b; Cav1; Serpina3k; Serpina3n; Tyms; Ezr; Ncam1; Stat5a; Apoc3; Ipo5; Shmt2; Pck2; Actn2; Dpysl2; Csk; Serpi…	1088	1085	207	0.19	0.19
4.46e-23	2.44e-21	GO:0030199	b	4	collagen fibril organization	66180; 100952; 94352; 338366; 56429; 12818; 12843; 11568; 11595; 12306; 12406; 12814; 12815; 12816; 12824; 12825; 12831; 12832; 12842; 81877; 16948; 16950; 17022; 214685; 18451; 18816; 20319; 21808; 216725; 56401; 12845; 26432; 26433; 234407; 67573	Colgalt1; P3h1; Adamts2; Tnxb; Loxl3; Serpinf2; Lox; Lum; Tgfb2; Anxa2; Comp; Col5a2; Col5a1; Aebp1; Col3a1; Serpinh1; Col2a1; Sfrp2; Loxl2; Dpt; Loxl4; Emilin1; Plod2; Plod3; Col14a1; Chadl; P3h4; Col1a2; Mia3; Col1a1; Col12a1; Col11a1; Col11a2; Acan; P4ha1	54	54	35	0.65	0.65
4.67e-23	1.03e-21	GO:0010035	b	3	response to inorganic substance	99571; 69162; 100503670; 266692; 70568; 11820; 234779; 11898; 110391; 269523; 105787; 74142; 107589; 108147; 50799; 109672; 11459; 11486; 11545; 11651; 11687; 11744; 11747; 11750; 11757; 11770; 11808; 11826; 11991; 12010; 12215; 12259; 12301; 12317; 12333; 12334; 12359; 12367; 12389; 12527; 12534; 18477; 12631; 12842; 12870; 12892; 12928; 12944; 12955; 13010; 13058; 13063; 78830; 13361; 13405; 13…	Atic; Lgmn; Cpne3; Cpne1; Psap; Serpinf1; Hrg; Hnrnpd; Iqgap1; Anxa1; Anxa5; Anxa7; Mpo; Eef1a2; Hnrnpa1; Gpx1; B2m; Cacybp; Phex; Eif2s1; Eef2; Pklr; Glrx; Endog; Cyb5a; Cat; Akt1; Mapk1; Col1a1; Gdi1; Top2b; Cav1; Ppp2ca; Fga; Krt14; Krt10; Cst3; Gart; Fbln5; Fn1; Mylk; Alad; Ryr1; Qdpr; Hp; Pon1; Itgav; Pgam2; Lig1; Fkbp1a; Fgg; Slc25a13; Slc25a12; Fgb; Ncf1; Mb; Tfrc; Fmr1; Gsn; Stim1; Cp; Pp…	582	582	135	0.23	0.23
5.03e-23	1.08e-21	GO:0048518	b	3	positive regulation of biological process	16399; 16403; 98878; 66385; 66397; 66437; 66592; 66700; 66713; 230558; 99571; 66824; 230709; 66890; 67025; 67040; 67041; 67089; 67184; 16681; 67397; 67399; 67460; 67500; 67628; 67673; 67738; 67781; 67811; 231659; 67891; 67896; 67923; 67941; 67996; 330177; 231889; 68089; 100952; 68197; 68219; 109689; 16880; 68588; 68612; 68655; 68760; 101540; 68792; 68879; 68891; 101706; 68953; 69178; 11537; 66317…	Rbm3; Cand1; Cpne3; Rpa1; Cpne1; Nampt; Mapk14; Serpinf1; Man2a1; Pde12; Ctbp1; Pdlim1; Usp47; Gpx1; Atg4b; B2m; Cacybp; Wbp2; Rbm39; Ilf3; Ilf2; Snx3; Ptpn6; Snx1; Snx5; Cirbp; Plrg1; Endog; Myom1; Rbmx; Akt1; Naca; Dag1; Col1a1; Mbl1; Picalm; Cdc5l; Sost; Cpt2; Ezr; Slc25a12; Nid1; Ptprc; Apoc3; Hnrnpab; Ccar1; Ccar2; Ipo5; Shmt2; Pck2; Ptrh2; Dpysl2; Dpysl3; Arl6ip5; Hexb; Flot1; Grn; Hck; Ap2…	6149	6117	777	0.13	0.13
6.09e-23	3.21e-21	GO:0045333	b	4	cellular respiration	66052; 66152; 225887; 230075; 66414; 66445; 66694; 66841; 66945; 67273; 67834; 67914; 68197; 68202; 68263; 11429; 67680; 235339; 170718; 72900; 269523; 269951; 17993; 108037; 75406; 50799; 11474; 11564; 67530; 12359; 12534; 12857; 12858; 12974; 13063; 78830; 13382; 66218; 14555; 78920; 15926; 17448; 17449; 17842; 17995; 18293; 18432; 18597; 52637; 68375; 68015; 22272; 22273; 56428; 56451; 57320; …	Actn3; Ndufc2; Ndufa5; Sod2; Mtch2; Dld; Idh2; Idh1; Ndufa8; Vcp; Suclg1; Sdha; Pdhb; Sdhb; Sdhc; Aco2; Mup3; Uqcr10; Aifm1; Trap1; Cycs; Idh3g; Ndufs1; Ndufs2; Dlat; Coq9; Ndufs7; Ndufs8; Ndufs4; Suclg2; Slc25a13; Slc25a12; Uqcrc1; Idh3a; Ogdh; Idh3b; Ndufb9; Ndufb6; Park7; Sucla2; Etfdh; Cat; Pdha1; Gpd1; Mdh2; Mdh1; Mybbp1a; Uqcrfs1; Uqcrq; Uqcrb; Ndufv2; Ndufv1; Cisd1; Dlst; Cox5a; Cyc1; Ide;…	177	176	65	0.37	0.37
6.25e-23	1.3e-21	GO:0006810	b	3	transport	54563; 98660; 98878; 66111; 66144; 66147; 66212; 66335; 66395; 66397; 66437; 66445; 66592; 66624; 66661; 66676; 66700; 66713; 99571; 66824; 230709; 66890; 67025; 67041; 67166; 67184; 67397; 100273; 67628; 67738; 67804; 67844; 67863; 22247; 67972; 68278; 109689; 232201; 68365; 68514; 68581; 108124; 68653; 68655; 76983; 68861; 68891; 101706; 68953; 69091; 69162; 69178; 331401; 230908; 233489; 69654…	Copz1; Pabpn1; Cfl1; Atp5pb; Cav1; Snta1; Hnrnpa3; Hnrnpa1; Atg4b; B2m; Git2; Sec61b; Snx3; Snx2; Snx1; Snx6; Snx5; Clint1; Scp2; Myom1; Akt1; Col1a1; Arhgap1; Get3; Mbl1; Picalm; Cacna2d1; Ezr; Fga; Gc; Apoc3; Apoc1; Ipo7; Ipo5; Pitpna; Rasa3; Pck2; Dpysl2; Rbm8a; Arl6ip5; Tgm2; Rab11b; Flot1; Grn; Hck; Ap2b1; Trim72; Letm1; Slc3a2; Sec24c; Sec24b; Ighm; Srsf7; Fgfr1; Agk; Mb; Cpe; Cd177; Dctn2;…	4533	4514	608	0.13	0.13
8.03e-23	5.62e-22	GO:1901681	m	2	sulfur compound binding	67896; 70370; 11820; 70025; 170760; 76477; 74499; 50701; 231086; 100088; 11363; 11364; 11370; 11409; 11746; 11747; 11749; 11816; 11818; 11905; 12490; 12628; 13035; 12814; 12831; 13171; 13382; 14061; 14182; 14268; 14313; 407800; 14782; 14862; 14863; 14866; 14870; 15160; 15191; 15289; 15356; 50706; 15450; 15469; 81877; 17002; 17035; 17523; 17700; 17967; 18187; 18293; 18542; 116847; 18553; 18738; 19…	Elane; Acads; Thbs4; Dpysl3; Fn1; Dld; Pcsk6; Tnxb; Ecm2; Apoh; Vtn; Apoe; Serpine2; Pcolce; Hrg; Rpl22; Acadl; Acadm; Serpind1; Hsd17b12; Hmgb1; Hadha; Acadvl; Anxa5; Anxa4; Anxa6; Hadhb; Mpo; Prmt1; Cd34; Tkt; Ctsg; Scp2; Col5a1; Nrp2; Acad9; Lxn; Prelp; Ncam1; Fgfr1; Ogdh; Gsr; Hmgcl; Gstm1; Gstm2; Ccdc80; Thbs2; Gstm5; Thbs1; Acbd3; Postn; Gstp1; Fst; Ltf; Ccl8; Abi3bp; Hdgf; Thbs3; Rcc1; F2;…	248	248	79	0.32	0.32
8.19e-23	4.15e-21	GO:0010243	b	4	response to organonitrogen compound	66212; 66437; 66445; 66713; 67089; 67812; 67996; 232087; 68581; 59025; 69719; 11625; 70572; 11820; 234779; 11898; 71660; 71978; 110391; 269523; 72993; 105787; 433759; 54609; 237542; 434246; 106572; 74551; 107581; 17993; 108037; 76709; 338366; 11459; 11461; 11486; 12843; 11545; 11651; 11747; 11814; 11816; 11821; 11826; 11848; 11937; 11938; 11991; 12215; 12293; 12295; 12301; 12333; 12334; 12359; 12…	Igf1; Igf2; Apoe; Usp14; Lgmn; Ptpn11; Nampt; Ctnnb1; Hnrnpk; Hnrnpl; Actb; Hnrnpd; Iqgap1; Itgb1; Mapk14; Itgb3; Itgb2; Anxa5; Nme1; Ubqln2; Rangap1; Pygm; Cacybp; Col3a1; Rhoa; Cad; Sec61b; Eef2; Pklr; Camp; Rarres2; Mars1; Cat; Akt1; Mapk1; Col1a2; Dag1; Col1a1; Ctnna1; Top2b; Cav1; Serpina3k; Serpina3n; Tyms; Ezr; Ncam1; Stat5a; Apoc3; Ipo5; Shmt2; Pck2; Actn2; Dpysl2; Csk; Serpina1e; Ppp2r2a…	982	982	192	0.2	0.2
1.01e-22	2.04e-21	GO:0048731	b	3	system development	98386; 16403; 140781; 230257; 66695; 66713; 230709; 66945; 226090; 67040; 67041; 329278; 16681; 67628; 67671; 67838; 67891; 22247; 67972; 67996; 100952; 68219; 246221; 109689; 16880; 68581; 68588; 108124; 68760; 101540; 68792; 68861; 101706; 331401; 66317; 233199; 235505; 233489; 69719; 11625; 266692; 102866; 70248; 17182; 70350; 234214; 70430; 213827; 110075; 20901; 121021; 11820; 234779; 235041…	Cpne1; Mapk14; Ywhag; Serpinf1; Man2a1; Serpinf2; Ndrg2; Gpx1; B2m; Prxl2a; Cacybp; Phex; Cd109; Snx3; Ap3b1; Snx1; Asah1; Hmgcl; Nap1l1; Tigar; Myom1; Uqcrq; Gys1; Akt1; Col1a2; Dag1; Rrm1; Col1a1; Picalm; Hsd11b1; Bpgm; Cops2; Spr; Fubp1; Nid1; Ptprc; Hnrnpab; Pitpna; Pck2; Dpysl2; Dpysl3; Hexa; Hexb; Dsp; Sash3; Fasn; Flot1; Krt6a; Grn; Ap2b1; Spta1; Trim72; Anxa1; Prmt1; Palld; Pfn1; Sec24b; …	4773	4765	634	0.13	0.13
1.3e-22	6.35e-21	GO:0009057	b	4	macromolecule catabolic process	229663; 66997; 66212; 66222; 230709; 67025; 67089; 67184; 67678; 67812; 67923; 68612; 59025; 69116; 69178; 74326; 230908; 100503670; 70247; 234594; 103573; 234699; 66615; 72416; 100037258; 269523; 54609; 230721; 434246; 230753; 74142; 74244; 74617; 12488; 74996; 66881; 75608; 239528; 75717; 12655; 29810; 240028; 109689; 77134; 11651; 11699; 110078; 11816; 11991; 11992; 77559; 231380; 12306; 12333…	Sec22b; Apoe; Csde1; Lgmn; Hnrnpr; Psma5; Hnrnpu; Usp7; Hnrnpm; Edc4; Psmd6; Cnot1; Hnrnpc; Hnrnpd; Mapkapk2; Csnk2a1; Ubr4; Ctsh; Plg; Anxa2; Ctsl; Ubqln2; Ctsa; Usp47; Ctsc; Ctsd; Gpx1; Atg4b; Ctsz; Dkc1; Ctss; Sec61b; Mta1; Tardbp; Snx3; Snx1; Elavl1; Thrap3; Cirbp; Endog; Cd2ap; Psma2; Akt1; Pygb; Psma1; Pcbp2; Psma7; Psma4; Tcirg1; Sdcbp; Pygl; Pygm; Pacsin3; Zmpste24; Rad23b; Snx12; Msn; Pp…	1194	1194	220	0.18	0.18
1.76e-22	4.88e-21	GO:0016817	m	3	hydrolase activity, acting on acid anhydrides	98660; 140781; 66144; 66335; 66397; 67040; 67068; 67089; 67844; 67972; 68097; 68278; 68365; 52398; 69654; 67895; 233870; 110074; 235072; 235661; 104721; 77579; 269523; 17685; 106572; 73834; 74006; 71207; 237928; 74142; 74355; 66881; 110854; 75572; 108664; 76308; 11426; 11464; 11747; 11848; 11857; 11928; 11933; 11937; 11938; 11949; 11950; 11964; 11972; 11973; 242341; 12495; 12496; 12540; 12759; 12…	Abcf2; Abcf1; Msh2; Rbbp4; Abce1; Tuba4a; Top2b; Top2a; Anxa1; Rab21; Anxa5; Entpd1; Rab5c; Rab5b; Actc1; Eef1a2; Tubb1; Ddx46; Tcirg1; Atp6v0d2; Atp6v0d1; Gnai2; Gnai3; Eef2; Tnnt3; Septin2; Septin6; Septin7; Septin8; Septin9; Get3; Snrnp200; Ran; Tubb5; Nudt4; Enpp1; Rap1b; Rab2a; G3bp1; Atp5c1; Atp6v1d; Atp6v1f; Atp6v1a; Gnaq; Rac1; Enpp2; Tor1b; Atp6v1h; Myo1d; Ola1; Atp1a2; Atp1a1; Dnm1l; Rh…	895	894	179	0.2	0.2
1.76e-22	1.09e-20	GO:0016818	m	4	hydrolase activity, acting on acid anhydrides, in phosphorus-containing anhydrides	98660; 66144; 66335; 66397; 67040; 67068; 67089; 67844; 67972; 68097; 68278; 68365; 140781; 69654; 67895; 233870; 110074; 235072; 235661; 104721; 77579; 17685; 269523; 106344; 106572; 73834; 74006; 71207; 237928; 74142; 74355; 66881; 75572; 108664; 76308; 11426; 11464; 11747; 11848; 11857; 11928; 11933; 11937; 11938; 11949; 11950; 11964; 11972; 11973; 242341; 12495; 12496; 12540; 110854; 12759; 1…	Abcf2; Abcf1; Msh2; Rbbp4; Abce1; Tuba4a; Top2b; Top2a; Anxa1; Rab21; Anxa5; Entpd1; Rab5c; Rab5b; Actc1; Eef1a2; Tubb1; Ddx46; Tcirg1; Atp6v0d2; Atp6v0d1; Gnai2; Gnai3; Eef2; Tnnt3; Septin2; Septin6; Septin7; Septin8; Septin9; Get3; Snrnp200; Ran; Tubb5; Nudt4; Enpp1; Rap1b; Rab2a; G3bp1; Atp5c1; Atp6v1d; Atp6v1f; Atp6v1a; Gnaq; Rac1; Enpp2; Tor1b; Atp6v1h; Myo1d; Ola1; Atp1a2; Atp1a1; Dnm1l; Rh…	895	894	179	0.2	0.2
2.18e-22	4.27e-21	GO:0050790	b	3	regulation of catalytic activity	16403; 229877; 66222; 66437; 66824; 67025; 67184; 67397; 67628; 231659; 67838; 67941; 330177; 68097; 67035; 109689; 232201; 108124; 59025; 101540; 54683; 74326; 235505; 233489; 69710; 100503670; 11625; 70247; 70719; 121021; 11820; 66471; 268396; 71902; 71978; 100037258; 269523; 73137; 433759; 17685; 170625; 94176; 72349; 14456; 237542; 12321; 76477; 192662; 74996; 110829; 12539; 108645; 110854; 2…	Pabpn1; Cand1; Cd109; Serpinf1; Serpinf2; Usp47; Gpx1; Git2; Arap1; Tigar; Akt1; Dag1; Picalm; Ptprc; Apoc3; Apoc1; Ccar2; Rasa3; Arl6ip5; Dnajb1; Dnajb4; Pfn1; Ube2l3; Serpinh1; Ighm; Fgfr1; Mvp; Stat3; Stat1; Dynll2; Ltf; Stim1; Cap1; Hsp90b1; Ttn; Pak2; Stub1; Pdcd6; Psmd6; Psmd1; Psmd3; Psmd2; Hsph1; Gstp1; S100a9; S100a8; Arhgap25; Serpinb1a; Serpine2; F2; Timp2; Dhfr; Plek; Arrb2; Arrb1; Ca…	2202	2200	345	0.16	0.16
4.64e-22	2.2e-20	GO:0015031	b	4	protein transport	54563; 66111; 66147; 66212; 66397; 66437; 66624; 66629; 66661; 66676; 66700; 99571; 66824; 66890; 67025; 67041; 67184; 67397; 67628; 67738; 67804; 67844; 68278; 68365; 68581; 68653; 68655; 76983; 68953; 69091; 69162; 69178; 331401; 230908; 233489; 69923; 70349; 70361; 70456; 213827; 70572; 103573; 71514; 268373; 66615; 72183; 77579; 233726; 110379; 269523; 72993; 105787; 73130; 72265; 433759; 269…	Copz1; Sec22b; Pabpn1; Apoe; Cfl1; Flna; Ptpn11; Hnrnpu; Timm13; Gdi2; Igf1; Itgav; Sec23b; Itgb1; Rab21; Get3; Anxa5; Anxa4; Spcs2; Spcs3; Hspd1; C1qtnf3; Cd34; Rangap1; Prkcd; Hsp90ab1; Atg4b; Sfpq; Chmp3; Steap3; Sec61b; Kif5b; Abce1; Tardbp; Snx3; Snx2; Snx1; Snx6; Snx5; Pik3r1; Aip; Ywhae; Tram1; Akt1; Mapk1; P3h1; Col1a1; Septin8; Trim28; Gdi1; Picalm; Srp72; Snx12; Ppp2ca; Clip1; Ezr; Snx1…	1749	1748	289	0.17	0.17
5.32e-22	6.32e-21	GO:0006457	b	2	protein folding	67738; 67838; 67035; 70356; 70430; 76299; 268373; 100037258; 12539; 50527; 11632; 12010; 12304; 12317; 12330; 12461; 12462; 12464; 12465; 12466; 12468; 12469; 12759; 12955; 14225; 14228; 243912; 14827; 14828; 15481; 15502; 15505; 15507; 15516; 15519; 15526; 15528; 16149; 18221; 18453; 18637; 19035; 19038; 19386; 53381; 217737; 21454; 30934; 22027; 68015; 56351; 56401; 56424; 56445; 56693; 81489; …	Hspa8; Hspd1; Trap1; Stub1; Tbce; Selenof; Cryab; Ero1a; Erp44; Hsp90b1; Hspe1; Tor1b; Clu; Dnajb4; Ppic; Ppib; Ppia; Cct5; Cd74; P4hb; Ppid; Hspa5; Hspa9; Pdia4; Pdia3; Dnajb11; Cdc37; Hsp90ab1; Fkbp9; B2m; Fkbp1a; Emc1; Calr; Ranbp2; Dnaja2; Tcp1; Hsph1; Prdx4; Nudc; Aip; Ahsa1; Pfdn2; P3h1; Cct6a; Hspb6; Cct8; Dnaja1; Hspb1; Cct2; Cct3; Cct7; Cct4; Dnajc3; Fkbp4; Ptges3; St13; Hsp90aa1; Crtap;…	158	158	60	0.38	0.38
5.67e-22	2.6e-20	GO:0016192	b	4	vesicle-mediated transport	98878; 66111; 66147; 66397; 66629; 66676; 66700; 99571; 66824; 66890; 67397; 67804; 67844; 232201; 68365; 68581; 76983; 68861; 68891; 68953; 69091; 69162; 69178; 233489; 11625; 70349; 70361; 213827; 11820; 234779; 235567; 71733; 104759; 72183; 77579; 110379; 269523; 72993; 105787; 73130; 170625; 54609; 94176; 14456; 434246; 106572; 99683; 12282; 74006; 74244; 105245; 94352; 74616; 50701; 12488; 1…	Copz1; Sec22b; Apoe; Arhgap25; Sh3gl1; Ctnnb1; Gdi2; Hnrnpk; Itgav; Actb; Sec23b; Mapkapk2; Nrbp1; Pld4; Rab21; Anxa3; Anxa2; Vps26a; Nme1; Rab5c; Rab5b; Ubqln2; Anxa8; Pdcd6; B2m; Dnajc13; Git2; Chmp3; Steap3; Pacsin2; Gnai2; Gnai3; Snx3; Snx2; Snx1; Ehd4; Snx6; Snx5; Clint1; Cd2ap; Mapk3; Mapk1; Anxa1; Septin8; Arhgap1; Sdcbp; Mbl1; Picalm; Cav1; Lbp; Snx12; Ncf2; Coro1c; Dock2; S100a10; Enpp2;…	1548	1534	262	0.17	0.17
5.85e-22	6.57e-21	GO:0051234	b	2	establishment of localization	54563; 98660; 98878; 66111; 66144; 66147; 66212; 66335; 66395; 66397; 66437; 66445; 66592; 66624; 66661; 66676; 66700; 66713; 99571; 66824; 230709; 66890; 67025; 67041; 67166; 67184; 67397; 100273; 67628; 67738; 67804; 67844; 67863; 22247; 67972; 68278; 109689; 232201; 68365; 68514; 68581; 108124; 68653; 68655; 76983; 68861; 68891; 101706; 68953; 69091; 69162; 69178; 331401; 230908; 233489; 69654…	Copz1; Pabpn1; Cfl1; Atp5pb; Cav1; Snta1; Hnrnpa3; Hnrnpa1; Atg4b; B2m; Git2; Wbp2; Sec61b; Snx3; Snx2; Snx1; Snx6; Snx5; Clint1; Scp2; Myom1; Akt1; Col1a1; Arhgap1; Get3; Mbl1; Picalm; Cacna2d1; Ezr; Fga; Gc; Apoc3; Apoc1; Ipo7; Ipo5; Pitpna; Rasa3; Pck2; Dpysl2; Rbm8a; Arl6ip5; Tgm2; Rab11b; Flot1; Grn; Hck; Ap2b1; Trim72; Letm1; Slc3a2; Sec24c; Sec24b; Ighm; Srsf7; Fgfr1; Agk; Mb; Cpe; Cd177; …	4666	4647	618	0.13	0.13
8.55e-22	1.11e-20	GO:0005746	c	3	mitochondrial respiratory chain	66046; 66052; 66108; 66152; 225887; 230075; 66414; 66445; 66495; 66694; 66916; 66945; 67184; 67273; 68194; 68197; 68202; 68342; 68349; 67680; 104130; 72900; 67003; 17991; 17993; 75406; 67530; 12857; 12858; 12866; 66218; 67130; 17992; 17995; 68375; 22272; 22273; 57320; 12865; 226646; 227197; 69875	Ndufa6; Ndufc2; Ndufa5; Ndufa2; Ndufa4; Ndufa8; Ndufa9; Sdha; Sdhc; Sdhb; Uqcr10; Ndufs1; Ndufs2; Ndufs3; Ndufs4; Ndufs7; Ndufs8; Uqcrc2; Park7; Uqcrc1; Ndufb9; Ndufb7; Ndufb6; Ndufb5; Ndufb4; Ndufb3; Uqcrq; Uqcrfs1; Uqcrb; Ndufv2; Ndufv1; Cox5a; Cyc1; Ndufb11; Ndufb10; Cox4i1; Ndufa10; Ndufa11; Ndufa12; Ndufa13; Cox7a1; Cox7a2	84	82	42	0.5	0.51
1.2e-21	2.28e-20	GO:0046907	b	3	intracellular transport	98878; 66111; 66212; 66397; 66437; 66445; 66592; 66624; 66661; 66676; 66700; 66713; 230709; 66890; 67025; 67166; 67184; 67397; 67628; 67804; 67844; 68278; 68365; 68581; 108124; 68653; 76983; 101706; 68953; 69091; 69162; 69178; 331401; 230908; 233489; 69654; 69923; 110379; 70349; 70361; 213827; 70572; 103573; 11820; 233726; 71514; 67963; 235567; 432508; 72183; 77579; 269523; 72993; 105787; 73130; …	Copz1; Sec22b; Pabpn1; Igf1; Cfl1; Nefm; Ptpn11; Hnrnpu; Ctnnb1; Stat3; Sec23b; Nrbp1; Itgb1; Rab21; Anxa2; Vps26a; Spcs2; Spcs3; Arl8b; Anxa8; Hnrnpa1; Pdcd6; Rangap1; Hsp90ab1; Sfpq; Dnajc13; Git2; Chmp3; Sec61b; Kif5b; Tardbp; Snx3; Snx2; Snx1; Ehd4; Snx6; Snx5; Sun2; Pik3r1; Scp2; Aip; Tram1; Akt1; Mapk1; Syne1; Septin8; Trim28; Gdi1; Picalm; Zmpste24; Snx12; Coro1c; Ppp2ca; Flna; Clip1; Ezr;…	1535	1534	261	0.17	0.17
2.35e-21	4.37e-20	GO:0022900	b	3	electron transport chain	66052; 66152; 225887; 230075; 66414; 66445; 66495; 66694; 66841; 66885; 66945; 67273; 67914; 68197; 68202; 67680; 72900; 73046; 73723; 110826; 17993; 50799; 67530; 12534; 110842; 12857; 12858; 12864; 12866; 13058; 13063; 78830; 13382; 66218; 14555; 14782; 50493; 17992; 17995; 18432; 18984; 68375; 22272; 22273; 22436; 30926; 56428; 57320; 20656; 12865; 26926; 93692; 226646; 227197	Ndufc2; Ndufa5; Sod2; Mtch2; Sh3bgrl3; Dld; Por; Ndufa4; Ndufa8; Sdha; Sdhc; Sdhb; Etfa; Etfb; Uqcr10; Cycs; Xdh; Ndufs1; Ndufs2; Ndufs4; Glrx; Ndufs8; Coq9; Slc25a13; Slc25a12; Uqcrc1; Gsr; Ndufa12; Ndufb9; Ndufb6; Park7; Ndufb3; Etfdh; Uqcrq; Gpd1; Mybbp1a; Uqcrfs1; Aifm1; Uqcrb; Cox6c; Ndufv2; Ndufv1; Cox5a; Glrx5; Cyc1; Glrx3; Cybb; Cdk1; Cox4i1; Ndufa10; Acadsb; Cox7a1; Cox7a2; Txnrd1	134	134	54	0.4	0.4
2.63e-21	4.75e-20	GO:0051649	b	3	establishment of localization in cell	98878; 66111; 66212; 66397; 66437; 66445; 66592; 66624; 66661; 66676; 66700; 66713; 230709; 66890; 67025; 67041; 67166; 67184; 67397; 67628; 67804; 67844; 68278; 109689; 68365; 68581; 108124; 68653; 76983; 68861; 101706; 68953; 69091; 69162; 69178; 331401; 230908; 233489; 69654; 69923; 110379; 102866; 70349; 70361; 70456; 213827; 70572; 103573; 11820; 234779; 233726; 71514; 67963; 235567; 71912; …	Trdn; Sec22b; Pabpn1; Igf1; Cfl1; Nefm; Ptpn11; Hnrnpu; Sh3gl1; Ctnnb1; Septin8; Stat3; Itgav; Actb; Sec23b; Nrbp1; Mtch2; Itgb1; Rab21; Itgb3; Anxa2; Vps26a; Spcs2; Spcs3; Arl8b; Anxa8; Hnrnpa1; Pdcd6; Rangap1; Hsp90ab1; Sfpq; Hspd1; Dnajc13; Git2; Chmp3; Cav1; Sec61b; Kif5b; Abce1; Tardbp; Snx3; Snx2; Snx1; Ehd4; Snx6; Snx5; Sun2; Fkbp1a; Scp2; Aip; Tram1; Akt1; Mapk1; Ptpn6; Rac2; Trim28; Gdi1…	1941	1940	310	0.16	0.16
2.9e-21	1.29e-19	GO:0060627	b	4	regulation of vesicle-mediated transport	98878; 66397; 66700; 99571; 66824; 66890; 76983; 68891; 68953; 233489; 11625; 234779; 235567; 72993; 105787; 54609; 94176; 14456; 106572; 99683; 74006; 74244; 12488; 12798; 109689; 11687; 11765; 11771; 11773; 11806; 11812; 11816; 11938; 12010; 12266; 12306; 12317; 12389; 12721; 12759; 12988; 13430; 14161; 14191; 14251; 14265; 14451; 14678; 14694; 15162; 15239; 15368; 15387; 15481; 16019; 16410; 1…	Apoe; Sdcbp; Hnrnpk; Fgr; Anxa1; Rab21; Itgb3; Itgb2; Rab5c; Rab5b; Ubqln2; B2m; Dnajc13; Git2; Chmp3; Pacsin2; Gnai2; Snx3; Ehd4; Sec23a; Ehd1; Cd2ap; Mapk3; Mapk1; Septin8; Arhgap1; Mbl1; Picalm; Cav1; Lbp; Snx12; Dock2; Pycard; Ezr; Ighm; Ptprc; Lman2; Gas1; Gas6; Actn2; Rac2; Csk; Actn4; Lgals9; Flot1; Napa; Dnm1l; Lgals3; Hck; Ap2b1; Ap1g1; Ankfy1; Myo6; Itgav; Sec24b; Syne1; Fgg; Fga; Fgb; …	575	574	130	0.23	0.23
3.2e-21	5.64e-20	GO:0009725	b	3	response to hormone	98660; 66445; 66694; 67040; 67041; 67972; 67996; 231889; 625249; 232087; 69719; 11625; 234214; 234594; 235041; 11898; 71660; 72461; 110391; 67890; 110446; 72993; 105787; 433759; 237542; 434246; 230753; 106572; 74142; 74499; 74551; 11459; 11545; 11651; 11745; 11747; 11814; 11821; 11826; 11848; 11928; 11937; 11938; 11991; 77559; 12034; 12215; 12301; 12306; 12317; 12333; 12359; 12367; 12387; 12389; …	Igf2; Igf1; Pik3r1; Ptpn11; Acsl1; Rbbp7; Hnrnpu; Ctnnb1; Hnrnpk; Serpinf1; Cnot1; Prcp; Hnrnpd; Iqgap1; Ctsh; Anxa3; Anxa2; Anxa5; Nme1; Appl1; Ctsb; Rangap1; Spp1; Gpx4; Cacybp; Wbp2; Rhoa; Cad; Gnai2; Eef2; Pklr; Thrap3; Endog; Mars1; Cat; Akt1; Serpina3k; Dag1; Col1a1; Cav1; Txn2; Sost; Serpina3n; Tyms; Ptges3; Enpp1; Stat5a; Apoc3; Cst3; Pck2; Actn2; Csk; Ncf2; Idh1; Retn; Atp1a2; Atp1a1; Gr…	984	983	188	0.19	0.19
3.36e-21	1.44e-19	GO:0051049	b	4	regulation of transport	98660; 98878; 66395; 66397; 66437; 66629; 66700; 99571; 66824; 230709; 66890; 67041; 67397; 67628; 67738; 68655; 76983; 68891; 101706; 68953; 69178; 331401; 230908; 233489; 11625; 102866; 70456; 70572; 103573; 234779; 235567; 268373; 71912; 432508; 77579; 72993; 105787; 433759; 269951; 54609; 94176; 14456; 237542; 106572; 99683; 74006; 74117; 74244; 74551; 107589; 12488; 108058; 76709; 29810; 108…	Trdn; Apoe; Pik3r1; Rdx; Ptpn11; Sh3gl1; Ctnnb1; Acaa2; Hnrnpk; Itgav; Il16; Actb; Sec23b; Itgb1; Rab21; Anxa3; Anxa2; Anxa5; Anxa4; Rab5c; Ddx5; Ubqln2; C1qtnf3; Sod1; Cd34; Rangap1; Prkcd; Sdcbp; G6pdx; B2m; Fabp5; Dnajc13; Git2; Chmp3; Rhoa; Cav1; Gnai2; Mylk2; Tardbp; Snx3; Ehd4; Sec23a; Snx5; Lbp; Fkbp1a; Scp2; Myom1; Cd2ap; Akt1; Septin2; Mapk1; P3h1; Anxa1; Septin8; Trim28; Gdi1; Mbl1; Pic…	1946	1943	310	0.16	0.16
4.81e-21	8.26e-20	GO:0006979	b	3	response to oxidative stress	225887; 66414; 66841; 67305; 625249; 68194; 54683; 11758; 11820; 71514; 105787; 433759; 74142; 74244; 110265; 11486; 11545; 11651; 11668; 11757; 11808; 11816; 11826; 11927; 11938; 11991; 12229; 12333; 12334; 12359; 12367; 12387; 12534; 18477; 12631; 12842; 12928; 12955; 13010; 12325; 13063; 13361; 13430; 23876; 13629; 13665; 13804; 13861; 14381; 14630; 14694; 14775; 14778; 14782; 14870; 15368; 15…	Apoe; P4hb; Psap; Ctnnb1; Hnrnpm; Hnrnpd; Anxa1; Aifm1; Mpo; Ndufs2; Gpx1; Gpx3; Gpx4; Gpx7; Eif2s1; Eef2; Atox1; Glrx; Endog; Cat; Akt1; Mapk1; Col1a1; Txn2; Ptgs1; Cst3; Fbln5; Idh1; Camk2g; Macroh2a1; Psmb5; Alad; Top2b; Hp; Itgav; Lig1; Pycr2; Ncf1; Gsr; Epx; Mb; Nono; Msra; Hspb1; Hk3; App; Parp1; Cdk1; Htra2; Slc25a24; Apoa4; Txnrd1; Ndufa6; Sod2; Sod3; Sod1; Cryab; Prdx1; Ada; Sin3a; Hdac1…	462	460	112	0.24	0.24
5.45e-21	4.8e-20	GO:0070469	c	2	respiratory chain	66046; 66052; 66108; 66152; 225887; 230075; 66414; 66445; 66495; 66694; 66916; 66945; 67184; 67273; 68194; 68197; 68202; 68342; 68349; 67680; 104130; 72900; 67003; 17991; 17993; 75406; 67530; 110323; 12857; 12858; 12866; 13063; 66218; 67130; 17992; 17995; 68375; 22272; 22273; 57320; 12865; 226646; 227197; 69875	Ndufa6; Ndufc2; Ndufa5; Ndufa2; Ndufa4; Ndufa8; Ndufa9; Sdha; Sdhc; Sdhb; Uqcr10; Cycs; Ndufs1; Ndufs2; Ndufs3; Ndufs4; Ndufs7; Ndufs8; Cox6b1; Uqcrc2; Park7; Uqcrc1; Ndufb9; Ndufb7; Ndufb6; Ndufb5; Ndufb4; Ndufb3; Uqcrq; Uqcrfs1; Uqcrb; Ndufv2; Ndufv1; Cox5a; Cyc1; Ndufb11; Ndufb10; Cox4i1; Ndufa10; Ndufa11; Ndufa12; Ndufa13; Cox7a1; Cox7a2	95	93	44	0.46	0.47
8.89e-21	3.72e-19	GO:0071705	b	4	nitrogen compound transport	54563; 66111; 66147; 66212; 66397; 66437; 66624; 66629; 66661; 66676; 66700; 99571; 66824; 66890; 67025; 67041; 67184; 67397; 67628; 67738; 67804; 67844; 68278; 68365; 63959; 68581; 68653; 68655; 76983; 68953; 69091; 69162; 69178; 331401; 230908; 233489; 69923; 70349; 70361; 70456; 213827; 70572; 103573; 71514; 268373; 66615; 432508; 72183; 77579; 233726; 72416; 110379; 269523; 72993; 105787; 731…	Copz1; Sec22b; Pabpn1; Apoe; Cfl1; Flna; Ptpn11; Psap; Hnrnpu; Timm13; Gdi2; Igf1; Itgav; Actb; Tcn2; Sec23b; Itgb1; Rab21; Get3; Anxa5; Anxa4; Spcs2; Spcs3; Hspd1; C1qtnf3; Hnrnpa1; Cd34; Rangap1; Prkcd; Hsp90ab1; Atg4b; Sfpq; Chmp3; Steap3; Sec61b; Kif5b; Abce1; Tardbp; Snx3; Snx2; Snx1; Snx6; Snx5; Pik3r1; Aip; Fn1; Ywhae; Tram1; Akt1; Septin2; Mapk1; P3h1; Col1a1; Septin8; Trim28; Gdi1; Pical…	2148	2147	333	0.16	0.16
1.08e-20	1.14e-19	GO:0009653	b	2	anatomical structure morphogenesis	16403; 66055; 140781; 66437; 66695; 66713; 230709; 329278; 81898; 67671; 67804; 67811; 67891; 67996; 100952; 16880; 218952; 68588; 226101; 76983; 68760; 101540; 68792; 331401; 233199; 235505; 233489; 69710; 50874; 266692; 17182; 70430; 234594; 121021; 11820; 235072; 268396; 77579; 72333; 72461; 269587; 433759; 270058; 99683; 74006; 270685; 237928; 74117; 74199; 74244; 241431; 192662; 107589; 5621…	Cd109; Serpinf1; Man2a1; Serpinf2; Prpf40a; Gpx1; Cpne1; Snx2; Snx1; Arap1; Myom1; Akt1; Col1a2; Dag1; Col1a1; Picalm; Spr; Ezr; Pitpna; Dpysl2; Hexa; Hexb; Gp1ba; Dsp; Flot1; Krt6a; Hck; Cybb; Psmb10; Palld; Pfn1; Sec24b; Serpinh1; Ighm; Fgfr1; Stat3; Stat1; Cpe; Klhl41; Ltf; Stim1; Lama2; Cap1; Htra1; Ttn; Synpo2l; Sh3pxd2b; Cma1; Tjp1; Actg2; Ncl; Cthrc1; Ago2; Evl; Phb2; Eif4g2; Sf3b6; Sf3b1;…	2700	2697	397	0.15	0.15
1.91e-20	1.22e-19	GO:0097159	m	2	organic cyclic compound binding	98386; 229663; 98660; 21917; 66052; 66055; 140781; 98878; 66397; 230257; 66445; 66480; 66588; 66590; 66656; 66661; 66713; 230709; 66885; 66904; 66945; 66948; 67025; 67039; 67040; 67054; 67089; 67097; 67115; 67160; 67166; 67184; 109778; 67247; 67332; 67426; 67427; 100198; 81898; 67460; 231329; 67500; 100273; 14635; 67678; 67738; 67781; 67811; 67834; 67844; 67891; 67897; 67941; 67959; 67972; 67996;…	Tsn; Pabpn1; Rbm3; Csde1; Cmpk1; Rbbp7; Rbbp4; Mapk14; Ctbp1; Hnrnpa3; Hnrnpa0; Hnrnpa1; Prpf40a; Wbp2; Coq6; Rbm39; Ilf3; Ilf2; Nsun2; Arap1; Hmgcl; Cirbp; Endog; Rbmx; Akt1; Gmds; Rrm1; Get3; Hsd11b1; Cdc5l; Fubp1; Eci2; Gc; Sf3a1; Sf3a3; Hnrnpab; Ccar1; Ddb1; Pitpna; Shmt2; Pck2; Rbm8a; Tsfm; Rab11b; Gsr; Fasn; Actbl2; Hck; Etf1; Snrpd3; Idh3g; Snrpd1; Prmt1; Igf1; Slc3a2; Baz1b; Ube2l3; Ifi47…	5689	5674	719	0.13	0.13
1.98e-20	3.31e-19	GO:0044403	b	3	symbiont process	66700; 67738; 66085; 68953; 331401; 230908; 268373; 269523; 68995; 433759; 14456; 74244; 50701; 75608; 76303; 76308; 11657; 11816; 11826; 12306; 12389; 12520; 12631; 13035; 12796; 13030; 13138; 13194; 13205; 13211; 13669; 13207; 13209; 13830; 14061; 14114; 14265; 14268; 14433; 67955; 14775; 15161; 211948; 15481; 15516; 16149; 16201; 16410; 16416; 16687; 16803; 16852; 17002; 17194; 17395; 17523; 1…	Apoe; P4hb; Top2b; Top2a; Itgb3; Anxa2; Ddx5; Mpo; Ctsb; Ctsg; Hsp90ab1; Tcp1; Chmp3; Ilf3; Ssb; Snx3; Camp; Hspd1; Pcbp2; Dag1; Pcbp1; Mbl1; Cav1; Lbp; Smarcb1; Mcts1; Fbln1; Ddb1; Gas6; Fn1; Krt6a; Lgals1; Osbp; Itgav; Plg; Pfn1; Pglyrp1; Cd74; Ncf1; Stat1; Tgfb1; Cd81; Pabpc1; Nedd4; Pdcd6ip; Ltf; Fmr1; Psmc3; Gsn; Vapa; Tsg101; Hspa8; Hcfc1; Tyms; Apcs; Ptbp1; Hdac1; Gpx1; Rab1b; Vcam1; Eif3l…	374	374	97	0.26	0.26
2.71e-20	3.36e-19	GO:0098803	c	3	respiratory chain complex	66046; 66052; 66108; 66152; 225887; 230075; 66414; 66445; 66495; 66694; 66916; 66945; 67184; 67273; 68194; 68197; 68202; 68342; 68349; 67680; 104130; 72900; 67003; 17991; 17993; 75406; 67530; 110323; 12857; 12858; 66218; 67130; 17992; 17995; 68375; 22272; 22273; 57320; 226646; 227197; 69875	Ndufa6; Ndufc2; Ndufa5; Ndufa2; Ndufa4; Ndufa8; Ndufa9; Sdha; Sdhc; Sdhb; Uqcr10; Ndufs1; Ndufs2; Ndufs3; Ndufs4; Ndufs7; Ndufs8; Cox6b1; Uqcrc2; Park7; Uqcrc1; Ndufb9; Ndufb7; Ndufb6; Ndufb5; Ndufb4; Ndufb3; Uqcrq; Uqcrfs1; Uqcrb; Ndufv2; Ndufv1; Cox5a; Cyc1; Ndufb11; Ndufb10; Cox4i1; Ndufa10; Ndufa11; Ndufa12; Ndufa13	86	84	41	0.48	0.49
2.72e-20	1.1e-18	GO:0051188	b	4	cofactor biosynthetic process	66108; 67426; 67914; 232087; 68263; 68738; 70456; 70025; 104112; 235339; 72141; 110391; 110446; 105787; 269951; 270685; 108645; 108147; 11474; 11674; 11733; 12183; 12892; 13058; 13063; 13361; 13382; 13808; 14081; 14151; 14381; 14433; 14450; 14555; 14630; 14635; 14651; 14873; 15275; 15277; 15288; 16000; 17025; 13666; 17319; 17969; 18293; 18597; 18641; 18642; 18648; 18655; 18746; 18770; 19044; 2161…	Actn3; Hmbs; Atic; Sod2; Galk1; Dld; Idh2; Acsl1; Nampt; Ogdh; Prkaa1; Ndufa9; Acat1; Tpi1; Eno3; Adpgk; Ppox; Acly; Pdhb; Mtch2; G6pdx; Pdha1; Mat2a; Igf1; Mat2b; Qdpr; Eif2ak3; Sod1; Cycs; Cpox; Spta1; Dlat; Coq9; Coq8a; Urod; Pgam2; Coq6; Snx3; Pklr; Ncf1; Gclm; Mpc2; Hagh; Mthfd1l; Tigar; Gapdh; Pfkp; Sptb; Fdxr; Gsto1; Pfkl; Gpd1; Pdxk; Aldoa; Alad; Mif; Pgam1; Mthfd1; Pfkm; Bpgm; Dhfr; Hk3;…	253	253	76	0.3	0.3
5.26e-20	8.61e-19	GO:0022613	b	3	ribonucleoprotein complex biogenesis	66475; 67025; 67040; 67097; 67115; 20088; 67332; 81898; 67671; 67678; 67941; 67996; 68219; 66085; 68879; 66211; 100503670; 54709; 268449; 20901; 234594; 103573; 432508; 269261; 105787; 68995; 55989; 73830; 75062; 67134; 239528; 75705; 67465; 11837; 12261; 12696; 13046; 78651; 13205; 13211; 13424; 13665; 13669; 13209; 14113; 15516; 15519; 68135; 68193; 16785; 16898; 50783; 214498; 17975; 18148; 11…	Abcf1; Cnot1; Rpl38; Hsp90ab1; Wdr12; Dkc1; Eif2s1; Cirbp; Rbmx; Rpl13a; Mbnl1; Snrnp200; Mcts1; Ran; Rpl35a; Ptges3; Rpl3l; G3bp1; Sf3a1; G3bp2; Cpsf6; Lsm4; Lsm6; Eif2a; Lsm3; Rpl14; Rpl11; Rpl12; Rps17; Eif3c; Pa2g4; Snrpd3; Snrpd2; Snrpd1; Cdc73; Prpf8; Prpf6; Sf3a3; Eif2s3x; Luc7l2; Nop58; Rpl23a; Nop56; Celf1; Srsf10; Rps2; Rps27; Dync1h1; Ruvbl1; Ruvbl2; Ncl; Nudt21; Eif4b; Eif3h; Eif3i; E…	435	435	106	0.24	0.24
5.84e-20	9.34e-19	GO:0048513	b	3	animal organ development	98386; 16403; 140781; 230257; 66695; 230709; 226090; 67040; 67041; 16681; 67628; 67671; 22247; 67972; 67996; 100952; 68219; 246221; 109689; 16880; 68581; 68588; 108124; 68760; 68861; 101706; 66317; 233199; 235505; 233489; 69719; 11625; 102866; 70248; 17182; 70350; 234214; 213827; 110075; 20901; 11820; 234779; 235041; 11886; 71355; 11898; 71609; 71660; 268396; 104759; 77579; 72333; 268977; 110391;…	Cd109; Serpinf1; Man2a1; Gpx1; B2m; Prxl2a; Cacybp; Phex; Ap3b1; Asah1; Hmgcl; Uqcrq; Gys1; Akt1; Col1a2; Dag1; Rrm1; Col1a1; Picalm; Hsd11b1; Bpgm; Cops2; Fubp1; Nid1; Ptprc; Hnrnpab; Pck2; Dpysl2; Dsp; Fasn; Flot1; Krt6a; Ap2b1; Trim72; Prmt1; Sec24b; Serpinh1; Ighm; Fgfr1; Stat3; Stat1; Mb; Lrrc17; Cpe; Basp1; Kank2; Ltf; Ncstn; Sorbs2; Stim1; Numa1; Sash3; Alox15; Ttn; Synpo2l; Arl3; Arcn1; P…	3591	3586	494	0.14	0.14
6.7e-20	6.77e-19	GO:0007275	b	2	multicellular organism development	98386; 16403; 66055; 140781; 230257; 66695; 66713; 230709; 66945; 226090; 67040; 67041; 329278; 16681; 67399; 81898; 67628; 67671; 67838; 67891; 22247; 67972; 67996; 100952; 625249; 68219; 246221; 109689; 68365; 16880; 68581; 68588; 108124; 68760; 101540; 68792; 68861; 101706; 331401; 66317; 233199; 235505; 233489; 69719; 11625; 266692; 102866; 70248; 17182; 70350; 234214; 70430; 213827; 110075; …	Cpne1; Olfml3; Mapk14; Ywhag; Serpinf1; Man2a1; Serpinf2; Ndrg2; Gpx1; B2m; Gpx4; Prxl2a; Cacybp; Phex; Cd109; Snx3; Ap3b1; Snx1; Rbp4; Asah1; Hmgcl; Nap1l1; Endog; Myom1; Uqcrq; Gys1; Akt1; Col1a2; Dag1; Rrm1; Col1a1; Picalm; Hsd11b1; Bpgm; Cops2; Spr; Fubp1; Nid1; Ptprc; Hnrnpab; Pitpna; Pck2; Dpysl2; Dpysl3; Hexa; Hexb; Dsp; Fasn; Flot1; Krt6a; Grn; Ap2b1; Spta1; Trim72; Anxa1; Prmt1; Palld; P…	5324	5315	679	0.13	0.13
7.72e-20	7.43e-19	GO:0065009	b	2	regulation of molecular function	16403; 98660; 229877; 66395; 66437; 66824; 230709; 67025; 67184; 67397; 67628; 231659; 67838; 67941; 330177; 231889; 68097; 67035; 109689; 232201; 68588; 108124; 59025; 101540; 54683; 74326; 235505; 233489; 69710; 100503670; 11625; 266692; 70247; 110074; 110075; 70719; 121021; 11820; 234779; 66471; 71609; 268396; 71902; 71912; 71978; 208643; 100037258; 269523; 269587; 73137; 433759; 17685; 170625…	Pabpn1; Cfl1; Cand1; Cd109; Nampt; Serpinf1; Serpinf2; Usp47; Gpx1; B2m; Git2; Cpne1; Arap1; Tigar; Akt1; Dag1; Picalm; Cops5; Ptprc; Apoc3; Apoc1; Ccar2; Rasa3; Arl6ip5; Flot1; Grn; Hck; Dnajb1; Dnajb4; Pfn1; Ube2l3; Serpinh1; Ighm; Fgfr1; Mvp; Stat3; Stat1; Dynll2; Clec11a; Ltf; Ncstn; Stim1; Ttr; Parp1; Hsp90b1; Ttn; Cald1; Pak2; Stub1; Sh3pxd2b; Ruvbl2; Iqgap2; Psmd6; Psmd1; Psmd3; Psmd2; Plc…	3154	3150	445	0.14	0.14
1.03e-19	8.65e-19	GO:0044455	c	2	mitochondrial membrane part	66046; 66052; 66108; 66152; 225887; 230075; 66414; 66437; 66445; 66495; 66694; 66841; 66916; 66945; 67184; 67273; 67391; 67426; 68117; 68194; 68197; 68202; 68342; 68349; 68514; 68653; 66075; 69923; 67680; 70456; 104130; 224904; 71911; 76614; 72900; 67003; 17991; 17993; 75406; 11739; 11949; 11950; 67530; 12857; 12858; 12866; 13405; 66218; 67952; 67130; 17992; 17995; 18673; 18674; 19044; 215999; 52…	Fundc2; Micos13; Ndufc2; Ndufa5; Ndufa2; Apoo; Ndufa4; Apool; Ndufa9; Sdha; Mpc2; Sdhc; Samm50; Tomm22; Immt; Bdh1; Chchd3; Sdhb; Ppox; Uqcr10; Phb; Atp5pb; Scp2; Ndufs1; Ndufs2; Fis1; Ndufs4; Coq8a; Ndufs8; Mcu; Coq6; Uqcrc2; Micu2; Tomm20; Agk; Ndufb9; Ndufb7; Ndufb6; Ndufb5; Ndufb4; Ndufb3; Etfdh; Uqcrq; Hspd1; Tomm40; Ndufa8; Uqcrfs1; Uqcrb; Ndufv2; Ndufv1; Cisd1; Cox5a; Ndufa11; Dmd; Atp5c1;…	238	236	72	0.3	0.31
1.27e-19	1.99e-18	GO:0044087	b	3	regulation of cellular component biogenesis	66397; 66713; 66824; 67089; 68089; 100952; 108124; 76983; 68760; 68792; 101706; 68953; 69710; 50874; 234594; 11820; 235041; 235072; 104027; 268396; 71902; 72205; 208643; 72333; 269523; 105787; 54609; 72349; 99683; 74006; 74117; 74244; 74499; 107581; 110829; 76709; 75608; 50875; 108989; 76308; 11426; 11545; 11687; 11806; 11816; 11826; 11848; 12332; 12333; 12340; 12343; 12345; 12387; 12389; 12540; …	Capzb; Apoe; Map4; Cand1; Sec22b; Ptpn11; Pdlim5; Hnrnpu; Sdcbp; Ctnnb1; Serpinf2; Cnot1; Sec23b; Iqgap1; Iqgap2; Tmod4; Tmod1; Tmod3; Ubqln2; Grb2; Rhoa; Plek; Sec23a; Arap1; Rbm14; Thbs2; Rpl13a; Dag1; Septin7; Septin8; Septin9; Vasp; Cav1; Smc1a; Rcc2; Sost; Msn; Eml2; Pycard; Ezr; Ncam1; Rac2; Dpysl3; Rac1; Adgre5; Enpp2; Flot1; Napa; Dnm1l; Hck; Hrg; Dnajb1; Mstn; Pfn1; Sec24b; S100a10; Thy1…	949	948	179	0.19	0.19
1.42e-19	5.49e-18	GO:0051336	b	4	regulation of hydrolase activity	16403; 229877; 66222; 66437; 66824; 67184; 67628; 67838; 67941; 68016; 16801; 68097; 67035; 232201; 59025; 101540; 54683; 235505; 233489; 69710; 100503670; 11625; 70719; 11820; 71978; 17685; 269523; 433759; 170625; 94176; 14456; 76477; 192662; 74996; 110829; 76469; 11287; 109689; 11632; 11651; 11699; 11752; 11757; 11806; 11808; 11812; 11814; 11818; 11826; 11843; 11848; 11857; 11905; 11933; 12266;…	Igf1; Usp14; Lgmn; Cd109; Psap; Hnrnpu; Apoh; Ngp; Serpinf2; Hrg; Arf4; Sec23b; Iqgap1; Csnk2a1; Mtch2; Ctsh; Cstb; Anxa8; Usp47; Rangap1; Gpx1; Serpine2; Git2; Arhgdib; Rhoa; Gnai2; Msh2; Tnnt3; Sec23a; Arap1; Ambp; Mmp9; Aip; Thbs1; Akt1; Anxa1; Gdi2; Gdi1; Thy1; Picalm; Cav1; Pcna; Rcc2; Serpina3k; Dnajc9; Serpina3n; Coro1c; Dock2; Pzp; Snx18; Ppp2ca; Ptprc; Apoc3; Rap1gds1; Ssbp1; Cst3; Fbln1…	1239	1238	217	0.18	0.18
1.43e-19	5.49e-18	GO:0006886	b	4	intracellular protein transport	66111; 66212; 66397; 66437; 66624; 66661; 66676; 67025; 67184; 67628; 67804; 67844; 68278; 68365; 68581; 68653; 69091; 69162; 69178; 331401; 230908; 69923; 70349; 70572; 103573; 71514; 72183; 233726; 110379; 269523; 72993; 105787; 73130; 72265; 14456; 106572; 99683; 74117; 170762; 67003; 76709; 75608; 29810; 108989; 76308; 76687; 11426; 100226; 12847; 11632; 11651; 11764; 11765; 11767; 11771; 117…	Copz1; Pabpn1; Igf1; Pik3r1; Ptpn11; Hnrnpu; Stat3; Sec23b; Itgb1; Rab21; Get3; Vps26a; Spcs2; Spcs3; Rangap1; Hsp90ab1; Sfpq; Sec61b; Kif5b; Tardbp; Snx3; Snx2; Snx1; Agk; Snx6; Snx5; Aip; Tram1; Akt1; Mapk1; Septin8; Trim28; Gdi1; Ppp2ca; Clip1; Ran; Clta; Hnrnpa2b1; Ipo7; Ipo5; Gas6; Ncf1; Rtn2; Rpl11; Napa; Cse1l; Pa2g4; Os9; Rab2a; Ap1g1; Myo6; Arf4; Mapk14; Fis1; Sec24c; Sec24b; Srp72; Tmed…	913	912	174	0.19	0.19
2.63e-19	6.62e-18	GO:0005539	m	3	glycosaminoglycan binding	67896; 70370; 11820; 71738; 76477; 74199; 74499; 50701; 11595; 11746; 11747; 11749; 11816; 11818; 11905; 12111; 12261; 12628; 13035; 12814; 12831; 13003; 13179; 14061; 14182; 14268; 407800; 15160; 15191; 15275; 15289; 50706; 15450; 81877; 16427; 17002; 17035; 17523; 17700; 17967; 18187; 18542; 116847; 18553; 19264; 20307; 19934; 382111; 21825; 21826; 21827; 21828; 21922; 21946; 22240; 22370; 5634…	Elane; Apoe; Thbs4; Dpysl3; Fn1; Mamdc2; Ecm2; Apoh; Vtn; Serpine2; Pcolce; Hrg; Rpl22; Serpind1; Dcn; Anxa5; Anxa4; Anxa6; Mpo; Pcsk6; Ctsg; Pglyrp1; Col5a1; Nrp2; Lxn; Prelp; Ncam1; Fgfr1; Hsd17b12; Serpina10; Itih4; Spock2; Tnxb; Ccl8; Ccdc80; Thbs2; Lipc; C1qbp; Thbs1; Postn; Slit2; Susd5; Bgn; Abi3bp; Hdgf; Hapln1; Thbs3; F2; Sost; Col11a1; Cfh; Serpinc1; Clec3b; Acan; App; Hk1; Vcan; Pcolce…	207	207	66	0.32	0.32
3.48e-19	2.03e-18	GO:1901363	m	2	heterocyclic compound binding	98386; 229663; 98660; 21917; 66052; 66055; 140781; 98878; 66397; 230257; 66445; 66480; 66588; 66590; 66656; 66661; 66713; 230709; 66885; 66904; 66945; 66948; 67025; 67039; 67040; 67054; 67089; 67097; 67115; 67160; 67166; 67184; 109778; 67247; 67332; 67426; 67427; 100198; 81898; 67460; 231329; 67500; 14635; 67678; 67738; 67781; 67811; 67834; 67844; 67891; 67897; 67941; 67959; 67972; 67996; 330177;…	Tsn; Pabpn1; Rbm3; Csde1; Cmpk1; Rbbp7; Rbbp4; Mapk14; Ctbp1; Hnrnpa3; Hnrnpa0; Hnrnpa1; Prpf40a; Wbp2; Coq6; Rbm39; Ilf3; Ilf2; Nsun2; Arap1; Hmgcl; Cirbp; Endog; Rbmx; Akt1; Gmds; Rrm1; Get3; Hsd11b1; Cdc5l; Fubp1; Eci2; Sf3a1; Sf3a3; Hnrnpab; Ccar1; Ddb1; Pitpna; Shmt2; Pck2; Rbm8a; Tsfm; Rab11b; Gsr; Fasn; Actbl2; Hck; Etf1; Snrpd3; Idh3g; Snrpd1; Prmt1; Pfn1; Baz1b; Ube2l3; Ifi47; Fgfr1; Agk…	5585	5570	702	0.13	0.13
4.79e-19	1.2e-17	GO:0048471	c	4	perinuclear region of cytoplasm	98878; 66314; 67500; 68365; 69162; 54683; 233489; 71702; 216197; 234214; 11758; 11820; 29811; 268977; 72416; 269523; 433759; 270058; 74006; 74117; 74244; 67006; 12488; 110829; 108058; 240028; 76303; 76469; 11636; 11737; 11746; 11749; 11765; 11937; 11938; 12229; 12306; 12317; 12334; 12345; 12387; 12389; 12490; 12652; 224105; 12759; 13010; 13030; 13058; 13209; 13383; 13405; 13430; 13682; 67824; 138…	Capzb; Lgmn; Nmral1; Slk; Ctnnb1; Hnrnpl; Serpinf1; Itgb1; Anxa2; Anxa4; Anxa6; Ctsb; Cd34; Rangap1; Hsp90ab1; Lims1; Plec; Picalm; Lamb1; Nrbp1; Phex; Ehd4; Sec23a; Ehd1; Olfm4; Thbs3; Cd2ap; Septin2; Syne1; Septin9; Ckap4; Cav1; Cdc5l; Ldb3; Ptges3; Nme1; Ezr; Cops5; Rab2a; Gc; Ywhaz; Cst3; Actn4; Camk2d; Dnm1l; Flna; Osbp; Ap1g1; Eif2ak3; Myo6; Tra2b; Clint1; Lnpep; Ndrg1; Ndrg2; Ighm; Fgfr1; …	770	769	153	0.2	0.2
5.6e-19	2.09e-17	GO:0032970	b	4	regulation of actin filament-based process	98660; 66713; 66824; 68089; 68760; 69710; 50874; 235041; 104027; 268396; 74117; 192662; 12488; 76709; 50875; 109552; 12798; 109620; 11475; 11687; 11806; 11848; 11857; 11867; 11928; 11938; 12332; 12333; 12340; 12343; 12345; 12373; 12389; 12540; 12631; 12632; 12721; 12928; 13169; 13383; 14026; 14086; 14191; 14784; 15162; 15163; 16202; 56193; 16416; 16423; 16971; 17886; 17916; 17973; 17996; 67771; 1…	Capzb; Cfl1; Serpinf2; Hrg; Iqgap2; Tmod4; Itgb3; Tmod1; Tmod3; Rhoa; Plek; Arap1; Cd2ap; Cav1; Actn2; Wdr1; Rac1; Neb; Dsp; Atp1a2; Atp1a1; Hck; Fgr; Pfn1; S100a10; Vasp; Capg; Gmfg; Sri; Gmfb; Rdx; Ilk; Kank2; Sh3pxd2b; Gsn; Twf1; Twf2; Alox15; Arpc1b; Synpo2l; Apoa1; Synpo; Rock1; Coro1b; Coro1a; Hcls1; Pycard; Bin1; Tgfb1; Tgfb2; Lrp1; Atp2a2; Arpc3; Arpc2; Arpc5; Arpc4; Fscn1; Evl; Add1; Cas…	391	391	97	0.25	0.25
5.78e-19	5.31e-18	GO:0008219	b	2	cell death	16403; 66437; 66656; 99571; 66824; 230709; 67025; 67039; 67184; 67397; 67500; 67628; 67738; 67941; 67959; 67996; 625249; 68197; 109689; 68349; 16880; 68655; 101540; 68861; 68953; 54683; 230908; 233489; 110075; 11820; 234779; 235041; 71514; 71609; 66629; 208643; 67890; 100037258; 269523; 105787; 433759; 17685; 270058; 14456; 12282; 74006; 74244; 74996; 140580; 110829; 108058; 110854; 50527; 75608;…	Apoe; Mtch2; Lgmn; Rad21; Flna; Msh2; Slk; Psap; Nampt; Apoh; Usp7; Ctnnb1; Itga6; Hnrnpk; Serpinf1; Tial1; Pkm; Hrg; Csnk2a1; Top2a; Ctsh; Mapk14; Itgb3; Aifm1; Anxa5; Anxa6; Hspd1; Actc1; Usp47; Ctsc; Cd34; Map2k1; G6pdx; Sfpq; Lims1; Spp1; Gpx4; Cacybp; Acin1; Rhoa; Zmpste24; Eif2s1; Gnai3; Tardbp; Atox1; Cst3; Mmp9; Endog; Cat; Akt1; Fth1; Anxa1; Pygl; Ctnna1; Picalm; Cav1; Inpp5d; Purb; Ppp2…	2101	2093	320	0.15	0.15
5.88e-19	6.95e-18	GO:0098800	c	3	inner mitochondrial membrane protein complex	66046; 66052; 66108; 66152; 225887; 230075; 66414; 66445; 66495; 66694; 66916; 66945; 67184; 67273; 68117; 68194; 68197; 68202; 68342; 68349; 68514; 66075; 69923; 67680; 104130; 224904; 76614; 72900; 67003; 17991; 17993; 75406; 11949; 11950; 67530; 12857; 12858; 66218; 67130; 17992; 17995; 215999; 68316; 68375; 22272; 22273; 69597; 57320; 226646; 227197; 69875	Micos13; Atp5c1; Ndufc2; Ndufa5; Ndufa2; Apoo; Ndufa4; Apool; Ndufa9; Sdha; Sdhc; Sdhb; Immt; Chchd3; Uqcr10; Atp5pb; Ndufs1; Ndufs2; Ndufs3; Ndufs4; Ndufs7; Ndufs8; Mcu; Uqcrc2; Micu2; Uqcrc1; Agk; Ndufb9; Ndufb7; Ndufb6; Ndufb5; Ndufb4; Ndufb3; Uqcrq; Ndufa8; Uqcrfs1; Uqcrb; Ndufv2; Ndufv1; Cox5a; Cyc1; Ndufb11; Ndufb10; Park7; Cox4i1; Afg3l2; Ndufa10; Ndufa11; Ndufa12; Ndufa13; Ndufa6	136	134	51	0.38	0.38
6.23e-19	9.51e-18	GO:0009888	b	3	tissue development	16403; 140781; 66695; 230709; 67040; 67041; 16681; 67671; 67996; 68588; 68861; 101706; 233199; 235505; 11625; 17182; 70350; 234214; 110075; 20901; 235041; 104158; 71609; 268396; 432467; 77579; 72333; 236539; 110446; 72900; 105787; 94111; 433759; 14456; 99683; 270685; 237928; 74199; 74244; 241431; 74511; 74551; 107589; 77794; 108058; 108151; 338366; 76263; 109272; 109620; 11364; 11370; 404634; 114…	Pdlim5; Matn1; Igf1; Cfl1; Flna; Cd109; Myoz2; Psap; Hnrnpu; Myo6; Ctnnb1; Mapk14; Itgav; Pkm; Thbs1; Iqgap1; Ctsh; Plg; Itgb3; Anxa2; Ctsl; Anxa4; Anxa7; Anxa6; Actc1; Ctsb; Cd34; G6pdx; Ctsz; Mgp; Spp1; Serpine2; Cacybp; Col3a1; Rhoa; Zmpste24; Mylk2; Eef2; Dlg1; Nsun2; Rbp4; Mmp8; Myom2; Efemp1; Tpp1; Plod3; Fkbp1a; Col14a1; Myom1; Cat; Akt1; Matn2; Stk4; Dag1; Phgdh; Col1a1; Mbnl1; Sdcbp; Hsd…	1951	1951	303	0.16	0.16
6.5e-19	3.44e-17	GO:0042803	m	4	protein homodimerization activity	66314; 66700; 99571; 66824; 67041; 67397; 67804; 67914; 68097; 68219; 140781; 266692; 11758; 70025; 71514; 72183; 17685; 110391; 110446; 72993; 269823; 269951; 74006; 270685; 170750; 74244; 74355; 67006; 12412; 17939; 108058; 108147; 75608; 56752; 108989; 109711; 11474; 11532; 11651; 11699; 11749; 11754; 110078; 11808; 11816; 11937; 12301; 12359; 12373; 12419; 110854; 18477; 12721; 12892; 12944; …	Atic; Cpne1; Psap; Nampt; Usp7; Apoe; Serpinf2; Ctbp1; Xpnpep1; Nrbp1; Top2a; Anxa1; S100a6; Anxa6; Mbl1; Fap; G6pdx; Sfpq; Coq9; Cacybp; Plek; Msh2; Snx2; Snx1; Snx6; Hmgcl; Cryab; Scp2; Cat; Akt1; Pygb; Mdh2; Syne1; Slc4a1; Sdcbp; Hsd17b4; Tyms; Spr; Enpp1; Naga; Acot7; Fbln5; Actn3; Actn2; Actn1; Actn4; Camk2d; Idh2; Idh1; Camk2g; Tpi1; Eno3; Fasn; Pycard; Flna; Cbx5; Cbx1; Ptpa; Adh5; Qdpr; H…	940	940	176	0.19	0.19
8.19e-19	2.98e-17	GO:0071702	b	4	organic substance transport	54563; 66111; 66147; 66212; 66397; 66437; 66624; 66629; 66661; 66676; 66700; 99571; 66824; 66890; 67025; 67041; 67184; 67397; 100273; 67628; 67738; 67804; 67844; 67863; 68278; 68365; 63959; 68581; 68653; 68655; 76983; 68953; 69091; 69162; 69178; 331401; 230908; 233489; 69923; 70349; 70361; 70456; 213827; 70572; 103573; 71514; 67963; 268373; 66615; 432508; 72183; 77579; 233726; 72416; 110379; 1335…	Copz1; Pabpn1; Hnrnpa3; Hnrnpa1; Atg4b; Sec61b; Snx3; Snx2; Snx1; Snx6; Snx5; Scp2; Akt1; Col1a1; Get3; Picalm; Ezr; Fga; Apoc3; Apoc1; Ipo7; Ipo5; Pitpna; Pck2; Dpysl2; Rbm8a; Arl6ip5; Flot1; Sec24c; Sec24b; Agk; Cpe; Sorbs1; Lipc; Parp1; Hsp90b1; Srp68; Stx12; Ttn; Arcn1; Clip1; Ncl; Lmna; Phb2; S100a9; S100a8; Cfl1; Ap3b1; Myom1; Glul; Arrb2; Arrb1; Cavin1; Hk1; Ak1; Hgs; Mif; Vps45; Selenbp1;…	2546	2544	372	0.15	0.15
8.21e-19	9.29e-18	GO:0005840	c	3	ribosome	66475; 66480; 67025; 67097; 67115; 67186; 20088; 67427; 67671; 67891; 67941; 68052; 66211; 100503670; 267019; 268449; 269261; 68995; 270106; 76808; 76846; 68028; 11837; 12330; 13205; 13211; 13405; 13629; 319195; 14694; 68135; 68193; 16785; 16898; 13666; 17973; 18148; 65019; 19652; 19896; 19899; 19921; 19943; 19988; 19989; 20005; 20042; 20054; 20055; 20068; 20085; 20102; 20103; 20115; 20116; 19934…	Rps26; Rpl22l1; Rps24; Rbm3; Rps23; Rps20; Dhx9; Rps28; Rpl14; Rpl15; Rpl17; Rpl10a; Rpl11; Rpl12; Rpl13; Rps17; Npm1; Rpl19; Rps27; Ddx3x; Rpsa; Rpl38; Rplp2; Eif2ak3; Rplp0; Rpl18; Rpl31; Mrpl46; Rpl8; Rps4x; Rpl7a; Rps8; Rpl23; Eef2; Rps13; Rps12; Rps11; Rps10; Dmd; Rps16; Rps15; Rpl9; Rpl6; Rpl7; Rpl4; Rpl5; Rpl3; Eif3h; Rpl13a; Rps5; Rps3; Rps2; Nck1; Abcf1; Rpl28; Rps19; Rps9; Mcts1; Rps7; …	244	244	72	0.3	0.3
8.74e-19	7.07e-18	GO:0030055	c	2	cell-substrate junction	16399; 16403; 67399; 218952; 234214; 70568; 104444; 72333; 74117; 241431; 110829; 76709; 109711; 11461; 11749; 12334; 12389; 13138; 13405; 13589; 14026; 14248; 18810; 15162; 29875; 170736; 16202; 16404; 16410; 16412; 16414; 16415; 16416; 16796; 13836; 17698; 17886; 18175; 11472; 18826; 19264; 19684; 118449; 20163; 20411; 21894; 21961; 22323; 22330; 22350; 286940; 53378; 58194; 217337; 26395; 2641…	Actn2; Actn1; Pdlim7; Cpne3; Vcl; Lcp1; Sdcbp; Msn; Capn2; Hck; Itgb2l; Evl; Actb; Rsu1; Actr3; Iqgap1; Itgb1; Itgb3; Itgb2; Flnb; Anxa6; Arpc2; Tln2; Epha2; Itgav; Tln1; Map2k1; Rexo2; Plec; Parvb; Tns1; Itgbl1; Lims1; Rdx; Dmd; Sh3kbp1; Arhgef7; Ilk; Srp68; Nrap; Fermt2; Mapk3; Mapk1; Flii; Dag1; Sorbs1; Sorbs2; Vasp; Gsn; Cav1; Itga2b; Myh9; Ezr; Itga6; Itga7; Palld; Ptprc; Synpo2; Lasp1; Mapr…	190	190	62	0.33	0.33
9.04e-19	2.09e-17	GO:0051082	m	3	unfolded protein binding	67738; 67838; 67035; 70356; 70430; 268373; 100037258; 12539; 11632; 12317; 12330; 12406; 12461; 12462; 12464; 12465; 12466; 12468; 12469; 12955; 67952; 243912; 14828; 15481; 15502; 15516; 15519; 15526; 15528; 18148; 18221; 18637; 19035; 19038; 14105; 21454; 22027; 68015; 56351; 56445; 320011; 81489; 15510	Trap1; Tbce; Cryab; Hsp90b1; Hspe1; Dnajb4; Npm1; Ppib; Ppia; Cct5; Ppid; Hspa5; Ppic; Hspa9; Hspa8; Tcp1; Cdc37; Hsp90ab1; Dnajb11; Serpinh1; Uggt1; Calr; Tomm20; Dnaja2; Srsf10; Nudc; Aip; Hspd1; Pfdn2; Cct6a; Hspb6; Cct8; Dnaja1; Cct2; Cct3; Cct7; Cct4; Dnajc3; Ptges3; St13; Hsp90aa1; Dnajb1; Canx	99	99	43	0.43	0.43
9.09e-19	3.23e-17	GO:0010941	b	4	regulation of cell death	16403; 66437; 66629; 66656; 99571; 66824; 67025; 67039; 67184; 67397; 67500; 67628; 67738; 67941; 67996; 16801; 625249; 68197; 68349; 16880; 68655; 68861; 68953; 54683; 230908; 233489; 110075; 234779; 235041; 71514; 71609; 208643; 17685; 67890; 100037258; 269523; 105787; 433759; 14456; 12282; 74006; 74244; 74996; 110829; 108058; 75608; 29810; 109689; 11464; 11486; 11545; 11651; 11657; 11668; 1166…	Apoe; Mtch2; Lgmn; Flna; Msh2; Slk; Psap; Apoh; Usp7; Ctnnb1; Itga6; Hnrnpk; Serpinf1; Hrg; Csnk2a1; Top2a; Ctsh; Itgb3; Anxa5; Actc1; Usp47; Ctsc; Cd34; Map2k1; G6pdx; Sfpq; Ndufs3; Spp1; Gpx4; Cacybp; Acin1; Rhoa; Eif2s1; Gnai3; Tardbp; Atox1; Cst3; Mmp9; Endog; Cat; Akt1; Fth1; Anxa1; Ctnna1; Picalm; Cav1; Inpp5d; Acaa2; Ppp2ca; Mmp2; Pycard; Slc25a5; Slc25a4; Ptges3; Stat5a; Rbm25; Ptprc; Com…	1715	1707	273	0.16	0.16
1.18e-18	1.03e-17	GO:0007155	b	2	cell adhesion	16399; 16403; 99571; 66824; 329278; 67896; 100952; 218952; 68567; 101540; 68792; 68891; 233199; 70370; 11820; 11898; 71853; 66629; 77579; 72333; 105298; 72349; 14456; 74131; 74199; 107581; 50701; 12488; 110829; 665033; 108101; 76709; 338366; 76293; 56429; 109620; 109711; 11426; 11486; 11534; 11595; 11651; 11687; 11745; 11754; 11776; 11806; 11808; 11848; 12007; 12215; 12261; 12317; 12333; 12367; 1…	Igf2; Igf1; Cfl1; Ptpn11; Ctnnb1; Abi3bp; Thbs1; Rsu1; Iqgap1; Itgb1; Mapk14; Anxa3; Itgb2; Vav1; Fap; Cd34; Tln1; Mfap4; Cgref1; Prkd2; Lamb1; Col3a1; Rhoa; Epdr1; Plek; Ap3b1; Dpt; Thbs4; Thbs2; Thbs3; Cd2ap; Akt1; Dag1; Col1a1; Vtn; Ctnna1; Cav1; Rcc2; Coro1c; H2-Ab1; Enpp2; Ezr; Ncam1; Nid1; Ptprc; Mybpc2; Fbln2; Fbln1; Lamc1; Fbln7; Fbln5; Gas6; Actn2; Actn1; Ecm2; Fn1; Rac1; Adgre5; Gp1ba; …	1308	1307	223	0.17	0.17
1.35e-18	2.88e-17	GO:0005524	m	3	ATP binding	98660; 140781; 98878; 66588; 66590; 66713; 66904; 67040; 67054; 67089; 67184; 67426; 14635; 67781; 67972; 330177; 232087; 68278; 264895; 68612; 68738; 101540; 69225; 69719; 69923; 70099; 104112; 11898; 235661; 104721; 72039; 208643; 77579; 269523; 105787; 17685; 73442; 230753; 12282; 237823; 270685; 74117; 74142; 74355; 107589; 238880; 108058; 110854; 70047; 76722; 11459; 11461; 11464; 11468; 114…	Ube2l3; Hsp90b1; Pcca; Abcf2; Abcf1; Cmpk1; Msh2; Acsl1; Hnrnpu; Hspe1; Acly; Actb; Top2b; Mapkapk2; Csnk2a1; Top2a; Hspa5; Entpd1; Actc1; Map2k1; Ddx46; Hsp90ab1; Tcp1; Baz1b; Nrbp1; Mcm7; Smarca5; Ilf2; Pklr; Ehd4; Ehd2; Thrap3; Mars1; Atp1a1; Akt1; Mapk1; Rrm1; Myo1c; Get3; Pygl; Aldh18a1; Pfas; Cad; Smc1a; Snrnp200; Papss2; Vrk1; Enpp1; Rtcb; Farsb; Farsa; Afg3l2; G3bp1; Gart; Nagk; Suclg2; A…	1495	1492	246	0.16	0.16
1.41e-18	4.88e-17	GO:0044265	b	4	cellular macromolecule catabolic process	229663; 66997; 66212; 230709; 67025; 67089; 67678; 67812; 67923; 68612; 59025; 69116; 69178; 74326; 230908; 100503670; 70247; 234594; 234699; 72416; 100037258; 269523; 54609; 230721; 434246; 230753; 74142; 74244; 74617; 12488; 74996; 66881; 75608; 239528; 75717; 109689; 77134; 11651; 11816; 11991; 11992; 231380; 12306; 12334; 12520; 12696; 12759; 12995; 13010; 13030; 13032; 13036; 13038; 13039; 1…	Dcps; Apoe; Csde1; Lgmn; Hnrnpr; Psma5; Hnrnpu; Usp7; Hnrnpm; Edc4; Cnot1; Hnrnpc; Hnrnpd; Mapkapk2; Csnk2a1; Ubr4; Ctsh; Plg; Ctsk; Ctsl; Ubqln2; Ctsa; Usp47; Ctsc; Gpx1; Ctsz; Dkc1; Ctss; Sec61b; Mta1; Tardbp; Elavl1; Thrap3; Cirbp; Endog; Cd2ap; Psma2; Akt1; Psma1; Pcbp2; Psma7; Psma4; Tcirg1; Sdcbp; Zmpste24; Rad23b; Msn; Ezr; Dnajc3; Cst3; Ccar2; Ddb1; Rbm8a; Lsm4; Lsm6; Lsm3; Uba6; Rpl11; P…	992	992	182	0.18	0.18
1.6e-18	8.64e-18	GO:0008144	m	2	drug binding	98660; 140781; 98878; 66588; 66590; 66713; 66904; 67040; 67054; 67089; 67184; 67247; 67426; 14635; 67738; 67781; 67972; 330177; 232087; 68278; 264895; 68612; 68738; 101540; 69225; 69719; 69923; 70099; 104112; 11898; 268373; 235661; 104721; 72039; 208643; 77579; 269523; 105787; 17685; 73442; 230753; 12282; 237823; 270685; 74117; 74142; 74355; 107589; 238880; 108037; 108058; 110854; 12655; 70047; 7…	Ube2l3; Hsp90b1; Prmt1; Abcf2; Abcf1; Cmpk1; Msh2; Acsl1; Hnrnpu; Ppic; Uba2; Hspe1; Acly; Actb; Tcn2; Top2b; Mapkapk2; Csnk2a1; Top2a; Hspa5; Entpd1; Actc1; Map2k1; Ddx46; Hsp90ab1; Tcp1; Baz1b; Nrbp1; Mcm7; Smarca5; Abce1; Ilf2; Pklr; Ehd4; Ehd2; Thrap3; Fkbp1a; Mars1; Atp1a1; Nampt; Akt1; Pygb; Mapk1; Rrm1; Myo1c; Get3; Pygl; Pygm; Pfas; Cad; Smc1a; Snrnp200; Papss2; Vrk1; Enpp1; Rtcb; Farsb; …	1753	1747	277	0.16	0.16
1.93e-18	4.46e-17	GO:0005604	c	4	basement membrane	16403; 67896; 94352; 11595; 11657; 12306; 12495; 12496; 12819; 12822; 12824; 12826; 12827; 12831; 13010; 13138; 13383; 14114; 14268; 14873; 15530; 16412; 16773; 16775; 16777; 16779; 16785; 17181; 18073; 216616; 20317; 20692; 21808; 21810; 21826; 21828; 21858; 21923; 22370; 56401; 12840; 226519; 13006; 14118	Entpd2; Entpd1; Col9a2; Vtn; Serpinf1; Itgb1; Tgfb2; Anxa2; Fn1; Rpsa; Smc3; Hspg2; P3h1; Sparc; Col5a1; Col4a2; Col4a1; Lamb1; Lamb2; Col2a1; Col15a1; Loxl2; Gsto1; Efemp1; Thbs4; Ccdc80; Thbs2; Fbn1; Dag1; Tnc; Tgfbi; Dlg1; Lama2; Matn2; Lama4; Timp2; Col18a1; Acan; Alb; Itga6; Nid1; Cst3; Fbln1; Lamc1	105	105	44	0.42	0.42
2.09e-18	1.62e-17	GO:0031252	c	2	cell leading edge	66713; 67399; 67804; 67972; 218952; 69178; 234214; 70719; 121021; 11820; 77579; 72333; 72993; 74117; 107589; 12488; 12539; 76709; 50875; 109711; 11426; 11459; 11464; 11468; 11475; 11733; 11843; 11848; 11966; 12306; 12345; 12385; 12387; 12388; 12540; 12631; 12721; 13138; 13169; 13191; 13367; 13405; 13430; 13627; 14026; 14086; 14089; 14191; 14251; 29875; 170736; 16202; 56193; 16410; 16412; 16416; 1…	Capzb; Pdlim7; Ctnnb1; Fgr; Iqgap1; Iqgap2; Itgb1; Itgb3; Anxa2; Nme1; Tmod3; Eef1a1; Fap; Tln2; Tln1; Rhoa; Plek; Snx2; Snx1; Snx5; Cd2ap; Dag1; Thy1; Ctnna1; Pacsin2; Ezr; Actn1; Rac2; Dpysl3; Rac1; Mylk; Flot1; Myo6; Itgav; Arf4; Nrbp1; S100a11; Vasp; Arhgap45; Cspg4; Arhgef7; Rdx; Klhl41; Stxbp2; Sorbs2; Gsn; Ywhaz; Twf2; App; Macf1; Vim; Actc1; Atp2b1; Rock1; Coro1b; Coro1c; Clip1; Coro1a; A…	431	430	102	0.24	0.24
2.58e-18	8.71e-17	GO:0016477	b	4	cell migration	16399; 16403; 66629; 66824; 16681; 67500; 100952; 68588; 101540; 68792; 68891; 70568; 20901; 121021; 11820; 235041; 71609; 71660; 77579; 72333; 72461; 72993; 73139; 269951; 72349; 14456; 237542; 74117; 94352; 192662; 107589; 50701; 17938; 12488; 140580; 108058; 108101; 108151; 76709; 239528; 75717; 338366; 12798; 242608; 11426; 11475; 11486; 11595; 668218; 11651; 11674; 11745; 11749; 11754; 11806…	Igf2; Apoe; Cfl1; Lgmn; Cpne3; Ptpn11; Apoh; Sdcbp; Ctnnb1; Igf1; Serpinf1; Itgav; Hrg; Prcp; Top2b; Iqgap1; Mtch2; Ctsh; Mapk14; Anxa3; Itgb2; Anxa6; Vav1; Fap; Cd34; Map2k1; Prpf40a; Gpx1; Spp1; Lamb1; Col3a1; Rhoa; Gnai2; Mta2; Flna; Podn; Ogdh; Efemp1; Thbs4; Mmp9; Rarres2; Cd2ap; Akt1; Ppbp; Matn2; Dag1; Col1a1; Cenpv; Cav1; Lbp; Rcc2; Sema3d; Coro1c; Elp3; Fubp1; Enpp2; Stat5a; Ptprc; Ccar1…	1420	1419	236	0.17	0.17
3.25e-18	1.07e-16	GO:0043254	b	4	regulation of protein complex assembly	66397; 66713; 66824; 67089; 68089; 101706; 50874; 234594; 71902; 72205; 208643; 72333; 269523; 105787; 99683; 74006; 74117; 74499; 76709; 50875; 11545; 11687; 11816; 11848; 11867; 12332; 12333; 12340; 12343; 12345; 12387; 12389; 12631; 12721; 12759; 12955; 13169; 13191; 13205; 13383; 13589; 14026; 14086; 14228; 14466; 14694; 14784; 15161; 15162; 15163; 15519; 56193; 16784; 17698; 17755; 17886; 17…	Capzb; Apoe; Cand1; Ptpn11; Ctnnb1; Cnot1; Iqgap2; Tmod4; Tmod1; Tmod3; Rhoa; Plek; Sec23a; Sec23b; Rpl13a; Septin8; Cav1; Sost; Eml2; Pycard; Rac1; Napa; Dnm1l; Hck; Hrg; Pfn1; Sec24b; Vasp; Capg; Gmfg; Gmfb; Rdx; Psmc2; Psmc3; Psmc4; Psmc5; Psmc6; Gsn; Twf1; Twf2; Numa1; Parp1; Fkbp4; Alox15; Lamp2; Arpc1b; Rack1; Hcfc1; Stub1; Cryab; Coro1b; Msn; Clip1; Coro1a; Hcls1; Clu; Bin1; Tgfb1; Arpc3; …	453	452	105	0.23	0.23
3.93e-18	1.27e-16	GO:0016999	b	4	antibiotic metabolic process	66052; 66945; 67834; 68263; 11429; 68738; 54683; 67680; 11758; 104112; 235339; 170718; 269951; 270685; 74091; 74551; 11532; 11669; 11757; 11808; 12359; 18477; 12764; 12974; 13058; 13063; 13861; 13885; 78920; 14775; 14778; 15439; 15926; 17448; 17449; 17523; 50493; 17969; 18293; 18597; 53381; 20655; 20848; 21672; 56174; 56451; 57320; 20656; 26384; 20916; 20917; 15929	Pck2; Sod2; Sod1; Idh2; Idh1; Gnpda1; Ogdh; Suclg2; Esd; Cycs; Sdha; Acly; Sdhc; Sdhb; Pdhb; Npl; Aco2; Idh3g; Adh5; Prdx6; Prdx5; Prdx4; Prdx3; Prdx2; Prdx1; Gpx1; Gpx3; Dlat; Dlst; Idh3a; Ncf1; Idh3b; Stat3; Epx; Park7; Mthfd1l; Aldh2; Cat; Cmas; Cs; Pdha1; Mdh2; Mdh1; Sucla2; Acss1; Nagk; Cybb; Suclg1; Mpo; Apoa4; Hp; Txnrd1	147	144	52	0.35	0.36
4.85e-18	4.09e-17	GO:0006928	b	2	movement of cell or subcellular component	16399; 16403; 98660; 140781; 66713; 66824; 67068; 67166; 16681; 67500; 100952; 68588; 101540; 68792; 68891; 69710; 70568; 20901; 121021; 11820; 235041; 71514; 71609; 71660; 235661; 66629; 77579; 72333; 72461; 72993; 73139; 72349; 14456; 237542; 74117; 170762; 192662; 107589; 50701; 17938; 12488; 140580; 108058; 108101; 108151; 76709; 239528; 75717; 50875; 338366; 109552; 12798; 109620; 242608; 10…	Igf2; Apoe; Cfl1; Ktn1; Cpne3; Itgbl1; Ptpn11; Hnrnpu; Apoh; Sdcbp; Ctnnb1; Ap3b1; Igf1; Serpinf1; Itgav; Actb; Prcp; Top2b; Iqgap1; Mtch2; Ctsh; Rab21; Anxa3; Itgb2; Anxa5; Lgmn; Tmod3; Anxa6; Arl8b; Actc1; Fap; Cd34; Map2k1; Cavin1; Gpx1; Nefm; Sfpq; Spp1; Lamb1; Col3a1; Rhoa; Lamb2; Gnai2; Arl3; Mta2; Flna; Podn; Ogdh; Arap1; Sun2; Efemp1; Thbs4; Mmp9; Rarres2; Cd2ap; Akt1; Ppbp; Matn2; Dag1; …	1972	1970	302	0.15	0.15
5.42e-18	8.1e-17	GO:0009636	b	3	response to toxic substance	98660; 66713; 67041; 67305; 625249; 76983; 54683; 233870; 11758; 11898; 104158; 105787; 269823; 433759; 76263; 11461; 11464; 11486; 11532; 70564; 11668; 11757; 11808; 11816; 11826; 11848; 12333; 12334; 12359; 12367; 12534; 18477; 12631; 12842; 12892; 12928; 12934; 12955; 13010; 13058; 13063; 13204; 13361; 13430; 23876; 13629; 13804; 13849; 13861; 13885; 14381; 14694; 14719; 14775; 14778; 14782; 1…	Igf2; Igf1; Tnc; Apom; Psap; Apoe; Blmh; Actb; Top2b; Anxa1; Mpo; Hnrnpa1; G6pdx; Gpx3; Gpx4; Gpx7; Prxl2a; Rhoa; Eef2; Gsto1; Endog; Acaa1a; Cat; Mapk3; Mapk1; Col1a1; Ptgs1; Cst3; Fbln5; Dpysl2; Atp1a2; Ces1d; Alad; Adh5; Hp; Pon1; Pon3; Lig1; Gsr; Stat3; Epx; Mb; Gstm2; Gstm5; Gsn; Hk3; Mgst3; Akr1a1; Actc1; Apoa4; Nucb1; Selenof; Txnrd1; Sod2; Sod3; Sod1; Dnm2; Cryab; Tyms; Oxct1; Cycs; Ada; …	538	535	117	0.22	0.22
7.14e-18	7.73e-17	GO:0044428	c	3	nuclear part	98386; 54563; 66997; 21917; 66046; 66054; 66055; 66071; 66108; 66180; 230075; 66585; 66588; 66592; 66656; 66661; 66824; 230709; 66945; 67025; 67039; 67040; 67041; 67097; 67184; 67332; 81898; 67460; 231329; 67500; 67628; 67673; 67678; 67738; 67781; 67812; 67897; 67923; 67959; 67996; 231889; 68052; 625249; 68194; 67035; 68219; 98758; 68263; 68278; 109689; 68349; 218952; 68598; 68612; 226101; 68655;…	Pabpn1; Rbm3; Cand1; Cpne3; Cmpk1; Cpne1; Rbbp7; Nampt; Rbbp4; Ctbp1; Tnmd; Hnrnpa3; Hnrnpa0; Hnrnpa1; Prpf40a; Gpx4; Macrod1; Cacybp; Wbp2; Rbm39; Ilf3; Ilf2; Arap1; Cirbp; Plrg1; Scp2; Rbmx; Dag1; Rrm1; Get3; Hsd11b1; Cdc5l; Cops2; Spr; Cpt2; Cops6; Ezr; Cops5; Eci2; Sf3a1; Sf3a3; Hnrnpab; Ccar1; Ccar2; Ddb1; Shmt2; Rbm8a; Flot1; Hck; Pdha1; Snrpd3; Snrpd2; Snrpd1; Psmb10; Skap2; Dnajb1; Prmt1;…	4307	4301	562	0.13	0.13
7.58e-18	3.51e-16	GO:0019900	m	4	kinase binding	231659; 101540; 69654; 71702; 69786; 70568; 121021; 71609; 17685; 100037258; 72993; 105787; 72349; 14456; 192662; 110829; 108989; 109042; 109620; 109689; 11461; 11475; 11545; 77134; 11651; 11747; 11757; 11764; 11771; 11772; 11848; 11928; 12261; 12283; 12373; 12387; 12388; 12389; 12539; 12540; 224105; 12928; 12934; 12988; 13191; 13383; 13430; 13589; 13627; 13628; 13629; 13669; 14191; 14265; 14694;…	Pdlim5; Cpne3; Msh2; Ctnnb1; Fgr; Tuba4a; Actb; Tprkb; Iqgap1; Top2a; Itgb1; Mapk14; Itgb3; Itgb2; Anxa5; Nme1; Eef1a1; Hnrnpa0; Hsp90ab1; Lims1; Rhoa; Plek; Ptpn11; Eef2; Elavl1; Nap1l1; Cab39; Rcc2; Gys1; Akt1; Mapk1; Cav1; Pcna; Cdc5l; Ldb3; Ppp2ca; Ezr; Dnajc3; Ptprc; Gas6; Dpysl2; Csk; Rac1; Dsp; Gcn1; Atp1a1; Flna; Rheb; Arhgef7; Top2b; Prmt1; Itgav; Mapkapk2; Plg; Pgam1; Thy1; Park7; Mvp; …	807	806	155	0.19	0.19
7.78e-18	5.8e-17	GO:0042995	c	2	cell projection	16403; 98660; 66695; 66713; 67068; 329278; 67166; 67399; 67804; 67972; 68089; 246221; 109689; 218952; 101706; 233016; 69178; 52398; 74326; 233489; 69654; 69719; 102866; 70350; 234214; 70719; 121021; 11820; 235072; 104027; 70025; 11898; 71514; 268396; 77579; 72333; 268977; 110391; 72993; 105787; 73046; 433759; 270058; 170625; 73834; 74117; 74244; 107589; 12488; 12539; 108058; 108101; 75406; 76709;…	Rbm3; Serpinf1; Hnrnpa3; Git2; Cacybp; Coq6; Sh3gl1; Snx2; Snx1; Snx5; Nap1l1; Nap1l4; Akt1; Dag1; Rrm1; Syne1; Picalm; Ezr; Gc; Hnrnpa2b1; Dpysl2; Rbm8a; Flot1; Hck; Cybb; Dnajb1; Palld; Pfn1; Lyz1; Ndrg2; Stat1; Cpe; Basp1; Psmc2; Sorbs2; Ldha; Stim1; Lama2; Dctn1; Numa1; Atp2b1; Cald1; Canx; Arl3; Pls3; Clip1; Actg2; Ago2; Evl; Phb2; Eif4g2; Cfl1; S100a4; S100a6; Ap3b1; Timp2; Gnai2; Hspb1; Im…	2442	2439	356	0.15	0.15
7.91e-18	2.5e-16	GO:0072359	b	4	circulatory system development	230709; 67041; 67628; 68016; 100952; 68760; 101540; 68792; 68861; 233199; 140781; 69719; 234214; 121021; 268396; 77579; 241431; 268977; 72461; 72900; 99683; 74244; 94352; 107589; 108058; 239528; 338366; 109272; 109552; 109620; 11364; 12818; 11464; 11475; 12843; 11595; 11651; 11739; 11745; 11764; 11790; 11816; 11818; 11826; 11848; 12180; 12266; 12301; 12306; 12317; 12367; 12387; 12389; 12490; 1253…	Igf2; Pdlim5; Apoe; Pdlim3; Flna; Ptpn11; Hnrnpu; Apoh; Ctnnb1; Igf1; Ngp; Serpinf2; Hrg; Prcp; Ctsh; Mapk14; Anxa3; Anxa2; Gtf2i; Actc1; Fap; Cd34; Map2k1; G6pdx; Matr3; Cacybp; Col3a1; Rhoa; Zmpste24; Thbs4; Camp; Col14a1; Myom1; Thbs1; Gys1; Akt1; Mapk1; Col1a2; Dag1; Col1a1; Cav1; Mmp2; Enpp2; Tgfb1; Slc25a4; Mybpc2; Mybpc1; Serpinf1; Actn2; Gnaq; Fn1; Camk2d; Ism1; Neb; Mylk; Dsp; Lgals3; Sp…	1140	1139	199	0.17	0.17
7.99e-18	8.31e-17	GO:0005681	c	3	spliceosomal complex	66055; 66585; 67332; 81898; 67678; 231889; 98758; 68879; 68981; 74326; 71702; 101943; 74255; 75062; 67465; 11800; 12696; 78651; 13204; 13207; 15382; 15387; 15481; 51810; 76936; 16854; 50783; 110809; 18458; 20639; 19383; 19652; 19655; 19704; 19744; 192170; 20382; 20462; 53379; 20624; 20637; 20641; 53817; 21681; 22185; 22668; 56194; 107686; 56403; 319322; 53317; 320632; 108121; 59013; 15381; 60365;…	Hspa8; Srsf1; Rbm8a; Raly; Srsf2; Lsm4; Hnrnpr; Hnrnpu; Lsm3; Sf3b2; Hnrnpk; Upf1; Hnrnpm; Lgals3; Rbm3; Rheb; Hnrnpf; Hnrnpc; Snrnp40; Snrpb2; Snrpd3; Snrpd2; Snrpd1; Prpf8; Hnrnpa3; Hnrnpa1; Prpf40a; Eftud2; Ddx5; Tra2b; Pabpc1; Snrnp200; Lsm6; Prpf6; Plrg1; Ddx39b; Syncrip; Prpf19; Cirbp; Sf3b6; Sf3b1; Sf3b3; Rbmx; Dhx15; Alyref; Eif4a3; Luc7l2; Api5; Cdc5l; U2af1; U2af2; Snrpa1; Smu1; Sf1; Hn…	187	187	60	0.32	0.32
8.47e-18	1.24e-16	GO:0030155	b	3	regulation of cell adhesion	16403; 99571; 66824; 67896; 100952; 101540; 11898; 72349; 74131; 74199; 107581; 50701; 110829; 108101; 76709; 338366; 11426; 11486; 11534; 11651; 11687; 11776; 11806; 11848; 12261; 12317; 12333; 12367; 12389; 12400; 12527; 12540; 12631; 12721; 12842; 12928; 12929; 13138; 13383; 13405; 13430; 14082; 14114; 14115; 14161; 14251; 14268; 407800; 14870; 14960; 14961; 15170; 29875; 50706; 15505; 15519; …	Igf2; Igf1; Cfl1; Ptpn11; Abi3bp; Hrg; Rsu1; Iqgap1; Anxa1; Mapk14; Itgb3; Vav1; Spp1; Serpine2; Lamb1; Rhoa; Ap3b1; Rock1; Akt1; Dag1; Col1a1; Vtn; Cav1; Rcc2; H2-Ab1; Enpp2; Nid1; Ptprc; Fbln2; Fbln1; Rac2; Fn1; Rac1; Lgals9; Flot1; Lgals3; Flna; Lgals1; Hsd17b12; Stat5a; Itgav; Plg; Itgal; S100a10; Thy1; Fgg; Fga; Fgb; Itgb1; Tgm2; Emilin1; Ccdc80; Rdx; Prkcd; Tfrc; Gsn; Lama2; Lama4; Crkl; Ma…	677	677	137	0.2	0.2
9.15e-18	9.15e-17	GO:0044391	c	3	ribosomal subunit	66475; 66480; 67025; 67097; 67115; 67186; 20088; 67427; 67671; 67891; 67941; 68052; 66211; 100503670; 267019; 268449; 269261; 68995; 270106; 76808; 76846; 68028; 11837; 13205; 319195; 14694; 68193; 16785; 16898; 18148; 65019; 19652; 19896; 19899; 19921; 19943; 19988; 19989; 20005; 20042; 20054; 20055; 20068; 20085; 20102; 20103; 20115; 20116; 19934; 54127; 22121; 67308; 56040; 57294; 57808; 26451…	Rps26; Rpl22l1; Rps24; Rbm3; Rps23; Rps20; Rps27; Rps28; Rpl14; Rpl15; Rpl17; Rpl10a; Rpl11; Rpl12; Rpl13; Npm1; Rpl19; Ddx3x; Rpsa; Rpl38; Rplp2; Rplp1; Rplp0; Rpl18; Rpl31; Mrpl46; Rpl8; Rps4x; Rpl7a; Rps8; Rpl23; Rps13; Rps12; Rps11; Rps10; Rps17; Rps16; Rps15; Rpl9; Rpl6; Rpl7; Rpl4; Rpl5; Rpl3; Rps7; Rpl13a; Rps5; Rps3; Rps2; Rpl28; Rps19; Rps9; Mcts1; Eif2a; Rps27l; Rpl23a; Rpl24; Rpl27a; R…	209	209	64	0.31	0.31
9.72e-18	2.08e-16	GO:0071013	c	4	catalytic step 2 spliceosome	66055; 66585; 67332; 81898; 67678; 231889; 98758; 68879; 68981; 74326; 71702; 75062; 67465; 13207; 101943; 15387; 51810; 76936; 110809; 18458; 20639; 19383; 19655; 192170; 20624; 20641; 107686; 56403; 319322; 53317; 53379; 320632; 108121; 59013; 15381; 60365; 28000; 192159; 229279	Srsf1; Rbm8a; Raly; Hnrnpr; Hnrnpu; Lsm3; Hnrnpk; Hnrnpm; Hnrnpc; Hnrnpf; Snrnp40; Snrpb2; Snrpd3; Snrpd2; Snrpd1; Prpf8; Hnrnpa3; Eftud2; Ddx5; Prpf6; Plrg1; Snrnp200; Prpf19; Pabpc1; Sf3b6; Sf3b1; Sf3b3; Rbmx; Sf3b2; Eif4a3; Syncrip; Cdc5l; U2af1; Snrpa1; Hnrnph1; Sf3a1; Sf3a3; Bud31; Hnrnpa2b1	87	87	39	0.45	0.45
1.08e-17	3.33e-16	GO:0007599	b	4	hemostasis	16399; 99571; 66901; 71853; 14456; 74145; 108101; 11747; 11750; 11752; 11816; 11818; 11905; 12266; 12279; 12306; 12389; 12490; 12495; 12496; 12527; 14026; 14058; 14061; 14067; 14068; 14071; 14114; 14161; 14723; 15160; 15170; 56193; 16416; 16644; 18753; 18815; 18816; 19123; 19128; 20202; 20912; 20963; 21672; 21825; 22371; 23972; 385643; 11774; 12845; 20720; 58992; 94175; 217847; 110135	Apoe; Proz; Entpd1; Pros1; Gp1ba; Comp; Apoh; F9; Serpinf2; Hrg; Proc; Serpind1; Entpd2; Itgb3; Anxa2; Anxa5; Anxa7; Syk; Anxa8; Cd34; Prdx2; Plg; C9; C3; F13a1; Fgg; Plek; Cd9; Fgb; Serpina10; Evl; Prkcd; Thbs1; Fermt3; Stxbp3; S100a9; F12; F10; Vwf; Serpine2; Cav1; Ap3b1; F2; Papss2; F5; Serpinc1; Kng2; Itga2b; F7; Fga; Pdia6; Kng1; Fbln1; Ptpn6; Gas6	162	162	55	0.34	0.34
1.16e-17	1.12e-16	GO:0005924	c	3	cell-substrate adherens junction	16399; 67399; 218952; 234214; 70568; 104444; 72333; 241431; 110829; 76709; 109711; 11461; 11749; 12334; 12389; 13138; 13589; 14026; 14248; 18810; 15162; 29875; 170736; 16202; 16404; 16410; 16412; 16414; 16415; 16416; 16796; 13836; 17698; 17886; 18175; 11472; 18826; 19264; 19684; 118449; 20163; 20411; 21894; 21961; 22323; 22330; 22350; 286940; 53378; 58194; 217337; 26395; 26413; 26417; 223272; 212…	Actn2; Actn1; Pdlim7; Cpne3; Vcl; Lcp1; Sdcbp; Msn; Capn2; Itgb2l; Hck; Actb; Rsu1; Iqgap1; Itgb1; Itgb3; Itgb2; Flnb; Anxa6; Arpc2; Tln2; Epha2; Itgav; Tln1; Map2k1; Rexo2; Plec; Parvb; Tns1; Itgbl1; Lims1; Rdx; Evl; Sh3kbp1; Arhgef7; Ilk; Srp68; Nrap; Fermt2; Mapk3; Mapk1; Flii; Dag1; Sorbs1; Sorbs2; Vasp; Gsn; Cav1; Itga2b; Myh9; Ezr; Itga7; Palld; Ptprc; Synpo2; Lasp1; Mapre1; Xirp2; Mapre2	183	183	59	0.32	0.32
1.76e-17	2.51e-16	GO:0072593	b	3	reactive oxygen species metabolic process	67184; 68197; 68349; 68891; 54683; 11758; 11898; 268396; 72461; 269823; 17993; 11433; 11651; 11757; 11808; 11843; 11848; 12359; 12389; 12490; 18477; 12759; 12944; 12955; 13058; 13063; 13361; 13430; 23876; 13627; 13861; 14061; 14381; 276770; 14678; 14679; 14775; 14778; 14784; 14870; 15277; 15439; 15516; 15519; 16000; 16414; 16423; 16549; 17394; 17523; 50493; 17969; 17970; 17972; 18753; 18984; 1922…	Ndufc2; Igf1; Sod2; Sod3; Hspd1; Ncf2; Prdx3; Prkcd; Cryab; Ncf1; Sod1; Prdx1; Hsp90ab1; Clu; Prcp; Ass1; Tgfb1; Gpx1; Cycs; Syk; Prdx6; Prdx5; Khsrp; Cd34; Prdx2; Pon3; Arf4; G6pdx; Ndufs1; Gpx3; Ndufs3; Ndufs4; Spr; Mmp8; Rhoa; Gnai2; Gnai3; Acp5; Crp; Stat3; Mpo; Epx; Ncf4; Prdx4; Park7; Mapk14; Tigar; Cd177; Ptgis; Cat; Akt1; Gstp1; Itgb2; Dnm2; Sh3pxd2b; Thbs1; Rac1; Vdac1; Cav1; F2; Vav1; D…	284	280	76	0.27	0.27
2.06e-17	2.88e-16	GO:0032989	b	3	cellular component morphogenesis	66437; 66713; 230709; 329278; 67804; 67811; 67891; 16880; 218952; 76983; 68760; 331401; 233199; 233489; 69710; 50874; 266692; 17182; 70430; 11820; 235072; 77579; 72333; 269587; 270058; 99683; 74006; 74117; 74199; 74244; 192662; 110829; 108101; 108151; 76709; 50875; 109272; 109711; 11459; 11461; 11464; 11674; 11750; 11806; 11816; 11848; 12215; 12261; 12317; 12331; 12345; 12372; 12373; 12387; 12527…	Capzb; Apoe; Pdlim5; Nefm; Cpne1; Ctnnb1; Hnrnpk; Itgav; Actb; Top2b; Iqgap1; Itgb1; Tmod4; Itgb3; Tmod1; Anxa7; Actc1; Map2k1; Prpf40a; Hsp90ab1; Map1s; Myoz2; Caprin1; Lamb1; Rhoa; Lamb2; Rhog; Ptpn11; Snx2; Tnnt3; Sec23a; Arap1; Thbs4; Olfm4; Col14a1; Matn3; Dag1; Septin7; Rac2; Gdi1; Vasp; Picalm; Zmpste24; Rcc2; Sema3d; Gpc1; Spr; Enpp2; Ezr; Ncam1; Afg3l2; Mybpc2; Mybpc1; Gas1; Fbln1; Lamc1…	1190	1188	204	0.17	0.17
2.44e-17	1.22e-16	GO:0003735	m	2	structural constituent of ribosome	66475; 66480; 67025; 67097; 67115; 67186; 20088; 67427; 67671; 67891; 67941; 68052; 66211; 100503670; 267019; 268449; 269261; 270106; 76808; 76846; 68028; 11837; 319195; 68193; 16785; 16898; 65019; 19896; 19899; 19921; 19943; 19988; 19989; 20005; 20042; 20054; 20055; 20068; 20085; 20102; 20103; 20115; 20116; 19934; 54127; 22121; 67308; 56040; 57294; 57808; 26451; 26961; 27050; 27207; 27367; 27370…	Rps26; Rpl22l1; Rps24; Rps23; Rps20; Rps27; Rps28; Rpl14; Rpl15; Rpl17; Rpl10a; Rpl11; Rpl12; Rpl13; Rpl18; Rpl19; Rpsa; Rpl38; Rplp2; Rplp1; Rplp0; Rpl31; Rpl8; Rps4x; Rps8; Rpl23; Rps13; Rps12; Rps11; Rps10; Rps17; Rps16; Rps15; Rpl9; Rpl6; Rpl7; Rpl4; Rpl5; Rpl3; Rps7; Rpl13a; Rps5; Rps3; Rps2; Rps19; Rps9; Rpl28; Rps27l; Rpl23a; Rpl24; Rpl27a; Rpl18a; Rpl35a; Rps15a; Rpl22; Rpl3l; Mrpl46	175	175	57	0.33	0.33
2.5e-17	2.02e-16	GO:0044419	b	2	interspecies interaction between organisms	66700; 67738; 66085; 68953; 331401; 230908; 268373; 269523; 68995; 433759; 14456; 74244; 50701; 75608; 76303; 76308; 11657; 11816; 11826; 12306; 12389; 12520; 12631; 13035; 12796; 13030; 13138; 13194; 13205; 13211; 13669; 13207; 13209; 13830; 14061; 14114; 14265; 14268; 14433; 67955; 14775; 15161; 211948; 15481; 15516; 16149; 16201; 16410; 16416; 16687; 16803; 16852; 17002; 17194; 17395; 17523; 1…	Apoe; P4hb; Top2b; Top2a; Itgb3; Anxa2; Ddx5; Mpo; Ctsb; Ctsg; Hsp90ab1; Tcp1; Chmp3; Ilf3; Ssb; Snx3; Camp; Hspd1; Pcbp2; Dag1; Pcbp1; Mbl1; Cav1; Lbp; Smarcb1; Mcts1; Fbln1; Ddb1; Gas6; Fn1; Krt6a; Lgals1; Osbp; Itgav; Plg; Pfn1; Pglyrp1; Cd74; Ncf1; Stat1; Tgfb1; Cd81; Pabpc1; Nedd4; Pdcd6ip; Ltf; Fmr1; Psmc3; Gsn; Vapa; Tsg101; Hspa8; Hcfc1; Tyms; Apcs; Ptbp1; Hdac1; Gpx1; Rab1b; Vcam1; Eif3l…	441	425	99	0.22	0.23
2.52e-17	3.46e-16	GO:0031589	b	3	cell-substrate adhesion	16399; 16403; 99571; 329278; 67896; 100952; 218952; 105298; 72349; 14456; 74199; 107581; 110829; 108101; 76709; 109711; 11426; 11687; 11806; 11848; 12261; 12317; 12387; 12490; 12540; 12631; 12721; 12825; 12842; 12928; 12929; 13138; 13405; 13430; 14114; 14115; 14161; 14268; 407800; 29875; 50706; 170736; 16202; 81877; 16408; 16410; 16412; 16414; 16415; 16416; 16777; 16852; 16971; 18073; 18606; 1147…	Actn2; Actn1; Rac2; Pik3r1; Fn1; Rac1; Itgbl1; Calr; Dnm2; Tnxb; Ecm2; Vtn; Ctnnb1; Coro1c; Thbs1; Coro1a; Utrn; Abi3bp; Itgb2l; Flna; Lgals1; Rsu1; Iqgap1; Dusp3; Itgb1; Plg; Itgb3; Itgb2; Arpc2; Actn4; Cd34; Nid1; Itgav; Lamb1; Lims1; Itgal; Vcam1; Olfm4; Parvb; Col3a1; Rhoa; Fgg; Fga; Fgb; Hsd17b12; Dmd; Spock2; Emilin1; Ccdc80; Ilk; C1qbp; Rock1; Fermt2; Fermt3; Slk; Lrp1; Dag1; Cfl1; Col1a1;…	330	330	84	0.25	0.25
2.87e-17	3.87e-16	GO:0007596	b	3	blood coagulation	16399; 99571; 66901; 71853; 14456; 74145; 108101; 11747; 11752; 11816; 11818; 11905; 12266; 12279; 12306; 12389; 12490; 12495; 12496; 12527; 14026; 14058; 14061; 14067; 14068; 14071; 14114; 14161; 14723; 15160; 15170; 56193; 16416; 16644; 18753; 18815; 18816; 19123; 19128; 20202; 20912; 20963; 21672; 21825; 22371; 23972; 385643; 11774; 12845; 20720; 58992; 94175; 217847; 110135	Apoe; Proz; Entpd1; Pros1; Gp1ba; Comp; Apoh; F9; Serpinf2; Hrg; Proc; Serpind1; Entpd2; Itgb3; Anxa2; Anxa5; Syk; Anxa8; Cd34; Prdx2; Plg; C9; C3; F13a1; Fgg; Plek; Cd9; Fgb; Serpina10; Evl; Prkcd; Thbs1; Fermt3; Stxbp3; S100a9; F12; F10; Vwf; Serpine2; Cav1; Ap3b1; F2; Papss2; F5; Serpinc1; Kng2; Itga2b; F7; Fga; Pdia6; Kng1; Fbln1; Ptpn6; Gas6	160	160	54	0.34	0.34
3.58e-17	4.69e-16	GO:0044093	b	3	positive regulation of molecular function	16403; 229877; 66437; 66824; 67025; 67184; 67397; 67628; 231659; 67838; 67941; 330177; 231889; 68097; 67035; 109689; 232201; 68588; 108124; 101540; 233489; 69710; 100503670; 70719; 121021; 11820; 234779; 71609; 268396; 208643; 269523; 269587; 73137; 17685; 170625; 94176; 14456; 237542; 76477; 74117; 192662; 110829; 110854; 108671; 76757; 109624; 11545; 11651; 11739; 11745; 11757; 11806; 11808; 11…	Trdn; Igf2; Pabpn1; Apoe; Cfl1; Lgmn; Msh2; Acsl1; Psap; Hnrnpu; Apoh; Ctnnb1; Itga6; Igf1; Hnrnpl; Arf4; Hnrnpd; Iqgap1; Mtch2; Ctsh; Anxa3; Anxa2; Nme1; Vav1; Eef1a2; Pdcd6; Rangap1; Hsp90ab1; B2m; Git2; Dkc1; Arhgdib; Rhoa; Ctss; Eif2s1; Gnai3; Gsto1; Rcn3; Sec23a; Arap1; Prrc1; Cab39; Tigar; Cat; Akt1; Mapk1; Psma6; Dag1; Gdi2; Gdi1; Picalm; Cav1; Pcna; Nipsnap2; Rcc2; Smarcb1; Dnajc9; Coro1c…	1679	1679	264	0.16	0.16
3.59e-17	7.09e-16	GO:0050839	m	3	cell adhesion molecule binding	99571; 329278; 100952; 68891; 107581; 12488; 108101; 109620; 109711; 11750; 12317; 12385; 12387; 12388; 12520; 12527; 12825; 12876; 13405; 23876; 14089; 14114; 14161; 14182; 14268; 15170; 50706; 15891; 16000; 16002; 16202; 16404; 16408; 16410; 16412; 16414; 16415; 16416; 16777; 16779; 17304; 17698; 17886; 17988; 18453; 18826; 19045; 19247; 380924; 20963; 21810; 21825; 21828; 21838; 21858; 21894; …	Igf2; Actn1; Igf1; Fn1; Thy1; Calr; Dsp; Vtn; Ctnnb1; Msn; Cpe; Ctnnd1; Itgb2l; Lcp1; Itga7; Vwf; Itgb1; Itgb3; Itgb2; Anxa7; Timp2; Syk; Tln1; Fap; Ppp1ca; Itgav; Ctnna1; Itgal; Vcam1; Olfm4; Lamb1; Col3a1; Ilk; Fgg; Cd9; Fgb; Fgfr1; Obscn; Dmd; Emilin1; Cd81; Thbs4; Cd177; Cd2ap; Fermt3; Utrn; Ndrg1; Tnn; Col16a1; Thbs1; Ptpn11; Lamb2; Fbn1; Mfge8; Postn; P4hb; Myh9; Ezr; Fga; Itgbl1; Sdcbp; Co…	231	231	67	0.29	0.29
3.62e-17	4.69e-16	GO:0051239	b	3	regulation of multicellular organismal process	98660; 140781; 66695; 66713; 99571; 66824; 230709; 67040; 329278; 67399; 67460; 67838; 67891; 67996; 100952; 68219; 109689; 68365; 68588; 101540; 68792; 101706; 69178; 331401; 66317; 235505; 233489; 11625; 266692; 20901; 234594; 121021; 11820; 234779; 235072; 71609; 268396; 104721; 208643; 268977; 72461; 72993; 105787; 94111; 433759; 17685; 106393; 14456; 99683; 74006; 237928; 74117; 74131; 74244…	Cd109; Mapk14; Ywhag; Serpinf1; Man2a1; Serpinf2; Snta1; Gpx1; B2m; Prxl2a; Sh3gl1; Cpne1; Snx3; Ptpn6; Snx5; Nap1l1; Akt1; Dag1; Col1a1; Picalm; Timp2; Sost; Spr; Cpt2; Ezr; Slc25a12; Ptprc; Apoc3; Apoc1; Dpysl2; Dpysl3; Gp1ba; Dsp; Flot1; Grn; Epx; Prmt1; F12; Pfn1; Sec24b; Ndrg2; Fgfr1; Stat3; Stat1; Lrrc17; Cpe; Klhl41; Ltf; Stim1; Lama2; Lama4; Numa1; Dync1i2; Parp1; Sash3; Utrn; Ttn; C1qtnf…	3161	3155	434	0.14	0.14
3.82e-17	1.15e-15	GO:0060341	b	4	regulation of cellular localization	66397; 66437; 66700; 67041; 67628; 76983; 101706; 331401; 230908; 233489; 102866; 234214; 70456; 70572; 103573; 235567; 71912; 432508; 269587; 72993; 105787; 14456; 99683; 74006; 74117; 74244; 12488; 108058; 76709; 29810; 108989; 76757; 109552; 109689; 11461; 11545; 11651; 11773; 11938; 12306; 12372; 12373; 12387; 12389; 12461; 12462; 12464; 12465; 12466; 12468; 12469; 12534; 12540; 12631; 12721;…	Trdn; Igf1; Pik3r1; Ptpn11; Hnrnpu; Ctnnb1; Hnrnpk; Hnrnpm; Actb; Sec23b; Iqgap1; Csnk2a1; Itgb1; Rab21; Itgb3; Anxa2; Stom; Rangap1; Hsp90ab1; Tcp1; Dnajc13; Git2; Dkc1; Chmp3; Sh3gl1; Mylk2; Tardbp; Snx3; Gsto1; Sec23a; Ehd1; Fkbp1a; Scp2; Cd2ap; Akt1; Mapk1; Dag1; Septin8; Trim28; Gdi1; Picalm; Cav1; Snx12; Ppp2ca; Ezr; Arhgap1; Gas1; Cpsf6; Ipo5; Gas6; Actn2; Rac2; Csk; Camk2d; Camk2g; Macroh…	971	970	175	0.18	0.18
4.16e-17	7.69e-16	GO:0008201	m	3	heparin binding	67896; 70370; 11820; 76477; 74499; 50701; 11746; 11747; 11749; 11816; 11818; 11905; 12628; 13035; 12814; 12831; 14061; 14182; 14268; 407800; 15160; 15191; 15289; 50706; 15450; 81877; 17002; 17035; 17523; 17700; 17967; 18187; 18542; 116847; 18553; 19264; 20307; 19934; 21825; 21826; 21827; 21828; 21922; 22370; 56348; 20563; 12845; 320712; 20720; 94175; 217847; 14118	Elane; Apoe; Thbs4; Fn1; Tnxb; Ecm2; Apoh; Vtn; Serpine2; Pcolce; Hrg; Rpl22; Serpind1; Hsd17b12; Anxa5; Anxa4; Anxa6; Mpo; Pcsk6; Ctsg; Col5a1; Nrp2; Lxn; Prelp; Ncam1; Fgfr1; Serpina10; Ccl8; Ccdc80; Thbs2; Lipc; Thbs1; Postn; Ltf; Abi3bp; Hdgf; Thbs3; F2; Sost; Col11a1; Cfh; Serpinc1; Clec3b; App; Pcolce2; Mstn; Fbn1; Ptprc; Comp; Fbln7; Hmgb1; Slit2	151	151	52	0.34	0.34
4.39e-17	8.78e-16	GO:0005925	c	4	focal adhesion	16399; 67399; 218952; 234214; 70568; 104444; 241431; 72333; 110829; 76709; 109711; 11461; 11749; 12334; 12389; 13138; 13589; 14026; 14248; 18810; 15162; 29875; 170736; 212307; 16202; 16410; 16412; 16414; 16415; 16416; 16796; 13836; 17698; 17886; 11472; 18826; 19264; 19684; 118449; 20163; 20411; 21894; 21961; 22323; 22330; 22350; 286940; 53378; 58194; 217337; 26395; 26413; 26417; 223272; 54126; 70…	Actn2; Actn1; Pdlim7; Cpne3; Vcl; Lcp1; Sdcbp; Msn; Capn2; Itgb2l; Hck; Actb; Rsu1; Iqgap1; Itgb1; Itgb3; Itgb2; Flnb; Anxa6; Arpc2; Tln2; Epha2; Itgav; Tln1; Map2k1; Rexo2; Plec; Parvb; Tns1; Itgbl1; Lims1; Evl; Arhgef7; Ilk; Srp68; Rdx; Fermt2; Mapk3; Mapk1; Flii; Dag1; Sorbs1; Sorbs2; Vasp; Gsn; Cav1; Itga2b; Myh9; Ezr; Sh3kbp1; Palld; Ptprc; Synpo2; Lasp1; Mapre1; Xirp2; Mapre2	177	177	57	0.32	0.32
4.52e-17	3.25e-16	GO:0098589	c	2	membrane region	98660; 66395; 66592; 67972; 226101; 68891; 103573; 11820; 71609; 109042; 11461; 100226; 11739; 11740; 11826; 11928; 11933; 12215; 12229; 12306; 12334; 12367; 12385; 12387; 12388; 12389; 12406; 12876; 12928; 12988; 13030; 13033; 13138; 13383; 13405; 13629; 13830; 14082; 14251; 276770; 14678; 14679; 14682; 14733; 68016; 15162; 15275; 15368; 29875; 15481; 16331; 16412; 16414; 16653; 16784; 16832; 17…	Sdcbp; Ctnnb1; Actb; Iqgap1; Itgb1; Anxa2; Ctsb; Ctsd; Ctnna1; Atp1a2; Pacsin2; Gnai2; Gnai3; Eef2; Ehd2; Mapk3; Mapk1; Dag1; Serpinh1; Cav1; Inpp5d; Coro1c; Ppp2ca; Tubb5; Slc25a5; Slc25a4; Ptprc; Gnaq; Csk; Ezr; Atp1a1; Hck; S100a10; Thy1; Nedd4; Cd177; Cpe; Itgb2; Sorbs1; Ldhb; Stim1; Ppt1; App; Hk1; Tradd; Stx12; Lamp2; Plcd1; Atp2b1; Myof; Kras; Gpc1; Prtn3; Hspa8; Prkar2a; Prkar2b; Vdac2; V…	409	409	96	0.23	0.23
5.1e-17	1.51e-15	GO:0009894	b	4	regulation of catabolic process	66222; 66824; 230709; 67025; 67089; 67184; 67811; 59025; 76983; 74326; 230908; 100503670; 70247; 234594; 103573; 104009; 71660; 66615; 208643; 72416; 269523; 105787; 54609; 230721; 230753; 74006; 74244; 67006; 75608; 239528; 29810; 76308; 11474; 77134; 11651; 11808; 11812; 11814; 11816; 11818; 11991; 12306; 12520; 12539; 12696; 12759; 12995; 13010; 13032; 13194; 13211; 78830; 13179; 13690; 13804;…	Sec22b; Apoe; Mtch2; Hnrnpr; Hnrnpu; Apoh; Usp7; Igf1; Hnrnpm; Cnot1; Hnrnpc; Hnrnpd; Mapkapk2; Csnk2a1; Itgb1; Anxa2; Ubqln2; Ctsa; Hnrnpa0; Khsrp; Gpx1; Atg4b; Nampt; Dkc1; Zmpste24; Gnai3; Tardbp; Snx3; Snx1; Elavl1; Thrap3; Cirbp; Pgam1; Endog; Usp5; Akt1; Sdcbp; Pacsin3; Hsd11b1; Rad23b; Snx12; Ppp2ca; Pycard; Ezr; Apoc3; Apoc1; Cst3; Ccar2; Ddb1; Abhd5; Actn3; Poldip2; Idh1; Rpl11; Dnm1l; F…	815	815	154	0.19	0.19
5.28e-17	1.53e-15	GO:0048522	b	4	positive regulation of cellular process	16399; 16403; 98878; 66317; 66385; 66437; 66592; 66629; 66700; 66713; 99571; 66824; 66890; 67025; 67040; 67041; 67089; 67184; 67397; 67399; 67500; 67628; 67673; 67738; 67781; 67811; 231659; 11308; 67891; 67923; 67941; 67996; 68016; 330177; 231889; 68089; 100952; 68197; 68219; 16880; 68588; 68612; 68655; 68760; 101540; 68792; 68879; 68891; 101706; 68953; 74326; 230908; 233489; 69710; 100503670; 11…	Rbm3; Cand1; Cpne3; Safb; Cpne1; Nampt; Serpinf1; Man2a1; Serpinf2; Ctbp1; Pdlim1; Usp47; Gpx1; B2m; Cacybp; Wbp2; Rbm39; Ilf3; Ilf2; Snx3; Arap1; Cirbp; Plrg1; Endog; Myom1; Rbmx; Akt1; Dag1; Col1a1; Mbl1; Picalm; Cdc5l; Sost; Fubp1; Ezr; Slc25a12; Ptprc; Apoc3; Hnrnpab; Ccar1; Ccar2; Shmt2; Pck2; Ptrh2; Dpysl2; Dpysl3; Arl6ip5; Hexb; Sash3; Flot1; Grn; Hck; Ap2b1; Spta1; Prmt1; F12; Palld; Pfn1…	5467	5437	677	0.12	0.12
5.87e-17	7.47e-16	GO:0010256	b	3	endomembrane system organization	66111; 66676; 230709; 66890; 68581; 226101; 68953; 69162; 230908; 70231; 70361; 235567; 66629; 77579; 73130; 434246; 74122; 170762; 75608; 338366; 76757; 668218; 11651; 11749; 11752; 11776; 11826; 67511; 11938; 12372; 12389; 12534; 12540; 12759; 12831; 116870; 13191; 78885; 13430; 14251; 16905; 13666; 17882; 17988; 18472; 18753; 19156; 19205; 19264; 19330; 19344; 19345; 20168; 20202; 20324; 20334…	Trdn; Psap; Rab5c; Anxa6; Sun2; Anxa8; Dnajc13; Zmpste24; Mta1; Tardbp; Snx3; Ehd2; Sec23b; Akt1; Mapk1; Syne1; Get3; Pacsin3; Cav1; Rab2a; Ptprc; Lman2; Tor1aip1; Rtn3; Flot1; Tmem43; Trim72; Eif2ak3; Col5a1; Ndrg1; Tmed7; Tmed5; Tmed3; Tmed2; Pacsin2; Arhgef7; Tmed9; Gsn; Ywhaz; Gorasp2; Rab5b; Cdk1; Ap3d1; Myof; Sec31a; Sod1; Coro1c; Tor1b; Clu; Ptbp1; Bin1; Bin2; Tgfb2; Atp2a2; Golph3; Pdcd10…	372	372	90	0.24	0.24
6.9e-17	2.85e-15	GO:0005178	m	4	integrin binding	329278; 100952; 68891; 107581; 108101; 109711; 11750; 12317; 12520; 12527; 12825; 13405; 23876; 14089; 14114; 14268; 15891; 16000; 16002; 16202; 16404; 16410; 16412; 16414; 16415; 16416; 16777; 16779; 17304; 17886; 18453; 18826; 20963; 21810; 21825; 21828; 21838; 21858; 21894; 22288; 22329; 22370; 22371; 12845; 223272; 14118	Igf2; Actn1; Igf1; Fn1; Calr; Vtn; Itgb2l; Lcp1; Vwf; Itgb1; Itgb3; Itgb2; Anxa7; Timp2; Syk; Comp; Fap; Itgav; Tln1; Vcam1; Lamb1; Col3a1; Thy1; Lamb2; Cd9; Dmd; Emilin1; Cd81; Thbs4; Cd177; Ilk; Fermt3; Utrn; Tnn; Col16a1; Thbs1; Fbn1; Mfge8; P4hb; Myh9; Itga7; Itgbl1; Tgfbi; Fbln1; Ibsp; Fbln5	123	123	46	0.37	0.37
7.27e-17	5.65e-16	GO:0050817	b	2	coagulation	16399; 99571; 66901; 71853; 14456; 74145; 108101; 11747; 11752; 11816; 11818; 11905; 12266; 12279; 12306; 12389; 12490; 12495; 12496; 12527; 14026; 14058; 14061; 14067; 14068; 14071; 14114; 14161; 14723; 15160; 15170; 56193; 16416; 16644; 18753; 18815; 18816; 19123; 19128; 20202; 20912; 20963; 21672; 21825; 22371; 23972; 385643; 11774; 12845; 20720; 58992; 94175; 217847; 110135	Apoe; Proz; Entpd1; Pros1; Gp1ba; Comp; Apoh; F9; Serpinf2; Hrg; Proc; Serpind1; Entpd2; Itgb3; Anxa2; Anxa5; Syk; Anxa8; Cd34; Prdx2; Plg; C9; C3; F13a1; Fgg; Plek; Cd9; Fgb; Serpina10; Evl; Prkcd; Thbs1; Fermt3; Stxbp3; S100a9; F12; F10; Vwf; Serpine2; Cav1; Ap3b1; F2; Papss2; F5; Serpinc1; Kng2; Itga2b; F7; Fga; Pdia6; Kng1; Fbln1; Ptpn6; Gas6	163	163	54	0.33	0.33
9.47e-17	2.69e-15	GO:1901701	b	4	cellular response to oxygen-containing compound	66437; 66713; 66824; 67041; 67184; 67972; 63959; 54683; 11625; 71702; 234214; 70456; 70572; 11820; 235041; 11898; 71660; 269523; 72993; 105787; 14456; 237542; 434246; 106572; 74006; 74244; 74551; 107581; 108037; 76709; 109552; 109689; 11461; 12843; 11532; 11545; 11651; 11747; 11757; 11808; 11814; 11821; 11826; 11848; 11991; 12034; 12229; 12293; 12295; 12333; 12334; 12385; 12387; 12389; 12534; 184…	Igf2; Pabpn1; Igf1; Pik3r1; Lgmn; Ptpn11; Psap; Hnrnpu; Ctnnb1; Hnrnpk; Serpinf1; Actb; Hnrnpd; Anxa1; Mapk14; Itgb3; Anxa5; Nme1; Mpo; Rangap1; Ctsg; Gpx1; Spp1; Col3a1; Rhoa; Phex; Gnai2; Pklr; Camp; Endog; Mars1; Thbs1; Akt1; Ppbp; Mapk1; Col1a2; Dag1; Col1a1; Ctnna1; Cav1; Lbp; Cdc5l; Smarcb1; Ppp2ca; Pycard; Ezr; Enpp1; Stat5a; Ndufa13; Krt13; Apoc3; Cst3; Ipo5; Shmt2; Fbln5; Gas6; Pck2; Act…	1137	1118	193	0.17	0.17
1.03e-16	2.88e-15	GO:0006119	b	4	oxidative phosphorylation	66052; 66152; 225887; 230075; 66414; 66445; 66592; 66694; 66945; 67273; 67914; 68197; 17685; 72900; 269523; 108037; 11474; 11814; 11848; 67530; 12534; 12857; 12858; 12865; 12866; 13063; 13382; 66218; 14467; 211948; 17995; 18655; 68375; 22272; 22273; 56428; 57320; 226646; 227197	Actn3; Ndufc2; Mtch2; Dld; Msh2; Ndufa8; Vcp; Sdha; Sdhc; Uqcr10; Cycs; Ndufs1; Ndufs2; Coq9; Ndufs8; Rhoa; Uqcrc1; Ndufb9; Nipsnap2; Ndufb6; Park7; Uqcrq; Pde12; Uqcrfs1; Uqcrb; Ndufv2; Ndufv1; Cox5a; Cyc1; Stoml2; Cdk1; Cox4i1; Ndufa10; Apoc3; Ndufa12; Cox7a1; Cox7a2; Shmt2; Pgk1	92	92	39	0.42	0.42
1.2e-16	3.29e-15	GO:1901361	b	4	organic cyclic compound catabolic process	229663; 109778; 67678; 232449; 233016; 74326; 230908; 104776; 110074; 234594; 234699; 11811; 70025; 72141; 72416; 110391; 110446; 269523; 105787; 269823; 230721; 230753; 71207; 239528; 50773; 11474; 11486; 77134; 11674; 11816; 11991; 11992; 12183; 12495; 12496; 12696; 12846; 78651; 13211; 78830; 13421; 13207; 13804; 13808; 14156; 14265; 14359; 14433; 14555; 14635; 15254; 15275; 15277; 211948; 153…	Apoe; Csde1; Hnrnpr; Hnrnpu; Igf1; Hnrnpm; Edc4; Cnot1; Hnrnpc; Hnrnpd; Mapkapk2; Mtch2; Aifm1; Hnrnpa0; Khsrp; Spp1; Dkc1; Tardbp; Pklr; Ogdh; Elavl1; Thrap3; Cirbp; Endog; Aldh6a1; Blvrb; Blvra; Hsd11b1; Acaa1a; Bpgm; Nudt4; Enpp1; Acot7; Dera; Actn3; Adpgk; Lsm4; Lsm6; Lsm3; Tpi1; Eno3; Etf1; Gspt1; Hsd17b11; Qdpr; Pon3; Pgam2; Pgam1; Slc25a12; Ncf2; Ncf1; Stat3; Pabpc1; Pabpc4; Gpd1; Fmr1; Ld…	515	515	111	0.22	0.22
1.25e-16	3.36e-15	GO:0045785	b	4	positive regulation of cell adhesion	16403; 99571; 66824; 67896; 100952; 101540; 74131; 74199; 107581; 50701; 110829; 76709; 11486; 11534; 11687; 11776; 11806; 11848; 12261; 12317; 12333; 12389; 12400; 12540; 12631; 12721; 12928; 12929; 13138; 13405; 13430; 14082; 14114; 14115; 14161; 14251; 14268; 407800; 14960; 15170; 29875; 15505; 15519; 15891; 16000; 16002; 16149; 16202; 81877; 16408; 16410; 16412; 16416; 16423; 16852; 16859; 16…	Igf2; Igf1; Crk; Hrg; Rsu1; Iqgap1; Anxa1; Itgb3; Vav1; Spp1; Rhoa; Rock1; Hspd1; Dag1; Cav1; Enpp2; Nid1; Ptprc; Fbln2; Fbln1; Fn1; Rac1; Lgals9; Flot1; Flna; Lgals1; Hsd17b12; Stat5a; Itgav; Itgal; S100a10; Thy1; Fgg; Fga; Fgb; Itgb1; Tgm2; Emilin1; Ccdc80; Utrn; Crkl; Itga6; Sash3; Alox15; Tfrc; Vit; Pnp; Col16a1; Apoa1; Cyrib; Tnxb; Ecm2; Vtn; Coro1a; Ada; Pycard; Adk; Cd74; Tgfb1; Tgfb2; Arp…	402	402	94	0.23	0.23
1.36e-16	1.7e-15	GO:0003012	b	3	muscle system process	98660; 229877; 140781; 233199; 233335; 50874; 234214; 70430; 71912; 434246; 170762; 107589; 108058; 50875; 76469; 109272; 109552; 109620; 109624; 11459; 11464; 11474; 11475; 11486; 11534; 11545; 11674; 11739; 11749; 11848; 11928; 11937; 11938; 12293; 12372; 12373; 12389; 12652; 12325; 242702; 13383; 13405; 13629; 14225; 14381; 243912; 15519; 16000; 16011; 16905; 17189; 17700; 17879; 17880; 17882;…	Pdlim5; Igf1; Tmod4; Snta1; Tmod1; Tmod3; Anxa6; Actc1; G6pdx; Tnnc2; Rhoa; Eef2; Myom3; Tnnt3; Col14a1; Cav1; Ptgs1; Slc25a4; Mybpc2; Mybpc1; Rap1gds1; Jsrp1; Actn3; Actn2; Camk2d; Tbce; Camk2g; Mylk; Dsp; Atp1a2; Atp1a1; Flna; Trim72; Ryr1; Pgam2; Fkbp1a; Cacna2d1; Mb; Sri; Myl6; Myl2; Myl3; Myl1; Sorbs2; Gsn; Twf1; Synm; Parp1; Ttn; Cald1; Sod1; Rock1; Myoz2; Ada; Myl6b; Bin1; Adk; Atp2a1; Atp…	397	396	93	0.23	0.23
1.36e-16	2.56e-15	GO:0032432	c	4	actin filament bundle	98932; 67399; 218952; 140781; 102866; 235072; 104027; 77579; 241431; 72333; 107589; 29810; 12798; 109711; 11459; 11461; 11475; 12631; 12955; 14086; 14201; 16202; 17880; 17886; 18826; 52398; 118449; 20411; 22003; 22330; 23789; 286940; 59069; 60595; 53860; 192176; 326618	Pls3; Pdlim7; Synpo; Myh11; Cryab; Actn1; Coro1b; Flna; Actb; Lcp1; Acta2; Acta1; Flnb; Cnn2; Actn4; Tpm3; Tpm1; Septin11; Fscn1; Myh10; Bag3; Vcl; Ilk; Mylk; Fermt2; Cfl1; Septin7; Sorbs1; Septin9; Tpm4; Myl9; Myh7; Myh9; Fhl3; Palld; Synpo2; Xirp2	84	84	37	0.44	0.44
1.38e-16	3.63e-15	GO:0030832	b	4	regulation of actin filament length	66713; 66824; 68089; 50874; 74117; 76709; 50875; 11687; 11848; 11867; 12332; 12333; 12340; 12343; 12345; 12631; 12632; 12721; 13169; 13383; 14026; 14784; 15163; 56193; 17886; 17973; 17996; 67771; 18643; 11472; 18753; 19230; 19353; 56431; 19684; 20430; 20739; 20740; 20741; 20742; 20947; 21916; 22003; 22323; 22388; 56378; 23789; 17913; 20563; 11518; 544963; 27360; 23999; 30948; 227753; 63985; 63986	Capzb; Sptb; Cyfip1; Add3; Wdr1; Actn2; Neb; Coro1b; Coro1a; Tpm1; Capn1; Pycard; Hcls1; Evl; Actr3; Actr2; Iqgap2; Tmod4; Tmod1; Nck1; Tmod3; Dstn; Arpc3; Arpc2; Rac1; Arpc5; Arpc4; Pfn1; Grb2; Gmfg; Rhoa; Capg; Plek; Twf1; Dbnl; Add1; Sptan1; Gmfb; Prkcd; Rdx; Cfl2; Cfl1; Vasp; Sptbn1; Gsn; Dlg1; Capza2; Capza1; Twf2; Myh9; Myo1c; Bin1; Spta1; Alox15; Arpc1b; Swap70; Slit2	181	181	57	0.31	0.31
1.64e-16	1.52e-15	GO:0120025	c	3	plasma membrane bounded cell projection	16403; 98660; 66713; 67068; 329278; 67166; 67399; 67804; 67972; 246221; 109689; 218952; 101706; 233016; 69178; 52398; 74326; 233489; 69654; 69719; 102866; 70350; 234214; 70719; 121021; 11820; 235072; 104027; 70025; 11898; 71514; 77579; 72333; 268977; 110391; 72993; 105787; 73046; 433759; 270058; 170625; 73834; 74117; 74244; 107589; 12488; 12539; 108058; 75406; 76709; 50527; 239528; 75705; 50875; …	Rbm3; Serpinf1; Hnrnpa3; Git2; Cacybp; Snx2; Snx1; Snx5; Nap1l1; Nap1l4; Akt1; Dag1; Syne1; Picalm; Ezr; Gc; Hnrnpa2b1; Dpysl2; Rbm8a; Flot1; Cybb; Dnajb1; Palld; Pfn1; Lyz1; Ndrg2; Stat1; Cpe; Basp1; Psmc2; Sorbs2; Ldha; Stim1; Lama2; Dctn1; Numa1; Atp2b1; Cald1; Canx; Arl3; Pls3; Clip1; Actg2; Ago2; Evl; Phb2; Eif4g2; Cfl1; S100a4; S100a6; Ap3b1; Timp2; Plek; Hspb1; Impa1; Glul; Arrb2; Arrb1; S…	2376	2373	343	0.14	0.14
1.65e-16	6.12e-15	GO:0051287	m	4	NAD binding	67834; 107029; 170718; 110391; 236539; 269951; 74022; 231086; 56752; 11545; 11668; 11669; 12972; 13016; 13382; 14433; 14555; 14661; 15107; 15108; 15926; 16832; 17436; 17449; 17995; 20322; 22235; 58875; 226646; 15929; 109754; 76238; 97212	Hadh; Grhpr; Mdh1; Dld; Idh2; Idh1; Aldh9a1; Ctbp1; Hsd17b10; Cryz; Hadhb; Qdpr; Hadha; Sord; Ndufs2; Glyr1; Idh3a; Idh3b; Idh3g; Gapdh; Aldh2; Hibadh; Gpd1; Glud1; Phgdh; Aldh1a1; Ldhb; Ndufv1; Cyb5r3; Parp1; Ugdh; Me1; Me2	68	68	33	0.49	0.49
1.79e-16	4.61e-15	GO:0040017	b	4	positive regulation of locomotion	16399; 16403; 66700; 66824; 67500; 101540; 68792; 68953; 70568; 11820; 71609; 71660; 14456; 74117; 107589; 50701; 108058; 108101; 108151; 76709; 75608; 239528; 338366; 11475; 11651; 11674; 11745; 11754; 11826; 11848; 12261; 12317; 12333; 12389; 12631; 12721; 12822; 12842; 12928; 12929; 13036; 13194; 14068; 14082; 14114; 14161; 14182; 14191; 14268; 13367; 14678; 14694; 14828; 15289; 15368; 29875; …	Igf2; Igf1; Mia3; Lgmn; Cpne3; Cavin1; Sdcbp; Fgr; Iqgap1; Anxa1; Anxa3; Sun2; Map2k1; Lamb1; Rhoa; Gnai2; Thbs4; Rarres2; Thbs1; Akt1; Mapk1; Col1a1; Cav1; Lbp; Sema3d; Elp3; Fubp1; Enpp2; Stat5a; Ptprc; Ccar1; Fbln1; Ddb1; Gas6; Rac2; Fn1; Rac1; Camk2d; Mylk; Lgals9; Lgals3; Flna; Itgav; Mapk14; Pfn1; Thy1; Fga; Fgfr1; Itgb1; Stat3; Synpo2; Itgb3; Rdx; Pdcd6; Crkl; Hspb1; Itga2b; App; Tradd; Ra…	588	587	121	0.21	0.21
1.9e-16	3.36e-15	GO:0030027	c	4	lamellipodium	66713; 67804; 11308; 218952; 234214; 121021; 11820; 77579; 72333; 74117; 107589; 76709; 50875; 11459; 11464; 11468; 11475; 11848; 12345; 12385; 12387; 12388; 12540; 12631; 12721; 13138; 13169; 13405; 13430; 14026; 14086; 14089; 14251; 170736; 16202; 16410; 16412; 16416; 13836; 67771; 19353; 19354; 19684; 19877; 20430; 20947; 22240; 22323; 56378; 56440; 23789; 544963; 23790; 20911; 192292; 23999; …	Capzb; Rac2; Dpysl3; Rac1; Cyfip1; Mylk; Ctnnb1; Coro1c; Coro1a; Flot1; Ctnnd1; Dmd; Actr3; Actr2; Iqgap2; Acta2; Itgb3; Acta1; Tmod3; Vasp; Arpc3; Arpc2; Fap; Abi1; Epha2; Itgav; Nrbp1; Itgb1; Parvb; Rhoa; Fscn1; Myh10; Snx2; Snx1; Arpc5; Dbnl; Cspg4; Evl; Arhgef7; Ilk; Rock1; Rdx; Fermt2; Stxbp2; Dag1; Cfl1; Dnm2; Sorbs2; Ctnna1; Gsn; Coro1b; Twf2; Actg2; Dysf; App; Palld; Actc1; Swap70; Cdc42	194	193	59	0.3	0.31
2.08e-16	1.86e-15	GO:0098857	c	3	membrane microdomain	98660; 66395; 66592; 67972; 226101; 68891; 11820; 71609; 109042; 11461; 100226; 11739; 11740; 11826; 11928; 11933; 12215; 12229; 12306; 12334; 12367; 12385; 12387; 12388; 12389; 12406; 12876; 12928; 12988; 13030; 13033; 13138; 13383; 13405; 13629; 13830; 14082; 14251; 14678; 14679; 14682; 14733; 68016; 15162; 15275; 15368; 29875; 15481; 16331; 16412; 16414; 16653; 16784; 16832; 17999; 18655; 1879…	Sdcbp; Ctnnb1; Actb; Iqgap1; Itgb1; Anxa2; Ctsb; Ctsd; Ctnna1; Atp1a2; Pacsin2; Gnai2; Gnai3; Eef2; Ehd2; Mapk3; Mapk1; Dag1; Serpinh1; Cav1; Inpp5d; Coro1c; Ppp2ca; Tubb5; Slc25a5; Slc25a4; Ptprc; Gnaq; Csk; Ezr; Atp1a1; Hck; S100a10; Thy1; Nedd4; Cd177; Cpe; Itgb2; Sorbs1; Ldhb; Stim1; Ppt1; App; Hk1; Tradd; Stx12; Lamp2; Plcd1; Atp2b1; Myof; Kras; Gpc1; Prtn3; Hspa8; Prkar2a; Prkar2b; Vdac2; V…	392	392	92	0.23	0.23
2.1e-16	2.58e-15	GO:0071495	b	3	cellular response to endogenous stimulus	98660; 66437; 66695; 66713; 230709; 67040; 67972; 231889; 100952; 68365; 218952; 101540; 101706; 235505; 69710; 69719; 11625; 71702; 234214; 70572; 20901; 234594; 11820; 235041; 11898; 71660; 235661; 72183; 268977; 72461; 67890; 72993; 105787; 433759; 72349; 237542; 434246; 230753; 106572; 74117; 74499; 74551; 107581; 56213; 77794; 108037; 76709; 11459; 11461; 12843; 11545; 11651; 11747; 11821; 1…	Igf2; Cilp; Igf1; Pik3r1; Lgmn; Cd109; Acsl1; Hnrnpu; Sdcbp; Ctnnb1; Hnrnpk; Serpinf1; Cnot1; Prcp; Hnrnpd; Iqgap1; Ctsh; Itgb3; Anxa5; Ddx5; Eef1a1; Ctsb; Rangap1; Hsp90ab1; Spp1; Col3a1; Rhoa; Cav1; Gnai2; Ptpn11; Eef2; Pklr; Snx1; Snx6; Thrap3; Camp; Rarres2; Mars1; Thbs1; Akt1; Mapk1; Col1a2; Col1a1; Ctnna1; Zmpste24; Smc1a; Cdc5l; Sost; Msn; Ptges3; Mmp2; Ezr; Enpp1; Stat5a; Ipo5; Shmt2; Pck…	1286	1285	213	0.17	0.17
2.27e-16	2.73e-15	GO:0043170	b	3	macromolecule metabolic process	16403; 229534; 229663; 66997; 21917; 66054; 66055; 98878; 66180; 66212; 66222; 66385; 66395; 230257; 66437; 66475; 66480; 66514; 66585; 66590; 66592; 66624; 66656; 66713; 230558; 99571; 66824; 230709; 66901; 226090; 67025; 67039; 67040; 67078; 67089; 67115; 67160; 67184; 67186; 20088; 16681; 67332; 67397; 67426; 67427; 81898; 231329; 67500; 67628; 67671; 67673; 67678; 67738; 67781; 67812; 231659;…	Tsn; Pabpn1; Rbm3; Csde1; Cand1; Cpne3; Safb; Cd109; Rbbp7; Nampt; Rbbp4; Mapk14; Hcfc1; Serpinf1; Man2a1; Serpinf2; Ctbp1; Pdlim1; Snta1; Hnrnpa3; Usp47; Hnrnpa1; Plod2; Prpf40a; Gpx1; Atg4b; Macrod1; Cacybp; Wbp2; Phex; Sec61b; Cpne1; Ilf3; Ilf2; Snx3; Snx1; Nsun2; Snx6; Snx5; Cirbp; Pgam1; Endog; Myom1; Rbmx; Gys1; Akt1; Dag1; Rrm1; Col1a1; Mbl1; Picalm; Hsd11b1; Cdc5l; Sost; Rpl13a; Cops2; Fu…	9017	8982	1027	0.11	0.11
2.32e-16	5.89e-15	GO:0030163	b	4	protein catabolic process	66997; 66212; 66222; 230709; 67025; 67089; 67184; 67812; 67923; 68612; 59025; 69116; 69178; 100503670; 70247; 103573; 66615; 100037258; 269523; 54609; 434246; 74142; 74244; 74617; 12488; 74996; 66881; 75608; 75717; 29810; 240028; 109689; 11651; 11699; 11816; 231380; 12306; 12334; 12520; 12759; 12995; 13010; 13030; 13032; 13033; 13036; 13038; 13039; 13040; 116870; 13194; 101943; 14089; 14265; 1446…	Sec22b; Apoe; Lgmn; Psma5; Usp5; Usp7; Csnk2a1; Ubr4; Ctsh; Plg; Anxa2; Ctsl; Ubqln2; Ctsa; Usp47; Ctsc; Ctsd; Hsp90ab1; Atg4b; Ctsz; Ctss; Sec61b; Mta1; Snx3; Snx1; Snx5; Cd2ap; Psma2; Akt1; Psma1; Pcbp2; Psma7; Psma4; Tcirg1; Sdcbp; Pacsin3; Zmpste24; Rad23b; Snx12; Gpc1; Ppp2ca; Ezr; Dnajc3; Cst3; Ccar2; Ddb1; Uba6; Rpl11; Psmb9; Psmb8; Ubxn4; Psmb6; Psmb5; Psmb4; Psmb3; Psmb2; Psmb1; Os9; Cts…	881	881	161	0.18	0.18
2.52e-16	6.29e-15	GO:0019439	b	4	aromatic compound catabolic process	229663; 109778; 67678; 232449; 233016; 74326; 230908; 110074; 234594; 234699; 11811; 70025; 72141; 72416; 110391; 110446; 269523; 105787; 269823; 230721; 230753; 71207; 239528; 50773; 11474; 11486; 77134; 11674; 11991; 11992; 12183; 12495; 12496; 12696; 12846; 78651; 13211; 78830; 13421; 13207; 13804; 13808; 13849; 14156; 14265; 14359; 14433; 14555; 14635; 15254; 15275; 15277; 211948; 15368; 1536…	Igf1; Csde1; Hnrnpr; Hnrnpu; Hnrnpm; Edc4; Cnot1; Hnrnpc; Hnrnpd; Mapkapk2; Mtch2; Aifm1; Hnrnpa0; Khsrp; Dkc1; Ssb; Pklr; Ogdh; Elavl1; Thrap3; Cirbp; Endog; Blvrb; Blvra; Acaa1a; Bpgm; Nudt4; Enpp1; Acot7; Dera; Actn3; Adpgk; Lsm4; Lsm6; Lsm3; Tpi1; Eno3; Etf1; Gspt1; Qdpr; Pon1; Pon3; Pgam2; Pgam1; Slc25a12; Ncf2; Ncf1; Stat3; Pabpc1; Pabpc4; Gpd1; Fmr1; Ldha; Hk2; Hk3; Nt5c; Hk1; Vim; Pkm; Dc…	486	486	106	0.22	0.22
2.53e-16	3e-15	GO:0042592	b	3	homeostatic process	98660; 229877; 230257; 66437; 66592; 67041; 20088; 67460; 67972; 109689; 68514; 68612; 69178; 54683; 233489; 11625; 70456; 11758; 20901; 11820; 234779; 104009; 104027; 76299; 67963; 71853; 71912; 208643; 72461; 76614; 72599; 105787; 73046; 12183; 14456; 73723; 74131; 74244; 105245; 74551; 108058; 50527; 75608; 75717; 50875; 29810; 240028; 76757; 109552; 11363; 11370; 11433; 11474; 11486; 11545; 1…	Trdn; Apoe; Mtch2; Stxbp3; Letm1; P4hb; Acsl1; Hnrnpu; Ctnnb1; Rheb; Erp44; Igf1; Hexb; Sod2; Hnrnpa2b1; Prcp; Hnrnpd; Serpinf1; Ctsh; Mapk14; Itgb3; Anxa2; Anxa5; Nme1; Tmod3; Anxa6; C1qtnf3; Cd34; G6pdx; B2m; Fabp5; Dkc1; Atp6v0d2; Atp6v0d1; Ctss; Gnai2; Ptpn11; Gsto1; Atox1; Tpp1; Endog; Ywhae; Akt1; Fth1; Tmx1; Ptpn6; Smarcb1; Pygl; Pygm; Picalm; Cav1; Pcna; Txn2; Lcn2; Inpp5d; Bpgm; Glrx3; P…	1917	1915	289	0.15	0.15
3.05e-16	7.47e-15	GO:0044270	b	4	cellular nitrogen compound catabolic process	229663; 109778; 67678; 232449; 233016; 74326; 230908; 104776; 110074; 234594; 234699; 11811; 70025; 72141; 72416; 110446; 269523; 105787; 230721; 230753; 71207; 239528; 50773; 11363; 11474; 11486; 77134; 11674; 11991; 11992; 12183; 12495; 12496; 12696; 78651; 13211; 78830; 13421; 13207; 13804; 13808; 14156; 14265; 14359; 14433; 14555; 14635; 15254; 15275; 15277; 211948; 15368; 15369; 15568; 51810…	Igf1; Csde1; Hnrnpr; Hnrnpu; Hnrnpm; Edc4; Cnot1; Hnrnpc; Hnrnpd; Mapkapk2; Mtch2; Aifm1; Hnrnpa0; Khsrp; Dkc1; Ssb; Pklr; Ogdh; Elavl1; Thrap3; Cirbp; Endog; Aldh6a1; Blvrb; Blvra; Bpgm; Nudt4; Enpp1; Acot7; Dera; Actn3; Adpgk; Lsm4; Lsm6; Lsm3; Tpi1; Eno3; Etf1; Gspt1; Acadl; Pgam2; Pgam1; Slc25a12; Ncf2; Ncf1; Stat3; Pabpc1; Pabpc4; Gpd1; Fmr1; Ldha; Hk2; Hk3; Nt5c; Hk1; Vim; Pkm; Dcps; Entpd2…	467	467	103	0.22	0.22
3.54e-16	8.52e-15	GO:0034404	b	4	nucleobase-containing small molecule biosynthetic process	66588; 232449; 69719; 110074; 70025; 72141; 110446; 269523; 105787; 71207; 50773; 11474; 11486; 11534; 11636; 11674; 11821; 12183; 12495; 12496; 78830; 13808; 14433; 14555; 14635; 15254; 15275; 15277; 16000; 16434; 16828; 17319; 17969; 17970; 18102; 18293; 18605; 18641; 18642; 18648; 18655; 18746; 18770; 18950; 20848; 21991; 22247; 55936; 56012; 56045; 56421; 56428; 23918; 319801; 212032; 229363	Actn3; Igf1; Entpd2; Entpd1; Pklr; Ctps2; Cmpk1; Ak1; Ogdh; Prkaa1; Mif; Vcp; Acat1; Tpi1; Eno3; Adpgk; Ada; Dut; Adk; Galk1; Nme1; Pnp; Pgam2; Pgam1; Slc25a12; Gmps; Ncf2; Ncf1; Stat3; Tigar; Mtch2; Gapdh; Pfkp; Itpa; Pfkl; Gpd1; Aldoa; Ldha; Cad; Samhd1; Umps; Bpgm; Hk2; Hk3; Nt5c; Hk1; Nudt4; Pfkm; Impdh2; Enpp1; Aprt; Acot7; Pkm; Hint1; Dera; Pgk1	179	179	56	0.31	0.31
3.85e-16	4.48e-15	GO:0022411	b	3	cellular component disassembly	66437; 230709; 67391; 108124; 50874; 268396; 269523; 68995; 270058; 72349; 74006; 74244; 67006; 12539; 76709; 50875; 12332; 12340; 12343; 12345; 12534; 12631; 12632; 13040; 13169; 13191; 13421; 13804; 14026; 14086; 14089; 14156; 14251; 14466; 276770; 15277; 15481; 16009; 56193; 16573; 16593; 16784; 17228; 17386; 17755; 17886; 18195; 18472; 18600; 11472; 18815; 18826; 19230; 65019; 56431; 19684; 1…	Capzb; Top2a; Tmod4; Tmod1; Tmod3; Fap; Ctss; Sh3gl1; Tigar; Zmpste24; Smarcb1; Mcts1; Lamc1; Fundc2; Actn2; Wdr1; Flot1; Napa; Vrk1; Spta1; Gspt1; Smarcc1; Plg; Fis1; Capg; Rdx; Sh3pxd2b; Gsn; Twf1; Twf2; Hk2; Dnase1l3; Cdk1; Lamp2; Klc1; Acin1; Kif5b; Cma1; Dnm1l; Tgfb2; Arpc2; Hspa8; Smarce1; Vdac1; Fscn1; Cisd2; Add3; Add1; Gba; Cfl2; Cfl1; Aifm1; Plek; Sptb; Etf1; Swap70; Dctn1; Htra2; Vcp; …	357	357	86	0.24	0.24
4.94e-16	8.55e-15	GO:0005518	m	3	collagen binding	66695; 121021; 76477; 242608; 11568; 11765; 12406; 13030; 13038; 13040; 13179; 13602; 407800; 14733; 81877; 16412; 17022; 17386; 17534; 18073; 214685; 18542; 19035; 20692; 21810; 21825; 21828; 22370; 22371; 56348; 12845; 320712; 94214	Aspn; Tnxb; Ecm2; Vtn; Gpc1; Pcolce; Hsd17b12; Lum; Dcn; Mrc2; Ctsk; Ap1g1; Ctsb; Ppib; Sparc; Aebp1; Itgb1; Serpinh1; Ctss; Podn; Cspg4; Mmp13; Thbs4; Chadl; Abi3bp; Thbs1; Sparcl1; Pcolce2; Nid1; Spock2; Comp; Tgfbi; Vwf	70	70	33	0.47	0.47
5.04e-16	4.37e-15	GO:0030964	c	3	NADH dehydrogenase complex	66046; 66108; 225887; 230075; 66414; 66495; 66916; 67184; 67273; 68194; 68197; 68202; 68342; 68349; 104130; 72900; 17991; 17993; 75406; 66218; 67130; 17992; 17995; 68375; 57320; 226646; 227197; 69875	Ndufa6; Ndufc2; Ndufa5; Ndufa2; Ndufa4; Ndufa8; Ndufa9; Ndufs1; Ndufs2; Ndufs3; Ndufs4; Ndufs7; Ndufs8; Park7; Ndufb9; Ndufb7; Ndufb6; Ndufb5; Ndufb4; Ndufb3; Ndufv2; Ndufv1; Ndufb11; Ndufb10; Ndufa10; Ndufa11; Ndufa12; Ndufa13	53	51	28	0.53	0.55
5.04e-16	7.92e-15	GO:0005747	c	4	mitochondrial respiratory chain complex I	66046; 66108; 225887; 230075; 66414; 66495; 66916; 67130; 67184; 67273; 68194; 68197; 68202; 68342; 68349; 104130; 72900; 17991; 17993; 75406; 66218; 17992; 17995; 68375; 57320; 226646; 227197; 69875	Ndufa6; Ndufc2; Ndufa5; Ndufa2; Ndufa4; Ndufa8; Ndufa9; Ndufs1; Ndufs2; Ndufs3; Ndufs4; Ndufs7; Ndufs8; Park7; Ndufb9; Ndufb7; Ndufb6; Ndufb5; Ndufb4; Ndufb3; Ndufv2; Ndufv1; Ndufb11; Ndufb10; Ndufa10; Ndufa11; Ndufa12; Ndufa13	53	51	28	0.53	0.55
5.04e-16	7.92e-15	GO:0045271	c	4	respiratory chain complex I	66046; 66108; 225887; 230075; 66414; 66495; 66916; 67130; 67184; 67273; 68194; 68197; 68202; 68342; 68349; 104130; 72900; 17991; 17993; 75406; 66218; 17992; 17995; 68375; 57320; 226646; 227197; 69875	Ndufa6; Ndufc2; Ndufa5; Ndufa2; Ndufa4; Ndufa8; Ndufa9; Ndufs1; Ndufs2; Ndufs3; Ndufs4; Ndufs7; Ndufs8; Park7; Ndufb9; Ndufb7; Ndufb6; Ndufb5; Ndufb4; Ndufb3; Ndufv2; Ndufv1; Ndufb11; Ndufb10; Ndufa10; Ndufa11; Ndufa12; Ndufa13	53	51	28	0.53	0.55
5.28e-16	7.92e-15	GO:0045121	c	4	membrane raft	98660; 66395; 66592; 67972; 68016; 226101; 68891; 11820; 71609; 109042; 11461; 100226; 11739; 11740; 11826; 11928; 11933; 12215; 12229; 12306; 12334; 12367; 12385; 12387; 12388; 12389; 12406; 12876; 12928; 12988; 13030; 13033; 13138; 13383; 13405; 13629; 13830; 14082; 14251; 14678; 14679; 14682; 14733; 15162; 15275; 15368; 29875; 15481; 16331; 16412; 16414; 16653; 16784; 16832; 17999; 18655; 1879…	Sdcbp; Ctnnb1; Actb; Iqgap1; Itgb1; Anxa2; Ctsb; Ctsd; Ctnna1; Atp1a2; Pacsin2; Gnai2; Gnai3; Eef2; Ehd2; Mapk3; Mapk1; Dag1; Serpinh1; Cav1; Inpp5d; Coro1c; Ppp2ca; Tubb5; Slc25a5; Slc25a4; Ptprc; Gnaq; Csk; Ezr; Atp1a1; Hck; S100a10; Thy1; Nedd4; Cd177; Cpe; Itgb2; Sorbs1; Ldhb; Stim1; Ppt1; App; Hk1; Tradd; Stx12; Lamp2; Plcd1; Atp2b1; Myof; Kras; Gpc1; Prtn3; Hspa8; Prkar2a; Prkar2b; Vdac2; V…	391	391	91	0.23	0.23
5.61e-16	1.33e-14	GO:0046700	b	4	heterocycle catabolic process	229663; 109778; 67678; 232449; 233016; 74326; 230908; 104776; 110074; 234594; 234699; 11811; 70025; 72141; 72416; 110446; 269523; 105787; 269823; 230721; 230753; 71207; 239528; 50773; 11474; 11486; 77134; 11674; 11991; 11992; 12183; 12495; 12496; 12696; 78651; 13211; 78830; 13421; 13207; 13804; 13808; 14156; 14265; 14359; 14433; 14555; 14635; 15254; 15275; 15277; 211948; 15368; 15369; 15568; 5181…	Igf1; Csde1; Hnrnpr; Hnrnpu; Hnrnpm; Edc4; Cnot1; Hnrnpc; Hnrnpd; Mapkapk2; Mtch2; Aifm1; Hnrnpa0; Khsrp; Dkc1; Ssb; Pklr; Ogdh; Elavl1; Thrap3; Cirbp; Endog; Aldh6a1; Blvrb; Blvra; Bpgm; Nudt4; Enpp1; Acot7; Dera; Actn3; Adpgk; Lsm4; Lsm6; Lsm3; Tpi1; Eno3; Etf1; Gspt1; Pon3; Pgam2; Pgam1; Slc25a12; Ncf2; Ncf1; Stat3; Pabpc1; Pabpc4; Gpd1; Fmr1; Ldha; Hk2; Hk3; Nt5c; Hk1; Vim; Pkm; Dcps; Entpd2;…	471	471	103	0.22	0.22
6.18e-16	8.83e-15	GO:0005759	c	4	mitochondrial matrix	66071; 66108; 66841; 66885; 66904; 67041; 67273; 67811; 68263; 107029; 68738; 69617; 233870; 235339; 104444; 71911; 72039; 72416; 110446; 73046; 74142; 110821; 110826; 108037; 231086; 76263; 11363; 11364; 11370; 11409; 171210; 11669; 11740; 12261; 12372; 12534; 110842; 18477; 12974; 13171; 13177; 13382; 14651; 14661; 14719; 78920; 15107; 15108; 381314; 211948; 15356; 15526; 15528; 212647; 319518;…	Pdhx; Hadh; Iars2; Acads; Ssbp1; Hspd1; Dld; Tsfm; Poldip2; Tyms; Dlat; Ndufa9; Suclg2; Acat1; Pdpr; Oat; Oxct1; Hspe1; Sod2; Pdhb; Acadl; Acadm; Tufm; Bdh1; Etfa; Hsd17b10; Lonp1; Trap1; Lrpprc; Cdk1; Pccb; Hspa9; Pcca; Hadha; Prdx1; Hmgcl; Mrpl46; Rexo2; C1qbp; Dlst; Dtymk; Vdac1; Lrrc59; Mccc1; Echs1; Acadvl; Ogdh; Casq1; Hagh; Park7; Me2; Etfdh; Got2; Etfb; Rps3; Aldh2; Vdac2; Pde12; Timm44; …	329	328	81	0.25	0.25
6.61e-16	1.54e-14	GO:0051050	b	4	positive regulation of transport	66397; 66437; 66629; 99571; 66824; 66890; 67041; 67628; 67738; 68891; 101706; 68953; 69178; 230908; 233489; 11625; 70456; 70572; 234779; 268373; 432508; 77579; 72993; 105787; 94176; 14456; 237542; 106572; 74006; 74117; 74244; 74551; 107589; 76709; 29810; 108989; 76757; 109552; 109689; 11636; 11651; 11739; 11754; 11765; 11771; 11773; 11806; 11816; 11826; 11933; 12010; 12266; 12293; 12306; 12317; 1…	Trdn; Apoe; Pik3r1; Ptpn11; Sdcbp; Hnrnpk; Hnrnpm; Itgb1; Rab21; Anxa2; Appl1; C1qtnf3; Cd34; Prkcd; G6pdx; B2m; Spp1; Ctss; Gnai2; Tardbp; Gsto1; Ehd2; Snx5; Lbp; Scp2; Myom1; Ywhae; Akt1; Mapk1; Mbl1; Picalm; Cav1; Nipsnap2; Cacna2d1; Dock2; Pycard; Ezr; Slc25a4; Ptprc; Fgb; Lman2; Cpsf6; Ipo5; Gas6; Pck2; Actn2; Dpysl2; Actn4; Mylk; Lgals9; Flot1; Dnm1l; Lgals3; Flna; Ap2b1; Ap1g1; Ankfy1; Mmp…	1079	1076	185	0.17	0.17
6.75e-16	5.05e-15	GO:0009628	b	2	response to abiotic stimulus	98660; 66656; 230709; 67068; 67738; 67972; 109689; 226101; 68655; 76983; 69151; 11820; 104027; 100037258; 269523; 105787; 433759; 17685; 12282; 74006; 74142; 74244; 192662; 107589; 50701; 74996; 108058; 50527; 29810; 108989; 76293; 12798; 11363; 11364; 11370; 171210; 11459; 11461; 11486; 11545; 11564; 11651; 11750; 11826; 11848; 11881; 11928; 11938; 11964; 11972; 11991; 12034; 12334; 12359; 12367…	Igf1; Rbm3; Tnc; Lgmn; Msh2; Rbbp7; Nampt; Ctnnb1; Acaa2; Serpinf1; Sod2; Actb; Hnrnpd; Mtch2; Itgb1; Itgb3; Aifm1; Anxa7; Mpo; Eef1a2; Cd34; Map2k1; Gpx1; Grb2; Col3a1; Rhoa; Zmpste24; Eif2s1; Mta1; Pcna; Cirbp; Endog; Cat; Akt1; Dag1; Rrm1; Col1a1; Npepps; Pygm; Cav1; Smc1a; Txn2; Dnajc3; Krt14; Krt13; Cst3; Ccar2; Ddb1; Acot2; Rasa3; Atp6v1a; Rac1; Camk2d; Eef1d; Camk2g; Mylk; Atp1a2; Atp1a1; …	1149	1147	194	0.17	0.17
7.64e-16	1.04e-14	GO:0005788	c	4	endoplasmic reticulum lumen	67397; 100198; 67838; 104158; 76299; 71853; 72599; 100037258; 106393; 12282; 74122; 105245; 74840; 12655; 12304; 12317; 12321; 12372; 12373; 12406; 12759; 13884; 14230; 14827; 14828; 80898; 17105; 17110; 17330; 18451; 18452; 18453; 19035; 52377; 19672; 216440; 30934; 22027; 22370; 320011; 26433; 27055; 93684; 234407	Pdia4; Erp29; Calr; Calu; Vtn; Erp44; Colgalt1; Tor1b; Clu; Ces1c; Txndc5; Ces1d; Tmem43; Uggt1; Os9; Selenof; Hspa5; Pdia6; Pdia5; Hyou1; Pdia3; Lyz1; Ppib; Lyz2; Dnajb11; Serpinh1; Minpp1; P4hb; Casq1; Rcn1; Casq2; Plod3; H6pd; P4ha2; P4ha1; Srl; Manf; Chil3; Erap1; Fkbp10; Rcn3; Hsp90b1; Dnajc3; Fkbp9	120	120	44	0.37	0.37
8.83e-16	1.01e-14	GO:0033554	b	3	cellular response to stress	66212; 66592; 66713; 66824; 230709; 67089; 67397; 67812; 231659; 67941; 330177; 226101; 68655; 59025; 54683; 71702; 70099; 70231; 11758; 11820; 11898; 76299; 71514; 104721; 66615; 67890; 100037258; 269523; 105787; 68995; 433759; 17685; 54609; 72349; 14456; 12282; 74142; 74244; 74355; 107227; 12412; 107260; 110265; 107589; 74996; 12539; 50527; 29810; 108989; 56456; 11545; 11651; 11657; 11687; 1100…	Htra2; Apoe; Cfl1; Rad21; Msh2; Slk; Rbbp7; Nampt; Usp7; Ctnnb1; Acaa2; Erp44; Hnrnpk; Hnrnpl; Hnrnpm; Serpinf2; Hnrnpd; Mapkapk2; Nrbp1; Top2a; Anxa1; Scly; Ctsl; Ubqln2; Mpo; Usp47; Cd34; G6pdx; Atg4b; Sfpq; Spp1; Macrod1; Rhoa; Zmpste24; Otub1; Mta1; Eef2; Pcna; Cirbp; Thbs4; Glrx; Endog; Mars1; Thbs1; Akt1; Matn2; Tmx1; Dag1; Manf; Pycr2; Samhd1; Npepps; Ctnna1; Cav1; Smc1a; Cdc5l; Rad23b; Mc…	1773	1772	270	0.15	0.15
1.02e-15	1.14e-14	GO:0012501	b	3	programmed cell death	16403; 66437; 99571; 66824; 230709; 67025; 67039; 67184; 67397; 67500; 67628; 67738; 67941; 67959; 67996; 625249; 109689; 68349; 16880; 68655; 68861; 54683; 230908; 110075; 11820; 234779; 235041; 71514; 71609; 66629; 67890; 100037258; 269523; 105787; 433759; 17685; 270058; 14456; 12282; 74006; 74244; 74996; 140580; 110829; 108058; 110854; 50527; 29810; 11464; 11486; 11545; 11651; 11657; 11668; 11…	Apoe; Mtch2; Lgmn; Rad21; Flna; Msh2; Slk; Apoh; Usp7; Ctnnb1; Itga6; Hnrnpk; Tial1; Pkm; Hrg; Csnk2a1; Top2a; Ctsh; Mapk14; Acin1; Aifm1; Anxa5; Anxa6; Actc1; Usp47; Ctsc; G6pdx; Sfpq; Lims1; Spp1; Gpx4; Rhoa; Zmpste24; Eif2s1; Gnai3; Tardbp; Atox1; Cst3; Mmp9; Endog; Cat; Akt1; Mapk1; Anxa1; Pygl; Ctnna1; Cav1; Inpp5d; Purb; Ppp2ca; Mmp2; Slc25a5; Slc25a4; Stat5a; Rbm25; Ptprc; Gas1; Ccar1; Cca…	1943	1935	289	0.15	0.15
1.05e-15	1.37e-14	GO:0044448	c	4	cell cortex part	66713; 101706; 235072; 269587; 237542; 109624; 109711; 11461; 11733; 12331; 12340; 12343; 12345; 12387; 12388; 12631; 12721; 12757; 13016; 13191; 13589; 13627; 13822; 13828; 14251; 16331; 16796; 17524; 17882; 17886; 17916; 18000; 11472; 56431; 52398; 19684; 20362; 20739; 20740; 20741; 20742; 20866; 54130; 21916; 22288; 22330; 22388; 56526; 59069; 20533; 60595; 53860; 192176; 227753; 63985; 63986;…	Gmfb; Capzb; Actn1; Sptb; Septin6; Wdr1; Actn2; Vcl; Ctnnb1; Coro1a; Flot1; Ctnnd1; Flna; Ctbp1; Actb; Actr2; Epb41l2; Tmod1; Eef1a1; Actn4; Tpm3; Dstn; Ctsz; Gmfg; Slc4a1; Septin11; Stim1; Sptan1; Epb42; Rdx; Epb41; Osbpl8; Utrn; Septin2; Cfl1; Septin7; Septin8; Septin9; Tpm4; Sptbn1; Gsn; Myh2; Capza2; Capza1; Inpp5d; Numa1; Cald1; Mpp1; Myh9; Cap1; Spta1; Ank1; Clta; Actr1a; Myo1f; Lasp1; Dctn…	194	194	58	0.3	0.3
1.22e-15	2.79e-14	GO:0032880	b	4	regulation of protein localization	66397; 66437; 66629; 99571; 66824; 67041; 67397; 67628; 67738; 68365; 68655; 76983; 101706; 331401; 230908; 233489; 234214; 70456; 70572; 103573; 268373; 77579; 269587; 72993; 105787; 433759; 269951; 14456; 74006; 74117; 74244; 74551; 192662; 12488; 108058; 76709; 29810; 108989; 109552; 109689; 11461; 11545; 11651; 11746; 11747; 11773; 11806; 12387; 12461; 12462; 12464; 12465; 12466; 12468; 12469…	Igf1; Pik3r1; Rdx; Ptpn11; Ctnnb1; Hnrnpk; Hnrnpm; Actb; Iqgap1; Csnk2a1; Itgb1; Anxa5; Anxa4; Ddx5; C1qtnf3; Cd34; Rangap1; Hsp90ab1; Tcp1; Dkc1; Rhog; Tardbp; Snx3; Pgrmc1; Glrx; Myom1; Cd2ap; Akt1; Septin2; Mapk1; Dag1; P3h1; Septin8; Trim28; Gdi1; Picalm; Snx12; Ppp2ca; Ezr; Fbln1; Ipo5; Gas6; Pck2; Actn2; Csk; Camk2d; Idh2; Camk2g; Macroh2a1; Lgals9; Pycard; Lgals3; Flna; Ap2b1; Os9; Eif2ak3…	1021	1020	177	0.17	0.17
1.4e-15	3.16e-14	GO:0016032	b	4	viral process	66700; 67738; 66085; 68953; 230908; 268373; 269523; 68995; 433759; 14456; 74244; 75608; 76308; 11816; 12306; 12389; 12520; 12631; 13030; 13138; 13194; 13205; 13209; 13211; 13669; 13207; 13830; 14114; 14265; 15161; 211948; 15481; 15516; 16149; 16201; 16410; 16416; 16852; 17002; 17395; 17999; 18453; 18458; 18521; 18571; 18643; 18854; 19035; 19182; 19205; 216238; 20219; 20479; 20823; 20846; 54198; 2…	Tsg101; Dhx9; Apoe; Hcfc1; Pfn1; P4hb; Vcp; Tyms; Apcs; Lgals1; Ppid; Ssb; Ppib; Ppia; Top2a; Hdac1; Tgfb1; Itgb3; Anxa2; Ddx3x; Stom; Top2b; Ctsb; Rab1b; Itgav; Smc3; Hsp90ab1; Ddx5; Ddx6; Vcam1; Mmp9; Chmp3; Hspa8; Gsn; Eif3b; Ilf3; Tardbp; Snx3; Cd74; Ltf; Eif3l; Stat1; Cd81; Eif3a; Chmp4b; Nedd4; Pdcd6ip; Eif3f; Eif3g; Chmp2a; Pcbp2; Dag1; Cfl1; Pcbp1; Fmr1; Pde12; Psmc3; Cav1; Smarcb1; Ptbp1…	295	295	75	0.25	0.25
1.49e-15	2.42e-14	GO:0019904	m	3	protein domain specific binding	98386; 66661; 66824; 67972; 101706; 68953; 233489; 71702; 70350; 70356; 234214; 234594; 103573; 11820; 71609; 268396; 269523; 433759; 74006; 12488; 74996; 140580; 76303; 109711; 11632; 110006; 11772; 11773; 11848; 11928; 12301; 12332; 12387; 12388; 12417; 12466; 12566; 12876; 12928; 13016; 13138; 13169; 13194; 13383; 13405; 13430; 13433; 13207; 13209; 13822; 14026; 14082; 14182; 14265; 14268; 144…	Ptpn11; Ctnnb1; Hnrnpk; Hnrnpm; Ctbp1; Cnot1; Hnrnpc; Iqgap1; Itgb1; Snta1; Usp47; Tln1; Gpx1; Clec3b; Cacybp; Rhoa; Sh3gl1; Gnai3; Ehd2; Aip; Cd2ap; Lbr; Dag1; Rrm1; Trim28; Picalm; Cdc5l; Srp72; Inpp5d; Ppp2ca; Tubb5; Ezr; Arhgap1; Ran; Sh3bgrl; Ddb1; Actn2; Actn1; Dpysl3; Fn1; Lsm4; Tgm2; Myo1d; Atp1a1; Dnm1l; Osbp; Ywhae; Plg; Vasp; Capg; Fgfr1; Ncf1; Nedd4; Cpe; Gapdh; Basp1; Tjp1; Fmr1; Sor…	808	808	149	0.18	0.18
1.61e-15	3.57e-14	GO:0022904	b	4	respiratory electron transport chain	66052; 66152; 225887; 230075; 66414; 66445; 66694; 66841; 66945; 67273; 67914; 68197; 68202; 67680; 72900; 50799; 67530; 12534; 12857; 12858; 13063; 78830; 13382; 66218; 14555; 17995; 18432; 68375; 22272; 22273; 56428; 57320; 20656; 26926; 226646; 227197	Ndufc2; Ndufa5; Sod2; Mtch2; Dld; Ndufa8; Sdha; Sdhc; Sdhb; Uqcr10; Cycs; Ndufs1; Ndufs2; Coq9; Ndufs8; Slc25a13; Slc25a12; Uqcrc1; Ndufb9; Ndufb6; Park7; Etfdh; Uqcrq; Gpd1; Mybbp1a; Uqcrfs1; Aifm1; Uqcrb; Ndufv2; Ndufv1; Cox5a; Cyc1; Cdk1; Cox4i1; Ndufa10; Ndufa12	85	85	36	0.42	0.42
1.66e-15	1.15e-14	GO:0022624	c	2	proteasome accessory complex	66997; 66998; 67089; 70247; 19192; 17463; 19181; 19179; 19182; 19184; 19185; 19186; 69077; 21762; 22123; 23996; 23997; 57296; 66413; 59029	Psme1; Psmd8; Psmd5; Psmd4; Psmd7; Psmd6; Psmd1; Psme3; Psmd3; Psmd12; Psmd2; Psmd11; Psmd13; Psmd14; Psmc1; Psmc2; Psmc3; Psmc4; Psmc5; Psmc6	27	27	20	0.74	0.74
1.75e-15	1.47e-14	GO:0042383	c	3	sarcolemma	98660; 66395; 11431; 233335; 68794; 434246; 108058; 109552; 11689; 11733; 11747; 11749; 11826; 11928; 12111; 12215; 12293; 12295; 12306; 12372; 12389; 12833; 12834; 12835; 13030; 13138; 13346; 13383; 13405; 14251; 18810; 14719; 68016; 16404; 16412; 16773; 16783; 16952; 17698; 19087; 19684; 20167; 20190; 20648; 22288; 22329; 22330; 22350; 380698; 237611; 58916; 59287; 26903; 30948	Cavin4; Camk2d; Vcl; Rtn2; Msn; Atp1a2; Atp1a1; Dmd; Alox5; Flnc; Bin1; Myot; Itgb1; Snta1; Anxa2; Anxa5; Trim72; Anxa6; Ryr1; Ahnak; Prkar2a; Plec; Vcam1; Cacna2d1; Obscn; Anxa1; Des; Casq1; Acp1; Aqp1; Sri; Rdx; Bgn; Ncstn; Synm; Dag1; Col6a1; Col6a3; Col6a2; Ctsb; Cav1; Dlg1; Lama2; Bsg; Stac3; Dysf; Ezr; Itga7; Ank1; Utrn; Lamp1; Got2; Cacnb1; Flot1	174	174	54	0.31	0.31
2.03e-15	2.24e-14	GO:0040012	b	3	regulation of locomotion	16399; 16403; 66700; 66824; 67500; 100952; 59025; 101540; 68792; 68953; 70568; 20901; 11820; 71609; 71660; 72461; 72993; 72349; 14456; 237542; 74117; 192662; 107589; 50701; 108058; 108101; 108151; 76709; 75608; 239528; 338366; 12798; 242608; 11426; 11475; 11486; 11595; 11651; 11674; 11745; 11747; 11754; 11816; 11818; 11826; 11848; 11857; 11881; 12261; 12317; 12333; 12385; 12389; 12520; 12631; 127…	Igf2; Apoe; Usp14; Lgmn; Cpne3; Apoh; Sdcbp; Igf1; Serpinf1; Itgav; Hrg; Prcp; Iqgap1; Ctsh; Anxa3; Anxa5; Sun2; Map2k1; Cavin1; Chmp3; Col3a1; Rhoa; Gnai2; Mta2; Podn; Efemp1; Thbs4; Mmp9; Rarres2; Thbs1; Akt1; Mapk1; Dag1; Col1a1; Ctnna1; Cav1; Lbp; Rcc2; Sema3d; Lamb1; Elp3; Fubp1; Enpp2; Stat5a; Ptprc; Ccar1; Fbln1; Ddb1; Gas6; Rac2; Dpysl3; Fn1; Rac1; Camk2d; Idh2; Mylk; Ddt; Lgals9; Lgals3;…	1003	1002	174	0.17	0.17
2.07e-15	4.52e-14	GO:0051270	b	4	regulation of cellular component movement	16399; 16403; 98660; 66824; 67500; 100952; 101540; 68792; 69710; 70568; 20901; 11820; 71609; 71660; 72461; 72993; 269951; 72349; 14456; 237542; 74117; 192662; 107589; 50701; 108058; 108101; 108151; 76709; 239528; 50875; 338366; 109552; 12798; 109620; 242608; 109711; 11426; 11475; 11486; 11595; 11651; 11674; 11745; 11747; 11754; 11816; 11818; 11826; 11848; 11857; 11881; 11928; 11938; 12261; 12317;…	Igf2; Apoe; Cfl1; Lgmn; Cpne3; Apoh; Sdcbp; Igf1; Serpinf1; Itgav; Hrg; Prcp; Iqgap1; Ctsh; Anxa3; Anxa5; Tmod3; Sun2; Map2k1; Cavin1; Lamb1; Col3a1; Rhoa; Gnai2; Mta2; Podn; Arap1; Efemp1; Thbs4; Mmp9; Rarres2; Thbs1; Akt1; Mapk1; Dag1; Col1a1; Ctnna1; Cav1; Lbp; Rcc2; Sema3d; Coro1c; Elp3; Fubp1; Enpp2; Stat5a; Ptprc; Ccar1; Fbln1; Gas6; Actn1; Rac2; Dpysl3; Fn1; Rac1; Camk2d; Idh2; Mylk; Dsp; …	1011	1010	175	0.17	0.17
2.26e-15	4.86e-14	GO:1901652	b	4	response to peptide	66437; 66445; 67996; 69719; 11625; 11820; 11898; 71660; 110391; 72993; 105787; 237542; 434246; 106572; 74551; 11545; 11651; 11747; 11814; 11821; 11937; 11938; 12215; 12293; 12295; 12301; 12333; 12359; 12387; 12389; 12566; 12631; 12842; 12928; 12988; 13058; 13138; 14068; 14077; 14678; 14718; 14719; 14784; 14870; 15107; 15387; 15388; 29875; 16000; 16002; 16011; 16416; 16952; 16971; 17274; 17700; 17…	Igf2; Igf1; Cfl1; Lgmn; Ptpn11; Nampt; Ctnnb1; Hnrnpk; Hnrnpl; Iqgap1; Anxa1; Itgb3; Anxa5; Rangap1; Cacybp; Phex; Gnai2; Pklr; Rarres2; Mars1; Cat; Akt1; Dag1; Col1a1; Cav1; Serpina3k; Serpina3n; Enpp1; Stat5a; Apoc3; Pck2; Actn2; Csk; Retn; Smarcc1; Trim72; Qdpr; Mapk14; Fis1; Cacna2d1; Stat3; Stat1; Stxbp3; Rbp4; Sorbs1; Atp2a1; App; Parp1; Vim; Cdk2; Plcd1; Cad; Ywhag; Nucb2; Rock1; Serpina1b…	501	501	106	0.21	0.21
2.51e-15	3.14e-14	GO:0042641	c	4	actomyosin	98932; 67399; 218952; 140781; 235072; 104027; 77579; 241431; 72333; 107589; 29810; 12798; 109711; 11459; 11461; 11464; 11475; 14086; 14201; 16202; 17880; 17886; 18571; 18826; 52398; 118449; 20411; 22003; 22330; 22388; 23789; 286940; 59069; 60595; 53860; 326618	Actn1; Pdlim7; Synpo; Wdr1; Myh11; Vcl; Mylk; Coro1b; Actb; Lcp1; Acta2; Acta1; Flnb; Cnn2; Actc1; Actn4; Tpm3; Tpm1; Septin11; Fscn1; Myh10; Bag3; Ilk; Pdcd6ip; Fermt2; Septin7; Sorbs1; Septin9; Tpm4; Myl9; Myh7; Myh9; Fhl3; Palld; Synpo2; Xirp2	86	86	36	0.42	0.42
2.68e-15	2.93e-14	GO:0044282	b	3	small molecule catabolic process	66514; 66841; 66948; 67041; 67460; 14635; 232449; 104776; 72157; 11811; 70025; 104158; 72039; 110391; 110446; 269823; 74091; 74551; 110826; 66881; 108037; 231086; 11363; 11364; 11370; 11409; 171210; 11474; 11486; 11532; 11651; 11669; 110006; 11816; 11992; 12036; 110842; 12896; 13177; 78830; 18602; 13885; 14571; 14651; 14660; 14661; 14718; 14719; 78920; 15107; 15356; 15488; 18979; 104184; 212647; …	Pck2; Actn3; Acads; Galk1; Hibadh; Hadh; Auh; Gnpda1; Echs1; Pgm1; Eci2; Impa1; Acat1; Tpi1; Apoe; Oxct1; Blmh; Ada; Abcd3; Acadl; Ces1d; Etfa; Npl; Etfb; Adh5; Ech1; Pcyox1; Qdpr; Hadha; Pon1; Pon3; Acadm; Pfkm; Hagh; Akr1a1; Dlst; Hmgcl; Slc25a12; Mccc1; Pfkp; Hibch; Tgfb1; Acad8; Tigar; Etfdh; Acaa2; Akt1; Aldh6a1; Acadvl; Aldh2; Scly; Gpd2; Decr1; Gls; Hsd17b4; Ldha; Gusb; Ivd; Acaa1a; Aldh4a…	336	336	81	0.24	0.24
2.99e-15	2e-14	GO:0044297	c	2	cell body	66824; 329278; 67972; 101706; 233489; 69719; 234214; 11820; 235072; 104027; 70025; 11898; 77579; 72333; 268977; 105787; 73046; 433759; 270058; 170625; 108058; 75406; 76709; 75705; 109624; 11459; 11464; 11468; 11475; 11486; 11595; 11745; 11747; 11816; 11826; 12301; 12330; 12334; 12345; 12367; 12461; 12462; 12464; 12465; 12466; 12468; 12469; 12495; 12496; 12631; 12709; 12846; 12876; 12934; 12955; 1…	Capzb; Apoe; Nefm; Myo6; Txn2; Igf1; Serpinf1; Anxa3; Anxa5; Hcfc1; Actc1; Eef1a2; Khsrp; Hsp90ab1; Tcp1; Cacybp; Gnai2; Gsto1; Pgrmc1; Glrx; Endog; Rbm8a; Mapk1; Rrm1; Septin7; Gdi1; Picalm; Cad; Ptges3; Tubb5; Ezr; Snx18; Rab2a; G3bp1; Hnrnpa2b1; Cst3; Dpysl2; Gnaq; Camk2d; Ada; Ykt6; Flna; Flnb; Enpp1; Dnajb1; Palld; Thy1; Ncf1; Ckb; Arhgef7; Cpe; Acot7; Fmr1; Ctsl; Sorbs2; Cct6a; Cct8; Actg2;…	823	822	150	0.18	0.18
3.06e-15	6.49e-14	GO:0014070	b	4	response to organic cyclic compound	16403; 98660; 66437; 66713; 67040; 67972; 231889; 625249; 232087; 69719; 71702; 234594; 11820; 234779; 235041; 11898; 104721; 71978; 67890; 110446; 105787; 433759; 230753; 74006; 74551; 192662; 17993; 108037; 76709; 11459; 11461; 11486; 11545; 11651; 11745; 11750; 11808; 11826; 11848; 11867; 11928; 11991; 77559; 12034; 12215; 12317; 12359; 12367; 12373; 12385; 12387; 12389; 12534; 12566; 12631; 2…	Igf2; Igf1; Pik3r1; Acsl1; Rbbp7; Hnrnpu; Ctnnb1; Hnrnpk; Serpinf1; Cnot1; Hnrnpd; Anxa1; Anxa3; Ctsl; Nme1; Anxa7; Map2k1; Pygm; Spp1; Gpx4; Wbp2; Rhoa; Cad; Eef2; Pklr; Thrap3; Glrx; Endog; Cat; Akt1; Mapk1; Dag1; Col1a1; Ctnna1; Cav1; Txn2; Cdc5l; Tyms; Ptges3; Ezr; Stat5a; Cst3; Shmt2; Pck2; Dpysl2; Idh1; Ppp2r2a; Atp1a2; Atp1a1; Clu; Grn; Lgals1; Actb; Hrg; Mat2a; Ryr1; Top2b; Safb; Mstn; Fi…	988	983	171	0.17	0.17
3.67e-15	7.66e-14	GO:0098657	b	4	import into cell	98660; 98878; 66147; 66824; 66890; 67804; 232201; 68365; 63959; 68891; 69178; 233489; 11625; 11820; 234779; 235567; 71733; 104759; 72993; 170625; 54609; 94176; 14456; 106572; 74006; 74244; 105245; 94352; 50701; 12488; 140580; 108664; 12798; 109689; 11461; 668218; 11687; 11744; 11745; 11771; 11772; 11773; 11806; 11812; 11816; 11928; 11933; 12010; 12266; 12306; 12317; 12330; 12331; 12389; 12520; 12…	Apoe; Sdcbp; Hnrnpk; Fgr; Actb; Mapkapk2; Pld4; Rab21; Anxa3; Anxa2; Nme1; Rab5c; Rab5b; Ubqln2; B2m; Dnajc13; Pacsin2; Sh3gl1; Snx3; Snx2; Snx1; Ehd4; Ehd2; Snx5; Cd2ap; Mapk3; Septin2; Mapk1; Anxa1; Mbl1; Picalm; Cav1; Lbp; Snx12; Dock2; Pycard; Ezr; Snx18; Clta; Lman2; Gas6; Dpysl2; Csk; Necap2; Enpp2; Arl6ip5; Atp6v1h; Atp1a2; Atp1a1; Dnm1l; Grn; Hck; Enpp1; Txndc5; Ap2b1; Mrc1; Mrc2; Ankfy1;…	914	900	160	0.18	0.18
3.94e-15	4.73e-14	GO:0001726	c	4	ruffle	67399; 69178; 70719; 72333; 72993; 74117; 12488; 76709; 50875; 109711; 11426; 11843; 11848; 11966; 12306; 12539; 12631; 13169; 13430; 13627; 14086; 14089; 14191; 13367; 29875; 56193; 16410; 16412; 16416; 13836; 17886; 17920; 18102; 18826; 19230; 19353; 19684; 19877; 20195; 20200; 20430; 21894; 22003; 22350; 56430; 17913; 23790; 27050; 54126; 70549; 227753; 228003; 23970; 228359	Actn1; Pdlim7; Cyfip1; Rac1; Tln1; Rock1; Myo6; Coro1c; Clip1; Itgav; Lcp1; Arf4; Actr3; Iqgap1; Itgb1; Itgb3; Anxa2; Nme1; Tmod3; Eef1a1; Fap; Tln2; Epha2; Fgr; Cdc37; Appl1; Tpm1; S100a11; Rhoa; Pacsin2; Plek; Arhgap1; Fscn1; Arhgap45; Dbnl; Diaph1; Snx5; Arhgef7; Rdx; Cd2ap; Klhl41; Rps3; Cfl1; Dnm2; S100a6; Atp6v1b2; Gsn; Twf1; Macf1; Myo1c; Ezr; Myh9; Palld; Arpc2	177	177	54	0.31	0.31
4.09e-15	1.91e-14	GO:0050840	m	2	extracellular matrix binding	16399; 16403; 12111; 12306; 13040; 13138; 13179; 13602; 14115; 14733; 16404; 16410; 16412; 16416; 16785; 16852; 16854; 17975; 18073; 20692; 20750; 21810; 21825; 21828; 22370; 20563; 94214; 94242; 70445	Rpsa; Vtn; Gpc1; Lgals3; Lgals1; Dcn; Itgb3; Anxa2; Itgav; Sparc; Spp1; Ncl; Ctss; Cd248; Itgb1; Thbs4; Bgn; Thbs1; Dag1; Fbln2; Itga2b; Tinagl1; Sparcl1; Itga6; Itga7; Nid1; Spock2; Tgfbi; Slit2	58	58	29	0.5	0.5
4.45e-15	9.17e-14	GO:0034655	b	4	nucleobase-containing compound catabolic process	229663; 67678; 232449; 74326; 230908; 110074; 234594; 234699; 11811; 70025; 72141; 72416; 110446; 269523; 105787; 230721; 230753; 71207; 239528; 50773; 11474; 11486; 77134; 11674; 11991; 11992; 12183; 12495; 12496; 12696; 78651; 13211; 78830; 13421; 13207; 13804; 13808; 14156; 14265; 14359; 14433; 14555; 14635; 15254; 15275; 15277; 211948; 15568; 51810; 16000; 16009; 16434; 16549; 76936; 16828; 1…	Igf1; Csde1; Hnrnpr; Hnrnpu; Hnrnpm; Edc4; Cnot1; Hnrnpc; Hnrnpd; Mapkapk2; Mtch2; Hnrnpa0; Khsrp; Dkc1; Ssb; Pklr; Ogdh; Elavl1; Thrap3; Cirbp; Tigar; Bpgm; Nudt4; Enpp1; Acot7; Dera; Actn3; Adpgk; Lsm4; Lsm6; Lsm3; Tpi1; Eno3; Etf1; Gspt1; Pgam2; Pgam1; Slc25a12; Ncf2; Ncf1; Stat3; Pabpc1; Pabpc4; Gpd1; Fmr1; Ldha; Hk2; Hk3; Nt5c; Hk1; Vim; Pkm; Dcps; Entpd2; Entpd1; Auh; Apobec2; Snd1; Ada; Pt…	424	424	94	0.22	0.22
5.21e-15	5.59e-14	GO:0061061	b	3	muscle structure development	140781; 230709; 67040; 226101; 68760; 233199; 68794; 50874; 234214; 11898; 77579; 105787; 434246; 74244; 241431; 107589; 108058; 50875; 109272; 109620; 11364; 11459; 11464; 11474; 11651; 11739; 11790; 11848; 11938; 12180; 12301; 12317; 12334; 12367; 12372; 12373; 12387; 12389; 12534; 12632; 12814; 12825; 12848; 12955; 18569; 242702; 13346; 13405; 13433; 13179; 13629; 13207; 14182; 14225; 14251; 1…	Igf2; Pdlim5; Igf1; Hnrnpu; Ctnnb1; Mapk14; Itgb1; Tmod4; Tmod1; Tmod3; Actc1; Gpx1; Cacybp; Col3a1; Rhoa; Zmpste24; Eef2; Tnnt3; Ehd2; Ehd1; Ddx17; Col14a1; Akt1; Mapk1; Psma6; Mylpf; Mbnl1; Cav1; Ldb3; Cops2; Slc25a4; Afg3l2; Mybpc2; Mybpc1; Actn3; Actn2; Wdr1; Camk2d; Neb; Mylk; Dsp; Flot1; Speg; Lgals1; Flnc; Dcn; Trim72; Ryr1; Plg; Fkbp1a; Syne1; Fgfr1; Tgfb1; Ccl8; Myl6; Klhl41; Utrn; Myl2;…	671	671	129	0.19	0.19
5.26e-15	6.06e-14	GO:0099568	c	4	cytoplasmic region	66713; 99571; 67068; 67166; 218952; 101706; 235072; 71514; 77579; 269587; 237542; 74244; 12488; 75646; 109624; 109711; 11426; 11461; 11486; 668218; 11733; 11776; 11848; 12306; 12330; 12331; 12340; 12343; 12345; 12387; 12388; 12389; 12540; 12631; 12721; 12757; 13016; 13036; 13169; 13191; 13589; 13627; 13822; 13828; 14161; 14251; 14265; 15387; 15507; 51810; 16331; 16414; 16573; 16796; 17524; 17758;…	Capzb; Cfl1; Hnrnpu; Ctnnb1; Hnrnpk; Ctbp1; Actb; Nrbp1; Ctsh; Rab21; Itgb2; Tmod1; Pfn1; Arl8b; Eef1a1; Rangap1; Sfpq; Rhoa; Rhog; Arl3; Cd2ap; Septin2; Mapk1; Septin6; Septin7; Septin8; Septin9; Cav1; Septin11; Inpp5d; Ezr; Clta; Hnrnpa2b1; Actn2; Actn1; Sptb; Wdr1; Actn4; Flot1; Flna; Flnb; Ryr1; Rai14; Anxa2; Gmfg; Fgg; Fga; Fgb; Arhgef7; Nedd4; Rdx; Abhd12; Utrn; Fmr1; Gsn; Stim1; Hspb1; Mac…	549	549	112	0.2	0.2
5.53e-15	3.85e-14	GO:0048870	b	2	cell motility	16399; 16403; 66824; 16681; 67500; 100952; 68588; 101540; 68792; 68891; 70568; 20901; 121021; 11820; 235041; 71609; 71660; 66629; 77579; 72333; 72461; 72993; 73139; 72349; 14456; 237542; 74117; 192662; 107589; 50701; 17938; 12488; 140580; 108058; 108101; 108151; 76709; 239528; 75717; 338366; 12798; 242608; 11426; 11461; 11475; 11486; 11595; 668218; 11651; 11674; 11745; 11747; 11749; 11754; 11806;…	Igf2; Apoe; Cfl1; Lgmn; Cpne3; Ptpn11; Apoh; Sdcbp; Ctnnb1; Igf1; Serpinf1; Itgav; Actb; Prcp; Top2b; Iqgap1; Mtch2; Ctsh; Mapk14; Anxa3; Itgb2; Anxa5; Anxa6; Vav1; Fap; Cd34; Map2k1; Cavin1; Gpx1; Spp1; Lamb1; Col3a1; Rhoa; Gnai2; Mta2; Flna; Podn; Ogdh; Efemp1; Thbs4; Mmp9; Rarres2; Cd2ap; Akt1; Ppbp; Matn2; Dag1; Col1a1; Cenpv; Ctnna1; Cav1; Lbp; Rcc2; Sema3d; Coro1c; Elp3; Fubp1; Enpp2; Stat5…	1572	1571	243	0.15	0.15
5.53e-15	3.85e-14	GO:0051674	b	2	localization of cell	16399; 16403; 66824; 16681; 67500; 100952; 68588; 101540; 68792; 68891; 70568; 20901; 121021; 11820; 235041; 71609; 71660; 66629; 77579; 72333; 72461; 72993; 73139; 72349; 14456; 237542; 74117; 192662; 107589; 50701; 17938; 12488; 140580; 108058; 108101; 108151; 76709; 239528; 75717; 338366; 12798; 242608; 11426; 11461; 11475; 11486; 11595; 668218; 11651; 11674; 11745; 11747; 11749; 11754; 11806;…	Igf2; Apoe; Cfl1; Lgmn; Cpne3; Ptpn11; Apoh; Sdcbp; Ctnnb1; Igf1; Serpinf1; Itgav; Actb; Prcp; Top2b; Iqgap1; Mtch2; Ctsh; Mapk14; Anxa3; Itgb2; Anxa5; Anxa6; Vav1; Fap; Cd34; Map2k1; Cavin1; Gpx1; Spp1; Lamb1; Col3a1; Rhoa; Gnai2; Mta2; Flna; Podn; Ogdh; Efemp1; Thbs4; Mmp9; Rarres2; Cd2ap; Akt1; Ppbp; Matn2; Dag1; Col1a1; Cenpv; Ctnna1; Cav1; Lbp; Rcc2; Sema3d; Coro1c; Elp3; Fubp1; Enpp2; Stat5…	1572	1571	243	0.15	0.15
6.22e-15	5.05e-14	GO:0005844	c	3	polysome	66475; 67025; 67671; 231659; 70248; 208643; 77579; 239528; 75705; 76808; 12317; 13211; 13629; 14265; 14359; 319195; 68135; 68193; 19896; 19899; 19921; 19988; 19989; 20102; 54127; 22352; 26443; 26961; 27050; 27176; 27370; 224742; 114641	Rps26; Dhx9; Rps23; Abcf1; Calr; Rps28; Gcn1; Rpl17; Rpl10a; Rpl11; Rpl18; Rpl19; Dazap1; Rpl38; Rpl31; Rps4x; Eef2; Eif4b; Myh10; Rpl7a; Rpl8; Rpl6; Rpl7; Eif4g1; Eif3h; Psma6; Fmr1; Fxr1; Rpl24; Rpl18a; Vim; Rps3; Ago2	75	75	33	0.44	0.44
6.31e-15	1.28e-13	GO:0043434	b	4	response to peptide hormone	66445; 67996; 69719; 11625; 11898; 71660; 110391; 72993; 105787; 237542; 434246; 106572; 74551; 11545; 11651; 11747; 11814; 11821; 11937; 11938; 12215; 12301; 12333; 12359; 12387; 12389; 12566; 12631; 12842; 12928; 12988; 13058; 13138; 14068; 14077; 14678; 14718; 14719; 14784; 14870; 15107; 15387; 29875; 16000; 16002; 16011; 16416; 16952; 17274; 17700; 17842; 17973; 50880; 18605; 18673; 18675; 11…	Igf2; Igf1; Cfl1; Ptpn11; Ctnnb1; Hnrnpk; Iqgap1; Anxa1; Itgb3; Anxa5; Rangap1; Cacybp; Phex; Gnai2; Pklr; Rarres2; Mars1; Cat; Akt1; Dag1; Col1a1; Cav1; Serpina3k; Serpina3n; Enpp1; Stat5a; Apoc3; Pck2; Actn2; Csk; Retn; Smarcc1; Trim72; Qdpr; Stat3; Stat1; Stxbp3; Rbp4; Sorbs1; Atp2a1; Parp1; Cdk2; Plcd1; Cad; Ywhag; Nucb2; Rock1; Serpina1b; Serpina1c; Serpina1d; Serpina1e; Tgfb1; Mup3; Atp2a2;…	433	433	95	0.22	0.22
8.27e-15	1.27e-13	GO:0046983	m	3	protein dimerization activity	54563; 140781; 66314; 66700; 99571; 66824; 67041; 67397; 67804; 67914; 68097; 68219; 68514; 54683; 266692; 70099; 70356; 11758; 235072; 70025; 71514; 72183; 110391; 110446; 72993; 269823; 17685; 74006; 270685; 170750; 74244; 74355; 67006; 12412; 17939; 108058; 110854; 108147; 75608; 75717; 56752; 108989; 100088; 109552; 109711; 404634; 11474; 11532; 11651; 11699; 11749; 11754; 110078; 11808; 1181…	Atic; Nefm; Cpne1; Psap; Nampt; Tpm2; Ctnnb1; Apoe; Hexb; Itgav; Serpinf2; Ctbp1; Top2b; Xpnpep1; Nrbp1; Top2a; Itgb1; Itgb2; Anxa6; Mbl1; Fap; G6pdx; Sfpq; Coq9; Cacybp; Syne1; Plek; Msh2; Snx2; Snx1; H2-D1; Snx6; Hmgcl; Cryab; Scp2; Myom1; Cat; Akt1; Pygb; Stk4; Mdh2; Septin7; Slc4a1; Gca; Krt10; Hsd17b4; Ctnna1; Cav1; Smc1a; Rcc1; Tyms; Ppp2ca; H2-Ab1; Spr; Enpp1; Ran; Uba2; Naga; Acot7; Fbln5…	1485	1485	232	0.16	0.16
8.52e-15	5.51e-14	GO:0005838	c	2	proteasome regulatory particle	66997; 66998; 67089; 70247; 17463; 19181; 19179; 19182; 19184; 19185; 69077; 21762; 22123; 23996; 23997; 57296; 66413; 59029	Psmd8; Psmd5; Psmd4; Psmd7; Psmd6; Psmd1; Psmd3; Psmd12; Psmd2; Psmd11; Psmd13; Psmd14; Psmc1; Psmc2; Psmc3; Psmc4; Psmc5; Psmc6	23	23	18	0.78	0.78
8.57e-15	1.71e-13	GO:0016053	b	4	organic acid biosynthetic process	67870; 68738; 69719; 70025; 104112; 11898; 72141; 236539; 105787; 270685; 108037; 108147; 11363; 11370; 11474; 11668; 11674; 11687; 11689; 11771; 11808; 11812; 12036; 12183; 78830; 13361; 13808; 14104; 14433; 14450; 14555; 14635; 14645; 14660; 14661; 14718; 14719; 14873; 15275; 15277; 15450; 16000; 66447; 16149; 16592; 16828; 16832; 16952; 16993; 17319; 18242; 18293; 18641; 18642; 18648; 18655; 1…	Actn3; Atic; Gpd1; Galk1; Pklr; Ugdh; Enoph1; Prkaa1; Mif; Tpi1; Eno3; Fasn; Adpgk; Pkm; Acly; Abcd3; Hsd17b12; Acadl; Mtch2; Cd74; Tgfb1; Acadvl; Apip; Mgst3; Syk; Ass1; Alox5; Oat; Glul; Ldha; Igf1; Akr1a1; Pgam2; Pgam1; Lta4h; Pycr2; Aldh18a1; Slc25a12; Anxa1; Ogdh; Gsto1; Stat3; Mthfd1; Plod2; Plod3; Park7; Mthfd1l; Tigar; Gapdh; Glud1; Pfkp; Got2; Pfkm; Pfkl; Ap2a1; Ptgis; Phgdh; Aldoa; Hk3;…	362	362	84	0.23	0.23
8.89e-15	1.3e-13	GO:0043021	m	3	ribonucleoprotein complex binding	66212; 66661; 67332; 231659; 68879; 432508; 73830; 75705; 75786; 12261; 12419; 12995; 13205; 13211; 13629; 13665; 13207; 14265; 276770; 14694; 14828; 67059; 15387; 15469; 51810; 16785; 18102; 18148; 20639; 19045; 19652; 192170; 20637; 20641; 20918; 21974; 56040; 20014; 107686; 56347; 56384; 56463; 24015; 57750; 57808; 217337; 15381; 224742; 229317	Dhx9; Rbm3; Rpsa; Hnrnpu; Eif2a; Gcn1; Ola1; Snd1; Cbx5; Hnrnpc; Npm1; Csnk2a1; Snrpb2; Snrpd3; Nme1; Hspa5; Wdr12; Top2b; Rplp1; Prmt1; Letm1; Ddx5; Srp72; Eif2s1; Eef2; Eif4b; Rpn2; Eif3k; Eif1; Eif3c; C1qbp; Fmr1; Ddx3x; Abcf1; Abce1; Eif4a3; Ckap5; Snrpd2; Snrnp70; Snrpd1; Ppp1ca; Sec61b; Rpl35a; Srp68; Hnrnpk; Cpsf6; Eif5a; Prpf6; Rack1	153	153	49	0.32	0.32
9.98e-15	1.97e-13	GO:0010038	b	4	response to metal ion	99571; 69162; 266692; 70568; 11820; 234779; 11898; 110391; 105787; 74142; 94352; 107589; 50799; 109672; 11459; 11651; 11687; 11744; 11747; 11750; 11770; 11826; 11991; 12010; 12215; 12259; 12301; 12317; 12359; 12367; 12389; 12534; 12870; 12892; 12944; 13058; 13063; 78830; 13665; 13804; 14161; 14225; 14268; 14567; 14661; 14718; 14828; 15368; 29875; 16661; 16664; 17025; 17395; 229731; 17967; 17969; …	Lgmn; Cpne3; Cpne1; Serpinf1; Hrg; Hnrnpd; Iqgap1; Anxa5; Anxa7; B2m; Cacybp; Eif2s1; Pklr; Tigar; Cyb5a; Thbs1; Mapk3; Mapk1; Gdi1; Cav1; Ppp2ca; Slc25a12; Krt14; Krt10; Fn1; Mylk; Alad; Ryr1; Qdpr; Pgam2; Fkbp1a; Fgg; Slc25a13; Fga; Fgb; Ncf1; Tfrc; Pdcd6; Gsn; Stim1; Cp; Ppp1ca; App; Cdk1; Alox15; Dtymk; Ttn; Slc25a24; Plcd1; Sec31a; Sod2; Sod3; Sod1; Clic4; Lonp1; Hspa5; Cycs; Xdh; Cpox; Plcg…	376	376	86	0.23	0.23
1.12e-14	1.25e-13	GO:0016528	c	4	sarcoplasm	71912; 68794; 106393; 74840; 108058; 76469; 76757; 109552; 11733; 11937; 11938; 77559; 12293; 12295; 12317; 12321; 12372; 12373; 12325; 14077; 14225; 18810; 15277; 19309; 20167; 20190; 20224; 20866; 21825; 21828; 22436; 57339; 59091; 227753; 228003	Trdn; Camk2d; Calr; Camk2g; Calu; Rtn2; Jph2; Jph1; Flnc; Atp2a1; Atp2a2; Ryr1; Cmya5; Xdh; Plec; Fkbp1a; Sar1a; Cacna2d1; Agl; Casq1; Casq2; Thbs4; Sri; Srl; Thbs1; Klhl41; Manf; Pygm; Gsn; Stim1; Hk2; Ank1; Fabp3; Jsrp1; Cacnb1	85	85	35	0.41	0.41
1.14e-14	2.23e-13	GO:0006915	b	4	apoptotic process	16403; 66437; 66629; 99571; 66824; 230709; 67025; 67039; 67184; 67397; 67500; 67628; 67738; 67941; 67959; 67996; 68349; 16880; 68655; 68861; 54683; 230908; 110075; 11820; 235041; 71514; 71609; 17685; 67890; 100037258; 269523; 105787; 433759; 270058; 14456; 12282; 74006; 74244; 74996; 140580; 110829; 108058; 29810; 109689; 11464; 11486; 11545; 11651; 11657; 11668; 11669; 11739; 11740; 11747; 11749…	Apoe; Mtch2; Lgmn; Rad21; Flna; Ppp2r1a; Msh2; Slk; Apoh; Usp7; Ctnnb1; Itga6; Hnrnpk; Tial1; Hrg; Csnk2a1; Top2a; Ctsh; Mapk14; Acin1; Aifm1; Anxa5; Anxa6; Actc1; Usp47; Ctsc; G6pdx; Sfpq; Map1s; Spp1; Ccar1; Rhoa; Zmpste24; Eif2s1; Gnai3; Tardbp; Atox1; Mmp9; Endog; Cat; Akt1; Mapk1; Anxa1; Ctnna1; Cav1; Inpp5d; Purb; Ppp2ca; Mmp2; Pycard; Slc25a5; Slc25a4; Stat5a; Rbm25; Ptprc; Gas1; Cst3; Cca…	1902	1894	280	0.15	0.15
1.41e-14	9.47e-14	GO:1990748	b	2	cellular detoxification	67305; 625249; 54683; 11758; 76263; 11532; 70564; 11757; 11808; 11816; 12359; 18477; 13361; 23876; 13861; 13885; 14775; 14778; 14782; 14863; 14866; 14870; 14873; 15439; 66447; 17523; 50493; 19224; 20201; 20202; 53381; 20655; 21672; 55938; 57320; 20656; 20657; 58810; 93684	Apoe; Sod2; Sod3; Sod1; Apom; Esd; Adh5; Prdx6; Prdx5; Prdx4; Prdx3; Prdx2; Prdx1; Gpx1; Gpx3; Gpx4; Gpx7; Prxl2a; Park7; Gsto1; Gsr; Epx; Gstm2; Gstm5; Cat; Gstp1; S100a9; S100a8; Gstk1; Ptgs1; Dhfr; Selenof; Mgst3; Akr1a1; Mpo; Apoa4; Hp; Fbln5; Txnrd1	107	104	39	0.36	0.38
1.76e-14	1.1e-13	GO:0005839	c	2	proteasome core complex	16912; 16913; 19166; 19167; 19170; 19171; 19172; 19173; 19175; 19177; 26440; 26441; 26443; 26444; 26445; 26446; 26442	Psma4; Psmb10; Psma5; Psma2; Psma3; Psma1; Psma6; Psma7; Psmb9; Psmb8; Psmb7; Psmb6; Psmb5; Psmb4; Psmb3; Psmb2; Psmb1	21	21	17	0.81	0.81
1.82e-14	2.52e-13	GO:0009055	m	3	electron transfer activity	66052; 66152; 66414; 66445; 66694; 66841; 66885; 66945; 67680; 73046; 73723; 110826; 67530; 110842; 12857; 12858; 12864; 12866; 13058; 13063; 13382; 14782; 50493; 17992; 18984; 22272; 22436; 30926; 12865; 26926; 93692; 227197	Ndufa4; Sh3bgrl3; Dld; Por; Sdha; Sdhc; Sdhb; Etfa; Etfb; Uqcr10; Cycs; Xdh; Ndufs1; Glrx; Gsr; Ndufa12; Etfdh; Uqcrq; Uqcrfs1; Aifm1; Uqcrb; Cox6c; Cox5a; Glrx5; Cyc1; Glrx3; Cybb; Cox4i1; Acadsb; Cox7a1; Cox7a2; Txnrd1	73	73	32	0.44	0.44
1.89e-14	3.63e-13	GO:0055001	b	4	muscle cell development	230709; 68016; 226101; 68760; 233199; 50874; 234214; 77579; 68794; 74244; 108058; 50875; 109272; 12818; 11459; 11464; 11474; 11739; 11790; 11938; 12372; 12373; 12534; 12632; 242702; 13405; 14381; 14775; 51810; 16000; 16412; 16905; 17880; 17906; 17929; 17930; 17996; 18175; 11472; 19084; 20190; 21957; 53817; 21916; 22003; 22138; 22388; 56376; 24131; 69597; 237611; 12845; 59006; 59011; 26903; 30948;…	Actn3; Actn2; Igf1; Pdlim5; Wdr1; Cavin4; Camk2d; Neb; Hnrnpu; Myoz1; Ldb3; Speg; Ttn; Flnc; Ddx39b; Itgb1; Tmod4; Acta1; Tmod1; Atp2a2; Gpx1; Ryr1; Actc1; Tpm1; G6pdx; Lmna; Atg7; Myh10; Myh11; Tnnt3; Casq1; Casq2; Col14a1; Nrap; Klhl41; Myl2; Cfl2; Myoz2; Sorbs2; Zmpste24; Myom3; Myom2; Myom1; Tmod3; Dysf; Prkar1a; Dmd; Stac3; Bin1; Slc25a4; Cdk1; Afg3l2; Mybpc2; Mybpc1; Comp; Synpo2l; Myof	200	200	57	0.29	0.29
2.02e-14	3.84e-13	GO:0042692	b	4	muscle cell differentiation	230709; 68016; 226101; 68760; 233199; 50874; 234214; 77579; 68794; 434246; 74244; 108058; 50875; 109272; 11364; 12818; 11459; 11464; 11474; 11651; 11739; 11790; 11938; 12180; 12301; 12317; 12334; 12367; 12372; 12373; 12387; 12534; 12632; 18569; 242702; 13405; 13433; 14251; 14381; 276770; 14775; 51810; 16000; 16002; 16011; 16412; 16653; 16905; 13660; 17880; 17886; 17906; 17929; 17930; 17996; 18175…	Igf2; Pdlim5; Igf1; Hnrnpu; Ctnnb1; Itgb1; Tmod4; Tmod1; Tmod3; Actc1; Gpx1; Cacybp; Tnnt3; Ehd2; Ehd1; Col14a1; Akt1; Zmpste24; Slc25a4; Afg3l2; Mybpc2; Mybpc1; Actn3; Actn2; Wdr1; Camk2d; Neb; Flot1; Speg; Flnc; Trim72; Ryr1; Mapk14; Syne1; Tgfb1; Ccl8; Klhl41; Myl2; Pdcd4; Sorbs2; Stim1; Cdk1; Ttn; Synpo2l; Myof; Kras; Sod2; Ldb3; Ptbp1; Bin1; Acadm; G6pdx; Atp2a2; Comp; Lmna; Myh10; Myh11; Ca…	387	387	87	0.22	0.22
2.21e-14	4.14e-13	GO:2000145	b	4	regulation of cell motility	16399; 16403; 66824; 67500; 100952; 101540; 68792; 70568; 20901; 11820; 71609; 71660; 72461; 72993; 269951; 72349; 14456; 237542; 74117; 192662; 107589; 50701; 108058; 108101; 108151; 76709; 239528; 338366; 12798; 242608; 11426; 11475; 11486; 11595; 11651; 11674; 11745; 11747; 11754; 11816; 11818; 11826; 11848; 11857; 11881; 12261; 12317; 12333; 12385; 12389; 12520; 12631; 12721; 12822; 12825; 12…	Igf2; Apoe; Cfl1; Lgmn; Cpne3; Apoh; Sdcbp; Igf1; Serpinf1; Itgav; Hrg; Prcp; Iqgap1; Ctsh; Anxa3; Anxa5; Sun2; Map2k1; Cavin1; Lamb1; Col3a1; Rhoa; Gnai2; Mta2; Podn; Efemp1; Thbs4; Mmp9; Rarres2; Thbs1; Akt1; Mapk1; Dag1; Col1a1; Ctnna1; Cav1; Lbp; Rcc2; Sema3d; Coro1c; Elp3; Fubp1; Enpp2; Stat5a; Ptprc; Ccar1; Fbln1; Gas6; Rac2; Dpysl3; Fn1; Rac1; Camk2d; Idh2; Mylk; Ddt; Lgals9; Lgals3; Flna;…	927	926	161	0.17	0.17
2.23e-14	1.35e-13	GO:0098798	c	2	mitochondrial protein complex	66046; 66052; 66108; 66152; 225887; 230075; 66414; 66445; 66495; 66694; 66841; 66916; 66945; 67184; 67273; 68117; 68194; 68197; 68202; 68342; 68349; 68514; 68653; 66075; 69923; 67680; 104130; 224904; 235339; 72039; 76614; 72900; 67003; 110826; 17991; 17993; 75406; 231086; 11949; 11950; 67530; 110842; 12857; 12858; 66218; 67952; 15108; 67130; 17992; 17995; 215999; 68316; 53333; 68375; 22272; 22273…	Micos13; Atp5c1; Ndufc2; Ndufa5; Ndufa2; Apoo; Dlat; Apool; Ndufa9; Suclg2; Suclg1; Timm13; Sdha; Sdhc; Samm50; Immt; Etfa; Chchd3; Hsd17b10; Sdhb; Uqcr10; Tomm22; Hadha; Atp5pb; Ndufs1; Ndufs2; Ndufs3; Ndufs4; Ndufs7; Ndufs8; Ndufa4; Vdac1; Uqcrc2; Micu2; Mccc1; Uqcrc1; Agk; Ndufb9; Ndufb7; Ndufb6; Ndufb5; Ndufb4; Ndufb3; Etfdh; Uqcrq; Etfb; Ndufa8; Uqcrfs1; Uqcrb; Mcu; Ndufv2; Ndufv1; Tomm40; C…	268	266	68	0.25	0.26
2.55e-14	4.7e-13	GO:0009892	b	4	negative regulation of metabolic process	229534; 229663; 66222; 230257; 66824; 230709; 67025; 67040; 67078; 67184; 67397; 67500; 67678; 67738; 67811; 67996; 330177; 68052; 100952; 68197; 67035; 59025; 76983; 66075; 54683; 74326; 230908; 235505; 233489; 100503670; 11625; 266692; 70350; 20901; 234594; 103573; 234699; 11820; 235041; 104009; 71514; 29811; 72183; 66645; 208643; 17685; 72416; 100037258; 105787; 269823; 433759; 54609; 230721; …	Rbm3; Csde1; Cd109; Rbbp7; Nampt; Serpinf1; Serpinf2; Ctbp1; Snta1; Hnrnpa0; Gpx1; Cpne1; Ilf3; Snx3; Snx6; Cirbp; Tigar; Akt1; Dag1; Picalm; Cops2; Ezr; Ptprc; Apoc3; Apoc1; Hnrnpab; Ccar1; Ccar2; Ptrh2; Rbm8a; Alad; Dnajb1; Dnajb4; Serpinh1; Srsf7; Fgfr1; Mvp; Stat3; Stat1; Basp1; Kank2; Ltf; Psmc5; Lama4; Qsox1; Parp1; Srsf10; Eef1a1; Usp47; Pak2; Auh; Tyms; Snd1; Ruvbl2; Ncl; Smarce1; Ago2; P…	2908	2895	392	0.13	0.14
3.15e-14	3.33e-13	GO:0042493	b	3	response to drug	98660; 66661; 66694; 66713; 67041; 22247; 232087; 109689; 69719; 233870; 234214; 103573; 234779; 11898; 71978; 13358; 110391; 105787; 433759; 14456; 237823; 74551; 107589; 74996; 50799; 76709; 76808; 11461; 11464; 11486; 11545; 11668; 11739; 11740; 11757; 11826; 11848; 11928; 11991; 12010; 12317; 12333; 12334; 12359; 12367; 12373; 12385; 12387; 12389; 12495; 12534; 12631; 12842; 12846; 12928; 129…	Igf2; Igf1; Tnc; Ptpn11; Acsl1; Psap; Hnrnpu; Myo6; Ctnnb1; Hnrnpk; Serpinf1; Blmh; Actb; Tcn2; Hnrnpd; Anxa1; Itgb3; Nme1; Actc1; Usp47; Hnrnpa1; Hadha; Gpx1; B2m; Wbp2; Rhoa; Cad; Gnai2; Eef2; Top2b; Pklr; Glrx; Endog; Cat; Mapk3; Septin2; Mapk1; Col1a1; Ctnna1; Pfas; Cav1; Txn2; Tyms; Slc25a1; Rpl18a; Slc25a5; Slc25a4; Cst3; Gas6; Pck2; Dpysl2; Arl6ip5; Ppp2r2a; Mylk; Eno3; Atp1a2; Atp1a1; Lga…	1110	1103	183	0.16	0.17
3.27e-14	4.32e-13	GO:0030020	m	3	extracellular matrix structural constituent conferring tensile strength	69700; 71355; 107581; 665033; 12843; 12814; 12815; 12816; 12819; 12822; 12825; 12826; 12827; 12831; 12832; 12833; 12834; 12835; 12842; 245026; 12818; 12840	Col5a2; Col5a1; Col4a2; Col4a1; Col3a1; Col15a1; Col22a1; Col14a1; Col1a2; Col1a1; Col6a1; Col6a3; Col6a2; Col6a5; Col12a1; Col6a6; Col11a1; Col11a2; Col18a1; Col9a2; Col24a1; Col16a1	36	36	22	0.61	0.61
4e-14	1.75e-13	GO:0008289	m	2	lipid binding	98660; 66592; 66700; 100273; 67804; 67914; 218952; 226101; 101706; 68953; 69178; 69379; 233489; 69710; 266692; 70568; 70804; 67963; 268396; 71911; 66629; 72183; 269523; 269587; 72993; 170625; 14456; 237542; 434246; 74006; 192662; 76303; 76722; 11532; 668218; 11651; 11657; 11687; 11744; 11745; 11746; 11747; 11749; 11750; 11752; 11770; 11772; 11773; 11806; 11808; 11812; 11814; 11816; 11818; 11928; …	Igf1; Cpne3; Cpne1; Apom; Psap; Apoh; Sdcbp; Apoe; Iqgap1; Iqgap2; Anxa1; Anxa3; Anxa2; Anxa5; Anxa4; Anxa7; Anxa6; Anxa8; Tln1; Coq9; Pacsin3; Lamb1; Pacsin2; Plek; Snx3; Snx2; Snx1; Pgrmc2; Snx5; Camp; Pgrmc1; Thbs1; Akt1; Psma1; Manf; Mbl1; Picalm; Hsd11b1; Lbp; Plcb2; Snx12; Snx18; Npc2; Gc; Apoc3; Apoc1; Lamc1; Pitpna; Gas6; Actn2; Atp1a2; Atp1a1; Psmb4; Osbp; Hsd17b10; Trim72; Adh5; Ankfy1;…	757	756	138	0.18	0.18
4.35e-14	1.79e-13	GO:0030234	m	2	enzyme regulator activity	229877; 66824; 67025; 231659; 67941; 67035; 109689; 232201; 59025; 54683; 235505; 69710; 100503670; 11625; 70247; 70719; 11820; 66471; 268396; 71978; 100037258; 269523; 94176; 14456; 12321; 76477; 192662; 12539; 108645; 110854; 29810; 11287; 11651; 11699; 11745; 11757; 11806; 11808; 11812; 11814; 11816; 11818; 11857; 11905; 11933; 12266; 12283; 12306; 12367; 12389; 12406; 224105; 12835; 12995; 13…	Igf2; Apoe; Usp14; Cd109; Apoh; Igf1; Ngp; Serpinf2; Hrg; Hnrnpc; Sec23b; Iqgap1; Csnk2a1; Ctsh; Anxa3; Anxa2; Cstb; Ctsc; Rangap1; Hsp90ab1; Git2; Sec23a; Arap1; Cab39; Akt1; Septin2; Rnh1; Anxa1; Gdi2; Gdi1; Thy1; Cav1; Pcna; Serpina3k; Serpina3n; Dock2; Pzp; Dnajc3; Apoc3; Rap1gds1; Macroh2a1; Cst3; Fbln1; Gas6; Tor1aip1; Rac2; Gnaq; Fn1; Ncf2; Ppp2r2a; Rab6a; Gcn1; Lgals9; Rpl11; Pcolce; Psme…	981	980	167	0.17	0.17
4.4e-14	2.87e-13	GO:0048646	b	2	anatomical structure formation involved in morphogenesis	16403; 66055; 81898; 100952; 68588; 226101; 68760; 101540; 68792; 233199; 235505; 50874; 234594; 121021; 77579; 72461; 433759; 99683; 270685; 56213; 239528; 50875; 338366; 109272; 56456; 109711; 11426; 11459; 11464; 11486; 11651; 11668; 11745; 11818; 11826; 11848; 12266; 12306; 12334; 12372; 12373; 12387; 12389; 12490; 12527; 12540; 12631; 12632; 12643; 12796; 12814; 12816; 12822; 12824; 12826; 1…	Igf2; Mia3; Cd109; Apoh; Ctnnb1; Mapk14; Ngp; Cnot1; Prcp; Ctsh; Tmod4; Anxa3; Anxa2; Tmod1; Tmod3; Tnmd; Actc1; Fap; Cd34; Map2k1; Gpx1; Myoz2; Prkd2; Matr3; Rhoa; Ptpn11; Tnnt3; Ehd2; Ehd1; Thbs4; Camp; Thbs2; Myom1; Thbs1; Akt1; Mapk1; Stk4; Dag1; Col1a1; Nfix; Vasp; Cav1; Ldb3; Mmp2; Enpp2; Mybpc2; Mybpc1; Serpinf1; Actn2; Actn1; Fn1; Ism1; Neb; Flot1; Lgals3; Flna; Clic4; Hrg; Dcn; Cspg4; Cd…	1165	1163	190	0.16	0.16
4.52e-14	3.56e-13	GO:0005912	c	3	adherens junction	16399; 16403; 67399; 218952; 233335; 234214; 70568; 104444; 72333; 74117; 241431; 110829; 76709; 109620; 109711; 11461; 11749; 11938; 12334; 12385; 12387; 12388; 12389; 13138; 13346; 13383; 13589; 13209; 14026; 14248; 14251; 18810; 15162; 29875; 170736; 16202; 16404; 16410; 16412; 16414; 16415; 16416; 16796; 13836; 17698; 17886; 17988; 18175; 11472; 18826; 19045; 19264; 19684; 118449; 20163; 2041…	Actn2; Actn1; Pdlim7; Cpne3; Vcl; Dsp; Sdcbp; Ctnnb1; Msn; Capn2; Ctnnd1; Itgb2l; Hck; Actb; Rsu1; Actr3; Iqgap1; Map2k1; Itgb1; Itgb3; Itgb2; Atp2a2; Anxa6; Arpc2; Tln2; Epha2; Itgav; Tln1; Ddx6; Rexo2; Plec; Arhgef7; Parvb; Ndrg1; Tns1; Itgbl1; Lims1; Srp68; Rdx; Evl; Sh3kbp1; Add1; Sptan1; Des; Ilk; Vasp; Nrap; Fermt2; Mapk3; Lcp1; Tjp1; Flii; Dag1; Sorbs1; Sorbs2; Ctnna1; Gsn; Cav1; Dlg1; Syn…	320	320	76	0.24	0.24
5.17e-14	9.42e-13	GO:0007005	b	4	mitochondrion organization	66046; 66108; 66152; 225887; 230075; 66437; 66495; 66592; 66629; 66824; 66916; 67184; 67273; 67391; 67811; 67844; 68117; 68194; 68197; 68202; 68342; 68653; 66075; 69923; 104130; 224904; 208643; 76614; 105787; 74006; 74142; 74244; 67003; 67006; 17991; 17993; 75406; 29810; 11545; 11632; 11651; 11739; 11740; 11757; 11937; 67530; 12034; 12539; 12865; 12866; 13179; 66218; 14466; 14467; 67952; 14630; 1…	Igf1; Mtch2; Apoo; Acaa2; Sod2; Gpx1; Hmgcl; Mmp9; Tigar; Aip; Akt1; Apool; Uqcrb; Nipsnap2; Slc25a5; Slc25a4; Afg3l2; Ssbp1; Ccar2; Fundc2; Poldip2; Timm13; Pycard; Stat3; Immt; Dcn; Hsd17b10; Uqcr10; Letm1; Cisd2; Man2a1; Fis1; Ndufa10; Park7; Ndufa11; Agk; Tomm22; Cox7a1; Mup3; Ywhaz; Tomm40; Hk2; Parp1; Samm50; Ndufa5; Ndufa2; Ndufa8; Ndufa9; Dnm1l; Chchd3; Lonp1; Atp2a1; Hspa4; Pnp; Golph3; …	468	468	98	0.21	0.21
5.25e-14	1.77e-12	GO:0002020	m	4	protease binding	66700; 66824; 68891; 269523; 50701; 75406; 109552; 12843; 11674; 11905; 12306; 12367; 12825; 12842; 13010; 13014; 13202; 14082; 14089; 14251; 14268; 15530; 16410; 16412; 16416; 16819; 16971; 17194; 17319; 18816; 19156; 216440; 20190; 20701; 20702; 20703; 20704; 20866; 21858; 22138; 22371; 57320; 12845; 15510; 30948	Elane; Casp3; Fn1; Serpinf2; Psap; Ddt; Vcp; Serpina1c; Flot1; Serpina1d; Fadd; Pycard; Bin1; Itgb1; Itgb3; Anxa2; Cstb; Comp; Fap; Hspg2; Itgav; Ndufs7; Chmp3; Col3a1; Os9; Lcn2; Park7; Sri; Cd177; Hspd1; Lrp1; Col1a2; Col1a1; Aldoa; Stim1; Mif; Mbl1; Serpina1e; Serpina1b; Timp2; Serpinc1; Ryr1; Ttn; Cst3; Vwf	138	138	45	0.33	0.33
5.29e-14	5.57e-13	GO:0005634	c	4	nucleus	98386; 229534; 54563; 66997; 21917; 66046; 66054; 66055; 66071; 66108; 66180; 230075; 66317; 66385; 66395; 230257; 66480; 66585; 66588; 66592; 66656; 66661; 66713; 66824; 230709; 66945; 67025; 67039; 67040; 67041; 67089; 67097; 67160; 67184; 100088; 67332; 67399; 81898; 67460; 231329; 67500; 67628; 67673; 67678; 67738; 67781; 67811; 67812; 67838; 11308; 67870; 67891; 67897; 67923; 67941; 67955; 6…	Tsn; Pabpn1; Rbm3; Cand1; Cpne3; Cmpk1; Cpne1; Rbbp7; Nampt; Rbbp4; Hcfc1; Spryd4; Ctbp1; Isoc2a; Hnrnpa3; Hnrnpa0; Hnrnpa1; Prpf40a; Gpx1; Gpx4; Macrod1; Cacybp; Wbp2; Rbm39; Ilf3; Ilf2; Ivd; Nsun2; Snx6; Arap1; Cirbp; Tgfb1; Endog; Rbmx; Akt1; Dag1; Pdxk; Get3; Picalm; Hsd11b1; Cdc5l; Cops2; Spr; Cpt2; Cops6; Ezr; Cops5; Eci2; Sf3a1; Sf3a3; Hnrnpab; Ccar1; Ccar2; Ipo5; Shmt2; Khsrp; Rbm8a; Tsfm…	6924	6916	810	0.12	0.12
5.33e-14	9.59e-13	GO:0030239	b	4	myofibril assembly	68016; 68760; 233199; 50874; 77579; 50875; 109272; 11459; 11464; 12372; 12373; 12632; 242702; 16412; 17880; 17906; 17929; 17930; 17996; 18175; 11472; 19084; 21957; 21916; 22003; 22138; 22388; 24131; 59006; 59011; 228003	Actn2; Ttn; Wdr1; Cavin4; Neb; Ldb3; Itgb1; Tmod4; Acta1; Tmod1; Tmod3; Actc1; Tpm1; Mybpc2; Myh10; Myh11; Tnnt3; Casq1; Casq2; Nrap; Klhl41; Myl2; Cfl2; Myoz2; Myoz1; Myom3; Myom2; Myom1; Prkar1a; Mybpc1; Synpo2l	71	71	31	0.44	0.44
5.39e-14	5.57e-13	GO:0031981	c	4	nuclear lumen	98386; 66997; 66046; 66054; 66071; 66108; 66180; 230075; 66317; 66585; 66588; 66656; 66661; 66824; 66945; 67025; 67039; 67040; 67041; 67097; 67184; 100088; 67332; 81898; 67460; 231329; 67628; 67673; 67738; 67781; 67897; 67923; 67959; 67996; 231889; 68052; 625249; 67035; 68219; 98758; 68263; 68278; 68349; 218952; 68598; 68655; 68693; 68760; 101540; 68879; 101706; 68981; 69116; 232989; 233016; 3314…	Pabpn1; Rbm3; Cand1; Cpne3; Cmpk1; Cpne1; Rbbp7; Nampt; Rbbp4; Ctbp1; Hnrnpa3; Hnrnpa0; Hnrnpa1; Prpf40a; Gpx4; Macrod1; Cacybp; Wbp2; Rbm39; Ilf3; Ilf2; Arap1; Cirbp; Plrg1; Scp2; Rbmx; Dag1; Get3; Cdc5l; Spr; Cpt2; Cops6; Ezr; Cops5; Eci2; Sf3a1; Sf3a3; Hnrnpab; Ipo7; Ccar2; Ipo5; Rbm8a; Hck; Pdha1; Snrpd3; Psmb10; Skap2; Dnajb1; Prmt1; Dnajb4; Baz1b; Capg; Fgfr1; Stat3; Stat1; Basp1; Flii; Sor…	3826	3821	491	0.13	0.13
5.51e-14	9.8e-13	GO:0043085	b	4	positive regulation of catalytic activity	16403; 229877; 66437; 66824; 67184; 67397; 67628; 231659; 67838; 11308; 67941; 68016; 330177; 16801; 68097; 67035; 232201; 101540; 233489; 69710; 100503670; 70719; 121021; 11820; 268396; 17685; 269523; 73137; 170625; 94176; 106344; 14456; 237542; 76477; 192662; 110829; 109689; 11651; 11806; 11808; 11816; 11818; 11843; 11848; 11857; 11933; 11991; 12283; 12367; 12387; 12389; 12461; 12464; 12520; 12…	Igf2; Pabpn1; Apoe; Mtch2; Lgmn; Msh2; Acsl1; Psap; Hnrnpu; Apoh; Ctnnb1; Igf1; Arf4; Hnrnpd; Iqgap1; Ctsh; Itgb3; Vav1; Eef1a2; Rangap1; Hsp90ab1; Tcp1; Git2; Dkc1; Arhgdib; Rhoa; Gnai2; Gnai3; Sec23a; Arap1; Prrc1; Cab39; Tigar; Thbs1; Akt1; Mapk1; Dag1; Gdi2; Gdi1; Picalm; Cav1; Pcna; Rcc2; Dnajc9; Coro1c; Dock2; Snx18; Park7; Ppp2ca; Ptprc; Hnrnpa2b1; Rap1gds1; Ssbp1; Fbln1; Gas6; Tor1aip1; G…	1312	1312	208	0.16	0.16
8.64e-14	1.52e-12	GO:0016052	b	4	carbohydrate catabolic process	232449; 72157; 72141; 105787; 17939; 12655; 11474; 11674; 110006; 110078; 77559; 12183; 78830; 13808; 14433; 14555; 14571; 14635; 15212; 15275; 15277; 15289; 15483; 16000; 16828; 17319; 18293; 18641; 18642; 18648; 18655; 18746; 18770; 19045; 19046; 19309; 20322; 20848; 21991; 56012; 56421; 56428; 319801; 58810; 212032; 110095	Actn3; Igf1; Galk1; Hexb; Pgm1; Prkaa1; Mif; Tpi1; Eno3; Adpgk; Mtch2; Pygm; Sord; Pgam2; Pgam1; Hsd11b1; Slc25a12; Pklr; Ogdh; Agl; Stat3; Tigar; Gapdh; Pfkp; Pygb; Pfkl; Gpd1; Gpd2; Aldoa; Pygl; Ldha; Gusb; Chil3; Ppp1cb; Bpgm; Ppp1ca; Hk2; Hk3; Hmgb1; Hk1; Pfkm; Akr1a1; Naga; Pkm; Dera; Pgk1	145	145	46	0.32	0.32
9.51e-14	5.59e-13	GO:0044420	c	2	extracellular matrix component	100952; 268977; 50530; 76293; 12843; 11595; 12814; 12816; 12824; 12825; 12826; 12827; 12831; 12832; 12842; 23876; 13602; 14114; 14119; 16777; 16779; 17022; 21923; 226519; 14118	Lum; Ltbp1; Col5a2; Mfap5; Col5a1; Col4a2; Col4a1; Lamb1; Col3a1; Lamb2; Col2a1; Emilin1; Fbn2; Fbn1; Col1a2; Tnc; Col1a1; Mfap4; Col12a1; Col11a1; Acan; Sparcl1; Fbln1; Lamc1; Fbln5	48	48	25	0.52	0.52
9.51e-14	7.27e-13	GO:0031672	c	3	A band	66480; 67891; 233199; 76469; 109272; 11674; 11733; 11937; 12955; 242702; 319195; 15507; 17879; 17882; 17897; 17906; 17929; 17930; 17931; 19988; 19989; 20742; 22138; 380698; 228003	Cryab; Rpl15; Rpl17; Atp2a1; Cmya5; Ppp1r12a; Ttn; Obscn; Myh2; Rpl6; Rpl7; Rpl4; Klhl41; Myl2; Myl3; Aldoa; Sptbn1; Myom3; Myom2; Myom1; Myh1; Hspb1; Ank1; Mybpc2; Mybpc1	48	48	25	0.52	0.52
1.09e-13	1.13e-12	GO:0006099	b	3	tricarboxylic acid cycle	66052; 66945; 67834; 68263; 67680; 235339; 170718; 12974; 269951; 78920; 11429; 15926; 17448; 17449; 18293; 18597; 56451; 20916; 20917; 15929	Idh3a; Ogdh; Idh3b; Pdha1; Idh3g; Idh2; Idh1; Sucla2; Suclg2; Cs; Dlat; Aco2; Mdh1; Dlst; Sdha; Sdhc; Sdhb; Suclg1; Pdhb; Mdh2	31	31	20	0.65	0.65
1.18e-13	1.21e-12	GO:1901360	b	3	organic cyclic compound metabolic process	98386; 16403; 229534; 229663; 229665; 98660; 21917; 66052; 66055; 140781; 66152; 225887; 230075; 66395; 230257; 66414; 66445; 66585; 66588; 66590; 66592; 66656; 66694; 66713; 66824; 230709; 66885; 66945; 67025; 67039; 67040; 67054; 67089; 67115; 67184; 109778; 20088; 67273; 67332; 100198; 81898; 231329; 67500; 14635; 67673; 67678; 67738; 67781; 231659; 67834; 67838; 67870; 67897; 67914; 67923; 22…	Tsn; Pabpn1; Rbm3; Csde1; Cand1; Cmpk1; Rbbp7; Nampt; Rbbp4; Serpinf2; Ctbp1; Pdlim1; Hnrnpa3; Usp47; Hnrnpa1; Prpf40a; Gfus; Coq9; Macrod1; Cacybp; Wbp2; Rbm39; Ilf3; Ilf2; Snx3; Nsun2; Snx6; Arap1; Hmgcl; Cirbp; Plrg1; Endog; Rbmx; Akt1; Gmds; Rrm1; Col1a1; Uqcrb; Picalm; Hsd11b1; Cdc5l; Sost; Bpgm; Cops2; Spr; Fubp1; Ezr; Cops5; Gc; Sf3a1; Sf3a3; Hnrnpab; Ccar1; Ccar2; Ddb1; Shmt2; Pck2; Rpa1;…	5656	5640	679	0.12	0.12
1.23e-13	2.14e-12	GO:0097237	b	4	cellular response to toxic substance	67305; 625249; 54683; 11758; 105787; 76263; 11461; 11532; 70564; 11757; 11808; 11816; 11826; 12333; 12359; 12534; 18477; 12631; 13010; 13058; 13361; 13430; 23876; 13804; 13861; 13885; 14694; 14775; 14778; 14782; 14863; 14866; 14870; 14873; 15368; 15382; 15439; 66447; 16819; 16952; 17523; 50493; 18753; 19156; 19224; 20201; 20202; 53381; 20655; 21672; 21974; 68015; 55938; 56426; 57320; 20656; 20657…	Apoe; Sod2; Sod3; Sod1; Prkcd; Apom; Hmox1; Prkaa1; Esd; Capn1; Actb; Top2b; Anxa1; Trap1; Adh5; Mgst3; Prdx6; Prdx5; Hnrnpa1; Prdx3; Prdx2; Prdx1; Gpx1; Gpx3; Gpx4; Gpx7; Prxl2a; Pdcd10; Prdx4; Park7; S100a8; Gsto1; Gsr; Epx; Aqp1; Psap; Gstm2; Glrx; Endog; Gstm5; Cat; Gstp1; S100a9; Ptgs1; Cfl1; Dnm2; Aifm1; Gstk1; Lcn2; Rps3; Dhfr; Hk3; Selenof; Cybb; Cdk1; Akr1a1; Mpo; Apoa4; Cst3; Txnrd1; Hp…	247	244	63	0.26	0.26
1.34e-13	5.23e-13	GO:0005200	m	2	structural constituent of cytoskeleton	66713; 68089; 233199; 233335; 102866; 74117; 76709; 109272; 11461; 13346; 18810; 17929; 17930; 20741; 20742; 53857; 545486; 21894; 22003; 22004; 22138; 22145; 22146; 22151; 22154; 227613; 22352; 56378; 67771; 11867; 70549	Pls3; Tubb5; Arpc5; Tubb2a; Tuba4a; Actb; Arpc4; Actr3; Actr2; Vim; Tuba8; Tuba1c; Arpc2; Tln2; Tpm2; Tpm1; Tln1; Plec; Ttn; Des; Sptbn1; Myom2; Myom1; Synm; Tubb4b; Sptb; Tubb1; Arpc3; Mybpc2; Mybpc1; Arpc1b	73	73	31	0.42	0.42
1.49e-13	9.39e-13	GO:0051235	b	2	maintenance of location	234779; 71912; 66629; 268977; 237542; 108058; 50527; 76757; 109552; 11651; 11657; 11747; 11749; 11776; 11806; 11816; 11937; 12266; 12372; 12373; 12389; 12721; 12944; 13138; 13367; 13405; 14061; 14119; 14225; 14319; 14421; 14828; 14873; 15170; 15211; 15212; 15275; 15277; 51810; 16410; 16416; 16819; 16852; 16854; 16859; 13660; 17842; 18472; 18605; 18643; 18854; 19230; 19264; 19387; 19414; 216440; 2…	Trdn; Apoe; Mup3; Camk2d; Pfn1; Hexb; Hnrnpu; Ero1a; Jph2; Lgals9; Coro1a; Flna; Lgals3; Dmd; Lgals1; Enpp1; Os9; Tgfb1; Itgb3; Hspa5; Anxa5; Atp2a1; Ltbp1; Anxa6; Ryr1; Golph3; Letm1; Rangap1; Itgav; Tln1; Ywhab; Plcg2; Mup20; Fkbp1a; C3; Syne1; Hexa; Gsn; Crp; Gsto1; Casq1; Diaph1; Ehd1; Casq2; Park7; Sri; Fbn2; Tgfb2; Dysf; Tln2; Akt1; Osbpl8; Twf2; Dag1; Abhd5; Fbn1; Thy1; Cav1; Twf1; F2; Lcn…	340	340	78	0.23	0.23
1.78e-13	6.56e-13	GO:0016853	m	2	isomerase activity	66681; 67738; 67870; 72157; 104009; 76299; 268373; 71853; 72599; 12183; 105245; 110854; 50527; 11364; 11687; 12304; 13177; 13202; 14225; 14227; 14228; 14230; 14827; 15488; 16416; 17319; 18453; 18648; 51798; 19035; 19038; 19223; 19386; 19895; 21969; 21973; 21974; 21991; 22122; 56012; 56351; 26384; 27055; 245474; 30795; 338355; 23986	Dkc1; P4hb; Enoph1; Pgm1; Pgm2; Ddt; Ptpa; Erp44; Mif; Ppid; Txndc5; Acadm; Ppia; Top2a; Itgb3; Pdia6; Pdia5; Pdia4; Pdia3; Eci1; Ppib; Ech1; Gfus; Pgam2; Fkbp1a; Ppic; Ranbp2; Gnpda1; Pgam1; Ptgis; Rpia; Ero1a; Hsd17b4; Top2b; Fkbp15; Fkbp10; Bpgm; Ptges3; Qsox1; Tpi1; Top1; Fkbp4; Eci2; Alox15; Fkbp2; Fkbp3; Fkbp9	153	153	47	0.31	0.31
1.84e-13	1.84e-12	GO:0043005	c	4	neuron projection	98660; 329278; 67166; 11308; 67972; 246221; 101706; 233016; 74326; 233489; 69654; 69719; 102866; 70350; 234214; 11820; 235072; 104027; 70025; 11898; 71514; 29811; 77579; 72333; 268977; 110391; 105787; 73046; 433759; 270058; 170625; 74244; 108058; 75406; 76709; 239528; 75705; 29810; 109552; 109624; 11364; 109689; 109711; 11461; 11486; 11595; 11636; 11689; 11733; 11745; 11747; 110078; 11776; 11816;…	Capzb; Apoe; Rbm3; Map4; Pdlim5; Nefm; Hnrnpr; Hnrnpu; Myo6; Ctnnb1; Glrx5; Hnrnpk; Serpinf1; Actb; Iqgap1; Itgb1; Rab21; Anxa3; Anxa5; Hcfc1; Pfn1; Arl8b; Hnrnpa3; Arhgef7; Khsrp; Rangap1; Hsp90ab1; Sfpq; Git2; Caprin1; Cacybp; Atp6v0d1; Gnai2; Arl3; Ap3b1; Snx1; Gsto1; Pgrmc1; Nap1l1; Glrx; Nap1l4; Ywhae; Pygb; Mapk1; Septin2; Dag1; Septin6; Septin7; Septin8; Blvrb; Gdi1; Thy1; Picalm; Cad; Txn…	1581	1578	238	0.15	0.15
1.87e-13	3.2e-12	GO:0010810	b	4	regulation of cell-substrate adhesion	16403; 67896; 100952; 72349; 74199; 107581; 110829; 76709; 11426; 11687; 11806; 11848; 12261; 12317; 12540; 12631; 12842; 12928; 12929; 13138; 13405; 13430; 14114; 14115; 14268; 407800; 29875; 50706; 16202; 16412; 16416; 16852; 16971; 18073; 18606; 18708; 18815; 19353; 19354; 19877; 20163; 20194; 380924; 20750; 20874; 21825; 21838; 22288; 22370; 56348; 320712; 23790; 60595; 192176; 94175; 94214; …	Rac2; Pik3r1; Fn1; Rac1; Calr; Dnm2; Ecm2; Vtn; Coro1c; Abi3bp; Flna; Lgals1; Rsu1; Iqgap1; Dusp3; Itgb1; Itgb3; Lrp1; Arpc2; Actn4; Nid1; Plg; Lims1; Spp1; Olfm4; S100a10; Rhoa; Hsd17b12; Dmd; Spock2; Emilin1; Ccdc80; Ilk; C1qbp; Rock1; Postn; Slk; Utrn; Dag1; Cfl1; Col1a1; Crk; Thbs1; Fbln1; Rcc2; Thy1; Crkl; Macf1; Enpp2; Itga6; Alox15; Vit; Hrg; Fbln2; Col16a1; Apoa1; Cdc42	210	210	57	0.27	0.27
2.07e-13	1.27e-12	GO:0009058	b	2	biosynthetic process	98386; 16403; 229534; 229665; 21917; 66108; 66180; 66445; 66475; 66480; 66588; 66590; 66592; 66656; 66713; 66824; 230709; 67025; 67040; 67054; 67078; 67089; 67115; 67160; 67184; 67186; 20088; 67426; 67427; 231329; 67500; 14635; 67671; 67673; 67738; 67781; 231659; 67870; 67891; 67914; 67923; 67941; 22247; 231889; 68052; 100952; 68197; 67035; 232087; 68263; 246221; 109689; 232449; 68738; 66075; 101…	Rbm3; Cand1; Cmpk1; Rbbp7; Nampt; Rbbp4; Man2a1; Serpinf2; Ctbp1; Usp47; Plod2; Gfus; Coq9; Cacybp; Wbp2; Coq6; Rbm39; Ilf3; Ilf2; Snx3; Asah1; Arap1; Hmgcl; Cirbp; Pgam1; Scp2; Rbmx; Gys1; Akt1; Gmds; Rrm1; Col1a1; Picalm; Hsd11b1; Cdc5l; Sost; Bpgm; Cops2; Spr; Fubp1; Ezr; Cops5; Ptprc; Apoc3; Apoc1; Hnrnpab; Ccar1; Ccar2; Shmt2; Pck2; Rbm8a; Hexa; Hexb; Etf1; Fasn; Hck; Loxl3; Spta1; Pdha1; Al…	5553	5537	667	0.12	0.12
2.27e-13	3.83e-12	GO:1903829	b	4	positive regulation of cellular protein localization	66397; 66437; 67628; 101706; 230908; 70572; 269587; 105787; 14456; 74117; 12488; 76709; 29810; 108989; 11545; 11651; 12461; 12462; 12464; 12465; 12466; 12468; 12469; 12534; 12540; 12631; 13191; 13383; 13822; 13830; 14061; 14694; 15163; 15387; 29875; 15516; 15519; 16000; 16412; 16573; 76936; 16854; 16971; 13666; 13836; 17698; 18148; 18226; 18708; 18753; 18854; 19684; 20224; 20411; 53328; 20742; 21…	Tsg101; Igf1; Pik3r1; Kif5b; Prkaa1; Parp1; Lgals3; Hnrnpk; Hnrnpm; Ezr; Hcls1; Flna; Actr3; Iqgap1; Ywhae; Itgb1; Tgfb1; Tgfb2; Epb41l2; Arpc2; Eif2ak3; Epha2; Prkcd; Ap2b1; Hsp90ab1; Stom; Tcp1; Fis1; Anp32b; Dkc1; Pdcd10; Sar1a; Sar1b; Msn; Tardbp; Bag3; Rdx; Rhog; Pgrmc1; Park7; Mapk14; F2; Cd2ap; Akt1; Lrp1; Tpr; Cfl1; Cdc42; Sorbs1; Trim28; Epb41; Cct6a; Sptbn1; Rack1; Dlg1; Cct8; Dctn1; Nu…	310	310	73	0.24	0.24
2.28e-13	2.31e-12	GO:0006413	b	3	translational initiation	66085; 66235; 54709; 208643; 100037258; 68995; 73830; 67204; 239528; 75705; 108989; 13205; 13665; 13669; 13681; 13682; 13690; 14151; 14265; 68135; 16898; 13666; 17973; 18148; 20218; 20918; 26905; 217869; 22121; 55944; 56347; 24015; 53356; 223691; 27979; 224742; 226982; 16341; 98221; 229317	Abcf1; Khdrbs1; Eif2a; Npm1; Eif2s2; Ddx3x; Nck1; Eif2ak3; Eif1ax; Eif4g2; Eif2s1; Eif3b; Eif4b; Eif3h; Eif3i; Eif3k; Eif3l; Eif3m; Eif3a; Eif4g1; Eif3c; Eif3d; Eif5; Eif3f; Eif3g; Rpl13a; Eif1; Tpr; Eif3e; Eif2s3x; Fmr1; Abce1; Eif4a1; Eif4a2; Mcts1; Dnajc3; Ago2; Eif5b; Fech; Rps2	118	117	40	0.34	0.34
2.3e-13	3.84e-12	GO:0000302	b	4	response to reactive oxygen species	54683; 11758; 105787; 74244; 11486; 11545; 11651; 11757; 11808; 11826; 11991; 12229; 12333; 12334; 12359; 12367; 12534; 18477; 12631; 12842; 12928; 12955; 13010; 13361; 13430; 23876; 13629; 13804; 14694; 14775; 14870; 15368; 15439; 16410; 16819; 16881; 16952; 17189; 17390; 17395; 17523; 17969; 18753; 19156; 20655; 21672; 21825; 21974; 22003; 68015; 56426; 57320; 20656; 20657; 26413; 26417; 20533;…	Sod2; Casp3; Tpm1; Sod1; Dnm2; Cryab; Prkaa1; Itgav; Capn2; Capn1; Ada; Hnrnpd; Mb; Sod3; Anxa1; Aifm1; Trap1; Hp; Prdx6; Prdx5; Lcn2; Prdx3; Prdx2; Prdx1; Gpx1; Lig1; Mmp9; Pdcd10; Mmp2; Eef2; Top2b; Ncf1; Aqp1; Hmox1; Park7; Glrx; Endog; Prkcd; Cat; Akt1; Gstp1; Mapk1; Rps3; Cfl1; Col1a1; Crk; Thbs1; Psap; Mapk3; Dhfr; Hk3; Hspd1; Parp1; Cdk1; Slc4a1; Atg7; Mpo; Apoa4; Cst3; Fbln5; Btk; Rack1	241	241	62	0.26	0.26
2.32e-13	3.84e-12	GO:0046434	b	4	organophosphate catabolic process	66681; 232449; 11758; 110074; 234779; 70025; 72141; 110446; 269523; 105787; 71207; 50773; 11474; 11486; 11674; 11812; 12183; 12495; 12496; 78830; 13808; 14433; 14555; 14571; 14635; 15254; 15275; 15277; 15450; 15926; 16000; 16434; 16828; 17319; 17969; 17970; 18293; 18605; 18606; 18641; 18642; 18648; 18655; 18746; 18753; 18770; 18979; 20848; 21991; 55980; 56012; 56045; 56421; 56428; 319801; 212032;…	Actn3; Igf1; Entpd2; Entpd1; Pklr; Enpp2; Idh1; Ogdh; Pgm2; Mif; Vcp; Acat1; Tpi1; Eno3; Adpgk; Ada; Dut; Galk1; Prdx6; Pon1; Plcg2; Pgam2; Pgam1; Slc25a12; Ncf2; Ncf1; Stat3; Tigar; Mtch2; Gapdh; Abhd12; Prkcd; Itpa; Pfkl; Gpd1; Prkaa1; Gpd2; Aldoa; Pfkp; Ldha; Lipc; Samhd1; Bpgm; Hk2; Hk3; Nt5c; Hk1; Nudt4; Pfkm; Enpp1; Impa1; Apoc1; Acot7; Pkm; Hint1; Dera; Pgk1	211	211	57	0.27	0.27
2.67e-13	1.52e-12	GO:0070161	c	2	anchoring junction	16399; 16403; 67399; 218952; 233335; 234214; 70568; 104444; 72333; 74117; 241431; 110829; 76709; 109620; 109711; 11461; 11749; 11938; 12334; 12385; 12387; 12388; 12389; 13138; 13346; 13383; 13589; 13209; 14026; 14248; 14251; 18810; 15162; 29875; 170736; 16202; 16404; 16410; 16412; 16414; 16415; 16416; 16796; 13836; 17698; 17886; 17988; 18175; 11472; 18826; 19045; 19264; 19684; 118449; 20163; 2041…	Actn2; Actn1; Pdlim7; Cpne3; Vcl; Dsp; Sdcbp; Ctnnb1; Msn; Capn2; Ctnnd1; Uba1; Itgb2l; Hck; Actb; Rsu1; Actr3; Iqgap1; Map2k1; Itgb1; Itgb3; Itgb2; Atp2a2; Anxa6; Arpc2; Tln2; Epha2; Itgav; Tln1; Ddx6; Rexo2; Plec; Arhgef7; Parvb; Ndrg1; Tns1; Itgbl1; Lims1; Srp68; Rdx; Evl; Sh3kbp1; Add1; Sptan1; Des; Ilk; Vasp; Nrap; Fermt2; Mapk3; Lcp1; Tjp1; Flii; Dag1; Sorbs1; Sorbs2; Ctnna1; Gsn; Cav1; Dlg…	337	337	77	0.23	0.23
2.75e-13	3.46e-12	GO:0008233	m	3	peptidase activity	66054; 66514; 66624; 66824; 230709; 66901; 226090; 59025; 66085; 11537; 69617; 266692; 70247; 224897; 235606; 66615; 72461; 74142; 170750; 67003; 107260; 74616; 74617; 50701; 74996; 56213; 75221; 77794; 240028; 76687; 226243; 11568; 12153; 12333; 12334; 12336; 12367; 13035; 12751; 12873; 12876; 13030; 13032; 13033; 13036; 13038; 13039; 13040; 14058; 14061; 14068; 14071; 14089; 14479; 14827; 80898…	Sec11a; Lgmn; Cpne1; Usp5; Usp7; Blmh; Prcp; Xpnpep1; Ctsh; Plg; Ctsk; Ctsl; Spcs2; Spcs3; Ctsa; Usp47; Ctsc; Ctsd; Ctsg; Atg4b; Ctsz; Psmd1; Ctss; Otub1; Tpp1; Tpp2; F2; Ncstn; Psma2; Psma3; Psma1; Psma6; Psma7; Psma4; Psma5; Npepps; Zmpste24; Cfd; Cops4; Cops5; Mcpt4; Afg3l2; Cndp2; Psmb9; Psmb8; Psmb7; Psmb6; Psmb5; Psmb4; Psmb3; Psmb2; Psmb1; Psmb10; Hp; Scpep1; Aebp1; Anpep; Lnpep; Lap3; Cpx…	673	669	124	0.18	0.19
2.98e-13	2.94e-12	GO:0006575	b	3	cellular modified amino acid metabolic process	66071; 67870; 625249; 11898; 270685; 66881; 108037; 108147; 50527; 56752; 76263; 76722; 11363; 11364; 12715; 12908; 13361; 14381; 14450; 14630; 14651; 14775; 14778; 14782; 14862; 14863; 14866; 14870; 15450; 15926; 13666; 18451; 18452; 18453; 18537; 18984; 53381; 20655; 54381; 22171; 56369; 56693; 57320; 20656; 109801; 108156; 26432; 26433; 76192	Crat; Atic; Sod2; Sod1; Ckmt2; Por; Idh1; Enoph1; Ero1a; Tyms; Gsr; Aldh9a1; Acadl; Acadm; G6pdx; Apip; Pcyox1; Ass1; Eif2ak3; Prdx4; Plod2; Gpx1; Ckm; Gpx3; Gpx4; Plod3; P4hb; Ethe1; Crtap; Gclm; Hagh; Gstm1; Gstm2; Mthfd1l; Gstm5; Abhd12; P4ha2; Gstp1; P4ha1; Cpq; Gstk1; Lipc; Mthfd1; Dhfr; Pcmt1; Park7; Glo1; Gart; Shmt2	167	166	49	0.29	0.3
3e-13	2.94e-12	GO:0006790	b	3	sulfur compound metabolic process	66071; 66885; 67870; 625249; 232087; 68263; 246221; 68738; 70456; 70025; 104112; 104158; 235339; 71738; 236539; 110446; 66881; 108645; 76263; 171210; 12111; 56748; 12846; 12974; 13382; 13433; 13179; 14081; 14104; 14381; 14630; 14651; 78920; 14775; 14778; 14782; 14862; 14863; 14866; 14870; 15356; 15488; 15526; 104184; 15926; 13666; 18293; 18537; 18597; 18605; 52538; 20655; 20850; 22235; 20280; 309…	Pdhx; Sod2; Nfu1; Dld; Dlst; Idh1; Enoph1; Mamdc2; Suclg2; Acat1; Gclm; Fasn; Blmh; Gsr; Acly; Pdhb; Glrx3; Ces1d; Dcn; Gpx1; Pdha1; Mat2a; Mat2b; Pcyox1; Hspa9; Sod1; Comt; G6pdx; Hmgcl; Gpx3; Dlat; Sqor; Gpx4; Sucla2; Park7; Ethe1; Ogdh; Acsl1; Mpc2; Spock2; Hagh; Gstm1; Gstm2; Dnmt1; Scp2; Gstm5; Bgn; Mpst; Phgdh; Glo1; Apip; Hsd17b4; Gstk1; Papss2; Mthfd1; Acaa2; Acss1; Pcmt1; Gstp1; Enpp1; U…	286	286	69	0.24	0.24
3.03e-13	1.8e-12	GO:0019725	b	2	cellular homeostasis	98660; 229877; 66437; 66592; 67041; 67972; 109689; 68514; 68612; 54683; 70456; 11758; 11820; 234779; 104009; 104027; 76299; 71853; 71912; 76614; 72599; 105787; 73046; 14456; 73723; 74244; 105245; 74551; 108058; 50527; 75717; 29810; 76757; 109552; 11674; 11747; 11749; 11750; 11757; 11776; 11814; 11816; 11826; 11927; 11928; 11933; 11937; 11938; 11964; 11972; 242341; 12293; 12304; 12306; 12372; 1237…	Trdn; Apoe; P4hb; Txn2; Erp44; Igf1; Serpinf1; Itgb3; Anxa2; Anxa5; Nme1; Anxa7; Anxa6; C1qtnf3; Gpx1; Atp6v0d2; Atp6v0d1; Gsto1; Atox1; Endog; Ywhae; Mapk3; Mapk1; Tmx1; Tcirg1; Pygm; Cav1; Pcna; Smarcb1; Ppp2ca; Enpp1; Afg3l2; Ptprc; Apoc3; Rap1gds1; Jsrp1; Fth1; Gas6; Pck2; Atp6v1a; Dld; Camk2d; Hexb; Atp1a2; Atp1a1; Lgals1; Cp; Txndc5; Immt; Ryr1; Letm1; Itgav; Plg; Fis1; Mup20; Fkbp1a; Thy1;…	970	970	163	0.17	0.17
3.17e-13	3.07e-12	GO:0090066	b	3	regulation of anatomical structure size	98660; 229877; 66700; 66713; 99571; 66824; 67891; 68089; 233489; 50874; 74117; 74617; 108151; 76709; 50875; 11475; 11651; 11687; 11689; 11750; 11773; 11816; 11826; 11848; 12332; 12333; 12340; 12343; 12345; 12389; 12631; 12632; 12652; 12721; 12934; 12944; 13169; 13383; 13430; 13690; 14026; 14161; 14268; 14381; 14567; 14630; 14775; 14784; 15163; 15516; 15519; 16202; 56193; 16644; 16971; 17390; 1769…	Capzb; Apoe; Nefm; Serpinf2; Iqgap2; Tmod4; Snta1; Tmod1; Anxa7; Vav1; G6pdx; Chmp3; Rhoa; Plek; Akt1; Manf; Gdi1; Picalm; Cav1; Ptgs1; Capg; Sema3d; Ezr; Rap1gds1; Actn2; Dpysl2; Fn1; Rac1; Neb; Atp1a2; Alox5; Scpep1; Pfn1; Gmfg; Vasp; Fgg; Fga; Fgb; Rab21; Plod3; Gmfb; Rdx; Ilk; Gsn; Twf1; Twf2; Tmod3; Alox15; Comp; Sod2; Sod1; Coro1b; Msn; Coro1a; Hcls1; Pycard; Bin1; Hsp90ab1; Lrp1; Wdr1; Arp…	560	560	109	0.19	0.19
3.22e-13	1.86e-12	GO:0048869	b	2	cellular developmental process	98386; 16403; 229534; 230257; 66437; 66713; 230709; 67040; 329278; 16681; 67399; 67628; 67804; 67811; 67838; 67844; 67891; 67996; 68219; 16880; 218952; 68588; 108124; 226101; 76983; 68760; 101706; 331401; 66317; 233199; 68794; 235505; 233489; 69710; 50874; 104776; 266692; 70231; 70248; 17182; 70350; 234214; 70430; 110075; 20901; 234594; 121021; 11820; 234779; 235072; 71355; 104158; 71660; 268373;…	Cand1; Cd109; Nampt; Mapk14; Ywhag; Serpinf1; Man2a1; Serpinf2; Ctbp1; Ndrg2; Prpf40a; Gpx1; B2m; Prxl2a; Cacybp; Cpne1; Snx3; Snx2; Snx1; Arap1; Nap1l1; Tigar; Myom1; Uqcrq; Akt1; Dag1; Col1a1; Picalm; Bpgm; Cops2; Spr; Fubp1; Ezr; Ptprc; Hnrnpab; Pitpna; Pck2; Dpysl2; Dpysl3; Hexa; Hexb; Gp1ba; Dsp; Fasn; Flot1; Krt6a; Grn; Hck; Trim72; Psmb10; Anxa1; Prmt1; Sec24b; Ndrg1; Serpinh1; Ighm; Fgfr1…	4424	4409	549	0.12	0.12
3.36e-13	5.48e-12	GO:0006936	b	4	muscle contraction	98660; 229877; 233199; 140781; 233335; 50874; 71912; 170762; 107589; 108058; 50875; 109272; 109552; 109620; 109624; 11464; 11474; 11475; 11486; 11674; 11749; 11848; 11928; 11937; 11938; 12293; 12372; 12373; 12389; 12652; 242702; 13383; 13405; 13629; 14225; 243912; 15519; 17189; 17879; 17880; 17882; 17883; 17884; 17897; 17901; 17904; 17906; 17929; 17930; 110809; 11472; 19224; 216459; 20190; 21957;…	Actn3; Actn2; Srsf1; Myh11; Camk2d; Comp; Myl1; Mylk; Dsp; Sod1; Atp2a2; Atp1a2; Atp1a1; Ada; Tnni2; Dmd; Myl6b; Bin1; Acta2; Tmod4; Snta1; Myh2; Atp2a1; Tmod3; Anxa6; Ryr1; Actc1; Mb; Tpm2; Tpm1; Myom2; Map2k1; Pgam2; Nup155; Fkbp1a; Rhoa; Cacna2d1; Eef2; Ttn; Flna; Dlg1; Tnnt3; Casq1; Tnnc2; Casq2; Sri; Ptgs1; Myl6; Myh1; Myl2; Myl3; Hsp90aa1; Aldoa; Tmod1; Hspb6; Cav1; Myom3; Myh3; Myom1; Synm…	294	293	70	0.24	0.24
3.72e-13	3.55e-12	GO:0061024	b	3	membrane organization	66397; 66700; 230709; 67184; 68117; 232201; 68581; 226101; 68653; 66075; 68953; 69162; 230908; 233489; 69923; 110379; 234214; 224904; 66629; 77579; 76614; 170625; 94176; 14456; 434246; 106572; 99683; 74006; 74122; 74244; 170762; 140580; 75608; 338366; 76757; 100226; 668218; 11651; 11687; 11739; 11740; 11749; 11750; 11773; 11776; 11816; 11848; 67511; 11938; 12266; 12306; 12389; 12527; 12540; 12721…	Trdn; Sec22b; Apoe; Arhgap25; Apoo; Psap; Acaa2; Mtch2; Itgb1; Itgb2; Anxa7; Anxa6; Sun2; Pacsin3; Chmp3; Rhoa; Zmpste24; Gnai3; Tardbp; Snx3; Ap3b1; Sec23a; Sec23b; Thbs1; Akt1; S100a10; Septin8; Get3; Picalm; Cav1; Lbp; Coro1c; Dock2; Slc25a5; Slc25a4; Afg3l2; Ptprc; Gas6; Tor1aip1; Rac1; Ykt6; Flot1; Dnm1l; Stat3; Snx18; Immt; Tmem43; Trim72; Ankfy1; Letm1; Col5a1; Sec24c; Sec24b; Ndrg1; Ighm;…	785	770	137	0.17	0.18
3.83e-13	4.61e-12	GO:0005543	m	3	phospholipid binding	66592; 66700; 67804; 218952; 226101; 101706; 68953; 69178; 233489; 69710; 266692; 70568; 268396; 71911; 66629; 72183; 269587; 72993; 170625; 14456; 237542; 434246; 76303; 76722; 668218; 11651; 11687; 11744; 11745; 11746; 11747; 11749; 11750; 11752; 11772; 11806; 11808; 11814; 11816; 11818; 12229; 12306; 12631; 13026; 14058; 14719; 15289; 29875; 15481; 18979; 56193; 16952; 17194; 17304; 17755; 179…	Apoe; Cpne3; Cpne1; Apom; Psap; Apoh; Sdcbp; Iqgap1; Iqgap2; Anxa1; Anxa3; Anxa2; Anxa5; Anxa4; Anxa7; Anxa6; Anxa8; Tln1; Picalm; Chmp3; Plek; Snx3; Snx2; Snx1; Snx6; Snx5; Thbs1; Akt1; Mbl1; Pacsin3; Pacsin2; Plcb2; Snx12; Snx18; Apoc3; Pitpna; Gas6; Actn2; Osbp; Trim72; Ankfy1; Pon1; Pfn1; Thy1; Bin2; Ncf1; Ncf4; Sh3pxd2b; F10; Twf1; Twf2; Numa1; Alox15; Plcd1; Apoa4; Apoa1; Hspa8; Ckmt2; Bin1…	428	427	90	0.21	0.21
3.91e-13	3.68e-12	GO:0005975	b	3	carbohydrate metabolic process	66681; 230709; 67078; 100198; 14635; 68263; 232449; 226101; 232714; 72157; 235339; 72141; 105787; 12183; 74091; 74551; 17939; 140858; 12655; 109154; 11364; 11474; 11651; 11674; 110006; 11771; 110078; 110208; 77559; 12974; 269951; 78830; 13808; 14376; 14381; 14433; 14555; 14571; 14651; 14718; 14873; 14936; 15211; 15212; 15275; 15277; 15289; 15483; 15926; 16000; 16002; 16009; 16010; 16011; 81799; 5…	Igf2; Igf1; Gpd1; Mtch2; Mogs; Adpgk; Nans; C1qtnf3; G6pdx; Zmpste24; Plek; Pklr; Ogdh; Gsto1; Tigar; Gys1; Akt1; Pygb; Mdh2; Mdh1; Pygl; Pygm; Hsd11b1; Bpgm; Ptges3; Enpp1; Naga; Glo1; Nagk; Dera; Pck2; Wdr5; Hexa; Idh2; Idh1; Hexb; Tpi1; Eno3; Pdha1; Mlec; Man2a1; Mapk14; Pgam2; Pgam1; Slc25a12; Agl; Stat3; Taldo1; Slc3a2; Mgam; Rpia; Gpd2; Sorbs1; Ldha; Ugp2; Gusb; Ppp1cb; Ppp1ca; Hk2; Hk3; Hk…	569	569	110	0.19	0.19
4.15e-13	3.86e-12	GO:0050793	b	3	regulation of developmental process	230257; 66437; 66695; 66713; 230709; 67040; 329278; 16681; 67399; 67628; 67838; 67891; 67996; 100952; 68219; 68365; 218952; 68588; 101540; 68792; 101706; 331401; 66317; 235505; 233489; 69710; 11625; 266692; 20901; 234594; 121021; 11820; 235072; 71609; 71660; 268396; 208643; 77579; 269587; 105787; 94111; 433759; 17685; 14456; 434246; 99683; 74006; 237928; 74117; 74131; 74244; 74511; 192662; 110829…	Cd109; Nampt; Serpinf1; Man2a1; Serpinf2; Prpf40a; Gpx1; B2m; Prxl2a; Cpne1; Snx3; Arap1; Nap1l1; Akt1; Dag1; Col1a1; Picalm; Spr; Fubp1; Ezr; Ptprc; Dpysl2; Dpysl3; Hexb; Sash3; Flot1; Grn; Hck; Cybb; Trim72; Prmt1; Sec24b; Ighm; Fgfr1; Stat3; Stat1; Lrrc17; Cpe; Klhl41; Ltf; Stim1; Lama2; Lama4; Numa1; Dync1i2; Parp1; Rab14; Sh3pxd2b; Cma1; Srrt; Epb41l2; Pnp; Lmna; Cthrc1; Ago2; Tpt1; Phb2; Ei…	2706	2695	364	0.13	0.14
6.71e-13	1.08e-11	GO:0043086	b	4	negative regulation of catalytic activity	66222; 66824; 67025; 59025; 54683; 74326; 235505; 233489; 100503670; 11625; 11820; 66471; 71902; 100037258; 72349; 14456; 74996; 76469; 11287; 109689; 11461; 11632; 11651; 11699; 11745; 11752; 11754; 11757; 11770; 11806; 11812; 11814; 11816; 11826; 11905; 12266; 12306; 12321; 12367; 12389; 12406; 110854; 224105; 12835; 12955; 12988; 12995; 13010; 13014; 18569; 13205; 13682; 14225; 14433; 14466; 1…	Apoe; Cand1; Cd109; Hnrnpu; Igf1; Ngp; Serpinf2; Actb; Hnrnpc; Csnk2a1; Anxa1; Anxa3; Anxa2; Serpind1; Cstb; Anxa8; Usp47; Gpx1; Gnai2; Hnrnpr; Cryab; Tigar; Aip; Thbs1; Akt1; Rnh1; Nup62; Thy1; Picalm; Cav1; Rcc2; Serpina3k; Serpina3n; Coro1c; Pzp; Dnajc3; Ptprc; Apoc3; Apoc1; Cst3; Ccar2; Gas6; Gnaq; Csk; Macroh2a1; Rpl11; Apcs; Hrg; Rps6ka1; Hp; Fabp4; Fkbp1a; Serpinh1; Mvp; Tmed2; Rdx; Gapdh;…	801	799	140	0.17	0.18
6.91e-13	1.1e-11	GO:0072594	b	4	establishment of protein localization to organelle	66212; 66437; 66624; 66661; 67184; 68653; 230908; 69923; 70572; 233726; 72993; 105787; 72265; 14456; 170762; 67003; 75608; 29810; 108989; 76687; 404634; 11426; 11632; 11651; 11776; 12034; 110750; 12461; 12462; 12464; 12465; 12466; 12468; 12469; 12534; 12631; 13207; 67952; 15163; 15239; 15275; 15277; 15481; 15502; 15516; 15519; 15525; 16000; 16211; 16783; 16784; 16905; 17113; 17999; 18226; 18708; …	Tsg101; Stat3; Hk1; Pik3r1; Hspd1; Cct3; Ruvbl2; Hgs; Prkaa1; M6pr; Macroh2a2; Igf1; Timm13; Flna; Hcls1; Cse1l; Tomm22; Cct5; Mtch2; Tgfb1; Hspa4; Spcs2; Spcs3; Syk; Ppp2ca; Hspa8; Ap3b1; Hsp90ab1; Appl1; Tcp1; Fis1; Nup155; Dkc1; Lmna; Srp72; Uqcrc2; Kpnb1; Tardbp; Rab8b; Bag3; Hk2; Agk; Tomm40; Phb2; Ran; Chmp4b; Mapk14; Nedd4; Aip; Prkcd; Tram1; Akt1; Mapk1; Lamp2; Tpr; Cfl1; Hsp90aa1; Trim28…	391	390	84	0.21	0.22
8.31e-13	4.61e-12	GO:0016459	c	2	myosin complex	140781; 98932; 68097; 233199; 77579; 11468; 17879; 17880; 17882; 17883; 17884; 17886; 17897; 17901; 17904; 17906; 17907; 17912; 17916; 17920; 17929; 216459; 53311; 22138; 380698; 17913; 544791; 338367	Obscn; Myo1d; Myl6b; Mybph; Actg2; Myo6; Ttn; Myh10; Myh11; Myh13; Dynll2; Myl6; Myl2; Myl3; Myl1; Myl9; Myh2; Myh3; Myom1; Myh1; Myh7; Myh4; Myo1f; Myh9; Myo1c; Myo1b; Mybpc2; Mylpf	64	64	28	0.44	0.44
8.52e-13	1.34e-11	GO:1901699	b	4	cellular response to nitrogen compound	66437; 66713; 11625; 234214; 70572; 11820; 11898; 71660; 72993; 105787; 237542; 434246; 106572; 74551; 107581; 108037; 76709; 11459; 11461; 12843; 11545; 11651; 11747; 11821; 11826; 11991; 12293; 12295; 12334; 12367; 12373; 12385; 12387; 12389; 12566; 12631; 12796; 12825; 12826; 12832; 12833; 12842; 12928; 12929; 12988; 13058; 13211; 13430; 13433; 14251; 14265; 14555; 14630; 13367; 14678; 14718; …	Igf2; Igf1; Cfl1; Lgmn; Ptpn11; Nampt; Ctnnb1; Hnrnpk; Crk; Actb; Hnrnpd; Itgb3; Anxa5; Rangap1; Col3a1; Gnai2; Pklr; Camp; Rarres2; Mars1; Thbs1; Akt1; Mapk1; Col1a2; Col1a1; Ctnna1; Cav1; Ezr; Enpp1; Stat5a; Ipo5; Shmt2; Pck2; Actn2; Csk; Flot1; Smarcc1; Trim72; Ryr1; Top2b; Col5a2; Fis1; Cacna2d1; Stat3; Stat1; Gpd1; Fmr1; Sorbs2; Crkl; App; Parp1; Hsp90b1; Vim; Cdk2; Col16a1; Ywhag; Pkm; Sod1…	608	605	114	0.19	0.19
8.55e-13	4.75e-12	GO:0042221	b	2	response to chemical	16403; 229665; 98660; 66108; 98878; 66212; 66437; 66445; 66661; 66694; 66695; 66713; 99571; 66824; 67040; 67041; 67089; 67184; 67305; 67812; 67897; 22247; 67972; 67996; 110265; 231889; 100952; 625249; 232087; 16841; 109689; 68365; 16880; 218952; 68581; 226101; 68655; 59025; 76983; 101540; 101706; 69091; 69162; 54683; 235505; 69710; 69719; 100503670; 11625; 71702; 233870; 266692; 234214; 70456; 11…	Pabpn1; Cpne3; Safb; Cd109; Rbbp7; Nampt; Ywhag; Serpinf1; Crk; Tnmd; Usp47; Hnrnpa1; Gpx1; Gpx3; Gpx4; Gpx7; Prxl2a; Cacybp; Wbp2; Phex; Sec61b; Cpne1; Snx1; Snx6; Arap1; Hmgcl; Endog; Rbmx; Akt1; Col1a2; Dag1; Col1a1; Cdc5l; Sost; Spr; Ezr; Fga; Ptprc; Apoc3; Ipo5; Shmt2; Pck2; Dpysl2; Dpysl3; Arl6ip5; Fasn; Flot1; Sin3a; Grn; Alad; Trim72; F12; Palld; Slc3a2; Ube2l3; Ifi47; Ndrg1; Capg; Srsf7;…	5464	5437	653	0.12	0.12
8.71e-13	4.75e-12	GO:0007568	b	2	aging	230709; 67972; 110265; 625249; 233489; 11820; 11898; 17685; 74142; 67006; 50527; 11486; 11651; 11816; 12301; 12317; 12330; 12359; 12385; 12389; 12534; 12827; 12955; 13032; 13039; 18569; 13138; 13382; 13405; 13179; 13629; 13665; 13804; 13808; 276770; 14630; 14784; 16011; 16202; 16331; 16653; 16664; 16905; 17319; 17390; 17395; 17523; 17967; 18148; 18226; 116847; 18753; 18854; 20317; 20466; 20655; 2…	Apoe; Sod2; Dld; Calr; Igfbp5; Cryab; Nampt; Ero1a; Sod1; Tyms; Eno3; Mif; Ada; Stat3; Ass1; Sin3a; Dcn; Tgfb1; Lonp1; Ctsl; Prelp; Mpo; Ctsc; Prkcd; Mapk14; Map2k1; Grb2; Col4a2; Mmp9; Cacybp; Lmna; Zmpste24; Eif2s1; Msh2; Eef2; Gpx4; Pebp1; Rpn2; Gclm; Dmd; Scp2; Top2b; Endog; Ilk; Msra; Akt1; Pml; Dag1; Gsn; Nup62; Pdcd4; Cat; Ctnna1; Picalm; Cav1; Cisd2; Inpp5d; Mapk3; Mmp2; App; Ide; Ncam1; …	319	318	73	0.23	0.23
9.39e-13	1.47e-11	GO:0022603	b	4	regulation of anatomical structure morphogenesis	66437; 66695; 66713; 230709; 67891; 67996; 100952; 218952; 68588; 101540; 68792; 233489; 69710; 235072; 77579; 269587; 99683; 74006; 74117; 192662; 110829; 108151; 76709; 239528; 11486; 11674; 11745; 11750; 11806; 11816; 11818; 11826; 11848; 12034; 12261; 12266; 12317; 12334; 12345; 12387; 12490; 12540; 12631; 12643; 12721; 12796; 12827; 12831; 12832; 12876; 12928; 12929; 12934; 13036; 13058; 131…	Igf2; Capzb; Apoe; Pdlim5; Nefm; Apoh; Ctnnb1; Hnrnpk; Ngp; Hrg; Sec23b; Ctsh; Plg; Anxa3; Itgb2; Anxa7; Cd34; Map2k1; Prpf40a; Fis1; Caprin1; Rhoa; Rhog; Parvb; Sec23a; Arap1; Thbs4; Camp; Thbs2; F2; Thbs1; Dag1; Septin7; Gdi1; Picalm; Zmpste24; Coro1b; Rcc2; Sema3d; Coro1c; Enpp2; Cma1; Ezr; Pdcd10; Serpinf1; Fbln1; Dpysl2; Fn1; Rac1; Aspn; Hexb; Vat1; Flot1; Lgals3; Hck; Dcn; Spta1; Stat1; Cnm…	1064	1063	173	0.16	0.16
1.05e-12	3.25e-11	GO:0070011	m	4	peptidase activity, acting on L-amino acid peptides	66054; 66514; 66824; 230709; 66901; 68135; 59025; 66085; 69617; 266692; 70247; 224897; 235606; 66615; 72461; 74142; 170750; 67003; 107260; 74616; 74617; 50701; 74996; 56213; 75221; 240028; 226243; 11537; 11568; 12153; 12333; 12334; 12336; 12367; 13035; 12751; 12873; 12876; 13030; 13032; 13033; 13036; 13038; 13039; 13040; 226090; 14058; 14061; 14068; 14071; 14089; 14479; 80898; 15439; 15458; 10418…	Sec11a; Lgmn; Cpne1; Usp5; Usp7; Blmh; Prcp; Xpnpep1; Ctsh; Scpep1; Ctsk; Ctsl; Ctsa; Usp47; Ctsc; Ctsd; Ctsg; Atg4b; Ctsz; Ctss; Otub1; Tpp1; Tpp2; F2; Ncstn; Psma2; Psma3; Psma1; Psma6; Psma7; Psma4; Psma5; Npepps; Zmpste24; Cfd; Cops4; Cops5; Mcpt4; Afg3l2; Cndp2; Psmb9; Psmb8; Psmb7; Psmb6; Psmb5; Psmb4; Psmb3; Psmb2; Psmb1; Psmb10; Hp; Plg; Aebp1; Anpep; Lnpep; Lap3; Cpxm2; Cpe; Cpz; Ltf; F1…	648	644	119	0.18	0.18
1.15e-12	1.11e-11	GO:0070062	c	4	extracellular exosome	16399; 66395; 104009; 170625; 239528; 109552; 11657; 11674; 11826; 12306; 12520; 12527; 14268; 15481; 15525; 114584; 16423; 16663; 16784; 16790; 16952; 18571; 19344; 19655; 20322; 22042; 22088; 53378; 53379; 15510; 15925	Tsg101; Fn1; Sdcbp; Anxa1; Anxa2; Hspa4; Ahnak; Hspa8; Sord; Clic1; Anpep; Cd9; Ago2; Aqp1; Cd81; Sri; Pdcd6ip; Rbmx; Hspd1; Tfrc; Aldoa; Ide; Itga2b; Cd47; Qsox1; Alb; Snx18; Krt13; Lamp2; Rab5b; Hnrnpa2b1	78	78	31	0.4	0.4
1.18e-12	6.26e-12	GO:0032963	b	2	collagen metabolic process	66180; 100952; 54683; 268977; 76293; 12406; 12831; 12842; 13030; 13038; 13040; 14061; 14089; 14718; 14789; 81877; 16412; 17386; 17390; 17394; 17395; 17534; 18624; 18753; 18816; 19152; 52377; 21803; 22352; 216725; 216869; 56401; 57264; 26432; 26433	Adamts2; Tnxb; Pepd; Serpinf2; Prtn3; Itgb1; Tgfb1; Mrc2; Ctsk; Ltbp1; Ctsb; Col5a1; Mmp8; Mmp9; Serpinh1; Ctss; Mmp2; Rcn3; Emilin1; Mmp13; Plod2; Plod3; Prkcd; Retn; P3h4; P3h3; P3h1; Col1a1; Mfap4; F2; Fap; Vim; Arrb2; Got1; Prdx5	97	97	35	0.36	0.36
1.19e-12	1.09e-11	GO:0046483	b	3	heterocycle metabolic process	16403; 229534; 229663; 229665; 98660; 21917; 66052; 66055; 140781; 66152; 225887; 230075; 66395; 230257; 66414; 66445; 66585; 66588; 66590; 66592; 66656; 66694; 66713; 66824; 230709; 66885; 66945; 67025; 67039; 67040; 67054; 67089; 67115; 67184; 109778; 20088; 67273; 67332; 100198; 81898; 231329; 67500; 14635; 67673; 67678; 67738; 67781; 231659; 67834; 67838; 67870; 67897; 67914; 67923; 22247; 67…	Tsn; Pabpn1; Rbm3; Csde1; Cand1; Cmpk1; Rbbp7; Nampt; Rbbp4; Serpinf2; Ctbp1; Hnrnpa3; Usp47; Hnrnpa1; Prpf40a; Gfus; Coq9; Macrod1; Cacybp; Wbp2; Rbm39; Ilf3; Ilf2; Snx3; Nsun2; Snx6; Arap1; Hmgcl; Cirbp; Plrg1; Endog; Rbmx; Akt1; Gmds; Rrm1; Col1a1; Uqcrb; Picalm; Hsd11b1; Cdc5l; Sost; Bpgm; Cops2; Spr; Fubp1; Ezr; Cops5; Ptprc; Sf3a1; Sf3a3; Hnrnpab; Ccar1; Ccar2; Ddb1; Shmt2; Pck2; Rbm8a; Hex…	5402	5387	647	0.12	0.12
1.32e-12	2.04e-11	GO:0090407	b	4	organophosphate biosynthetic process	229665; 66445; 66588; 66592; 67054; 68197; 68263; 68738; 69719; 70456; 110074; 234779; 70025; 104112; 235339; 72141; 110446; 269523; 105787; 269951; 237823; 108147; 50799; 11474; 11486; 11534; 11545; 11564; 11636; 11674; 11687; 11806; 11821; 11949; 11950; 12183; 12334; 12495; 12715; 13026; 78830; 13382; 13808; 14077; 14081; 14381; 14433; 14450; 14555; 14635; 15212; 15275; 15277; 15926; 16000; 561…	Atic; Mtch2; Cmpk1; Acsl1; Nampt; Igf1; Adpgk; Acly; Nme1; G6pdx; Plek; Pklr; Ogdh; Scp2; Mapk1; Rrm1; Pygl; Pfas; Cad; Papss2; Bpgm; Impdh2; Acot7; Gart; Acss1; Abhd5; Actn3; Dld; Idh2; Idh1; Hexb; Tpi1; Eno3; Pdha1; Atp5pb; Paics; Pgam2; Pgam1; Slc25a13; Slc25a12; Stat3; Ckm; Gpd1; Pcyt1a; Hk2; Hk3; Hk1; Parp1; Tkt; Dtymk; Plcd1; Adsl; Apoa1; Pkm; Pdhx; Atp5c1; Entpd1; Tyms; Ada; Pdhb; Dut; Adk…	514	514	101	0.2	0.2
1.38e-12	2.1e-11	GO:0070848	b	4	response to growth factor	98878; 66695; 100952; 68365; 218952; 226101; 101540; 101706; 235505; 69710; 69719; 71702; 70568; 20901; 11820; 235661; 72183; 268977; 72993; 72349; 14456; 74117; 74499; 56213; 77794; 76709; 108989; 12843; 11545; 11651; 11745; 12359; 12367; 12387; 12389; 12631; 12721; 12824; 12825; 12827; 12842; 12928; 12929; 18569; 13405; 13430; 13433; 13179; 13627; 13629; 13207; 14119; 14182; 16840; 14313; 14479…	Tnc; Lgmn; Cpne3; Cd109; Sdcbp; Ctnnb1; Hrg; Iqgap1; Anxa1; Anxa3; Appl1; Eef1a1; Hsp90ab1; Col3a1; Cad; Ptpn11; Eef2; Snx1; Ehd4; Snx6; Arap1; Mars1; Cat; Akt1; Mapk1; Col1a2; Col1a1; Cav1; Cdc5l; Sost; Gas6; Aspn; Lum; Dcn; Cnmd; Mapkapk2; Mapk14; Pfn1; Fgfr1; Itgb1; Emilin1; Fam20c; Nedd4; Itgb3; Rdx; Pdcd6; Pdcd4; Twf2; Hspa5; Crkl; Numa1; App; Parp1; Htra1; Dtymk; Comp; Rps3; Myof; Rack1; St…	669	669	122	0.18	0.18
1.51e-12	2.28e-11	GO:0071417	b	4	cellular response to organonitrogen compound	66437; 66713; 11625; 70572; 11820; 11898; 71660; 72993; 105787; 237542; 434246; 106572; 74551; 107581; 108037; 76709; 11459; 11461; 12843; 11545; 11651; 11747; 11821; 11826; 11991; 12293; 12295; 12334; 12367; 12373; 12385; 12387; 12389; 12566; 12631; 12796; 12825; 12826; 12832; 12833; 12842; 12928; 12988; 13058; 13430; 13433; 14555; 14630; 13367; 14678; 14718; 14784; 14828; 14870; 15387; 16000; 1…	Igf2; Igf1; Cfl1; Lgmn; Ptpn11; Nampt; Ctnnb1; Hnrnpk; Actb; Hnrnpd; Itgb3; Anxa5; Rangap1; Col3a1; Gnai2; Pklr; Camp; Rarres2; Mars1; Akt1; Mapk1; Col1a2; Col1a1; Ctnna1; Cav1; Ezr; Enpp1; Stat5a; Ipo5; Shmt2; Pck2; Actn2; Csk; Smarcc1; Trim72; Ryr1; Top2b; Col5a2; Fis1; Cacna2d1; Stat3; Stat1; Gpd1; Sorbs1; App; Parp1; Hsp90b1; Vim; Cdk2; Col16a1; Ywhag; Nucb2; Sod1; Rock1; Sin3a; Tgfb1; Lrp1; …	544	544	105	0.19	0.19
1.61e-12	1.5e-11	GO:0005654	c	4	nucleoplasm	66046; 66054; 66071; 66108; 230075; 66317; 66585; 67025; 67039; 67040; 67041; 67184; 100088; 67332; 81898; 67460; 231329; 67673; 67738; 67897; 67923; 67959; 67996; 625249; 67035; 68219; 98758; 68263; 68278; 68349; 218952; 68598; 68655; 68693; 68760; 101540; 68879; 101706; 68981; 69116; 232989; 233016; 331401; 74326; 230908; 69710; 69719; 100503670; 71702; 104776; 266692; 70099; 67680; 216197; 702…	Pabpn1; Rbm3; Cand1; Safb; Cpne1; Rbbp7; Nampt; Rbbp4; Ctbp1; Hnrnpa3; Hnrnpa0; Hnrnpa1; Prpf40a; Gpx4; Macrod1; Cacybp; Rbm39; Ilf3; Arap1; Cirbp; Plrg1; Scp2; Dag1; Cdc5l; Spr; Cpt2; Cops6; Cops4; Cops5; Eci2; Sf3a1; Sf3a3; Hnrnpab; Ipo7; Ccar2; Ddb1; Rbm8a; Hck; Snrpd3; Psmb10; Skap2; Prmt1; Dnajb4; Baz1b; Capg; Stat3; Stat1; Basp1; Flii; Psmc1; Sorbs2; Psmc5; Numa1; Parp1; Srsf10; Synpo2l; St…	2952	2949	389	0.13	0.13
1.63e-12	1.47e-11	GO:0006725	b	3	cellular aromatic compound metabolic process	16403; 229534; 229663; 229665; 98660; 21917; 66052; 66055; 140781; 66152; 225887; 230075; 66395; 230257; 66414; 66445; 66585; 66588; 66590; 66592; 66656; 66694; 66713; 66824; 230709; 66885; 66945; 67025; 67039; 67040; 67054; 67089; 67115; 67184; 109778; 20088; 67273; 67332; 100198; 81898; 231329; 67500; 14635; 67673; 67678; 67738; 67781; 231659; 67834; 67838; 67870; 67897; 67914; 67923; 22247; 67…	Tsn; Pabpn1; Rbm3; Csde1; Cand1; Cmpk1; Rbbp7; Nampt; Rbbp4; Serpinf2; Ctbp1; Pdlim1; Hnrnpa3; Usp47; Hnrnpa1; Prpf40a; Gfus; Coq9; Macrod1; Cacybp; Wbp2; Rbm39; Ilf3; Ilf2; Snx3; Nsun2; Snx6; Arap1; Hmgcl; Cirbp; Plrg1; Endog; Rbmx; Akt1; Gmds; Rrm1; Col1a1; Uqcrb; Picalm; Hsd11b1; Cdc5l; Sost; Bpgm; Cops2; Spr; Fubp1; Ezr; Cops5; Ptprc; Sf3a1; Sf3a3; Hnrnpab; Ccar1; Ccar2; Ddb1; Shmt2; Pck2; Rb…	5469	5454	653	0.12	0.12
1.65e-12	1.5e-11	GO:0030120	c	4	vesicle coat	66111; 66147; 66397; 68861; 69162; 233489; 70349; 213827; 110379; 99683; 12847; 11765; 11771; 11772; 11773; 12757; 50797; 18570; 20224; 20334; 54161; 218811; 56447; 71770; 59042; 27054	Copz1; Necap2; Sec13; Dipk2a; Arcn1; Copb1; Copg1; Ap2b1; Copa; Cope; Ap1g1; Ap2m1; Sec24c; Sec24b; Sar1a; Sar1b; Tmed3; Sec23a; Sec23b; Ap2a1; Ap2a2; Pdcd6; Copb2; Picalm; Clta; Sec31a	57	57	26	0.46	0.46
1.75e-12	2.02e-11	GO:0001968	m	3	fibronectin binding	67896; 13038; 13040; 14114; 16009; 16011; 16012; 16410; 16412; 16416; 16950; 17386; 17390; 17395; 21825; 21828; 21923; 56348; 12845	Itgb1; Hsd17b12; Itgb3; Ctsk; Mmp9; Mmp13; Comp; Thbs4; Ccdc80; Itgav; Thbs1; Igfbp3; Loxl3; Igfbp6; Tnc; Igfbp5; Fbln1; Ctss; Mmp2	31	31	19	0.61	0.61
1.75e-12	2.62e-11	GO:0002183	b	4	cytoplasmic translational initiation	68135; 66085; 54709; 68995; 73830; 75705; 13669; 16898; 17973; 217869; 26905; 22121; 55944; 56347; 53356; 223691; 27979; 16341; 98221	Eif3h; Eif3i; Eif3k; Eif3l; Mcts1; Eif3m; Eif3a; Eif3b; Eif3c; Eif3d; Eif5; Eif3f; Eif3g; Rpl13a; Rps2; Eif3e; Eif2s3x; Nck1; Eif4b	31	31	19	0.61	0.61
2.29e-12	3.39e-11	GO:0044089	b	4	positive regulation of cellular component biogenesis	66713; 66824; 67089; 68089; 100952; 68760; 68792; 101706; 68953; 69710; 234594; 235072; 104027; 268396; 71902; 208643; 72333; 269523; 74117; 107581; 110829; 76709; 108989; 11687; 11806; 11826; 11848; 11867; 12387; 12389; 12540; 12631; 12652; 12721; 12759; 13138; 13191; 13383; 13424; 13430; 13589; 14026; 14086; 14251; 14265; 14694; 14784; 15239; 29875; 15519; 56193; 16423; 13836; 17698; 17700; 177…	Cand1; Sdcbp; Ctnnb1; Serpinf2; Cnot1; Iqgap1; Iqgap2; Grb2; Rhoa; Plek; Arap1; Thbs2; Dag1; Septin7; Septin9; Thy1; Cav1; Enpp2; Rac2; Dpysl3; Rac1; Adgre5; Flot1; Pycard; Flna; Hrg; Palld; Pfn1; S100a10; Vasp; Emilin1; Gmfg; Gmfb; Pdcd6ip; Fmr1; Psmc2; Psmc3; Psmc4; Psmc5; Psmc6; Gsn; Twf2; Numa1; Alox15; Arpc1b; Synpo2l; Col16a1; Pip4k2a; Apoa1; Rack1; Tsg101; Synpo; Stub1; Rock1; Coro1b; Msn;…	533	533	103	0.19	0.19
2.39e-12	3.49e-11	GO:1901605	b	4	alpha-amino acid metabolic process	66514; 66948; 67870; 246221; 69719; 104776; 11898; 72039; 110391; 236539; 110446; 237823; 108037; 11992; 12036; 12846; 12892; 78830; 18602; 14450; 14630; 14645; 14660; 14661; 14718; 14719; 78920; 15356; 104184; 212647; 50493; 50527; 50880; 18242; 18451; 18452; 18453; 18537; 53381; 20751; 69051; 55936; 56357; 56369; 56454; 56693; 57320; 58875; 108156; 26432; 26433; 227095; 109079; 229363	Gmps; Ctps2; Auh; P4hb; Enoph1; Ero1a; Acat1; Oat; Blmh; Ass1; Sephs1; Scly; Apip; Qdpr; Prdx4; Plod2; Comt; Cpox; Hmgcl; Dlst; Hibadh; Pycr2; Aldh18a1; Slc25a12; Mccc1; Crtap; Gclm; Acad8; Plod3; Park7; Glud1; P4ha2; Mpst; P4ha1; Phgdh; Gls; Asrgl1; Pfas; Cad; Ivd; Aldh4a1; Mthfd1; Spr; Pcmt1; Bcat2; Hibch; Glul; Aldh6a1; Padi4; Got2; Gart; Got1; Shmt2; Txnrd1	204	204	54	0.26	0.26
2.8e-12	8e-11	GO:0016616	m	4	oxidoreductase activity, acting on the CH-OH group of donors, NAD or NADP as acceptor	100198; 67834; 107029; 71911; 170718; 236539; 269951; 231086; 11532; 77219; 110208; 12408; 13016; 67861; 14104; 14381; 14555; 14571; 15107; 15108; 15483; 15488; 15926; 67103; 16828; 16832; 17436; 17448; 17449; 20322; 20751; 22122; 22235; 56348; 23918; 58875; 58810; 28200; 15929; 76238; 97212; 114664	Hadh; Grhpr; Akr1b10; Mdh1; Idh2; Idh1; Fasn; Ctbp1; Bdh1; Hsd17b12; Sord; Hsd17b10; Hsd17b11; Adh5; Hadhb; Hadha; Cbr1; Ptgr1; Ptgr2; G6pdx; Gfus; Hibadh; Dhrs4; Idh3a; Idh3b; Idh3g; H6pd; Gpd1; Mdh2; Phgdh; Gpd2; Hsd17b4; Ldha; Ldhb; Hsd11b1; Pgd; Spr; Impdh2; Ugdh; Akr1a1; Me1; Me2	136	136	42	0.31	0.31
2.89e-12	2.57e-11	GO:0032535	b	3	regulation of cellular component size	66700; 66713; 66824; 67891; 68089; 233489; 50874; 74117; 108151; 76709; 50875; 11651; 11687; 11750; 11773; 11816; 11826; 11848; 12332; 12333; 12340; 12343; 12345; 12631; 12632; 12721; 12934; 13169; 13383; 13430; 13690; 14026; 14268; 14567; 14784; 15163; 15516; 15519; 16202; 56193; 16971; 17698; 17755; 17886; 17973; 17996; 18040; 18148; 18472; 18643; 11472; 18753; 19230; 19353; 56431; 19684; 21634…	Capzb; Apoe; Dpysl2; Add3; Fn1; Actn2; Nefm; Myo1c; Cyfip1; Anxa7; Neb; Coro1b; Msn; Coro1a; Arpc5; Capn1; Hsp90ab1; Hcls1; Pycard; Actr3; Actr2; Iqgap2; Tmod4; Map1b; Lrp1; Tmod1; Nck1; Tmod3; Dstn; Vav1; Arpc2; Rac1; Tpm1; Arpc4; Ap2m1; Pfn1; Grb2; Sptbn1; Sptan1; Chmp3; Rhoa; Capg; Plek; Gmfg; Wdr1; Twf1; Rdx; Dbnl; Rab21; Add1; Aqp1; Evl; Eif4g2; Rpl4; Gmfb; Ilk; Vasp; Prkcd; Sptb; Akt1; Cfl2…	400	400	84	0.21	0.21
2.97e-12	2.61e-11	GO:0019222	b	3	regulation of metabolic process	16403; 229534; 229663; 21917; 98878; 66222; 66385; 66395; 230257; 66437; 66592; 66713; 99571; 66824; 230709; 67025; 67039; 67040; 67078; 67089; 67184; 67397; 67460; 67500; 67628; 67671; 67673; 67678; 67738; 67781; 67811; 231659; 67923; 67941; 67996; 330177; 231889; 68052; 100952; 68197; 67035; 68219; 98758; 109689; 107029; 68581; 68655; 59025; 76983; 66075; 101540; 68792; 68879; 68891; 101706; 33…	Rbm3; Csde1; Cand1; Cd109; Rbbp7; Nampt; Serpinf1; Serpinf2; Ctbp1; Pdlim1; Snta1; Usp47; Gpx1; Atg4b; Cacybp; Wbp2; Vdac1; Rbm39; Cpne1; Ilf3; Ilf2; Snx3; Snx1; Snx6; Arap1; Cirbp; Endog; Myom1; Rbmx; Akt1; Dag1; Col1a1; Picalm; Hsd11b1; Cdc5l; Sost; Rpl13a; Cops2; Cpt2; Ezr; Fga; Ptprc; Apoc3; Apoc1; Hnrnpab; Ccar1; Ccar2; Ddb1; Shmt2; Ptrh2; Rbm8a; Tsfm; Arl6ip5; Hexb; Flot1; Hck; Etf1; Alad; …	6246	6229	730	0.12	0.12
3.24e-12	4.7e-11	GO:0070925	b	4	organelle assembly	66475; 66713; 67025; 67097; 100088; 67671; 67678; 67844; 67941; 68016; 68365; 76983; 68760; 101706; 68953; 233199; 66211; 50874; 100503670; 70231; 268449; 234594; 235072; 104027; 268396; 66615; 77579; 72333; 269261; 105787; 54609; 73834; 74117; 74244; 76709; 75608; 50875; 29810; 108989; 76308; 109272; 11459; 11464; 100226; 668218; 11837; 11848; 11972; 12261; 12372; 12373; 12490; 12566; 12632; 126…	Sec22b; Rps28; Hnrnpu; Sdcbp; Cnot1; Itgb1; Tmod4; Tmod1; Rpl38; Ubqln2; Actc1; Cd34; Atg4b; Rhoa; Eif2s1; Tnnt3; Ehd1; Cirbp; Septin2; Septin6; Septin7; Septin8; Septin9; Smc1a; Rcc1; Ldb3; Tubb5; Ezr; Tubb1; Rpl3l; G3bp1; Mybpc2; Mybpc1; G3bp2; Atp6v1d; Wdr1; Lsm4; Neb; Eif2a; Lsm3; Rps10; Rpl11; Rpl12; Hck; Rbm14; Syne1; Septin11; Pdcd6ip; Srpx; Klhl41; Myl2; Sh3pxd2b; Gsn; Tmod3; Rpl23a; Numa…	800	800	138	0.17	0.17
3.44e-12	2.99e-11	GO:0006403	b	3	RNA localization	54563; 68278; 68879; 331401; 110379; 103573; 71514; 432508; 72416; 55989; 170762; 75786; 108989; 12461; 12464; 13211; 14113; 14251; 14265; 67952; 276770; 15382; 51810; 16549; 16785; 18148; 110809; 18226; 18813; 19290; 19384; 19386; 192170; 20054; 20218; 20383; 53319; 53379; 20823; 53817; 21454; 21681; 23881; 24015; 17913; 54196; 60365; 225027; 245474; 229279	Dhx9; Pabpn1; Khsrp; Srsf1; Rbm8a; Rpsa; Sec13; Hnrnpu; Pura; Flot1; Hnrnpa2b1; Npm1; Pa2g4; Ssb; Lrpprc; Hnrnpa3; Hnrnpa1; Khdrbs1; Tcp1; Sfpq; Nup155; Dkc1; Thoc2; Srsf7; Prpf6; Ddx39b; Nxf1; Rps15; Ddx39a; Srsf3; Tpr; Fmr1; Abce1; Eif4a3; Ckap5; Xpo1; Ranbp2; Nup62; Nop58; Cct2; Myo1c; Alyref; Cct4; Ran; Tomm20; G3bp2; Cpsf6; Eif5a; Nup210; Fbl	182	182	50	0.27	0.27
3.61e-12	3.18e-11	GO:0099513	c	4	polymeric cytoskeletal fiber	229534; 66302; 67068; 16681; 68097; 68239; 101706; 233335; 69654; 332131; 102866; 235661; 72205; 72333; 72416; 432987; 270058; 74006; 74117; 12488; 76709; 75786; 50875; 109620; 109624; 109711; 11426; 11459; 11464; 11636; 11816; 110308; 12345; 12461; 12462; 12464; 12465; 12466; 12468; 12469; 12534; 13035; 12721; 12934; 13036; 116870; 13191; 13209; 13346; 13383; 13405; 13424; 13427; 13430; 13589; 1…	Capzb; Apoe; Nefm; Hnrnpu; Tuba4a; Iqgap1; Iqgap2; Ctsh; Gm5478; Nme1; Tmod3; Rmdn1; Actc1; Map2k1; Ctsg; Tcp1; Plec; Mta1; Cd2ap; Septin2; Septin9; Pbxip1; Ckap5; Rcc2; Inpp5d; Eml2; Tubb5; Clip1; Ezr; Tubb1; Ptges3; Krt14; Krt13; Krt10; Actn1; Dpysl2; Dpysl3; Wdr1; Rac1; Krt78; Dsp; Krt6a; Hck; Smtnl2; Tuba8; Bin1; Myo6; Ndrg1; Arl3; Lmnb2; Anxa1; Lmnb1; Dynll2; Nudc; Fmr1; Tmod1; Cct6a; Twf1; …	747	747	131	0.18	0.18
3.71e-12	2e-11	GO:0098794	c	2	postsynapse	98660; 66713; 67115; 67671; 67891; 67972; 68052; 68097; 109689; 108124; 52398; 233489; 100503670; 234214; 11820; 104027; 208643; 77579; 269261; 269587; 74006; 74117; 239217; 56258; 76709; 75608; 75705; 109552; 76808; 109624; 109711; 11426; 11461; 100226; 11733; 11773; 11776; 11837; 11843; 11848; 11928; 12034; 12293; 12330; 12345; 12387; 12388; 12495; 12540; 12631; 224105; 12757; 12846; 12929; 129…	Capzb; Cfl1; Pdlim5; Nefm; Ctnnb1; Ap3b1; Hnrnpk; Actb; Itgb1; Snta1; Rpl38; Hnrnpa3; Caprin1; Rhoa; Sh3gl1; Kctd12; Snx1; Elavl1; Atp1a1; Mapk1; Pcbp2; Dag1; Picalm; Cacna2d1; Ppp2ca; Rpl18a; Ncam1; Clta; Hnrnpa2b1; Actn2; Actn1; Rac1; Camk2g; Rpl14; Atp1a2; Napa; Flna; Rheb; Ap2b1; Dnajb1; Myo6; Arf4; Pfn1; Syne1; Septin11; Stat3; Dynll2; Sri; Nedd4; Prkcd; Utrn; Fmr1; Psmc2; Sorbs2; Psmc5; Ywh…	755	755	132	0.17	0.17
3.92e-12	2.91e-11	GO:0036379	c	3	myofilament	233199; 50874; 50875; 109272; 11459; 11474; 242702; 17929; 17930; 17996; 11472; 21957; 21916; 21925; 21953; 22003; 22004; 22138; 380698	Actn3; Tmod4; Myom1; Acta1; Tmod1; Tnnc2; Tmod3; Myom2; Actn2; Obscn; Neb; Tnnt3; Tpm1; Tpm2; Myom3; Tnni2; Mybpc2; Mybpc1; Ttn	32	32	19	0.59	0.59
3.97e-12	5.69e-11	GO:0034599	b	4	cellular response to oxidative stress	54683; 11758; 71514; 105787; 433759; 74142; 74244; 110265; 11545; 11651; 11757; 11808; 11826; 11938; 11991; 12229; 12333; 12387; 12534; 18477; 12631; 12928; 13010; 13361; 13430; 23876; 13665; 13804; 14381; 14694; 14775; 14782; 15368; 15507; 16819; 16952; 17395; 17523; 229731; 17969; 50880; 18453; 18753; 18854; 19156; 20466; 20655; 69051; 21672; 21825; 21974; 22003; 68015; 56426; 57320; 20656; 206…	Htra2; Sod2; Sod3; Sod1; P4hb; Hmox1; Aifm1; Prkaa1; Ctnnb1; Tpm1; Capn1; Thbs1; Hnrnpd; Sin3a; Hdac1; Gpx1; Lonp1; Trap1; Atp2a2; Prdx6; Prdx5; Lcn2; Prdx3; Prdx2; Prdx1; G6pdx; Sfpq; Mapk3; Mmp9; Pdcd10; Pycr2; Eif2s1; Arl6ip5; Anxa1; Ncf1; Gsr; Aqp1; Nono; Psap; Park7; Glrx; Endog; Prkcd; Msra; Akt1; Pml; Rps3; Cfl1; Dnm2; Crk; Scly; Top2b; Ankrd2; Hspb1; Dhfr; Hk3; Parp1; Cdk1; Mapk1; Atg7; S…	288	288	67	0.23	0.23
4.54e-12	3.9e-11	GO:0098869	b	3	cellular oxidant detoxification	67305; 625249; 54683; 11758; 76263; 70564; 11757; 11808; 11816; 12359; 18477; 13361; 23876; 13861; 14775; 14778; 14782; 14870; 14873; 15439; 66447; 17523; 50493; 19224; 20201; 20202; 53381; 20655; 21672; 55938; 57320; 20656; 20657; 93684	Apoe; Sod2; Sod3; Sod1; Apom; Gsr; Mpo; Prdx5; Prdx4; Prdx3; Prdx2; Prdx1; Gpx1; Gpx3; Gpx4; Gpx7; Prxl2a; Gsto1; Epx; Park7; Cat; Gstp1; S100a9; S100a8; Gstk1; Ptgs1; Dhfr; Selenof; Mgst3; Prdx6; Apoa4; Hp; Fbln5; Txnrd1	99	96	34	0.34	0.35
4.61e-12	2.42e-11	GO:0005852	c	2	eukaryotic translation initiation factor 3 complex	66085; 54709; 73830; 13205; 13669; 68135; 55944; 56347; 53356; 223691; 27979; 16341; 98221	Eif3h; Eif3i; Eif3k; Ddx3x; Eif3m; Eif3a; Eif3b; Eif3c; Eif3d; Eif3e; Eif3f; Eif3g; Eif3l	15	15	13	0.87	0.87
4.61e-12	3.95e-11	GO:0033290	c	4	eukaryotic 48S preinitiation complex	68135; 66085; 54709; 73830; 13665; 13669; 55944; 56347; 53356; 223691; 27979; 16341; 98221	Eif3h; Eif3i; Eif3k; Eif3l; Eif3m; Eif3a; Eif3b; Eif3c; Eif3d; Eif3e; Eif3f; Eif3g; Eif2s1	15	15	13	0.87	0.87
4.87e-12	4.13e-11	GO:1900046	b	3	regulation of hemostasis	99571; 11747; 11816; 11818; 11905; 12306; 12389; 12490; 12527; 14061; 14068; 14161; 14723; 56193; 16644; 18753; 18815; 18816; 19123; 19128; 20202; 20963; 21672; 21825; 385643; 12845; 20720; 58992; 94175; 110135	Apoe; Cd34; Gp1ba; Apoh; Serpinf2; Hrg; Proc; Kng1; Anxa2; Anxa5; Syk; Comp; Pros1; Prdx2; Plg; Fgg; Plek; Fga; Fgb; Prkcd; Thbs1; S100a9; F12; Serpine2; Cav1; F2; Serpinc1; Kng2; F7; Cd9	77	77	30	0.39	0.39
4.99e-12	4.16e-11	GO:0042788	c	4	polysomal ribosome	66475; 67025; 67671; 68135; 76808; 13211; 13629; 68193; 19896; 19899; 19921; 19988; 54127; 26961; 27176; 27370; 224742; 114641	Eif3h; Dhx9; Rps26; Rpl7a; Rps23; Rpl38; Rpl6; Rpl24; Rpl18a; Rps28; Rpl31; Rpl8; Rpl10a; Rpl11; Abcf1; Rpl18; Rpl19; Eef2	29	29	18	0.62	0.62
5.52e-12	7.84e-11	GO:0031032	b	4	actomyosin structure organization	68016; 68760; 233199; 69710; 50874; 235041; 268396; 77579; 269587; 50875; 109272; 12798; 109689; 11459; 11464; 11806; 11848; 12372; 12373; 12632; 242702; 13822; 14026; 16412; 16423; 17880; 17886; 17906; 17929; 17930; 17996; 18175; 18571; 18643; 11472; 18708; 18816; 19084; 19353; 19877; 20194; 21957; 20411; 21916; 22003; 22138; 22388; 24131; 59006; 59011; 228003; 71994	Actn2; Ttn; Wdr1; Cavin4; Neb; Rock1; Myoz1; Sorbs1; Serpinf2; Evl; Itgb1; Tmod4; Acta1; Tmod1; Tmod3; Cnn2; Actc1; Rac1; Tpm1; Pfn1; Myoz2; S100a10; Rhoa; Prkar1a; Myh10; Myh11; Tnnt3; Casq1; Arap1; Casq2; Pdcd6ip; Epb41; Klhl41; Epb41l2; Kank2; Cfl2; Pik3r1; Sh3pxd2b; Nrap; Myom3; Myom2; Myom1; Cnn3; Ldb3; Cd47; Myh9; Mybpc2; Mybpc1; Arrb1; Synpo2l; Myl2; Apoa1	196	196	52	0.27	0.27
5.75e-12	2.01e-11	GO:0008307	m	2	structural constituent of muscle	233199; 233335; 109272; 13138; 242702; 13405; 18810; 17880; 17904; 17907; 17929; 17930; 216459; 53318; 22138; 57339	Myom3; Myh11; Myom1; Synm; Dmd; Myom2; Pdlim3; Mylpf; Myl6; Jph1; Plec; Mybpc2; Mybpc1; Ttn; Myl6b; Dag1	23	23	16	0.7	0.7
6.18e-12	8.69e-11	GO:0016054	b	4	organic acid catabolic process	66514; 66841; 66948; 67460; 104776; 70025; 104158; 72039; 110391; 110446; 269823; 74091; 74551; 110826; 66881; 108037; 231086; 11363; 11364; 11370; 11409; 171210; 11651; 110006; 11992; 12036; 110842; 12896; 13177; 18602; 14660; 14661; 14718; 14719; 78920; 15107; 15356; 15488; 104184; 212647; 50880; 18242; 18979; 51798; 19299; 52538; 21803; 56174; 56357; 58875; 58810; 26384; 113868; 93747; 227095;…	Pck2; Hadh; Acads; Eci2; Auh; Gnpda1; Echs1; Acat1; Oat; Blmh; Abcd3; Acadl; Ces1d; Etfa; Npl; Etfb; Ech1; Pcyox1; Qdpr; Hadha; Pon1; Pon3; Acadm; Hmgcl; Dlst; Hibadh; Mccc1; Tgfb1; Acad8; Etfdh; Akt1; Aldh6a1; Acadvl; Glud1; Scly; Decr1; Gls; Hsd17b4; Gusb; Ivd; Acaa1a; Aldh4a1; Acaa2; Cpt2; Bcat2; Nagk; Hadhb; Eci1; Akr1a1; Padi4; Got2; Acot7; Asrgl1; Got1; Acot2; Shmt2; Hibch	227	227	57	0.25	0.25
6.54e-12	2.18e-11	GO:0030246	m	2	carbohydrate binding	66890; 100198; 14635; 68709; 232714; 70361; 71733; 73024; 12655; 109154; 11595; 11674; 110006; 110078; 110208; 77559; 12215; 12317; 12330; 12490; 13003; 14376; 14381; 14789; 14936; 15212; 15275; 15277; 16852; 16854; 16859; 17113; 17158; 17159; 17194; 17533; 17534; 18451; 18452; 18484; 18605; 18606; 18641; 18642; 19074; 19309; 216440; 19895; 216558; 20219; 66171; 21351; 21881; 21922; 22370; 20256;…	Clec3a; Galk1; Enpp2; Calr; Cilp2; Pgls; Loxl2; Vtn; Tinagl1; Lgals9; Hexb; Lgals3; Apcs; Lgals1; Nomo1; Pam; Os9; Mrc1; Mrc2; Rpia; Pygl; Mlec; Cd34; Man2a1; G6pdx; Bsg; Emc7; M6pr; Ganab; Agl; Taldo1; Plod2; Plod3; Mgam; H6pd; Clec11a; Gys1; Pygb; P4ha1; Susd2; Prg2; P3h1; Aldoa; Hk3; Cd248; Pfkp; Mbl1; Pygm; Ugp2; Gusb; Chil3; P4ha2; Pgd; Man2b1; Hk2; Acan; Hk1; Vcan; Pfkm; Enpp1; Clec3b; Tkt;…	293	291	67	0.23	0.23
7.08e-12	5.93e-11	GO:0031647	b	3	regulation of protein stability	65972; 66824; 67025; 100503670; 74996; 664994; 12539; 29810; 108989; 100226; 11806; 11933; 12034; 12317; 12367; 12461; 12462; 12464; 12465; 12466; 12468; 12469; 12520; 12759; 12955; 13036; 14251; 14433; 67955; 14682; 15161; 15481; 15519; 16000; 16653; 16783; 16784; 16905; 214498; 18148; 18643; 18673; 18708; 18854; 19025; 19035; 65019; 20115; 20362; 21454; 58231; 219158; 252870; 56351; 56401; 5642…	Igf1; Casp3; Hcfc1; Stub1; Pfn1; Calr; Cryab; Ifi30; Atp1b3; Rpl11; Clu; Pycard; Npm1; Ppib; Gnaq; Ctsh; Isoc2a; Phb; Usp47; Hspa8; P3h1; Cdc37; Cd81; Tcp1; Pdcd10; Lmna; Rpl23; Crtap; Flna; Bag3; Sugt1; Phb2; Park7; Rpl5; Gapdh; Rps7; Hspd1; Mapk1; Stk4; Tpr; Pik3r1; Septin8; Usp7; Cct6a; Gsn; Cct8; Vps35; Cct2; Cct3; Cdc73; Cct7; Cct4; Cct5; Ptges3; Stx12; Lamp2; Lamp1; Ctsa; Pml; Hsp90aa1; Cca…	272	272	64	0.24	0.24
7.29e-12	1.02e-10	GO:0060537	b	4	muscle tissue development	230709; 67040; 68016; 68861; 233199; 140781; 234214; 77579; 241431; 72900; 105787; 74244; 107589; 108058; 109272; 109620; 11364; 12818; 11459; 11464; 11474; 11739; 11790; 11848; 12180; 12301; 12317; 12372; 12387; 12389; 12534; 12540; 12632; 12814; 12825; 12848; 242702; 13383; 13405; 13179; 13629; 13207; 14082; 14182; 14225; 14251; 14381; 14733; 14775; 15530; 51810; 16000; 16011; 16412; 16905; 177…	Pdlim5; Igf1; Hnrnpu; Ctnnb1; Itgb1; Actc1; Gpx1; Cacybp; Col3a1; Rhoa; Zmpste24; Eef2; Myom3; Ddx17; Col14a1; Mapk1; Psma6; Mylpf; Mbnl1; Cav1; Cops2; Slc25a4; Mybpc2; Mybpc1; Actn3; Actn2; Camk2d; Neb; Mylk; Dsp; Flot1; Speg; Flnb; Dcn; Ryr1; Mapk14; Fkbp1a; Fgfr1; Tgfb1; Myl6; Klhl41; Myl2; Myl3; Dipk2a; Sorbs2; Ndufv2; Cdk1; Ttn; Rbp4; Xirp2; Gpc1; Myl6b; Acadm; G6pdx; Tgfb2; Lmna; Myh10; Myh…	449	449	90	0.2	0.2
7.73e-12	6.4e-11	GO:1901576	b	3	organic substance biosynthetic process	98386; 16403; 229534; 229665; 21917; 66108; 66445; 66475; 66480; 66588; 66590; 66592; 66656; 66713; 66824; 230709; 67025; 67040; 67054; 67078; 67089; 67115; 67160; 67184; 67186; 20088; 67426; 67427; 231329; 67500; 14635; 67671; 67673; 67738; 67781; 231659; 67870; 67891; 67914; 67923; 67941; 22247; 231889; 68052; 68197; 67035; 232087; 68263; 109689; 232449; 68738; 66075; 101540; 66085; 68879; 3310…	Rbm3; Cand1; Cmpk1; Rbbp7; Nampt; Rbbp4; Man2a1; Serpinf2; Ctbp1; Usp47; Plod2; Gfus; Coq9; Cacybp; Wbp2; Coq6; Rbm39; Ilf3; Ilf2; Snx3; Asah1; Arap1; Hmgcl; Cirbp; Pgam1; Scp2; Rbmx; Gys1; Akt1; Gmds; Rrm1; Col1a1; Picalm; Hsd11b1; Cdc5l; Sost; Bpgm; Cops2; Spr; Fubp1; Ezr; Cops5; Ptprc; Apoc3; Apoc1; Hnrnpab; Ccar1; Ccar2; Shmt2; Pck2; Rbm8a; Hexa; Hexb; Etf1; Fasn; Hck; Loxl3; Spta1; Pdha1; Al…	5462	5447	648	0.12	0.12
7.97e-12	4.07e-11	GO:0005581	c	2	collagen trimer	100952; 68588; 71355; 107581; 665033; 12843; 12259; 12814; 12815; 12816; 12819; 12822; 12824; 12825; 12826; 12827; 12831; 12832; 12833; 12834; 12835; 12839; 12842; 13179; 245026; 81799; 16948; 17022; 17194; 12818; 12840	Lox; Lum; Dcn; C1qtnf3; C1qa; Col5a2; Col5a1; Col4a2; Col4a1; Col3a1; Col2a1; Cthrc1; Col15a1; Emilin1; Col14a1; Mbl1; Col1a2; Col1a1; Col6a1; Col6a3; Col6a2; Col6a5; Col12a1; Col6a6; Col11a1; Col11a2; Col18a1; Col9a2; Col9a1; Col24a1; Col16a1	83	83	31	0.37	0.37
8.84e-12	9.8e-11	GO:0051087	m	3	chaperone binding	98386; 98660; 67397; 67035; 70356; 100037258; 12539; 29810; 11657; 11928; 12870; 13032; 14268; 243912; 78920; 15481; 15502; 15526; 15528; 18293; 18815; 20655; 20867; 217737; 21856; 22042; 22371; 56351; 56424; 56445; 81489; 15510; 110135; 30948	Hspa8; Atp1a1; Fn1; Sod1; Stub1; Erp29; Atp1a2; Hspe1; Dnajb4; Bin1; Vwf; Hspa9; Ctsc; Cdc37; Plg; Dlst; Fgb; Bag3; Ogdh; Ahsa1; Dnaja1; Timm44; Hspb6; Lbr; Hspd1; Ptges3; Alb; Dnajc3; Dnaja2; Tfrc; St13; Stip1; Cp; Dnajb1	98	98	34	0.35	0.35
1.06e-11	7.65e-11	GO:0070993	c	3	translation preinitiation complex	66085; 54709; 73830; 13665; 13669; 68135; 20918; 55944; 56347; 53356; 223691; 27979; 16341; 98221	Eif3h; Eif3i; Eif3k; Eif3l; Eif3m; Eif3a; Eif3b; Eif3c; Eif3d; Eif3e; Eif3f; Eif3g; Eif1; Eif2s1	18	18	14	0.78	0.78
1.14e-11	9.21e-11	GO:0005865	c	4	striated muscle thin filament	233199; 50874; 50875; 109272; 11459; 11474; 242702; 17929; 17930; 17996; 11472; 21957; 21916; 21925; 21953; 22003; 22004; 22138	Actn3; Tmod4; Myom1; Acta1; Tmod1; Tnnc2; Tmod3; Myom2; Actn2; Neb; Tnnt3; Tpm1; Tpm2; Myom3; Tnni2; Mybpc2; Mybpc1; Ttn	30	30	18	0.6	0.6
1.15e-11	1.22e-10	GO:0016651	m	3	oxidoreductase activity, acting on NAD(P)H	66108; 225887; 66414; 66916; 67184; 67273; 68194; 68197; 68202; 68349; 72017; 72900; 17991; 17993; 75406; 12408; 12972; 13058; 13382; 14782; 50493; 17969; 17970; 17995; 18655; 18984; 26926; 28200; 226646; 227197; 109754	Ndufc2; Ndufa5; Ndufa2; Dld; Dhrs4; Ndufa9; Cryz; Cbr1; Ndufs1; Ndufs2; Ndufs3; Ndufs4; Ndufs7; Ndufs8; Ncf2; Ncf1; Gsr; Ndufb7; Ndufb4; Aifm1; Ndufv2; Ndufv1; Cyb5r3; Cyb5r1; Por; Cybb; Ndufa10; Ndufa12; Ndufa13; Pgk1; Txnrd1	86	84	31	0.36	0.37
1.25e-11	1.72e-10	GO:0000902	b	4	cell morphogenesis	66713; 230709; 329278; 67804; 11308; 67891; 16880; 218952; 76983; 331401; 233489; 69710; 266692; 17182; 70430; 11820; 235072; 77579; 72333; 269587; 270058; 99683; 74006; 74117; 74199; 74244; 192662; 110829; 108101; 108151; 76709; 12818; 109711; 11461; 11674; 11750; 11806; 11816; 11848; 12215; 12261; 12317; 12331; 12345; 12387; 12540; 12631; 12721; 12759; 12816; 12822; 12833; 12834; 12835; 12928; …	Capzb; Apoe; Pdlim5; Nefm; Cpne1; Ctnnb1; Hnrnpk; Itgav; Actb; Top2b; Iqgap1; Itgb1; Rab21; Itgb3; Anxa7; Map2k1; Prpf40a; Hsp90ab1; Map1s; Caprin1; Lamb1; Rhoa; Lamb2; Rhog; Ptpn11; Snx2; Snx1; Sec23a; Arap1; Thbs4; Olfm4; Col14a1; Matn3; Dag1; Septin7; Rac2; Gdi1; Vasp; Picalm; Zmpste24; Rcc2; Sema3d; Msn; Spr; Enpp2; Ezr; Afg3l2; Gas1; Fbln1; Lamc1; Pitpna; Actn1; Dpysl2; Fn1; Rac1; Hexa; Tbce…	1073	1071	170	0.16	0.16
1.3e-11	1.32e-10	GO:0016667	m	3	oxidoreductase activity, acting on a sulfur group of donors	65972; 104009; 71853; 72599; 73046; 73723; 110265; 66881; 50527; 76263; 12304; 13382; 14782; 14827; 14873; 50493; 18453; 18655; 20341; 72736; 30926; 56551; 53382; 59010; 93692	Sh3bgrl3; Dld; P4hb; Ifi30; Ero1a; Txn2; Gsr; Pcyox1; Pdia6; Pdia5; Pdia4; Pdia3; Glrx; Gsto1; Msra; Tmx1; Gstk1; Glrx5; Txnl1; Qsox1; Glrx3; Selenbp1; Sqor; Pgk1; Txnrd1	57	57	25	0.44	0.44
1.33e-11	1.32e-10	GO:0061134	m	3	peptidase regulator activity	66222; 66824; 67941; 109689; 59025; 54683; 235505; 11625; 11820; 269523; 14456; 76477; 11287; 11699; 11757; 11905; 12266; 12389; 12406; 12835; 13010; 13014; 13032; 13036; 14114; 14268; 14433; 14694; 209378; 15160; 16424; 16425; 16426; 16427; 16644; 19192; 17002; 17035; 17836; 18054; 18542; 18816; 19186; 20111; 20317; 20319; 20701; 20703; 20704; 20714; 20716; 21858; 56207; 23980; 385643; 20702; 20…	Fn1; Psmd14; Cd109; Serpina1e; Ambp; Psme3; Vcp; Serpina1c; Ngp; Serpina1d; Serpinf2; Pcolce; Pycard; Hrg; Psme1; Serpind1; Ctsh; Rps6ka1; Serpinf1; Timp2; Cstb; Prdx5; Ctsc; Prdx3; Ahsg; C3; Lxn; Serpinh1; Sfrp2; Pebp1; Serpina10; Mug1; Gapdh; Uchl5; Serpina3k; Ltf; Usp14; Serpinb1a; Col6a3; Itih3; Serpine2; Cav1; Serpina1b; Itih2; Serpina3n; Rps27l; Serpinc1; Kng2; App; Kng1; Pzp; Pcolce2; Arrb…	251	250	60	0.24	0.24
1.43e-11	1.37e-10	GO:0005102	m	3	signaling receptor binding	66437; 99571; 66824; 67025; 329278; 67738; 67804; 67838; 231889; 100952; 109689; 16880; 68588; 68792; 68879; 68891; 69178; 54683; 233489; 69710; 70568; 110074; 110075; 20901; 234594; 11820; 71609; 71660; 72183; 72205; 269523; 94176; 72349; 14456; 230753; 107581; 12488; 110854; 108101; 108151; 76709; 76263; 76757; 109711; 171210; 11545; 11632; 110006; 11747; 11750; 11770; 11771; 11773; 11806; 1181…	Trdn; Igf2; Apoe; Pik3r1; Cpne3; Itgbl1; P4hb; Psap; Nampt; Sdcbp; Ctnnb1; Igf1; Itgav; Il16; S100a4; Cnot1; Vwf; Itgb1; Itgb3; Itgb2; Anxa5; Anxa7; Ppp2ca; Fap; Dkk3; Tln1; Hsp90ab1; Nefm; Spp1; Lamb1; Col3a1; Lamb2; Gnai2; Gnai3; Flna; Snx2; Snx1; H2-D1; Snx6; Arap1; Hmgcl; Thbs4; Rarres2; Aip; Cd2ap; Ppbp; Manf; Syne1; Hsd17b4; Picalm; Cav1; Pcna; Lbp; Sema3d; Eml2; Col2a1; Tubb5; Ighm; Dock2;…	1801	1783	254	0.14	0.14
1.46e-11	1.02e-10	GO:0044432	c	3	endoplasmic reticulum part	98386; 54563; 21917; 66111; 66212; 66397; 66624; 230709; 66890; 226090; 67397; 100198; 67454; 67812; 67838; 68581; 76983; 69162; 110379; 216197; 70231; 70361; 103963; 104158; 76299; 71853; 71912; 104759; 72599; 100037258; 269523; 73024; 73130; 72265; 106393; 237542; 12321; 12282; 74122; 67006; 105245; 108058; 50527; 12655; 338366; 76303; 109154; 76687; 76757; 109552; 109672; 11750; 67511; 11937; …	Trdn; Sec22b; Pik3r1; Ktn1; Apoo; P4hb; Acsl1; Sdcbp; Erp44; Pld4; Rab21; Tmpo; Spcs2; Spcs3; Hsd11b1; Zmpste24; Sec61b; Gnai3; Chil3; Ganab; H2-D1; Sec23a; Pgrmc1; Cyb5a; Tram1; Tmx1; Manf; Get3; Ckap4; Cav1; Ptgs1; Lbr; Dnajc3; Rab2a; Lman1; Lman2; Jsrp1; Stt3a; Colgalt1; Camk2d; Arl6ip5; Camk2g; Rpn2; Rtn2; Rtn3; Esyt2; Uba1; Ubxn4; Ces1c; Rheb; Txndc5; Ces1d; Tmem43; Os9; Selenof; Ryr1; Eif2a…	1075	1073	170	0.16	0.16
1.48e-11	7.35e-11	GO:0101031	c	2	chaperone complex	12539; 29810; 12461; 12462; 12464; 12465; 12466; 12468; 12469; 15481; 15516; 20867; 21454; 56351; 56424	Bag3; Cct8; Cct2; Cct3; Hspa8; Cct7; Cct4; Cct5; Hsp90ab1; Ptges3; Tcp1; Stip1; Cdc37; Cct6a; Stub1	21	21	15	0.71	0.71
1.52e-11	2.08e-10	GO:1900047	b	4	negative regulation of hemostasis	99571; 11747; 11816; 11818; 12306; 12490; 12527; 14061; 14161; 14723; 16644; 18753; 18815; 18816; 19123; 19128; 21825; 385643; 12845; 20720; 58992; 94175; 110135	Apoe; Cd34; Gp1ba; Apoh; Serpinf2; Hrg; Proc; Anxa2; Anxa5; Comp; Pros1; Plg; Fgg; Fga; Fgb; Prkcd; Thbs1; F12; Serpine2; F2; Kng2; Kng1; Cd9	49	49	23	0.47	0.47
1.64e-11	1.52e-10	GO:0048029	m	3	monosaccharide binding	66890; 14635; 70361; 11674; 12215; 14381; 14789; 14936; 15275; 15277; 16852; 16854; 17113; 17159; 17194; 17533; 18451; 18452; 18484; 18641; 18642; 19895; 216558; 66171; 21351; 21881; 56401; 56421; 26432; 26433; 212032	Galk1; Pgls; Lgals3; Lgals1; Pam; Mrc1; G6pdx; Bsg; M6pr; Taldo1; Plod2; Plod3; Pfkp; P4ha2; Pfkm; Pfkl; Rpia; P3h1; Aldoa; Mbl1; Ugp2; Gys1; Man2b1; Hk2; Hk3; Hk1; Tkt; P4ha1; Lman1; Lman2; P3h3	85	85	31	0.36	0.36
1.69e-11	8.73e-11	GO:0050900	b	2	leukocyte migration	16399; 16403; 66824; 100952; 68891; 11820; 71660; 66629; 14456; 50701; 338366; 11486; 11651; 11754; 11848; 12261; 12317; 12333; 12490; 12540; 12652; 12721; 12928; 12929; 13202; 13722; 13861; 14068; 14082; 16149; 16412; 16414; 16416; 16423; 16803; 16854; 16859; 16952; 17319; 17395; 17524; 17698; 17700; 18600; 18815; 19141; 19152; 19353; 19354; 19877; 20307; 20085; 20201; 20202; 20750; 20947; 20963…	Mpp1; Elane; Rac2; Lgmn; Rac1; Calr; Fadd; Aoc3; Il16; Ddt; Msn; Lgals9; Coro1a; Capn1; Ada; Lgals3; Pycard; Thbs1; Mapk3; Prtn3; Cd74; Tgfb1; Itgb3; Itgb2; Epx; Syk; Golph3; Cd34; Aimp1; Plg; Spp1; Vcam1; Rpl13a; Mmp9; Rhoa; Tgfb2; Rps19; Wdr1; Itgb1; Emilin1; Ccl8; Thbs4; Rarres2; Cd177; C1qbp; Rock1; Akt1; Ppbp; Retnlg; S100a9; S100a8; Mia3; Anxa1; Crk; Mif; Thy1; Mapk14; Lbp; Dysf; Crkl; F7; …	338	337	73	0.22	0.22
1.73e-11	8.41e-11	GO:0002102	c	2	podosome	66713; 268396; 72333; 74117; 108101; 76709; 11461; 668218; 13169; 14086; 15387; 18826; 20405; 22329; 22330; 22388; 59069; 227753; 326618	Gsn; Dbnl; Wdr1; Arpc2; Tpm4; Vcl; Lcp1; Sh3gl1; Fermt3; Palld; Hnrnpk; Vcam1; Sh3pxd2b; Actb; Tpm3; Actr3; Actr2; Fscn1; Bin2	34	34	19	0.56	0.56
1.82e-11	1.24e-10	GO:0044433	c	3	cytoplasmic vesicle part	98878; 66111; 66147; 66397; 66700; 67166; 100273; 67804; 67844; 68365; 68581; 226101; 68861; 68891; 68953; 69162; 69178; 233489; 110379; 70349; 213827; 235567; 72183; 72993; 170625; 66905; 434246; 106572; 99683; 74006; 50797; 75608; 240028; 109552; 109711; 11486; 100226; 11745; 11749; 11750; 11752; 11764; 11765; 11767; 11771; 11772; 11773; 11776; 11826; 12010; 12215; 68059; 12306; 12389; 12652; 1…	Copz1; Sec22b; Hrg; Sec23b; Anxa1; Rab21; Anxa3; Anxa2; Anxa7; Anxa6; Arl8b; Anxa8; B2m; Dnajc13; Chmp3; Steap3; Ctss; Sh3gl1; Snx3; Snx2; Snx1; H2-D1; Snx6; Snx5; Ncstn; Septin8; Arhgap1; Picalm; Cav1; Rcc2; Coro1c; Snx18; Rab2a; Clta; Fth1; Actn1; Necap2; Copg1; Osbpl9; Uba1; Vps26a; Ap2b1; Mrc1; Trim72; Ryr1; Ap1g1; Ankfy1; Sec24c; Sec24b; Lnpep; Ndrg1; Tmed3; Tmed2; Ncf4; Sri; Cd177; Cpe; Pml…	812	811	137	0.17	0.17
1.94e-11	2.62e-10	GO:0016042	b	4	lipid catabolic process	66841; 66857; 67460; 67732; 11758; 234779; 11886; 70025; 104158; 71660; 104759; 110446; 105787; 74551; 17939; 103968; 110826; 231086; 11363; 11364; 11370; 11409; 171210; 11651; 11806; 11808; 11812; 11814; 11816; 11818; 11992; 110842; 12896; 13177; 13884; 14466; 15107; 15211; 15212; 15450; 15483; 15488; 15926; 16971; 18472; 18475; 18606; 18753; 18796; 18799; 18807; 51798; 19063; 19156; 19299; 5253…	Pck2; Hadh; Acads; Hexa; Auh; Idh1; Hexb; Psap; Hsd17b11; Prkaa1; Acat1; Apoe; Ppt1; Ces1c; Acadl; Acadm; Pld4; Etfb; Iah1; Hadhb; Prdx6; Hadha; Ywhah; Ces1d; Plcg2; Spp1; Pld3; Lrp1; Mgll; Plin1; Abhd12; Etfa; Nceh1; Abcd3; Asah1; Hibch; Gba; Apoc1; Rarres2; Prkcd; Etfdh; Akt1; Acadvl; Apoh; Decr1; Hsd17b4; Hsd11b1; Ivd; Lipc; Ech1; Plcb2; Plbd1; Acaa2; Pafah1b1; Cpt2; Enpp2; Plcd1; Eci2; Eci1; …	311	311	69	0.22	0.22
2.02e-11	2.71e-10	GO:0030193	b	4	regulation of blood coagulation	99571; 11747; 11816; 11818; 11905; 12306; 12389; 12490; 12527; 14061; 14068; 14161; 14723; 56193; 16644; 18753; 18815; 18816; 19123; 19128; 20202; 20963; 21672; 21825; 385643; 20720; 58992; 94175; 110135	Apoe; Cd34; Gp1ba; Apoh; Serpinf2; Hrg; Proc; Kng1; Anxa2; Anxa5; Syk; Pros1; Prdx2; Plg; Fgg; Plek; Fga; Fgb; Prkcd; Thbs1; S100a9; F12; Serpine2; Cav1; F2; Serpinc1; Kng2; F7; Cd9	76	76	29	0.38	0.38
2.2e-11	1.97e-10	GO:0001882	m	3	nucleoside binding	98878; 66397; 67166; 231329; 67844; 68365; 331026; 52398; 69719; 233870; 235072; 235661; 106393; 106572; 74006; 74551; 76308; 11486; 11749; 11843; 11848; 12540; 13430; 13627; 13628; 13629; 14228; 14661; 14678; 14679; 14682; 67059; 15516; 15519; 15953; 16653; 13660; 17274; 18000; 18102; 215449; 18950; 19326; 19330; 19344; 19345; 19346; 19353; 19354; 19384; 19744; 216344; 20130; 20362; 20624; 53857…	Pck2; Tubb5; Rac2; Gnaq; Rac1; Arl3; Polr2b; Rab6a; Suclg2; Gimap4; Eftud2; Ola1; Ada; Dnm1l; Rheb; Tubb2a; Tufm; Fkbp4; Gspt1; Tuba8; Nme1; Rab5c; Anxa6; Arl8b; Eef1a1; Eef1a2; Rab1b; Atl3; Tuba1c; Rab8a; Arf4; Hsp90ab1; Actn4; Rab2a; Ifi47; Sar1a; Rhoa; Septin11; Gnai2; Gnai3; Eef2; Rab8b; Tuba4a; Tgm2; Ehd4; Ehd2; Ehd1; Rab21; Eif5; Srl; Gmppb; Suclg1; Septin2; Rab11b; Glud1; Septin6; Septin7;…	394	394	81	0.21	0.21
2.65e-11	1.77e-10	GO:0035770	c	3	ribonucleoprotein granule	67678; 216197; 234594; 234699; 104721; 269523; 230721; 239528; 11461; 11837; 13035; 12696; 13036; 78651; 13205; 13211; 13665; 13207; 13209; 14265; 14359; 15387; 15388; 29875; 15568; 51810; 16211; 16549; 50783; 17879; 17975; 18458; 19181; 19166; 19182; 19353; 19704; 19877; 19943; 19988; 53379; 53872; 21843; 21969; 22154; 64009; 23983; 56758; 26441; 26443; 27041; 28114; 69305; 229279	Dcps; Dhx9; Khsrp; Tial1; Rac1; Lsm4; Lsm6; Nsun2; Iqgap1; Hnrnpu; Lsm3; Vcp; Fxr1; Hnrnpk; Hnrnpl; Edc4; Cnot1; Actb; Ctsh; Ddx3x; Hnrnpa3; Rplp0; Ctsg; Ddx5; Ddx6; Tubb5; Ncl; Ddx1; Pabpc1; Syne1; Eif2s1; Ago2; Elavl1; Rpl6; Cirbp; Caprin1; Pabpc4; Rock1; Psma2; Psma6; Psma4; Pcbp1; Fmr1; Mbnl1; Psmc2; Psmc3; Ckap4; Myh1; Rpl28; Kpnb1; Top1; G3bp1; Hnrnpa2b1; Upf1	216	216	54	0.25	0.25
2.76e-11	2.26e-10	GO:0010927	b	3	cellular component assembly involved in morphogenesis	68760; 233199; 50874; 77579; 50875; 109272; 11459; 11464; 12372; 12373; 12527; 12632; 13138; 242702; 14733; 68016; 16202; 16412; 17880; 17906; 17929; 17930; 17996; 18175; 18472; 11472; 19084; 21957; 21916; 22003; 22138; 22388; 24131; 59006; 59011; 228003	Actn2; Ttn; Wdr1; Cavin4; Neb; Gpc1; Itgb1; Tmod4; Acta1; Tmod1; Tmod3; Actc1; Tpm1; Cd9; Prkar1a; Myh10; Myh11; Tnnt3; Casq1; Casq2; Ilk; Nrap; Klhl41; Myl2; Dag1; Myoz2; Myoz1; Myom3; Myom2; Myom1; Ldb3; Mybpc2; Mybpc1; Synpo2l; Pafah1b1; Cfl2	112	112	36	0.32	0.32
2.83e-11	3.76e-10	GO:0050821	b	4	protein stabilization	65972; 67025; 67955; 100503670; 29810; 100226; 11806; 11933; 12034; 12317; 12461; 12462; 12464; 12465; 12466; 12468; 12469; 12539; 12759; 12955; 14251; 14433; 14682; 15161; 15519; 16000; 16783; 16784; 18148; 18643; 18673; 18708; 18854; 19035; 65019; 20115; 21454; 58231; 252870; 56351; 56401; 56426; 56693; 57320; 15510; 192176	Igf1; Gnaq; Hcfc1; Calr; Cryab; Ifi30; Atp1b3; Rpl11; Flna; Clu; Npm1; Ppib; Phb; P3h1; Cdc37; Pfn1; Tcp1; Pdcd10; Rpl23; Crtap; Bag3; Sugt1; Phb2; Park7; Rpl5; Gapdh; Rps7; Hspd1; Stk4; Pik3r1; Usp7; Cct6a; Cct8; Cct2; Cct3; Cct7; Cct4; Cct5; Ptges3; Stx12; Lamp2; Lamp1; Pml; Hsp90aa1; Apoa1; Flot1	168	168	46	0.27	0.27
2.93e-11	3.86e-10	GO:0051241	b	4	negative regulation of multicellular organismal process	98660; 66317; 66695; 99571; 66824; 329278; 67838; 67996; 100952; 331401; 11625; 20901; 121021; 11820; 29811; 94111; 269951; 14456; 74117; 74499; 74511; 94352; 50701; 12488; 110829; 108151; 240028; 109552; 109689; 11433; 11474; 11486; 11545; 11668; 11746; 11747; 11806; 11808; 11812; 11814; 11816; 11818; 11848; 11857; 11928; 11937; 11938; 12010; 12034; 12229; 12261; 12306; 12317; 12385; 12387; 1238…	Igf1; Apoe; Prdx2; Lgmn; Ptpn11; Apom; Ctsz; Apoh; Ctnnb1; Hnrnpk; Ngp; Serpinf2; Hrg; Itgb1; Plg; Anxa2; Anxa5; Anxa4; C1qtnf3; Khsrp; Cd34; Sparc; G6pdx; B2m; Col3a1; Rhoa; Gnai2; H2-D1; Efemp1; Thbs4; Thbs2; Cd2ap; Thy1; Gdi1; Ctnna1; Cav1; Lbp; Fbn1; Sost; Inpp5d; Sema3d; Coro1c; Ppp2ca; Nme1; Ezr; Enpp1; Stat5a; Ptprc; Apoc3; Apoc1; Serpinf1; Fbln1; Gas6; Actn3; Dpysl3; Csk; Rac1; Idh2; Aspn…	1299	1298	196	0.15	0.15
3.26e-11	2.64e-10	GO:0001525	b	3	angiogenesis	100952; 101540; 68792; 121021; 72461; 239528; 338366; 11651; 11745; 11818; 11826; 11848; 12266; 12306; 12387; 12389; 12490; 12540; 12796; 12822; 12826; 12827; 13036; 13058; 13138; 13179; 13722; 14089; 14182; 16840; 14268; 243912; 14645; 14775; 15277; 15289; 80898; 15368; 15507; 15530; 16002; 16410; 16412; 16414; 16416; 16790; 16854; 16952; 13666; 17228; 17304; 17390; 17395; 13836; 107702; 17886; …	Igf2; Apoh; Ctnnb1; Ngp; Hrg; Prcp; Ctsh; Mapk14; Anxa3; Anxa2; Fap; Cd34; Gpx1; Rhoa; Thbs4; Camp; Thbs2; Thbs1; Akt1; Rnh1; Anxa1; Cav1; Enpp2; Serpinf1; Fn1; Ism1; Lgals3; Flna; Clic4; Dcn; Emilin1; Cnmd; Eif2ak3; Itgav; Plg; Tnmd; Anpep; Thy1; Fgfr1; Itgb1; Stat3; Cspg4; Itgb3; Itgb2; Stk4; Pdcd6; Gtf2i; Hspb6; Stim1; Hspb1; Hk2; Plcd1; Pkm; Stat1; Rock1; Cma1; Srpx2; Tgfb2; Epha2; Ncl; Col4a…	513	512	97	0.19	0.19
3.3e-11	2.15e-10	GO:1903561	c	3	extracellular vesicle	16399; 66395; 104009; 170625; 239528; 109552; 11657; 11674; 11826; 12306; 12520; 12527; 14268; 15481; 15525; 114584; 16423; 16663; 16784; 16790; 16952; 18571; 19344; 19655; 20322; 53379; 22042; 22088; 53378; 15510; 15925	Tsg101; Fn1; Sdcbp; Anxa1; Anxa2; Hspa4; Ahnak; Hspa8; Sord; Clic1; Anpep; Cd9; Ago2; Aqp1; Cd81; Sri; Pdcd6ip; Rbmx; Hspd1; Tfrc; Aldoa; Ide; Itga2b; Cd47; Qsox1; Alb; Snx18; Krt13; Lamp2; Rab5b; Hnrnpa2b1	87	87	31	0.36	0.36
3.65e-11	3.16e-10	GO:0016614	m	3	oxidoreductase activity, acting on CH-OH group of donors	100198; 67834; 107029; 71911; 170718; 236539; 231086; 11532; 110208; 12408; 13016; 269951; 67861; 14104; 14381; 14555; 14571; 15107; 15108; 15483; 15488; 15926; 67103; 16828; 16832; 17436; 17448; 17449; 20322; 20751; 22122; 22235; 56348; 23918; 58875; 58810; 77219; 28200; 15929; 76238; 97212; 114664	Hadh; Grhpr; Akr1b10; Mdh1; Idh2; Idh1; Fasn; Ctbp1; Bdh1; Hsd17b12; Sord; Hsd17b10; Hsd17b11; Adh5; Hadhb; Hadha; Cbr1; Ptgr1; Ptgr2; G6pdx; Gfus; Hibadh; Dhrs4; Idh3a; Idh3b; Idh3g; H6pd; Gpd1; Mdh2; Phgdh; Gpd2; Hsd17b4; Ldha; Ldhb; Hsd11b1; Pgd; Spr; Impdh2; Ugdh; Akr1a1; Me1; Me2	146	146	42	0.29	0.29
3.84e-11	5.01e-10	GO:1904951	b	4	positive regulation of establishment of protein localization	66397; 66437; 66629; 99571; 66824; 67041; 67628; 67738; 230908; 70456; 70572; 268373; 77579; 105787; 14456; 74006; 74117; 74244; 74551; 76709; 29810; 108989; 109552; 109689; 12461; 12462; 12464; 12465; 12466; 12468; 12469; 12490; 12534; 12540; 13191; 13211; 13830; 14161; 14191; 14433; 14645; 14661; 14694; 15163; 15275; 15289; 50706; 15516; 15519; 16000; 81799; 16573; 76936; 16859; 16971; 17319; 1…	Igf1; Hnrnpm; C1qtnf3; Cd34; Hsp90ab1; Tcp1; Dkc1; Tardbp; Hspd1; Mapk1; Ezr; Ipo5; Gas6; Pck2; Lgals9; Dnm1l; Flna; Fgr; Mapk14; Fis1; Fgg; Fga; Fgb; Sri; Prkcd; Rbp4; Cct6a; Cct8; Cct2; Cct3; Hk1; Cct7; Cct4; Cct5; Cdk1; Ttn; Ywhae; Tsg101; Kif5b; Oxct1; Hcls1; Pycard; Ptbp1; Tgfb1; Tgfb2; Lrp1; Arpc2; Golph3; Ncl; Pdcd10; Sar1a; Sar1b; Myh10; Bag3; Postn; Pik3r1; Mcu; Myom1; Trim28; Glul; Arrb…	448	448	88	0.2	0.2
4.19e-11	5.41e-10	GO:0006801	b	4	superoxide metabolic process	68891; 268396; 269823; 11433; 11808; 18477; 12944; 13058; 13361; 23876; 14678; 14679; 14870; 16414; 17523; 17969; 17970; 17972; 18753; 20655; 20963; 21672; 21803; 57320; 20656; 20657	Sod2; Sod3; Ncf2; Ncf1; Prdx1; Tgfb1; Itgb2; Syk; Mpo; Sod1; Prdx2; Pon3; Gnai2; Gnai3; Acp5; Crp; Ncf4; Park7; Cd177; Prkcd; Gstp1; Sh3pxd2b; Dhfr; Cybb; Apoa4; Fbln5	64	64	26	0.41	0.41
4.27e-11	3.37e-10	GO:0015935	c	4	small ribosomal subunit	66475; 67097; 20088; 67427; 67941; 68052; 267019; 68995; 76846; 13205; 14694; 16785; 16898; 18148; 20042; 20054; 20055; 20068; 20085; 20102; 20103; 20115; 20116; 54127; 57294; 27050; 27207; 27370; 229317	Rps26; Rps27; Rps24; Rps23; Rpsa; Rps28; Npm1; Ddx3x; Rps20; Rps4x; Rps13; Rps12; Rps11; Rps10; Rps17; Rps16; Rps15; Rps19; Rps7; Rps5; Rps3; Rps2; Rps9; Rps8; Eif2a; Mcts1; Rps27l; Rps15a; Rack1	78	78	29	0.37	0.37
4.62e-11	2.93e-10	GO:0030662	c	3	coated vesicle membrane	66111; 66147; 66397; 68861; 69162; 233489; 110379; 70349; 213827; 99683; 50797; 11764; 11765; 11767; 11771; 11772; 11773; 12757; 13169; 18570; 20333; 20334; 54161; 218811; 20224; 56334; 56447; 11774; 12847; 71770; 59042; 27054	Copz1; Sec22b; Necap2; Sec13; Dipk2a; Arcn1; Copb1; Copg1; Dbnl; Ap2b1; Tmed2; Copa; Cope; Ap1g1; Ap2m1; Sec24c; Sec24b; Sar1a; Sar1b; Tmed3; Sec23a; Sec23b; Ap1m1; Ap2a1; Ap2a2; Pdcd6; Copb2; Picalm; Ap3b1; Clta; Ap1b1; Sec31a	93	93	32	0.34	0.34
4.62e-11	5.91e-10	GO:0001944	b	4	vasculature development	67628; 100952; 101540; 68792; 121021; 77579; 268977; 72461; 99683; 94352; 107589; 239528; 338366; 11475; 12843; 11651; 11745; 11816; 11818; 11826; 11848; 12266; 12306; 12387; 12389; 12490; 12540; 12796; 12822; 12825; 12826; 12827; 12831; 12842; 12929; 13036; 13058; 18569; 13138; 13430; 13433; 13179; 13722; 14089; 14182; 16840; 14268; 243912; 14645; 14775; 15239; 15277; 15289; 80898; 15368; 15507;…	Igf2; Apoe; Apoh; Ctnnb1; Igf1; Ngp; Serpinf2; Hrg; Prcp; Anxa1; Mapk14; Anxa3; Anxa2; Fap; Cd34; Map2k1; Gpx1; Col3a1; Rhoa; Thbs4; Camp; Thbs2; Thbs1; Akt1; Mapk1; Col1a2; Rnh1; Col1a1; Cav1; Enpp2; Serpinf1; Fn1; Ism1; Mylk; Lgals3; Flna; Clic4; Ap2b1; Dcn; Emilin1; Cnmd; Eif2ak3; Itgav; Plg; Tnmd; Col5a1; Anpep; Sec24b; Thy1; Fgfr1; Ctsh; Stat3; Tmed2; Cspg4; Nedd4; Itgb3; Itgb2; Stk4; Pdcd6;…	744	743	127	0.17	0.17
5.06e-11	4.04e-10	GO:0097190	b	3	apoptotic signaling pathway	16403; 66437; 99571; 66824; 67025; 67184; 67397; 67941; 68349; 71514; 71609; 433759; 17685; 12282; 74006; 74996; 50527; 29810; 11545; 11651; 11740; 11749; 11937; 12367; 12385; 12387; 12389; 224105; 12759; 12824; 13032; 13036; 13205; 13207; 14082; 14161; 14182; 14451; 14630; 14678; 14679; 14694; 14775; 14827; 14870; 15254; 15368; 15387; 15502; 15507; 51792; 51795; 16000; 16149; 16410; 16783; 16819…	Igf1; Mtch2; Msh2; Ctnnb1; Acaa2; Hnrnpk; Ctsh; Aifm1; Anxa6; Usp47; Ctsc; Gpx1; Sfpq; Steap3; Gnai2; Gnai3; Thbs1; Akt1; Ctnna1; Cav1; Pycard; Slc25a5; Ptprc; Gas1; Ccar2; Arl6ip5; Rpl11; Dnm1l; Lgals3; Eif2ak3; Itgav; Cd74; Fis1; Fgg; Fga; Fgb; Fgfr1; Ppp2r1a; Hyou1; Nono; Tgfb2; Srpx; Stk4; Gsn; Hspb1; Parp1; Itga6; Lamp1; Pak2; Rack1; Sod2; Sod1; Prdx2; Clu; Hdac1; Tgfb1; P4hb; Atp2a1; Pnp; P…	598	598	108	0.18	0.18
5.29e-11	6.71e-10	GO:0034097	b	4	response to cytokine	66713; 66824; 67184; 67897; 232087; 16880; 69091; 266692; 11898; 71609; 72993; 433759; 14456; 76477; 74117; 107260; 110829; 108037; 108147; 108989; 11433; 11651; 11687; 11740; 11770; 11806; 11837; 11848; 12036; 12229; 12301; 12332; 12334; 12387; 12389; 12496; 12539; 12540; 12631; 12721; 12796; 12825; 12842; 12929; 13200; 13211; 13682; 13804; 14026; 14081; 14082; 14104; 14225; 14268; 14433; 14466;…	Atic; Cpne1; Acsl1; Hnrnpu; Ctnnb1; Mapkapk2; Anxa1; Khsrp; Srm; Hsp90ab1; Spp1; Cacybp; Col3a1; Rhoa; Otub1; P4hb; Camp; Endog; Rbmx; Akt1; Ppbp; Mapk1; Col1a1; Cav1; Serpina3k; Rad23b; Serpina3n; Tyms; Slc25a5; Stat5a; Ddost; Ptprc; Shmt2; Gas6; Dpysl3; Fn1; Actn4; Fasn; Impdh2; Pcolce; Flnb; Mrc1; Mat2a; Mapk14; Prpf8; Lifr; Fkbp1a; Ifi47; Capg; Smarca5; Fgb; Hdac1; Stat3; Stat1; Vps26b; Ccl8;…	919	919	149	0.16	0.16
5.78e-11	3.58e-10	GO:0012506	c	3	vesicle membrane	66111; 66147; 66397; 67844; 68365; 68581; 226101; 68861; 68891; 69162; 69178; 233489; 110379; 70349; 213827; 72993; 170625; 434246; 106572; 99683; 74006; 50797; 240028; 109552; 109711; 100226; 11745; 11746; 11750; 11764; 11765; 11767; 11771; 11772; 11773; 11826; 11938; 12010; 12215; 12389; 12652; 12721; 12757; 12876; 13169; 13405; 13430; 14784; 14964; 14972; 16783; 16784; 16952; 17274; 17698; 179…	Copz1; Sec22b; Hrg; Sec23b; Anxa1; Rab21; Anxa3; Anxa4; Anxa7; Rab5b; B2m; Pacsin2; H2-D1; Sec23a; Snx5; Ncstn; Septin8; Picalm; Cav1; Snx18; Rab2a; Clta; Actn1; Necap2; Ykt6; Ap2b1; Trim72; Ryr1; Ap1g1; Myo6; Sec24c; Sec24b; Lnpep; Tmed3; Tmed2; Sri; Cd177; Cpe; Stxbp2; Dipk2a; Pdcd6; Rab5c; Stx12; Lamp2; Lamp1; Myof; Sec31a; Sec13; Dnm2; Arcn1; Msn; Clip1; Coro1a; Copg1; Dnm1l; Bin1; Clic4; Atp…	496	495	94	0.19	0.19
6.07e-11	7.63e-10	GO:0006900	b	4	vesicle budding from membrane	66397; 66629; 68581; 69162; 233489; 110379; 434246; 99683; 338366; 11773; 11776; 67511; 12306; 13430; 18570; 20194; 20224; 20334; 54198; 21787; 218811; 11774; 27054; 30960	Sec13; Anxa2; Trim72; Tfg; Golph3; Ap2m1; Sec24c; Sec24b; Sar1a; Sar1b; Tmed10; Snx3; Sec23a; Sec23b; Tmed9; Mia3; Dnm2; Pdcd6; Picalm; Ap3b1; S100a10; Vapa; Ap3d1; Sec31a	56	56	24	0.43	0.43
6.13e-11	4.84e-10	GO:0051702	b	3	interaction with symbiont	230908; 433759; 50701; 11816; 11826; 12306; 12631; 13035; 12796; 13194; 13830; 14061; 14265; 14268; 14433; 67955; 14775; 15481; 17002; 17194; 17969; 18815; 19035; 19182; 20219; 20587; 15510; 13006; 30960	Elane; Apoe; Fn1; Apcs; Ppib; Hdac1; Gpx1; Anxa2; Smc3; Hspa8; Ctsg; Plg; Stom; Tardbp; Ncf1; Sugt1; Aqp1; Camp; Gapdh; Hspd1; Ltf; Cfl1; Fmr1; Psmc3; Mbl1; F2; Smarcb1; Vapa; Ddb1	79	79	29	0.37	0.37
6.35e-11	4.96e-10	GO:0045454	b	3	cell redox homeostasis	54683; 11758; 104009; 76299; 71853; 72599; 73046; 73723; 105245; 50527; 11757; 12304; 18477; 13382; 14775; 14782; 14827; 50493; 18453; 53381; 72736; 21672; 30926; 56551; 53382; 93692	Prdx4; Sh3bgrl3; Dld; Pdia3; P4hb; Ero1a; Txn2; Erp44; Txndc5; Prdx6; Prdx5; Pdia4; Prdx3; Prdx2; Prdx1; Gpx1; Glrx; Gsr; Tmx1; Glrx5; Txnl1; Qsox1; Glrx3; Pdia6; Pdia5; Txnrd1	65	65	26	0.4	0.4
6.39e-11	7.96e-10	GO:0044242	b	4	cellular lipid catabolic process	66841; 67460; 11758; 234779; 11886; 70025; 104158; 110446; 74551; 17939; 110826; 231086; 11363; 11364; 11370; 11409; 171210; 11651; 11806; 11808; 11812; 11814; 11816; 11818; 11992; 110842; 12896; 13177; 14466; 15107; 15211; 15212; 15450; 15488; 15926; 16971; 18606; 18753; 51798; 19156; 19299; 52538; 56357; 23945; 76192; 67469; 113868; 93747; 227095; 97212; 23986	Pck2; Hadh; Acads; Hexa; Auh; Idh1; Hexb; Psap; Apoh; Acat1; Apoe; Abcd3; Acadl; Acadm; Etfa; Etfb; Ech1; Hadhb; Prdx6; Hadha; Ces1d; Plcg2; Lrp1; Mgll; Echs1; Asah1; Gba; Naga; Prkcd; Etfdh; Akt1; Acadvl; Abhd12; Decr1; Hsd17b4; Ivd; Lipc; Acaa2; Cpt2; Enpp2; Hibch; Eci2; Eci1; Acaa1a; Apoc3; Apoc1; Apoa4; Acot7; Acot2; Apoa1; Abhd5	202	202	51	0.25	0.25
6.7e-11	8.28e-10	GO:0019318	b	4	hexose metabolic process	66681; 230709; 67078; 100198; 68263; 72157; 235339; 72141; 105787; 74551; 140858; 11364; 11474; 11651; 11674; 78830; 14381; 14433; 14555; 14571; 14635; 15275; 15277; 15289; 16000; 16002; 16009; 16010; 16011; 81799; 16592; 16828; 17158; 17159; 17842; 18597; 18605; 18641; 18642; 18655; 18708; 18746; 19045; 19046; 19386; 19662; 20322; 20411; 21991; 80294; 56012; 56421; 319801; 26384; 26416; 212032; …	Pck2; Actn3; Wdr5; Igf1; Galk1; Igfbp4; Gnpda1; Pgm1; Prkaa1; Igfbp3; Tpi1; Adpgk; Igfbp5; Pdhb; Pofut2; Acadm; Sord; Pdha1; Mup3; C1qtnf3; Ppp1ca; Man2a1; G6pdx; Dlat; Pik3r1; Mup20; Pgam2; Slc25a12; Ranbp2; Mapk14; Tigar; Gapdh; H6pd; Pfkp; Akt1; Pfkm; Pfkl; Gpd1; Pgm2; Igf2; Gpd2; Aldoa; Sorbs1; Ldha; Zmpste24; Ppp1cb; Man2b1; Hk2; Hk3; Hmgb1; Hk1; Enpp1; Fabp5; Pgp; Rbp4; Pkm; Pgk1	240	240	57	0.24	0.24
7.5e-11	5.79e-10	GO:0030154	b	3	cell differentiation	98386; 16403; 229534; 230257; 66713; 230709; 67040; 329278; 16681; 67399; 67628; 67838; 67844; 67891; 67996; 68219; 16880; 218952; 68588; 108124; 226101; 68760; 101706; 331401; 66317; 233199; 68794; 235505; 233489; 50874; 104776; 266692; 70231; 70248; 17182; 70350; 234214; 70430; 110075; 20901; 234594; 121021; 11820; 234779; 235072; 71355; 104158; 71660; 268373; 268396; 71902; 104759; 432467; 208…	Cand1; Cd109; Mapk14; Ywhag; Serpinf1; Man2a1; Serpinf2; Ctbp1; Ndrg2; Gpx1; B2m; Prxl2a; Cacybp; Cpne1; Snx3; Ap3b1; Snx1; Nap1l1; Tigar; Myom1; Uqcrq; Akt1; Dag1; Col1a1; Picalm; Bpgm; Cops2; Spr; Fubp1; Ezr; Ptprc; Hnrnpab; Pitpna; Pck2; Dpysl2; Dpysl3; Hexa; Hexb; Dsp; Sash3; Fasn; Flot1; Krt6a; Grn; Hck; Trim72; Anxa1; Prmt1; Sec24b; Ndrg1; Serpinh1; Ighm; Fgfr1; Stat3; Stat1; Mb; Lrrc17; Ba…	4225	4210	514	0.12	0.12
7.75e-11	9.49e-10	GO:0007160	b	4	cell-matrix adhesion	16399; 16403; 99571; 329278; 100952; 218952; 105298; 72349; 107581; 110829; 109711; 11426; 11848; 12387; 12490; 12631; 12825; 13138; 13405; 14161; 14268; 29875; 50706; 16202; 81877; 16408; 16410; 16412; 16414; 16415; 16416; 16971; 18073; 18606; 11472; 18708; 19353; 19877; 20194; 20411; 20874; 21825; 21838; 22288; 22329; 22370; 23790; 223272; 94175; 110135; 108911	Actn2; Actn1; Pik3r1; Fn1; Rac1; Itgbl1; Slk; Tnxb; Rock1; Vtn; Ctnnb1; Coro1c; Itgb2l; Hrg; Iqgap1; Dusp3; Itgb1; Itgb3; Itgb2; Cd34; Itgav; Lims1; Itgal; Vcam1; Col3a1; Rhoa; Fgg; Fga; Fgb; Dmd; Emilin1; Ilk; Thbs1; Fermt2; Postn; Lrp1; Dag1; Cfl1; S100a10; Sorbs1; Tnn; Thy1; Epdr1; Rcc2; Itga2b; Macf1; Enpp2; Itga6; Nid1; Utrn; Col16a1	203	203	51	0.25	0.25
7.75e-11	5.96e-10	GO:0036464	c	4	cytoplasmic ribonucleoprotein granule	67678; 216197; 234594; 234699; 104721; 269523; 230721; 239528; 11461; 11837; 13035; 12696; 13036; 78651; 13205; 13209; 13211; 13665; 14265; 14359; 15387; 29875; 15568; 51810; 16211; 16549; 50783; 17879; 17975; 18458; 19166; 19182; 19353; 19704; 19877; 19943; 19988; 53872; 21843; 21969; 22154; 64009; 23983; 56758; 53379; 26441; 26443; 27041; 28114; 19181; 69305	Dcps; Dhx9; Khsrp; Tial1; Rac1; Lsm4; Lsm6; Nsun2; Hnrnpu; Lsm3; Vcp; Fxr1; Hnrnpk; Upf1; Edc4; Cnot1; Iqgap1; Ctsh; Ddx3x; Rplp0; Ctsg; Ddx6; Tubb5; Ncl; Ddx1; Pabpc1; Syne1; Eif2s1; Ago2; Elavl1; Rpl6; Cirbp; Caprin1; Pabpc4; Rock1; Psma2; Psma6; Psma4; Pcbp1; Fmr1; Mbnl1; Psmc2; Psmc3; Ckap4; Myh1; Rpl28; Kpnb1; Top1; Actb; G3bp1; Hnrnpa2b1	203	203	51	0.25	0.25
8.08e-11	9.81e-10	GO:0072358	b	4	cardiovascular system development	67628; 100952; 101540; 68792; 121021; 77579; 268977; 72461; 99683; 94352; 107589; 239528; 338366; 11475; 12843; 11651; 11745; 11790; 11816; 11818; 11826; 11848; 12266; 12306; 12387; 12389; 12490; 12540; 12796; 12822; 12825; 12826; 12827; 12831; 12842; 12929; 13036; 13058; 18569; 13138; 13430; 13433; 13179; 13722; 14089; 14182; 16840; 14268; 243912; 14645; 14775; 15239; 15277; 15289; 80898; 15368;…	Igf2; Apoe; Apoh; Ctnnb1; Igf1; Ngp; Serpinf2; Hrg; Prcp; Anxa1; Mapk14; Anxa3; Anxa2; Fap; Cd34; Map2k1; Gpx1; Col3a1; Rhoa; Thbs4; Camp; Thbs2; Thbs1; Akt1; Mapk1; Col1a2; Rnh1; Col1a1; Cav1; Enpp2; Serpinf1; Fn1; Ism1; Mylk; Lgals3; Speg; Clic4; Ap2b1; Dcn; Emilin1; Cnmd; Eif2ak3; Itgav; Plg; Tnmd; Col5a1; Anpep; Sec24b; Thy1; Fgfr1; Ctsh; Stat3; Tmed2; Cspg4; Nedd4; Itgb3; Itgb2; Stk4; Pdcd6;…	758	757	128	0.17	0.17
8.31e-11	3.93e-10	GO:0048475	c	2	coated membrane	66111; 66147; 66397; 68861; 68953; 69162; 233489; 110379; 70349; 213827; 99683; 50797; 75608; 11764; 11765; 11767; 11771; 11772; 11773; 11776; 12757; 13859; 18570; 20334; 54161; 218811; 20224; 56447; 11774; 12847; 71770; 59042; 27054	Copz1; Necap2; Sec13; Dipk2a; Arcn1; Pdcd6; Copg1; Ap2b1; Copa; Cope; Ap1g1; Ap2m1; Sec24c; Sec24b; Sar1a; Sar1b; Tmed3; Sec23a; Sec23b; Chmp4b; Ap1m1; Chmp2a; Ap2a1; Ap2a2; Copb1; Copb2; Ap3d1; Picalm; Ap3b1; Clta; Eps15l1; Ap1b1; Sec31a	100	100	33	0.33	0.33
8.31e-11	5.02e-10	GO:0030117	c	3	membrane coat	66111; 66147; 66397; 68861; 68953; 69162; 233489; 110379; 70349; 213827; 99683; 50797; 75608; 11764; 11765; 11767; 11771; 11772; 11773; 11776; 12757; 13859; 18570; 20334; 54161; 218811; 20224; 56447; 11774; 12847; 71770; 59042; 27054	Copz1; Necap2; Sec13; Dipk2a; Arcn1; Pdcd6; Copg1; Ap2b1; Copa; Cope; Ap1g1; Ap2m1; Sec24c; Sec24b; Sar1a; Sar1b; Tmed3; Sec23a; Sec23b; Chmp4b; Ap1m1; Chmp2a; Ap2a1; Ap2a2; Copb1; Copb2; Ap3d1; Picalm; Ap3b1; Clta; Eps15l1; Ap1b1; Sec31a	100	100	33	0.33	0.33
8.7e-11	6.52e-10	GO:0016282	c	4	eukaryotic 43S preinitiation complex	68135; 66085; 54709; 73830; 13669; 20918; 55944; 56347; 53356; 223691; 27979; 16341; 98221	Eif3h; Eif3i; Eif3k; Eif3l; Eif3m; Eif1; Eif3b; Eif3c; Eif3d; Eif3e; Eif3f; Eif3g; Eif3a	17	17	13	0.76	0.76
8.75e-11	1.05e-09	GO:0050818	b	4	regulation of coagulation	99571; 11747; 11816; 11818; 11905; 12306; 12389; 12490; 12527; 14061; 14068; 14161; 14723; 56193; 16644; 18753; 18815; 18816; 19123; 19128; 20202; 20963; 21672; 21825; 385643; 20720; 58992; 94175; 110135	Apoe; Cd34; Gp1ba; Apoh; Serpinf2; Hrg; Proc; Kng1; Anxa2; Anxa5; Syk; Pros1; Prdx2; Plg; Fgg; Plek; Fga; Fgb; Prkcd; Thbs1; S100a9; F12; Serpine2; Cav1; F2; Serpinc1; Kng2; F7; Cd9	80	80	29	0.36	0.36
9e-11	1.07e-09	GO:0043903	b	4	regulation of symbiosis, encompassing mutualism through parasitism	66700; 67738; 68953; 230908; 268373; 433759; 50701; 75608; 76303; 11816; 12306; 12389; 12631; 13035; 12796; 13194; 13205; 13211; 13207; 13830; 14114; 14265; 14433; 211948; 15481; 16149; 16201; 16410; 16687; 16803; 16852; 17002; 17194; 17523; 18453; 18458; 18643; 18854; 19035; 19182; 20219; 20479; 20846; 54198; 21849; 21973; 21974; 22088; 20587; 13006; 30960; 227753	Tsg101; Dhx9; Elane; Apoe; Pfn1; P4hb; Krt6a; Apcs; Lgals1; Ppid; Osbp; Ppib; Ppia; Top2a; Hdac1; Anxa2; Ddx3x; Stom; Mpo; Smc3; Hspa8; Itgav; Ctsg; Ddx5; Chmp3; Gsn; Ilf3; Tardbp; Snx3; Cd74; Stat1; Pabpc1; Chmp4b; Camp; Gapdh; Chmp2a; Ltf; Cfl1; Fmr1; Pde12; Psmc3; Mbl1; Top2b; Cav1; Lbp; Trim28; Smarcb1; Vapa; Vps4b; Pml; Fbln1; Ddb1	210	210	52	0.25	0.25
9.5e-11	2.52e-09	GO:0032549	m	4	ribonucleoside binding	98878; 66397; 67166; 231329; 67844; 68365; 331026; 69719; 233870; 235072; 235661; 106393; 106572; 74006; 74551; 76308; 11749; 11843; 11848; 12540; 13430; 13627; 13628; 13629; 14228; 14661; 14678; 14679; 14682; 67059; 15516; 15519; 15953; 16653; 13660; 17274; 18000; 18102; 215449; 19326; 19330; 19344; 19345; 19346; 19353; 19354; 19384; 52398; 216344; 19744; 20130; 20224; 20362; 20624; 53857; 54548…	Pck2; Tubb5; Rac2; Gnaq; Rac1; Atl3; Polr2b; Dnm2; Rab6a; Suclg2; Gimap4; Eftud2; Ola1; Tuba4a; Dnm1l; Rheb; Tubb2a; Tufm; Rab21; Gspt1; Tuba8; Nme1; Rab5c; Anxa6; Arl8b; Eef1a1; Eef1a2; Rab1b; Arl3; Tuba1c; Rab8a; Arf4; Hsp90ab1; Ifi47; Sar1a; Rhoa; Septin11; Gnai2; Gnai3; Eef2; Rab8b; Tgm2; Ehd4; Ehd2; Ehd1; Rab2a; Eif5; Srl; Gmppb; Suclg1; Septin2; Rab11b; Glud1; Septin6; Septin7; Septin8; Sep…	384	384	78	0.2	0.2
9.56e-11	7.2e-10	GO:0034330	b	3	cell junction organization	218952; 68891; 72349; 241431; 107581; 110829; 109620; 109711; 11426; 11848; 12340; 12385; 12387; 12388; 12389; 12527; 12540; 12631; 12988; 13383; 14086; 14251; 14268; 18810; 29875; 16410; 16412; 16416; 16971; 13836; 17528; 18571; 18606; 11472; 215449; 19152; 19353; 19684; 19877; 20194; 20411; 20874; 21803; 21808; 21838; 21894; 21961; 22330; 22388; 17913; 235442; 11518; 23790; 60595; 192176; 94175…	Actn2; Actn1; Csk; Rac1; Myo1c; Vcl; Rock1; Dsp; Ctnnb1; Coro1c; Flot1; Ctnnd1; Flna; Hrg; Tns1; Iqgap1; Dusp3; Itgb1; Tgfb1; Itgb3; Lrp1; Fn1; Actn4; Epha2; Itgav; Tln1; Lims1; Plec; Prtn3; S100a10; Rhoa; Tgfb2; Mpz; Cd9; Fscn1; Rab8b; Rcc2; Rdx; Add1; Cd177; Wdr1; Pdcd6ip; Fermt2; Cfl1; Slk; Sorbs1; Thy1; Ctnna1; Cav1; Dlg1; Capza1; Lamc1; Macf1; Enpp2; Rap1b; Col16a1; Mapre2; Xirp2; Cdc42	255	255	59	0.23	0.23
9.61e-11	7.2e-10	GO:0001568	b	3	blood vessel development	100952; 101540; 68792; 121021; 77579; 268977; 72461; 99683; 107589; 239528; 338366; 11475; 12843; 11651; 11745; 11816; 11818; 11826; 11848; 12266; 12306; 12387; 12389; 12490; 12540; 12796; 12822; 12825; 12826; 12827; 12831; 12842; 12929; 13036; 13058; 13138; 13430; 13179; 13722; 14089; 14182; 16840; 14268; 243912; 14645; 14775; 15277; 15289; 80898; 15368; 15507; 15530; 16002; 16404; 16410; 16412;…	Igf2; Apoe; Apoh; Ctnnb1; Ngp; Serpinf2; Hrg; Prcp; Anxa1; Mapk14; Anxa3; Anxa2; Fap; Cd34; Map2k1; Gpx1; Col3a1; Rhoa; Thbs4; Camp; Thbs2; Thbs1; Akt1; Mapk1; Col1a2; Rnh1; Col1a1; Cav1; Enpp2; Serpinf1; Fn1; Ism1; Mylk; Lgals3; Flna; Clic4; Ap2b1; Dcn; Cspg4; Cnmd; Eif2ak3; Itgav; Plg; Tnmd; Col5a1; Anpep; Sec24b; Thy1; Fgfr1; Ctsh; Stat3; Tmed2; Emilin1; Nedd4; Itgb3; Itgb2; Stk4; Pdcd6; Gtf2i…	713	712	122	0.17	0.17
9.64e-11	7.2e-10	GO:0044092	b	3	negative regulation of molecular function	98660; 66222; 66824; 67025; 109689; 59025; 54683; 74326; 235505; 233489; 100503670; 11625; 266692; 110074; 11820; 66471; 71902; 100037258; 72349; 14456; 12321; 74996; 108058; 110854; 76469; 109552; 11287; 11461; 11632; 11651; 11699; 11745; 11746; 11752; 11754; 11757; 11770; 11806; 11812; 11814; 11816; 11826; 11905; 12010; 12034; 12266; 12306; 12359; 12367; 12373; 12389; 12406; 224105; 12835; 1295…	Igf1; Cand1; Cpne1; Hnrnpu; Usp7; Apoe; Ngp; Serpinf2; Actb; Hnrnpc; Csnk2a1; Anxa1; Anxa3; Anxa2; Anxa4; Cstb; Anxa8; Usp47; Gpx1; B2m; Eif2s1; Hnrnpr; Ppp1r12a; Gsto1; Cryab; Tigar; Aip; Cat; Akt1; Rnh1; Nup62; Thy1; Picalm; Cav1; Rcc2; Serpina3k; Serpina3n; Coro1c; Ppp2ca; Pzp; Dnajc3; Hnrnpk; Ptprc; Apoc3; Apoc1; Cst3; Ccar2; Gas6; Actn2; Gnaq; Csk; Camk2d; Myoz1; Macroh2a1; Atp1a2; Apcs; Fln…	1125	1123	173	0.15	0.15
1.02e-10	6.05e-10	GO:0036477	c	3	somatodendritic compartment	98660; 66824; 329278; 67972; 109689; 101706; 52398; 74326; 233489; 69719; 234214; 11820; 104027; 11898; 71514; 77579; 72333; 268977; 105787; 73046; 433759; 270058; 170625; 108058; 75406; 76709; 50527; 239528; 75705; 109552; 109624; 109711; 11486; 11595; 11689; 11745; 11747; 11816; 11826; 11837; 11843; 11848; 12330; 12334; 12345; 12367; 12387; 12388; 12495; 12540; 12631; 12709; 12759; 12846; 12876…	Capzb; Apoe; Rbm3; Nefm; Hnrnpr; Hnrnpu; Myo6; Ctnnb1; Hnrnpk; Serpinf1; Itgb1; Anxa3; Anxa5; Hcfc1; Eef1a2; Khsrp; Rangap1; Hsp90ab1; Sfpq; Caprin1; Rhoa; Gnai2; Snx1; Arrb1; Pgrmc1; Glrx; Endog; Mapk1; Rrm1; Gdi1; Picalm; Cad; Txn2; Ptges3; Snx18; Rab2a; G3bp1; Hnrnpa2b1; Cst3; Actn1; Dpysl2; Gnaq; Rac1; Camk2d; Ada; Ykt6; Atp1a2; Pycard; Flna; Flnb; Enpp1; Alox5; Palld; Arf4; Igf1; Eif4b; Arhg…	1100	1099	170	0.15	0.15
1.06e-10	7.85e-10	GO:0006139	b	3	nucleobase-containing compound metabolic process	16403; 229534; 229663; 229665; 98660; 21917; 66052; 66055; 140781; 66152; 225887; 230075; 66395; 230257; 66414; 66445; 66585; 66588; 66590; 66592; 66656; 66694; 66713; 66824; 230709; 66885; 66945; 67025; 67039; 67040; 67054; 67089; 67115; 67184; 20088; 67273; 67332; 100198; 81898; 231329; 67500; 14635; 67673; 67678; 67738; 67781; 231659; 67834; 67838; 67870; 67897; 67914; 67923; 22247; 67959; 679…	Tsn; Pabpn1; Rbm3; Csde1; Cand1; Cmpk1; Rbbp7; Nampt; Rbbp4; Serpinf2; Ctbp1; Hnrnpa3; Usp47; Hnrnpa1; Prpf40a; Gfus; Coq9; Macrod1; Cacybp; Wbp2; Rbm39; Ilf3; Ilf2; Nsun2; Snx6; Arap1; Hmgcl; Cirbp; Plrg1; Endog; Rbmx; Akt1; Gmds; Rrm1; Col1a1; Uqcrb; Picalm; Hsd11b1; Cdc5l; Sost; Bpgm; Cops2; Fubp1; Ezr; Cops5; Ptprc; Sf3a1; Sf3a3; Hnrnpab; Ccar1; Ccar2; Ddb1; Shmt2; Pck2; Rbm8a; Hexb; Fasn; Hc…	5271	5256	621	0.12	0.12
1.19e-10	1.41e-09	GO:0051817	b	4	modification of morphology or physiology of other organism involved in symbiotic interaction	67955; 230908; 433759; 74244; 50701; 11657; 11816; 11826; 12306; 12631; 13035; 12796; 13138; 13830; 14061; 14114; 14265; 14433; 15481; 17002; 17194; 17395; 17969; 18815; 19035; 19182; 20219; 21803; 22171; 20587; 13006; 30960	Elane; Apoe; Tyms; Apcs; Ppib; Hdac1; Tgfb1; Anxa2; Smc3; Hspa8; Ctsg; Plg; Stom; Mmp9; Tardbp; Ncf1; Sugt1; Aqp1; Camp; Gapdh; Ltf; Cfl1; Fmr1; Psmc3; Mbl1; F2; Smarcb1; Alb; Vapa; Atg7; Fbln1; Dag1	96	96	32	0.33	0.33
1.45e-10	1.7e-09	GO:0048514	b	4	blood vessel morphogenesis	100952; 101540; 68792; 121021; 72461; 99683; 94352; 107589; 239528; 338366; 11651; 11745; 11816; 11818; 11826; 11848; 12266; 12306; 12387; 12389; 12490; 12540; 12796; 12822; 12825; 12826; 12827; 13036; 13058; 13138; 13179; 13722; 14089; 14182; 16840; 14268; 243912; 14645; 14775; 15239; 15277; 15289; 80898; 15368; 15507; 15530; 16002; 16404; 16410; 16412; 16414; 16416; 16790; 16854; 16948; 16952; …	Igf2; Apoe; Apoh; Ctnnb1; Ngp; Serpinf2; Hrg; Prcp; Ctsh; Mapk14; Anxa3; Anxa2; Fap; Cd34; Gpx1; Col3a1; Rhoa; Thbs4; Camp; Thbs2; Thbs1; Akt1; Rnh1; Cav1; Enpp2; Serpinf1; Fn1; Ism1; Mylk; Lgals3; Flna; Clic4; Dcn; Emilin1; Cnmd; Eif2ak3; Itgav; Plg; Tnmd; Anpep; Sec24b; Thy1; Fgfr1; Anxa1; Stat3; Cspg4; Nedd4; Itgb3; Itgb2; Stk4; Pdcd6; Gtf2i; Hspb6; Stim1; Hspb1; Hk2; Itga7; Plcd1; Pkm; Stat1;…	617	616	109	0.18	0.18
1.53e-10	1.11e-09	GO:0005996	b	3	monosaccharide metabolic process	66681; 230709; 67078; 100198; 14635; 68263; 72157; 235339; 72141; 105787; 74551; 140858; 11364; 11474; 11651; 11674; 110208; 78830; 14381; 14433; 14555; 14571; 14873; 15275; 15277; 15289; 16000; 16002; 16009; 16010; 16011; 81799; 16592; 16828; 17158; 17159; 17842; 18597; 18605; 18641; 18642; 18655; 18708; 18746; 19045; 19046; 19386; 19662; 19895; 20322; 20411; 21991; 80294; 56012; 56421; 319801; …	Pck2; Actn3; Wdr5; Igf1; Galk1; Igfbp4; Gnpda1; Pgm1; Prkaa1; Igfbp3; Tpi1; Adpgk; Igfbp5; Pdhb; Pofut2; Acadm; Sord; Pdha1; Rpia; Mup3; C1qtnf3; Ppp1ca; Man2a1; G6pdx; Dlat; Pik3r1; Mup20; Pgam2; Slc25a12; Ranbp2; Gsto1; Mapk14; Tigar; Gapdh; H6pd; Pfkp; Akt1; Pfkm; Pfkl; Gpd1; Pgm2; Igf2; Gpd2; Aldoa; Akr1a1; Sorbs1; Ldha; Zmpste24; Pgd; Ppp1cb; Man2b1; Hk2; Hk3; Hmgb1; Hk1; Enpp1; Fabp5; Pgp; …	271	271	61	0.23	0.23
1.54e-10	1.79e-09	GO:0050658	b	4	RNA transport	54563; 68278; 331401; 103573; 71514; 432508; 72416; 110379; 170762; 75786; 108989; 13211; 14251; 14265; 67952; 276770; 15382; 51810; 16549; 16785; 18148; 110809; 18226; 18813; 19290; 19384; 19386; 192170; 20054; 20218; 20383; 53319; 20823; 53817; 21681; 23881; 24015; 17913; 54196; 53379; 60365; 225027; 229279	Dhx9; Pabpn1; Hnrnpa1; Srsf1; Rbm8a; Rpsa; Sec13; Hnrnpu; Pura; Flot1; Hnrnpa2b1; Npm1; Pa2g4; Lrpprc; Hnrnpa3; Khsrp; Khdrbs1; Sfpq; Nup155; Thoc2; Srsf7; Ranbp2; Ddx39b; Nxf1; Rps15; Ddx39a; Srsf3; Tpr; Fmr1; Abce1; Eif4a3; Ckap5; Xpo1; Nup62; Ran; Myo1c; Alyref; Tomm20; G3bp2; Cpsf6; Ssb; Nup210; Eif5a	158	158	43	0.27	0.27
1.62e-10	1.17e-09	GO:0050878	b	3	regulation of body fluid levels	16399; 99571; 66901; 22247; 68365; 69719; 71853; 14456; 74145; 74244; 108101; 11486; 11747; 11750; 11752; 11816; 11818; 11821; 11826; 11905; 12266; 12279; 12306; 12389; 12490; 12495; 12496; 12527; 14026; 14058; 14061; 14067; 14068; 14071; 14114; 14161; 14466; 14678; 14719; 14723; 15160; 15170; 15277; 56193; 16416; 16644; 13666; 17386; 18102; 18753; 18815; 18816; 19123; 19128; 20202; 20850; 20912;…	Apoe; Proz; Entpd1; Pros1; Serpinf2; Gp1ba; Comp; Apoh; F9; Ada; Kng1; Cav1; Proc; Hrg; Serpind1; Entpd2; Itgb3; Anxa2; Anxa5; Plek; Anxa7; F5; Syk; Pdia6; Eif2ak3; Gba; Cd34; Prdx2; Xdh; Plg; C9; C3; F13a1; Fgg; Gnai2; Cd9; Fgb; Serpina10; Evl; Kng2; Aqp1; Prkcd; Thbs1; Fermt3; Stxbp3; Copa; S100a9; Ptpn6; F12; F10; Vwf; Serpine2; Cad; Ap3b1; F2; Papss2; Umps; Mmp13; Serpinc1; Hk2; Itga2b; F7; N…	354	353	73	0.21	0.21
1.85e-10	2.13e-09	GO:0051604	b	4	protein maturation	66514; 66592; 66624; 99571; 66824; 230709; 67838; 69617; 73046; 67003; 76687; 11545; 11568; 11632; 11699; 11818; 12261; 12266; 12306; 12333; 12334; 12367; 12388; 12406; 12628; 56748; 12876; 13036; 13040; 14068; 14071; 14082; 14161; 14265; 14451; 242939; 50527; 17886; 18553; 18655; 18673; 18749; 18816; 19141; 20340; 53381; 21825; 21922; 216725; 55987; 55988; 30926; 56307; 56424; 56505; 69597; 1284…	Sec11a; Casp3; Nfu1; Adamts2; Stub1; Serpinf2; Ambp; Comp; Apoh; Parp1; F12; Capn2; Capn1; Fadd; Pycard; Thbs1; F9; Ctsh; Anxa2; Ruvbl1; Lgmn; Spcs2; Spcs3; Phb; Prdx4; Pcsk6; Ctsz; Dnajb11; Aebp1; C3; Serpinh1; Fgg; Uqcrc2; Fga; Fgb; Metap2; Ctnnd1; Gsn; Cpxm2; Aip; C1qbp; Cpe; Glg1; Cpz; Prkacb; Fmr1; Ncstn; Ero1a; Serpine2; Zmpste24; Ctss; Vps35; Snx12; Cfh; F7; Clec3b; Glrx5; Myh9; Stoml2; Gl…	301	299	65	0.22	0.22
1.99e-10	2.28e-09	GO:0032870	b	4	cellular response to hormone stimulus	98660; 67040; 67972; 231889; 11625; 234214; 234594; 235041; 11898; 71660; 72461; 67890; 72993; 105787; 433759; 237542; 434246; 230753; 106572; 74499; 74551; 11545; 11651; 11747; 11821; 11826; 11848; 11928; 11991; 12034; 12317; 12387; 12389; 12566; 12631; 12928; 12929; 12988; 13030; 13036; 13207; 13849; 14081; 14228; 276770; 14630; 14678; 14718; 14784; 14870; 15387; 15502; 51810; 16000; 16002; 164…	Igf2; Igf1; Cfl1; Ptpn11; Acsl1; Hnrnpu; Ctnnb1; Hnrnpk; Serpinf1; Cnot1; Prcp; Hnrnpd; Ctsh; Itgb3; Anxa5; Appl1; Ctsb; Rangap1; Spp1; Wbp2; Rhoa; Phex; Gnai2; Pklr; Thrap3; Rarres2; Mars1; Akt1; Anxa1; Cav1; Sost; Ptges3; Enpp1; Stat5a; Pck2; Actn2; Csk; Atp1a2; Atp1a1; Smarcc1; Trim72; Safb; Ube2l3; Fgb; Ncf2; Stat3; Stat1; Tgfb1; Plod3; Nedd4; Rdx; Kank2; Sorbs1; Sorbs2; Crkl; Parp1; Fkbp4; C…	651	650	113	0.17	0.17
2.03e-10	1.45e-09	GO:0044249	b	3	cellular biosynthetic process	16403; 229534; 229665; 21917; 66108; 66445; 66475; 66480; 66588; 66590; 66592; 66656; 66713; 66824; 230709; 67025; 67040; 67054; 67078; 67089; 67115; 67160; 67184; 67186; 20088; 67426; 67427; 231329; 67500; 14635; 67671; 67673; 67738; 67781; 231659; 67870; 67891; 67914; 67923; 67941; 22247; 231889; 68052; 68197; 67035; 232087; 68263; 246221; 109689; 232449; 68738; 66075; 101540; 66085; 68879; 331…	Rbm3; Cand1; Cmpk1; Rbbp7; Nampt; Rbbp4; Man2a1; Serpinf2; Ctbp1; Usp47; Plod2; Gfus; Coq9; Cacybp; Wbp2; Coq6; Rbm39; Ilf3; Ilf2; Snx3; Asah1; Arap1; Hmgcl; Cirbp; Pgam1; Scp2; Rbmx; Gys1; Akt1; Gmds; Rrm1; Col1a1; Picalm; Cdc5l; Sost; Bpgm; Cops2; Spr; Fubp1; Ezr; Cops5; Ptprc; Apoc3; Apoc1; Hnrnpab; Ccar1; Ccar2; Shmt2; Pck2; Rbm8a; Tsfm; Hexb; Etf1; Fasn; Hck; Loxl3; Spta1; Pdha1; Alad; Dnajb…	5379	5363	630	0.12	0.12
2.08e-10	5.15e-09	GO:0001883	m	4	purine nucleoside binding	98878; 66397; 67166; 67844; 68365; 331026; 233870; 235072; 235661; 106393; 106572; 74006; 74551; 76308; 11486; 11749; 11843; 11848; 12540; 13430; 13627; 13628; 13629; 14228; 14661; 14678; 14679; 14682; 67059; 15516; 15519; 15953; 16653; 13660; 17274; 18000; 18102; 215449; 19326; 19330; 19344; 19345; 19346; 19353; 19354; 19384; 52398; 216344; 19744; 20130; 20224; 20362; 20624; 53857; 545486; 21786…	Pck2; Tubb5; Rac2; Gnaq; Rac1; Arl3; Dnm2; Rab6a; Suclg2; Gimap4; Eftud2; Ola1; Ada; Dnm1l; Rheb; Tubb2a; Tufm; Rab21; Gspt1; Tuba8; Nme1; Rab5c; Anxa6; Arl8b; Eef1a1; Eef1a2; Rab1b; Atl3; Tuba1c; Rab8a; Arf4; Hsp90ab1; Ifi47; Sar1a; Rhoa; Septin11; Gnai2; Gnai3; Eef2; Rab8b; Tuba4a; Tgm2; Ehd4; Ehd2; Ehd1; Rab2a; Eif5; Srl; Gmppb; Suclg1; Septin2; Rab11b; Glud1; Septin6; Septin7; Septin8; Septin…	383	383	77	0.2	0.2
2.18e-10	1.01e-09	GO:0043230	c	2	extracellular organelle	16399; 66395; 104009; 170625; 237928; 239528; 109552; 11657; 11674; 11826; 12306; 12520; 12527; 14268; 15481; 15525; 114584; 16423; 16663; 16784; 16790; 16952; 18571; 19344; 19655; 20322; 53379; 22042; 22088; 53378; 15510; 15925	Tsg101; Fn1; Sdcbp; Anxa1; Anxa2; Hspa4; Ahnak; Hspa8; Sord; Clic1; Anpep; Phospho1; Cd9; Ago2; Aqp1; Cd81; Sri; Pdcd6ip; Rbmx; Hspd1; Tfrc; Aldoa; Ide; Itga2b; Cd47; Qsox1; Alb; Snx18; Krt13; Lamp2; Rab5b; Hnrnpa2b1	98	98	32	0.33	0.33
2.29e-10	1.32e-09	GO:0098588	c	3	bounding membrane of organelle	98878; 66111; 66144; 66147; 66212; 66335; 66397; 66437; 66700; 66890; 67166; 67247; 67391; 100273; 67804; 67844; 330406; 68365; 68581; 108124; 68653; 76983; 68861; 68891; 101706; 68953; 69162; 69178; 233489; 69710; 110379; 70231; 70349; 70361; 213827; 104009; 11898; 235567; 71912; 104759; 66629; 72183; 72416; 170760; 72993; 73130; 170625; 66905; 106572; 99683; 74006; 74117; 67006; 108058; 50797; …	Trdn; Sec22b; Mtch2; Apoo; Acsl1; Sh3gl1; Rab11b; Vps35; Hrg; Sec23b; Pld4; Rab21; Anxa3; Anxa2; Nme1; Anxa7; Anxa6; Arl8b; Anxa8; Hsp90ab1; B2m; Dnajc13; Chmp3; Atp6v0d2; Atp6v0d1; Vdac1; Sec61b; Gnai3; Snx3; Snx2; Snx1; Ehd4; Snx6; Arap1; Fkbp1a; Scp2; Cat; Glg1; Septin2; Ndrg1; Septin8; Arhgap1; Picalm; Cav1; Nipsnap2; Rcc2; Coro1c; Snx18; Rab2a; Lman1; Lman2; Jsrp1; Hspa8; Fundc2; Actn1; Atp6…	1605	1604	228	0.14	0.14
2.37e-10	1.68e-09	GO:0048468	b	3	cell development	230257; 66713; 230709; 329278; 16681; 67838; 67891; 16880; 218952; 68588; 226101; 68760; 331401; 233199; 68794; 233489; 50874; 266692; 17182; 234214; 70430; 110075; 121021; 11820; 235072; 208643; 77579; 72333; 236539; 12183; 433759; 17685; 270058; 230721; 99683; 74006; 74117; 74199; 74244; 110829; 108058; 140858; 108101; 108151; 76709; 50875; 338366; 109272; 109711; 11459; 11461; 11464; 11474; 11…	Pdlim5; Apoe; Cfl1; Htra2; Nefm; Cpne1; Nsun2; Psap; Hnrnpu; Myo6; Ctnnb1; Rheb; Hnrnpk; Serpinf1; Man2a1; Tial1; Actb; Top2b; Iqgap1; Lamc1; Itgb1; Tmod4; Itgb3; Anxa2; Tmod1; Nme1; Tmod3; Anxa6; Actc1; Pdcd6; Map2k1; G6pdx; Add1; B2m; Lims1; Myoz2; Serpine2; Caprin1; Lamb1; Col3a1; Rhoa; Cav1; Msh2; Snx3; Matn1; Ogdh; H2-D1; Ehd1; Efemp1; Nap1l1; Thbs4; Olfm4; Col14a1; F2; Rock1; Akt1; Septin2;…	2364	2360	313	0.13	0.13
2.46e-10	2.79e-09	GO:0080134	b	4	regulation of response to stress	66713; 99571; 66824; 230709; 67397; 67996; 330177; 625249; 68197; 59025; 235505; 11625; 11820; 71514; 71609; 66645; 100037258; 72993; 54609; 72349; 12282; 74244; 74355; 107260; 107589; 74840; 74996; 56213; 11433; 11475; 11486; 11545; 11651; 11747; 110052; 11754; 11765; 11770; 11806; 11816; 11818; 11905; 12229; 12261; 12266; 12306; 12387; 12389; 12490; 12527; 12539; 12540; 18477; 12628; 12759; 129…	Igf2; Apoe; Pik3r1; Cd109; Psap; Nampt; Apoh; Ctnnb1; Hnrnpk; Serpinf1; Serpinf2; Hrg; Top2b; Mapkapk2; Mtch2; Anxa1; Mapk14; Anxa2; Anxa5; Appl1; Ubqln2; C1qtnf3; Usp47; Cd34; Gpx1; Sfpq; Gpx4; Matr3; Steap3; Zmpste24; Otub1; P4hb; Endog; Thbs1; Akt1; Mapk1; Pcbp2; Manf; Samhd1; Cav1; Pcna; Lbp; Cfh; Ezr; Dnajc3; Park7; Stat5a; Macroh2a1; Ccar2; Fbln5; Hmgb2; Arl6ip5; Gp1ba; Mylk; Ddt; Cd47; Lga…	1303	1296	192	0.15	0.15
2.71e-10	1.98e-09	GO:0034399	c	4	nuclear periphery	98386; 81898; 101706; 69719; 70572; 71514; 66645; 107435; 108989; 11689; 11737; 12034; 12631; 12632; 13138; 24061; 51810; 16211; 76936; 16905; 16906; 16907; 17184; 18148; 18538; 18753; 18854; 19357; 20411; 18140; 20692; 53817; 22352; 56194; 56505; 53379; 26443; 53610; 29876; 13006	Rad21; Hnrnpu; Hnrnpm; Npm1; Clic4; Ruvbl1; Hat1; Alox5; Pspc1; Sparc; Prpf40a; Smc3; Nono; Sfpq; Matr3; Anp32a; Lmna; Lmnb2; Pcna; Lmnb1; Ddx39b; Phb2; Sf3b1; Prkcd; Psma6; Cfl2; Cfl1; Sorbs1; Cad; Smc1a; Lbr; Numa1; Kpnb1; Vim; Hnrnpa2b1; Pml; Ipo5; Uhrf1; Dag1; Tpr	143	143	40	0.28	0.28
2.77e-10	6.41e-09	GO:0050661	m	4	NADP binding	98386; 100198; 67460; 110391; 74022; 110208; 12359; 12972; 13361; 67861; 14104; 14263; 14381; 14433; 14782; 15483; 15926; 17436; 18984; 218138; 58875; 76238; 14149	Grhpr; Akr1b10; Fmo5; Idh1; Fasn; Cryz; Qdpr; G6pdx; Hibadh; Gsr; Gapdh; H6pd; Cat; Glyr1; Gmds; Decr1; Hsd11b1; Pgd; Lbr; Dhfr; Por; Me1; Fdxr	55	55	23	0.42	0.42
2.77e-10	1.4e-09	GO:0009605	b	2	response to external stimulus	16403; 98660; 99571; 66824; 230709; 67040; 67041; 231659; 67844; 67896; 67972; 625249; 68197; 16841; 109689; 68365; 59025; 101540; 232989; 11537; 235505; 69719; 11625; 70356; 267019; 11820; 234779; 235041; 11898; 67963; 71609; 71660; 104721; 66615; 72042; 208643; 77579; 72333; 110446; 72993; 105787; 433759; 94176; 72349; 14456; 74006; 74244; 74551; 192662; 107435; 50701; 56213; 108151; 29810; 767…	Trdn; Pabpn1; Apoe; Cfl1; Lgmn; Cd109; Acsl1; Vim; Nampt; Apoh; Ctnnb1; Igf1; Hnrnpl; Itgav; Il16; Serpinf2; Cav1; Top2b; Mapkapk2; Serpinf1; Anxa1; Mapk14; Anxa3; Anxa2; Anxa5; Proc; Prpf8; Hat1; C1qtnf3; Hnrnpa0; Cd34; Pglyrp1; Ctsg; Gpx1; Atg4b; B2m; Plec; Gpx4; Rpl13a; Col3a1; Rhoa; Cad; Eif2s1; Mta1; Eef2; Snx3; Pklr; Lamb2; Pros1; Hmgcl; Thbs4; Camp; Rarres2; Mars1; Cat; Akt1; Ppbp; Matn2; …	2565	2527	331	0.13	0.13
2.95e-10	2.07e-09	GO:0051236	b	3	establishment of RNA localization	54563; 68278; 331401; 110379; 103573; 71514; 432508; 72416; 170762; 75786; 108989; 13211; 14251; 14265; 67952; 276770; 15382; 51810; 16549; 16785; 18148; 110809; 18226; 18813; 19290; 19384; 19386; 192170; 20054; 20218; 20383; 53319; 53379; 20823; 53817; 21681; 23881; 24015; 17913; 54196; 60365; 225027; 229279	Dhx9; Pabpn1; Hnrnpa1; Srsf1; Rbm8a; Rpsa; Sec13; Hnrnpu; Pura; Flot1; Hnrnpa2b1; Npm1; Pa2g4; Lrpprc; Hnrnpa3; Khsrp; Khdrbs1; Sfpq; Nup155; Thoc2; Srsf7; Ranbp2; Ddx39b; Nxf1; Rps15; Ddx39a; Srsf3; Tpr; Fmr1; Abce1; Eif4a3; Ckap5; Xpo1; Nup62; Ran; Myo1c; Alyref; Tomm20; G3bp2; Cpsf6; Ssb; Nup210; Eif5a	161	161	43	0.27	0.27
3.06e-10	6.68e-09	GO:0003954	m	4	NADH dehydrogenase activity	66108; 225887; 66414; 66916; 67184; 67273; 68194; 68197; 68202; 68349; 72900; 17991; 17993; 75406; 17995; 226646; 227197	Ndufv2; Ndufc2; Ndufa5; Ndufa2; Ndufb7; Ndufb4; Ndufv1; Ndufa9; Ndufs1; Ndufs2; Ndufs3; Ndufa10; Ndufs7; Ndufa12; Ndufa13; Ndufs8; Ndufs4	33	31	17	0.52	0.55
3.33e-10	2.38e-09	GO:0098858	c	4	actin-based cell projection	16403; 11308; 102866; 11820; 72333; 11459; 11464; 11468; 11475; 11754; 11771; 11964; 11966; 11973; 12387; 12408; 12631; 12721; 12944; 13039; 13138; 13383; 13405; 13424; 14086; 14265; 15450; 16410; 16412; 16416; 16554; 17105; 17110; 17524; 17698; 17912; 17920; 17999; 18472; 11472; 18826; 19230; 19684; 20430; 53323; 21803; 22288; 22323; 22329; 22350; 17913; 544963; 23999; 29876	Actn2; Pls3; Atp6v1a; Ube2k; Myo1c; Aoc3; Ctnnb1; Msn; Kif13b; Coro1a; Ezr; Dync1h1; Cyfip1; Lcp1; Clic4; Iqgap2; Acta2; Tgfb1; Itgb3; Acta1; Ctsl; Actg2; Actc1; Abi1; Cbr1; Myo6; Itgav; Lyz2; Lyz1; Vcam1; Twf1; Atp6v1b2; Fscn1; Itgb1; Crp; Dmd; Nedd4; Rdx; Utrn; Ap2a1; Dag1; Cfl1; Fmr1; Vasp; Dlg1; Lipc; Twf2; App; Atp6v1e1; Myo1b; Itga6; Palld; Pafah1b1; Mpp1	230	230	54	0.23	0.23
3.61e-10	2.5e-09	GO:0046677	b	3	response to antibiotic	66694; 66713; 67041; 233870; 105787; 76709; 11464; 11486; 11668; 11754; 11757; 11826; 11848; 11991; 12333; 12334; 12359; 12367; 12534; 12631; 12759; 12842; 12928; 12955; 13010; 13058; 13629; 13804; 14381; 14694; 14719; 14775; 14828; 14870; 15368; 15382; 15387; 15439; 15519; 16000; 16819; 16881; 16898; 16952; 17025; 17189; 17390; 17700; 18673; 18753; 19156; 65019; 20318; 20655; 20692; 20848; 21872…	Aoc3; Igf1; Sod2; Casp3; Sod1; Psmd14; Mb; Cryab; Prkaa1; Tyms; Hnrnpk; Oxct1; Capn2; Capn1; Ada; Clu; Hnrnpd; Actr2; Tufm; Anxa1; Gpx1; Tjp1; Alad; Hspa5; Arpc2; Hp; Hnrnpa1; Prdx3; Tnc; Trap1; G6pdx; Phb; Sparc; Lig1; Glrx; Pdcd10; Rhoa; Mmp2; Eef2; Top2b; Pebp1; Stat3; Aqp1; Hmox1; Park7; Endog; Prkcd; Cat; Hspd1; Gstp1; Rps3; Rps2; Cfl1; Col1a1; Crk; Uqcrfs1; Aifm1; Aldh1a1; Psap; Gsn; Lcn2; …	359	359	73	0.2	0.2
3.85e-10	4.31e-09	GO:0009893	b	4	positive regulation of metabolic process	16403; 98878; 66317; 66385; 66437; 66592; 66713; 99571; 66824; 230709; 67025; 67040; 67089; 67184; 67397; 67460; 67500; 67628; 67673; 67781; 231659; 11308; 67923; 67941; 68016; 330177; 231889; 100952; 68197; 68219; 68655; 101540; 68879; 68891; 54683; 74326; 230908; 233489; 69710; 100503670; 71702; 70248; 70470; 11758; 110075; 234594; 121021; 11820; 234779; 11898; 71514; 71660; 268396; 71902; 6661…	Rbm3; Cand1; Nampt; Serpinf2; Ctbp1; Hnrnpa0; Atg4b; Cacybp; Wbp2; Rbm39; Ilf3; Ilf2; Snx1; Arap1; Cirbp; Endog; F2; Rbmx; Akt1; Dag1; Col1a1; Picalm; Cdc5l; Sost; Cpt2; Ezr; Slc25a12; Ptprc; Apoc3; Hnrnpab; Ccar1; Ccar2; Ddb1; Arl6ip5; Hexb; Flot1; Prmt1; F12; Pfn1; Ube2l3; Ighm; Fgfr1; Ppp1r7; Stat3; Stat1; Fndc1; Ltf; Sorbs1; Psmc1; Psmc2; Psmc3; Psmc4; Psmc5; Psmc6; Parp1; Alox15; Ttn; Pak2; …	3572	3567	442	0.12	0.12
3.86e-10	4.31e-09	GO:0032984	b	4	protein-containing complex disassembly	230709; 50874; 269523; 68995; 270058; 76709; 50875; 12332; 12340; 12343; 12345; 12631; 12632; 13169; 14026; 14466; 276770; 15481; 56193; 16573; 16593; 16784; 17755; 17886; 18195; 11472; 19230; 65019; 56431; 19684; 19704; 20405; 20479; 20588; 20739; 20740; 20741; 20742; 20947; 21916; 22003; 22388; 14852; 24015; 57376; 20587; 11518; 108124; 27360; 23999; 225363; 227753	Capzb; Sptb; Wdr1; Actn2; Kif5b; Vcp; Etf1; Upf1; Rpl23; Napa; Add3; Evl; Tmod4; Map1b; Smarcc1; Tmod1; Tmod3; Arpc2; Hspa8; Tpm1; Dstn; Map1s; Smarce1; Capg; Plek; Dbnl; Add1; Gba; Sptan1; Rdx; Cfl2; Cfl1; Gspt1; Gsn; Abce1; Sptbn1; Zmpste24; Twf1; Capza2; Capza1; Twf2; Smarcb1; Mcts1; Sh3gl1; Myh9; Nsf; Spta1; Lamp2; Vps4b; Klc1; Swap70; Eif5a	218	218	52	0.24	0.24
4.31e-10	2.96e-09	GO:0006520	b	3	cellular amino acid metabolic process	66514; 66590; 66948; 67870; 246221; 69719; 104776; 11898; 72039; 110391; 236539; 110446; 237823; 66881; 108037; 50527; 11992; 12036; 12846; 12892; 78830; 18602; 13722; 14450; 14630; 14645; 14660; 14661; 14718; 14719; 78920; 381314; 15356; 104184; 212647; 50493; 50880; 18242; 18451; 18452; 18453; 18537; 216443; 53381; 20751; 69051; 55936; 56357; 56369; 56454; 23874; 56693; 57320; 58875; 108156; 26…	Gmps; Iars2; Ctps2; Auh; P4hb; Enoph1; Ero1a; Acat1; Oat; Blmh; Ass1; Sephs1; Scly; Apip; Pcyox1; Qdpr; Prdx4; Plod2; Comt; Aimp1; Cpox; Hmgcl; Dlst; Hibadh; Pycr2; Aldh18a1; Slc25a12; Mccc1; Crtap; Gclm; Glul; Acad8; Plod3; Park7; Mars1; Glud1; P4ha2; Mpst; P4ha1; Phgdh; Gls; Gart; Pfas; Cad; Ivd; Aldh4a1; Mthfd1; Spr; Pcmt1; Bcat2; Hibch; Farsb; Farsa; Aldh6a1; Padi4; Got2; Asrgl1; Got1; Shmt2;…	271	271	60	0.22	0.22
4.39e-10	4.88e-09	GO:0048585	b	4	negative regulation of response to stimulus	16403; 66695; 99571; 66824; 329278; 67184; 330177; 100952; 68197; 16841; 68349; 232201; 68588; 59025; 69178; 235505; 11625; 266692; 20901; 234594; 235041; 29811; 72183; 268977; 100037258; 72993; 105787; 433759; 54609; 72349; 14456; 434246; 12282; 74244; 74355; 107260; 74499; 12488; 74996; 56213; 77794; 108151; 109042; 76469; 109552; 109689; 11433; 11474; 11486; 11651; 11687; 11740; 11747; 11806; …	Igf2; Tsg101; Apoe; Usp14; Lgmn; Cpne1; Psap; Nampt; Apoh; Ctnnb1; Acaa2; Igf1; Serpinf1; Serpinf2; Cnot1; Itgb1; Mapk14; Anxa2; Anxa5; Entpd1; Ubqln2; C1qtnf3; Usp47; Cd34; Dkk3; Gpx1; Col3a1; Rhoa; Otub1; Cd109; Snx1; Gsto1; Snx6; Snx5; Olfm4; Cd2ap; Akt1; Psma1; Pcbp2; Dag1; Anxa1; Samhd1; Ctnna1; Cav1; Sost; Inpp5d; Sema3d; Slc25a5; Dnajc3; Park7; Ndufa13; Ptprc; Gas1; Fbln1; Gas6; Actn3; Csk…	1564	1563	222	0.14	0.14
4.49e-10	3.13e-09	GO:0005635	c	4	nuclear envelope	98386; 54563; 21917; 230709; 100088; 67500; 67812; 625249; 68194; 226101; 68953; 266692; 70572; 70804; 103573; 11820; 235606; 233726; 72416; 110379; 237542; 74122; 170762; 75608; 12655; 108989; 11545; 11689; 11744; 11746; 11750; 11816; 11826; 12301; 12317; 12387; 12417; 110750; 13010; 13026; 13058; 116870; 13191; 13424; 14433; 276770; 14682; 14873; 15483; 66447; 16211; 114584; 16905; 16906; 16907…	Apoe; Abcf1; Cpne1; Sdcbp; Ctnnb1; Tmpo; Anxa4; Anxa7; Sun2; Rangap1; Gpx4; Cacybp; Zmpste24; Mta1; Gsto1; Pgrmc2; Plrg1; Mapk3; Rrm1; Hsd11b1; Rcc1; Ptgs1; Lbr; Ran; Tubb5; Dnajc2; Cst3; Ipo5; Tor1aip1; Rac2; Gnaq; Dync1h1; Ubxn4; Cse1l; Cbx3; Tmem43; Alox5; Myo6; Tnmd; Syne1; Lmnb2; Lmnb1; Ccar1; Pcyt1a; App; Parp1; Vapa; Mgst3; Nup210; Myof; Nucb2; Sec13; Clip1; Tor1b; Bin1; Tra2b; Lrpprc; Cli…	469	469	88	0.19	0.19
4.54e-10	2.56e-09	GO:0044853	c	3	plasma membrane raft	98660; 226101; 68891; 109042; 11826; 11928; 11933; 12385; 12387; 12388; 12389; 13030; 13138; 14251; 14682; 68016; 15162; 15275; 15368; 16414; 19084; 19087; 19152; 19223; 19285; 20324; 20411; 20866; 22350; 11518; 23790; 26413; 26417; 27360; 259300; 338367; 23970	Cavin3; Cavin2; Cavin1; Myo1d; Atp1a1; Cavin4; Hmox1; Ctnnb1; Coro1c; Flot1; Ctnnd1; Hck; Prtn3; Gnaq; Itgb2; Ctsb; Prkar2a; Pacsin2; Add3; Ehd2; Add1; Aqp1; Cd177; Ptgis; Mapk3; Mapk1; Dag1; Sorbs1; Ctnna1; Cav1; Stim1; Hk1; Atp1b3; Ezr; Prkar1a; Myof; Atp1a2	128	128	37	0.29	0.29
4.64e-10	1.48e-09	GO:0033218	m	2	amide binding	98386; 67738; 76890; 70572; 70025; 268373; 170760; 231086; 240028; 11363; 11364; 11370; 11409; 11747; 11773; 11806; 11816; 11837; 12034; 12317; 12751; 12757; 12759; 12955; 13010; 13030; 13033; 13039; 13361; 13382; 14104; 67952; 14782; 14862; 14863; 14866; 14870; 14960; 14961; 14964; 14972; 15108; 15356; 80898; 15481; 15516; 16149; 16211; 16414; 16415; 16432; 16790; 16803; 17228; 50492; 18708; 187…	H2-D1; Acads; Dld; Calr; Cryab; Tyms; Cma1; Apoe; Fasn; Itgb2l; Clu; Ppid; Acadl; Acadm; Ppia; Cd74; Hsp90ab1; H2-K1; Acadvl; Anxa5; Csnk1a1; Hadhb; Ppic; Ctsb; Rplp0; Ctsd; Hadha; Thop1; Ap2m1; Hmgcl; Anpep; Hsd17b10; Gstm1; Lnpep; Hspa8; Tgfb2; Prep; Tpp2; Memo1; Gsr; Scp2; Phb2; Tpp1; Gstm2; H2-Aa; Gstm5; Acbd3; Itm2b; Gstp1; Itgb2; Pik3r1; Cst3; Ppib; Ctsl; Ide; Npepps; Psap; Lbp; Erap1; Lbr;…	368	368	74	0.2	0.2
7.49e-10	8.25e-09	GO:0001501	b	4	skeletal system development	230709; 67671; 11308; 102866; 17182; 110075; 268396; 94111; 270685; 237928; 74199; 74511; 94352; 140858; 338366; 12818; 11433; 11474; 12843; 11595; 11749; 11848; 12153; 12306; 12387; 12406; 12643; 12814; 12815; 12816; 12824; 12825; 12832; 12833; 12834; 12835; 12839; 12842; 13003; 13038; 13383; 14119; 14182; 14191; 16840; 14313; 14451; 14682; 15170; 15211; 15212; 15530; 16000; 16854; 17002; 17022;…	Igf1; Ptpn11; Ctnnb1; Mapk14; Anxa2; Rpl38; Anxa6; Mgp; Col3a1; Rhoa; Phex; Matn1; Efemp1; Col14a1; Thbs3; Thbs1; Glg1; Col1a2; P3h1; Col1a1; Zmpste24; Fbn1; Papss2; Clec3b; Mmp2; Ptprc; Gas1; Actn3; Wdr5; Gnaq; Hexa; Hexb; Lgals3; Lum; Cnmd; Eif2ak3; Fgr; Col5a2; Serpinh1; Fgfr1; Lrrc17; Fam20c; Ctsk; Rbp4; Ltf; Sh3pxd2b; Chad; Col9a1; Vit; Pip4k2a; Tyms; Tgfb1; Tgfb2; Comp; Abi1; Epha2; Smad2; …	526	526	95	0.18	0.18
7.8e-10	5.32e-09	GO:0030659	c	4	cytoplasmic vesicle membrane	66111; 66147; 66397; 67844; 68365; 68581; 226101; 68861; 68891; 69162; 69178; 233489; 70349; 213827; 110379; 170625; 434246; 106572; 99683; 74006; 240028; 109552; 109711; 100226; 12847; 11745; 11750; 11764; 11765; 11767; 11771; 11772; 11773; 11826; 12010; 12215; 12389; 12652; 12721; 12757; 12876; 13169; 13405; 13430; 14964; 14972; 16783; 16784; 16952; 17274; 17698; 50797; 18484; 18570; 19027; 193…	Copz1; Sec22b; Hrg; Anxa1; Rab21; Anxa3; Anxa7; Rab5b; B2m; Pacsin2; H2-D1; Sec23a; Sec23b; Ncstn; Septin8; Picalm; Cav1; Snx18; Rab2a; Clta; Actn1; Necap2; Ykt6; Ap2b1; Trim72; Ryr1; Ap1g1; Sec24c; Sec24b; Lnpep; Tmed3; Tmed2; Sri; Cd177; Cpe; Stxbp2; Dipk2a; Pdcd6; Rab5c; Stx12; Lamp2; Lamp1; Myof; Sec31a; Sec13; Dnm2; Arcn1; Msn; Clip1; Coro1a; Copg1; Dnm1l; Bin1; Clic4; Ap2m1; Sar1a; Sar1b; S…	475	474	88	0.19	0.19
8.69e-10	9.5e-09	GO:0006888	b	4	ER to Golgi vesicle-mediated transport	66111; 66397; 66676; 66890; 67397; 68581; 76983; 69162; 70349; 70361; 213827; 110379; 269523; 73130; 99683; 12282; 338366; 76308; 12847; 11733; 67511; 14451; 50797; 18570; 20224; 20333; 20334; 54161; 21787; 218811; 56334; 56418; 59042; 27054; 192292; 30960	Sec22b; Erp29; Sec13; Arcn1; Vcp; Pdcd6; Copg1; Nrbp1; Tmed2; Scfd1; Copa; Cope; Tfg; Rab1b; Sec24c; Sec24b; Sar1a; Sar1b; Tmed10; Tmed7; Tmed5; Tmed3; Sec23a; Sec23b; Hyou1; Tmed9; Ykt6; Mia3; Copb1; Copb2; Vapa; Ank1; Lman1; Lman2; Gas1; Sec31a	126	125	36	0.29	0.29
8.75e-10	4.84e-09	GO:0043025	c	3	neuronal cell body	66824; 329278; 67972; 101706; 233489; 69719; 234214; 11820; 104027; 11898; 77579; 72333; 268977; 105787; 73046; 433759; 270058; 170625; 108058; 75406; 76709; 75705; 109624; 11486; 11595; 11745; 11747; 11816; 11826; 12330; 12334; 12345; 12367; 12495; 12631; 12709; 12876; 12934; 12955; 13010; 13039; 13058; 13191; 13405; 13424; 13433; 13628; 13804; 14228; 14265; 14359; 14567; 276770; 14645; 14694; 1…	Capzb; Apoe; Nefm; Txn2; Igf1; Serpinf1; Anxa3; Anxa5; Hcfc1; Eef1a2; Khsrp; Hsp90ab1; Pgrmc1; Glrx; Nap1l4; Mapk1; Rrm1; Gdi1; Picalm; Cad; Ptges3; Enpp1; Rab2a; G3bp1; Hnrnpa2b1; Cst3; Dpysl2; Rbm8a; Camk2d; Ada; Ykt6; Flna; Flnb; Snx18; Dnajb1; Myo6; Hspb1; Thy1; Ncf1; Ckb; Arhgef7; Cpe; Fmr1; Ctsl; Sorbs2; Ppp1ca; Ppt1; App; Fkbp4; Lamp1; Atp2b1; Klc1; Cald1; Canx; Txnrd1; Synpo; Entpd1; Sod1…	730	729	121	0.17	0.17
9.01e-10	6.13e-09	GO:0006081	b	3	cellular aldehyde metabolic process	100198; 56752; 11532; 11674; 110208; 269951; 13885; 14381; 14651; 15483; 15926; 50781; 18648; 216134; 19662; 19895; 66171; 21351; 21881; 21991; 57320; 319801; 109801; 58810; 28200; 76238	Grhpr; Idh2; Idh1; Pgls; Tpi1; Esd; Aldh9a1; Pdxk; Adh5; Dkk3; G6pdx; Pgam1; Dhrs4; Taldo1; Hagh; Park7; Tigar; H6pd; Rbp4; Glo1; Aldoa; Hsd11b1; Pgd; Tkt; Akr1a1; Rpia	72	72	26	0.36	0.36
1.19e-09	2.35e-08	GO:0015036	m	4	disulfide oxidoreductase activity	65972; 71853; 72599; 73046; 73723; 76263; 12304; 14782; 14827; 14873; 50493; 50527; 18453; 18655; 72736; 30926; 56551; 53382; 93692	Gsr; Glrx; Pgk1; Sh3bgrl3; Glrx3; Pdia6; Pdia5; Pdia4; Pdia3; Txnl1; Ifi30; Ero1a; Txn2; Gsto1; Tmx1; Glrx5; Txnrd1; P4hb; Gstk1	41	41	19	0.46	0.46
1.2e-09	2.35e-08	GO:0016655	m	4	oxidoreductase activity, acting on NAD(P)H, quinone or similar compound as acceptor	225887; 66414; 66916; 67184; 67273; 68194; 68197; 68202; 68349; 72900; 17991; 17993; 75406; 12408; 12972; 17995; 28200; 227197	Ndufv2; Ndufc2; Ndufa5; Ndufa2; Cryz; Ndufb7; Dhrs4; Ndufb4; Cbr1; Ndufv1; Ndufs1; Ndufs3; Ndufa10; Ndufs7; Ndufa12; Ndufa13; Ndufs8; Ndufs4	38	37	18	0.47	0.49
1.23e-09	8.29e-09	GO:0061077	b	3	chaperone-mediated protein folding	67738; 67035; 70356; 50527; 12304; 12461; 12759; 14225; 14228; 243912; 14828; 15481; 15505; 15507; 15526; 15528; 16149; 19035; 30934; 56351; 56693; 81489	Pdia4; Ero1a; Hspe1; Tor1b; Clu; Ppid; Ppib; Cd74; Hspa5; Hspa9; Hspa8; Dnajb4; Fkbp1a; Crtap; Hsph1; Hspb6; Hspb1; Cct2; Fkbp4; Ptges3; St13; Dnajb1	54	54	22	0.41	0.41
1.37e-09	9.13e-09	GO:0016363	c	4	nuclear matrix	81898; 101706; 69719; 71514; 66645; 107435; 11689; 11737; 12034; 12631; 12632; 24061; 51810; 76936; 16905; 16906; 17184; 18148; 18753; 18854; 19357; 20411; 18140; 20692; 53817; 22352; 56194; 56505; 53379; 26443; 53610; 29876; 13006	Rad21; Hnrnpu; Hnrnpm; Npm1; Clic4; Ruvbl1; Hat1; Alox5; Pspc1; Sparc; Prpf40a; Smc3; Nono; Sfpq; Matr3; Anp32a; Lmna; Lmnb1; Ddx39b; Phb2; Sf3b1; Prkcd; Psma6; Cfl2; Cfl1; Sorbs1; Cad; Smc1a; Numa1; Vim; Hnrnpa2b1; Pml; Uhrf1	110	110	33	0.3	0.3
1.48e-09	1.6e-08	GO:0007009	b	4	plasma membrane organization	226101; 77579; 434246; 668218; 11651; 11749; 11938; 12389; 12759; 12831; 13430; 14251; 17882; 17988; 18753; 19156; 19264; 20202; 20324; 20655; 20739; 20741; 20742; 21808; 80708; 259300; 26903; 30948; 227753; 23970	Cavin2; Sod1; Psap; Flot1; Clu; Pacsin2; Bin1; Bin2; Tgfb2; Trim72; Atp2a2; Anxa6; Col5a1; Pacsin3; Ndrg1; Gsn; Myh10; Ehd2; Prkcd; Akt1; S100a9; Dnm2; Sptbn1; Cav1; Myh2; Dysf; Sptb; Spta1; Ptprc; Myof	94	94	30	0.32	0.32
1.51e-09	1.63e-08	GO:0007507	b	4	heart development	230709; 67041; 68016; 100952; 68760; 68861; 233199; 140781; 69719; 234214; 268396; 77579; 241431; 268977; 72900; 99683; 74244; 108058; 109272; 109552; 109620; 11364; 12818; 11464; 11595; 11739; 11764; 11790; 12180; 12301; 12306; 12317; 12367; 12387; 12534; 12540; 12814; 12824; 12825; 12831; 12876; 12929; 13003; 18569; 242702; 13430; 14082; 14182; 14225; 14381; 14682; 14936; 15530; 51810; 16000; 1…	Pdlim5; Igf1; Pdlim3; Flna; Ptpn11; Hnrnpu; Ctnnb1; Itgb1; Anxa2; Actc1; Map2k1; G6pdx; Matr3; Cacybp; Col3a1; Cad; Fkbp1a; Col14a1; Thbs1; Gys1; Mapk3; Mapk1; Stk4; Zmpste24; Mmp2; Slc25a4; Mybpc2; Mybpc1; Actn2; Gnaq; Camk2d; Neb; Dsp; Speg; Ap2b1; Ryr1; Mapk14; Col5a1; Sec24b; Fgfr1; Tmed2; Emilin1; Mb; Sri; Nedd4; Cpe; Rbp4; Myl3; Dipk2a; Sh3pxd2b; Pdcd4; Sorbs2; Ndufv2; Crkl; Cdk1; Smyd1; Sy…	633	633	108	0.17	0.17
1.56e-09	1.67e-08	GO:0051169	b	4	nuclear transport	66212; 67628; 68278; 331401; 230908; 70572; 103573; 432508; 233726; 72993; 14456; 170762; 29810; 108989; 11651; 11737; 12034; 12317; 110750; 12534; 12631; 13211; 13207; 276770; 15163; 15382; 15481; 15516; 15519; 15526; 16000; 16211; 16785; 16905; 17931; 17999; 18148; 18226; 18708; 18753; 18813; 18854; 19052; 19247; 19330; 19384; 19386; 19387; 20054; 20218; 20383; 53319; 20823; 20848; 20963; 53817…	Dhx9; Pabpn1; Hspa8; Pik3r1; Rpsa; Calr; Igf1; Flna; Hcls1; Cse1l; Npm1; Pa2g4; Ywhae; Tgfb1; Ssb; Srsf3; Ddx5; Syk; Hspa9; Hnrnpa1; Khdrbs1; Rangap1; Hsp90ab1; Appl1; Anp32b; Ppp1r12a; Nup155; Anp32a; Thoc2; Lmna; Sec61b; Ptpn11; Tardbp; Bag3; Stat3; Nxf1; Rps15; Ddx39a; Phb2; Ran; Rab18; Mapk14; Nedd4; Prkcd; Ddx39b; Akt1; Mapk1; Tpr; Cfl1; Ipo7; Trim28; Abce1; Eif5a; Xpo1; Ranbp2; Nup62; Ppp2c…	321	321	66	0.21	0.21
1.62e-09	1.36e-08	GO:0030021	m	3	extracellular matrix structural constituent conferring compression resistance	66695; 12111; 13003; 13179; 15530; 17022; 18295; 116847; 19074; 12950; 94214	Dcn; Aspn; Hspg2; Vcan; Bgn; Ogn; Prg2; Spock2; Prelp; Hapln1; Lum	14	14	11	0.79	0.79
1.63e-09	8.82e-09	GO:0014069	c	3	postsynaptic density	66713; 67115; 67671; 67891; 68052; 68097; 109689; 233489; 100503670; 234214; 104027; 269261; 269587; 56258; 75608; 76808; 109624; 11426; 11461; 11837; 11928; 12034; 12345; 12387; 12388; 12495; 224105; 12955; 12325; 13169; 13383; 13405; 13430; 13669; 13690; 14265; 14359; 14433; 15387; 15481; 15507; 16592; 17274; 17755; 17758; 17920; 18040; 18195; 18521; 18673; 11472; 19052; 19290; 65019; 19744; 19…	Capzb; Hspa8; Synpo; Rpl12; Entpd1; Actn2; Nefm; Mylk2; Camk2g; Cryab; Rpl7; Rpl14; Fxr1; Pura; Hnrnpk; Rpl10a; Rpl23; Atp1a1; Add3; Dmd; Actb; Rheb; Actr2; Map1b; Add1; Rpl38; Phb; Dnajb1; Rplp0; Myo6; Rab8a; Rpl6; Map2k1; Rpl8; Sptbn1; Eif4g2; Sh3gl1; Chmp4b; Rps13; Ywhaz; Snx1; Arrb1; Dbnl; Ctnnd1; Dynll2; Phb2; Eif3a; Rpl4; Rpl5; Gapdh; Epb41; Pdlim5; Mapk1; Pcbp2; Hnrnpa3; Map4; Dnm2; Fmr1; …	407	407	78	0.19	0.19
1.8e-09	1.91e-08	GO:0033993	b	4	response to lipid	98660; 66437; 66824; 67040; 67184; 67972; 231889; 625249; 69719; 234594; 234779; 235041; 11898; 67890; 105787; 433759; 230753; 74006; 74551; 50701; 11433; 11459; 11532; 11545; 77134; 11651; 11745; 11757; 11826; 11848; 11867; 11928; 11938; 11991; 77559; 12034; 12317; 12334; 12359; 12367; 12387; 12389; 13035; 12759; 12796; 12842; 12846; 12955; 13010; 13036; 13039; 13058; 18569; 13138; 13179; 13629;…	Pabpn1; Igf1; Tnc; Safb; Acsl1; Rbbp7; Hnrnpu; Ctnnb1; Hnrnpk; Serpinf1; Cnot1; Dnm1l; Mapkapk2; Ctsh; Anxa3; Ctsl; Nme1; Mpo; Hnrnpa0; Map2k1; Ctsg; Spp1; Gpx4; Wbp2; Rhoa; Cad; Eef2; Thrap3; Hmgcl; Camp; Endog; Cat; Akt1; Ppbp; Mapk1; Dag1; Col1a1; Cav1; Pcna; Lbp; Tyms; Ptges3; Krt13; Cst3; Pck2; Ncf2; Idh1; Lgals9; Atp1a2; Atp1a1; Pycard; Grn; Dcn; Mrc1; Alad; Adh5; Cdc73; Hnrnpd; Pon1; Mapk1…	985	965	149	0.15	0.15
1.95e-09	2.05e-08	GO:0097193	b	4	intrinsic apoptotic signaling pathway	66437; 66824; 67025; 67184; 67397; 67941; 68349; 71514; 17685; 433759; 12282; 74006; 74996; 11545; 11937; 12367; 12389; 12759; 13205; 13207; 14694; 14775; 15254; 15368; 15387; 15502; 15507; 16149; 13666; 17319; 68428; 17395; 13836; 50527; 17973; 18432; 18453; 18708; 18854; 18950; 19246; 20115; 20201; 20202; 53323; 20655; 22070; 68015; 22334; 219158; 56426; 56428; 57320; 20656; 26395; 53610; 26926…	Ube2k; Sod2; Casp3; Sod1; Erp29; Msh2; Hmox1; Mif; Hnrnpk; Rpl11; Pycard; Clu; Dnm1l; Eif2ak3; Mtch2; Hdac1; Aifm1; Ddx3x; Atp2a1; Pnp; Usp47; Trap1; Epha2; Gpx1; Ddx5; Sfpq; Fis1; Mmp9; Pdcd10; Vdac2; Steap3; P4hb; Cd74; Tpt1; Hyou1; Nono; Park7; Rps7; Map2k1; S100a9; S100a8; Pik3r1; Mybbp1a; Nck1; Ero1a; Ccar2; Cav1; Dnaja1; Ankrd2; Rps27l; Hspb1; Parp1; Hint1; Arl6ip5; Ndufa13; Pml; Rps3; Ptpn…	288	288	61	0.21	0.21
2.16e-09	2.26e-08	GO:0051187	b	4	cofactor catabolic process	109778; 233016; 54683; 11758; 70025; 110446; 269523; 11757; 11808; 12359; 18477; 13861; 14775; 14778; 15368; 15369; 15439; 17523; 50493; 17969; 17970; 53381; 21672	Hmox1; Hmox2; Vcp; Acat1; Mpo; Prdx5; Prdx4; Prdx3; Prdx2; Prdx1; Gpx1; Gpx3; Ncf2; Ncf1; Epx; Cat; Blvrb; Blvra; Prdx6; Apoa4; Acot7; Hp; Txnrd1	63	60	23	0.37	0.38
2.24e-09	2.33e-08	GO:0016050	b	4	vesicle organization	66397; 66629; 67844; 68365; 68581; 69162; 233489; 235567; 110379; 434246; 99683; 12488; 338366; 100226; 11752; 11767; 11773; 11776; 11826; 67511; 12306; 12490; 12721; 116870; 13430; 14679; 51795; 16573; 16952; 17274; 18472; 18570; 18571; 19205; 19344; 19345; 216238; 20194; 20224; 20333; 20334; 20362; 20479; 54198; 21787; 22088; 218811; 11736; 11774; 53378; 235442; 20720; 23790; 27054; 26903; 30960	Tsg101; Sec22b; Sec13; Sar1a; Sdcbp; Septin8; Coro1a; Serpine2; Ptbp1; Anxa1; Anxa2; Trim72; Rab5c; Rab5b; Coro1c; Anxa8; Tfg; Golph3; Cd34; Ap2m1; Dnajc13; Sec24c; Sec24b; S100a10; Sar1b; Mta1; Tmed10; Snx3; Rab8a; Sec23a; Sec23b; Aqp1; Ap1m1; Pdcd6ip; Tmed9; Cd2ap; Rab8b; Mia3; Dnm2; Pdcd6; Kif5b; Srpx; Picalm; Ap3b1; Rab32; Dysf; Ankfy1; Eea1; Vapa; Gnai3; Stx12; Vps4b; Ap3d1; Pafah1b1; Rab14;…	256	255	56	0.22	0.22
2.31e-09	1.5e-08	GO:0030864	c	4	cortical actin cytoskeleton	66713; 109624; 109711; 12331; 12340; 12343; 12631; 12721; 13627; 14251; 16796; 17882; 17886; 17916; 18000; 11472; 56431; 19684; 20739; 20740; 20741; 20742; 22288; 22330; 22388; 227753; 63985; 63986	Actn2; Actn1; Myh9; Wdr1; Vcl; Coro1a; Flot1; Actr2; Eef1a1; Dstn; Gmfg; Sptan1; Gmfb; Rdx; Septin2; Utrn; Cfl1; Sptbn1; Gsn; Myh2; Capza2; Capza1; Myo1f; Sptb; Cap1; Spta1; Lasp1; Cald1	85	85	28	0.33	0.33
[truncated: 1,084 more rows]
