# Supplementary material for: Deep coverage and quantification of the bone proteome provides enhanced opportunities for new discoveries in skeletal biology and disease
Source: PLoS One. 2023 Oct 10;18(10):e0292268. doi: 10.1371/journal.pone.0292268 (PMC10564166; doi:10.1371/journal.pone.0292268)
Supplement: S4 Table — A) All 1633 identified proteins from the Female vs Male comparison of mouse femurs with ≥2 unique peptides. B) All 283 significantly changing proteins in the comparison with q<0.001 and Log2FC > 0.58. (XLSX) [file pone.0292268.s005.xlsx]

## Sheet: Supp_Table_S4A_All Identified
All quantifiable proteins identified in Female and Male WT Mice
1633 proteins Identified with 2+ Unique Peptides
Valid	Comparison (group1/group2)	Condition Denominator	Condition Numerator	# of Ratios	Group	AVG Group Quantity Numerator	AVG Group Quantity Denominator	AVG Log2 Ratio	Absolute AVG Log2 Ratio	Qvalue	ProteinGroups	ProteinNames	ProteinDescriptions	Genes	Pvalue	Degrees Of Freedom	Standard Error	UniProtIds	Organisms	Protein Coverage	Molecular Weight	GO Biological Process	GO Molecular Function	GO Cellular Component	Database	OrganismId	Protein Existence	Sequence Version	FASTAName	FASTAHeader	# Unique Total Peptides	# Unique Total EG.Id
TRUE	Female / Male	Male	Female	8260	A2ASS6	612375	4.4566e+06	-2.86345	2.86345	0	A2ASS6	TITIN_MOUSE	Titin	Ttn	0	8259	0.0520621	A2ASS6	Mus musculus	0.216	3.90649e+06	in utero embryonic development,somitogenesis,heart morphogenesis,cardiac muscle hypertrophy,muscle contraction,striated muscle contraction,actin filament organization,heart development,adult heart development,positive regulation of gene expression,protein kinase A signaling,peptidyl-tyrosine phosphorylation,ventricular system development,skeletal muscle thin filament assembly,skeletal muscle myos…	protease binding,protein serine/threonine kinase activity,protein tyrosine kinase activity,structural constituent of cytoskeleton,calcium ion binding,protein binding,calmodulin binding,ATP binding,structural constituent of muscle,enzyme binding,protein kinase binding,ankyrin binding,telethonin binding,identical protein binding,actinin binding,protein self-association,actin filament binding,muscle…	condensed nuclear chromosome,muscle myosin complex,striated muscle thin filament,sarcomere,Z disc,M band,A band,I band,extracellular exosome	sp	10090	1	1	MusMusculus_pUnKB_2022_0127	>sp|A2ASS6|TITIN_MOUSE Titin OS=Mus musculus OX=10090 GN=Ttn PE=1 SV=1	1262	1654
TRUE	Female / Male	Male	Female	1955	Q5SX40	19302796	179381792	-3.21615	3.21615	8.32583e-210	Q5SX40	MYH1_MOUSE	Myosin-1	Myh1	2.14032e-212	1954	0.112349	Q5SX40	Mus musculus	0.519	223342	muscle contraction	motor activity,calmodulin binding,ATP binding,actin filament binding	muscle myosin complex,intercalated disc,A band,myosin filament,cytoplasmic ribonucleoprotein granule	sp	10090	1	1	MusMusculus_pUnKB_2022_0127	>sp|Q5SX40|MYH1_MOUSE Myosin-1 OS=Mus musculus OX=10090 GN=Myh1 PE=1 SV=1	177	393
TRUE	Female / Male	Male	Female	1630	A0A571BF46	210609	2.34278e+06	-3.47558	3.47558	5.54142e-207	A0A571BF46	A0A571BF46_MOUSE	Nebulin	Neb	2.13679e-209	1629	0.117005	A0A571BF46	Mus musculus	0.179	867094				tr	10090	1	1	MusMusculus_pUnKB_2022_0127	>tr|A0A571BF46|A0A571BF46_MOUSE Nebulin OS=Mus musculus OX=10090 GN=Neb PE=1 SV=1	244	326
TRUE	Female / Male	Male	Female	1014	Q5SX39	4896266	49573044	-3.3398	3.3398	1.1779e-124	Q5SX39	MYH4_MOUSE	Myosin-4	Myh4	6.05602e-127	1013	0.149803	Q5SX39	Mus musculus	0.247	222859	muscle contraction,response to activity,membrane organization	microfilament motor activity,double-stranded RNA binding,calmodulin binding,ATP binding,actin filament binding	cytosol,myofibril,myosin filament	sp	10090	1	1	MusMusculus_pUnKB_2022_0127	>sp|Q5SX39|MYH4_MOUSE Myosin-4 OS=Mus musculus OX=10090 GN=Myh4 PE=1 SV=1	86	205
TRUE	Female / Male	Male	Female	575	Q14BI5;Q3UQS9	603906	3665079	-2.60145	2.60145	2.51853e-62	Q14BI5;Q3UQS9	Q14BI5_MOUSE;Q3UQS9_MOUSE	Myomesin 2;Uncharacterized protein	Myom2	1.6186e-64	574	0.19682	Q14BI5;Q3UQS9	Mus musculus	27.1%;27.1%	164737.6;164785.69	extraocular skeletal muscle development,muscle contraction,striated muscle contraction,actin filament organization,sarcomere organization,striated muscle myosin thick filament assembly;	structural constituent of cytoskeleton,structural constituent of muscle,kinase binding,actin filament binding,muscle alpha-actinin binding,structural molecule activity conferring elasticity;	mitochondrion,cytoskeleton,muscle myosin complex,Z disc,M band;	tr	10090	1;2	1	MusMusculus_pUnKB_2022_0127	>tr|Q14BI5|Q14BI5_MOUSE Myomesin 2 OS=Mus musculus OX=10090 GN=Myom2 PE=1 SV=1;>tr|Q3UQS9|Q3UQS9_MOUSE Uncharacterized protein OS=Mus musculus OX=10090 GN=Myom2 PE=2 SV=1	77	115
TRUE	Female / Male	Male	Female	535	Z4YJF5	352039	2.63913e+06	-2.90625	2.90625	2.59708e-49	Z4YJF5	Z4YJF5_MOUSE	Myomesin-1	Myom1	2.00289e-51	534	0.217004	Z4YJF5	Mus musculus	0.217	175481				tr	10090	1	1	MusMusculus_pUnKB_2022_0127	>tr|Z4YJF5|Z4YJF5_MOUSE Myomesin-1 OS=Mus musculus OX=10090 GN=Myom1 PE=1 SV=1	76	107
TRUE	Female / Male	Male	Female	570	Q5XKE0	913963	7.01445e+06	-2.94012	2.94012	5.15327e-49	Q5XKE0	MYPC2_MOUSE	Myosin-binding protein C, fast-type	Mybpc2	4.63662e-51	569	0.206567	Q5XKE0	Mus musculus	0.418	127352	muscle contraction,striated muscle contraction,actin filament organization,cell adhesion,sarcomere organization,striated muscle myosin thick filament assembly	structural constituent of cytoskeleton,structural constituent of muscle,actin filament binding,muscle alpha-actinin binding,structural molecule activity conferring elasticity	cytoskeleton,muscle myosin complex,Z disc,M band,myosin filament	sp	10090	1	1	MusMusculus_pUnKB_2022_0127	>sp|Q5XKE0|MYPC2_MOUSE Myosin-binding protein C, fast-type OS=Mus musculus OX=10090 GN=Mybpc2 PE=1 SV=1	71	114
TRUE	Female / Male	Male	Female	355	Q9WUB3	1.98488e+06	23032042	-3.53652	3.53652	7.99021e-46	Q9WUB3	PYGM_MOUSE	Glycogen phosphorylase, muscle form	Pygm	8.21615e-48	354	0.280666	Q9WUB3	Mus musculus	0.248	97286.3	glycogen catabolic process	nucleotide binding,glycogen phosphorylase activity,pyridoxal phosphate binding,Requires Ontology	cytoplasm,Z disc,extracellular exosome	sp	10090	1	3	MusMusculus_pUnKB_2022_0127	>sp|Q9WUB3|PYGM_MOUSE Glycogen phosphorylase, muscle form OS=Mus musculus OX=10090 GN=Pygm PE=1 SV=3	46	71
TRUE	Female / Male	Male	Female	370	O88990	878254	4.70605e+06	-2.42181	2.42181	4.66713e-39	O88990	ACTN3_MOUSE	Alpha-actinin-3	Actn3	5.399e-41	369	0.220685	O88990	Mus musculus	0.319	103043	muscle contraction,regulation of the force of skeletal muscle contraction,skeletal muscle atrophy,transition between fast and slow fiber,response to denervation involved in regulation of muscle adaptation,positive regulation of fast-twitch skeletal muscle fiber contraction,negative regulation of glycolytic process,positive regulation of skeletal muscle tissue growth,positive regulation of skeleta…	calcium ion binding,protein binding,protein binding, bridging,protein homodimerization activity,actin filament binding	intracellular,striated muscle thin filament,brush border,sarcomere,Z disc	sp	10090	2	1	MusMusculus_pUnKB_2022_0127	>sp|O88990|ACTN3_MOUSE Alpha-actinin-3 OS=Mus musculus OX=10090 GN=Actn3 PE=2 SV=1	48	74
TRUE	Female / Male	Male	Female	460	A0A571BG59;A0A5F8MPH8;O54796	424342	889009	-1.06697	1.06697	1.16997e-28	A0A571BG59;A0A5F8MPH8;O54796	A0A571BG59_MOUSE;A0A5F8MPH8_MOUSE;O54796_MOUSE	Tenascin XB;Tenascin XB;Tenascin-X	Tnxb;Tnxb;Tnx	1.50382e-30	459	0.208463	A0A571BG59;A0A5F8MPH8;O54796	Mus musculus	9.7%;9.2%;9.7%	447173.5;474062.64;447275.64	;;	;;	;;	tr	10090	1;1;3	1	MusMusculus_pUnKB_2022_0127	>tr|A0A571BG59|A0A571BG59_MOUSE Tenascin XB OS=Mus musculus OX=10090 GN=Tnxb PE=1 SV=1;>tr|A0A5F8MPH8|A0A5F8MPH8_MOUSE Tenascin XB OS=Mus musculus OX=10090 GN=Tnxb PE=1 SV=1;>tr|O54796|O54796_MOUSE Tenascin-X OS=Mus musculus OX=10090 GN=Tnx PE=3 SV=1	77	92
TRUE	Female / Male	Male	Female	260	P68032;P68033;Q497E4	15028998	100205984	-2.73715	2.73715	1.19587e-26	P68032;P68033;Q497E4	ACTC_HUMAN;ACTC_MOUSE;Q497E4_MOUSE	Actin, alpha cardiac muscle 1;Actin, alpha cardiac muscle 1;Actin, alpha, cardiac muscle 1	ACTC1;Actc1;Actc1	1.69081e-28	259	0.282739	P68032;P68033;Q497E4	Homo sapiens;Mus musculus;Mus musculus	48%;48%;48%	42018.97;42018.97;42018.97	;positive regulation of gene expression,actin filament-based movement,skeletal muscle thin filament assembly,actomyosin structure organization,actin-myosin filament sliding,response to drug,negative regulation of apoptotic process,response to ethanol,cardiac myofibril assembly,cardiac muscle tissue morphogenesis,heart contraction,cardiac muscle contraction,actin-mediated cell contraction,mesenchy…	;protein binding,ATP binding,ATPase activity,myosin binding;	;extracellular space,cytoplasm,actin filament,focal adhesion,membrane,sarcomere,lamellipodium,filopodium,I band,actomyosin, actin portion,cell body,extracellular exosome,blood microparticle;	sp;sp;tr	9606;10090;10090	1;1;2	1	human_uniprot_proteome;MusMusculus_pUnKB_2022_0127;MusMusculus_pUnKB_2022_0127	>sp|P68032|ACTC_HUMAN Actin, alpha cardiac muscle 1 OS=Homo sapiens OX=9606 GN=ACTC1 PE=1 SV=1;>sp|P68033|ACTC_MOUSE Actin, alpha cardiac muscle 1 OS=Mus musculus OX=10090 GN=Actc1 PE=1 SV=1;>tr|Q497E4|Q497E4_MOUSE Actin, alpha, cardiac muscle 1 OS=Mus musculus OX=10090 GN=Actc1 PE=2 SV=1	15	52
TRUE	Female / Male	Male	Female	220	P05977;Q545T7	5676866	40538512	-2.83613	2.83613	1.06939e-24	P05977;Q545T7	MYL1_MOUSE;Q545T7_MOUSE	Myosin light chain 1/3, skeletal muscle isoform;Uncharacterized protein	Myl1	1.64944e-26	219	0.28211	P05977;Q545T7	Mus musculus	70.2%;70.2%	20594.5;20594.5	muscle contraction,cardiac muscle contraction;	calcium ion binding;	myosin complex,myofibril;	sp;tr	10090	1;2	2;1	MusMusculus_pUnKB_2022_0127	>sp|P05977|MYL1_MOUSE Myosin light chain 1/3, skeletal muscle isoform OS=Mus musculus OX=10090 GN=Myl1 PE=1 SV=2;>tr|Q545T7|Q545T7_MOUSE Uncharacterized protein OS=Mus musculus OX=10090 GN=Myl1 PE=2 SV=1	20	44
TRUE	Female / Male	Male	Female	250	P97457;Q545G1	5.28442e+06	36090052	-2.77178	2.77178	4.50157e-24	P97457;Q545G1	MLRS_MOUSE;Q545G1_MOUSE	Myosin regulatory light chain 2, skeletal muscle isoform;Uncharacterized protein	Mylpf	7.52191e-26	249	0.278127	P97457;Q545G1	Mus musculus	84%;84%	18955.45;18955.45	immune response,skeletal muscle tissue development;	calcium ion binding,structural constituent of muscle;	lysosomal membrane,myosin complex;	sp;tr	10090	1	3;1	MusMusculus_pUnKB_2022_0127	>sp|P97457|MLRS_MOUSE Myosin regulatory light chain 2, skeletal muscle isoform OS=Mus musculus OX=10090 GN=Mylpf PE=1 SV=3;>tr|Q545G1|Q545G1_MOUSE Uncharacterized protein OS=Mus musculus OX=10090 GN=Mylpf PE=1 SV=1	21	50
TRUE	Female / Male	Male	Female	365	A0A571BEN1;D3YU50;Q6P6L5	456129	2.00271e+06	-2.13444	2.13444	4.82783e-22	A0A571BEN1;D3YU50;Q6P6L5	A0A571BEN1_MOUSE;D3YU50_MOUSE;Q6P6L5_MOUSE	Myosin-binding protein C, slow-type;Myosin-binding protein C, slow-type;Myosin-binding protein C, slow-type	Mybpc1	8.68762e-24	364	0.239095	A0A571BEN1;D3YU50;Q6P6L5	Mus musculus	30.1%;30.4%;30.5%	128024.96;126559.23;126196.89	;muscle contraction,striated muscle contraction,actin filament organization,sarcomere organization,striated muscle myosin thick filament assembly,positive regulation of protein targeting to mitochondrion;	;structural constituent of cytoskeleton,structural constituent of muscle,actin filament binding,muscle alpha-actinin binding,structural molecule activity conferring elasticity;	;cytoskeleton,muscle myosin complex,Z disc,M band;	tr	10090	1	1	MusMusculus_pUnKB_2022_0127	>tr|A0A571BEN1|A0A571BEN1_MOUSE Myosin-binding protein C, slow-type OS=Mus musculus OX=10090 GN=Mybpc1 PE=1 SV=1;>tr|D3YU50|D3YU50_MOUSE Myosin-binding protein C, slow-type OS=Mus musculus OX=10090 GN=Mybpc1 PE=1 SV=1;>tr|Q6P6L5|Q6P6L5_MOUSE Myosin-binding protein C, slow-type OS=Mus musculus OX=10090 GN=Mybpc1 PE=1 SV=1	50	73
TRUE	Female / Male	Male	Female	895	E9PWQ3	8003201	12029062	-0.587875	0.587875	2.84319e-21	E9PWQ3	E9PWQ3_MOUSE	Collagen, type VI, alpha 3	Col6a3	5.48173e-23	894	0.151724	E9PWQ3	Mus musculus	0.298	353932	negative regulation of endopeptidase activity	serine-type endopeptidase inhibitor activity	proteinaceous extracellular matrix,collagen trimer,extracellular space,extracellular matrix,sarcolemma,extracellular exosome,extracellular vesicle	tr	10090	1	2	MusMusculus_pUnKB_2022_0127	>tr|E9PWQ3|E9PWQ3_MOUSE Collagen, type VI, alpha 3 OS=Mus musculus OX=10090 GN=Col6a3 PE=1 SV=2	125	179
TRUE	Female / Male	Male	Female	225	E9QQ96	216436	1.94952e+06	-3.17111	3.17111	1.08195e-20	E9QQ96	E9QQ96_MOUSE	Non-specific serine/threonine protein kinase	Obscn	2.22509e-22	224	0.325373	E9QQ96	Mus musculus	0.023	815639				tr	10090	1	2	MusMusculus_pUnKB_2022_0127	>tr|E9QQ96|E9QQ96_MOUSE Non-specific serine/threonine protein kinase OS=Mus musculus OX=10090 GN=Obscn PE=1 SV=2	45	45
TRUE	Female / Male	Male	Female	260	A2RTA0;P07310	3.86757e+06	17866788	-2.20778	2.20778	4.10609e-20	A2RTA0;P07310	A2RTA0_MOUSE;KCRM_MOUSE	Creatine kinase;Creatine kinase M-type	Ckm	8.97217e-22	259	0.331519	A2RTA0;P07310	Mus musculus	50.4%;50.4%	43044.96;43044.96	;phosphocreatine metabolic process,response to heat,phosphorylation,phosphocreatine biosynthetic process	;creatine kinase activity,ATP binding	;extracellular space,cytoplasm	tr;sp	10090	1	1	MusMusculus_pUnKB_2022_0127	>tr|A2RTA0|A2RTA0_MOUSE Creatine kinase OS=Mus musculus OX=10090 GN=Ckm PE=1 SV=1;>sp|P07310|KCRM_MOUSE Creatine kinase M-type OS=Mus musculus OX=10090 GN=Ckm PE=1 SV=1	26	52
TRUE	Female / Male	Male	Female	215	P47857	253673	1.47745e+06	-2.54206	2.54206	2.27224e-19	P47857	PFKAM_MOUSE	ATP-dependent 6-phosphofructokinase, muscle type	Pfkm	5.25712e-21	214	0.309781	P47857	Mus musculus	0.186	85268.6	glycogen catabolic process,fructose 6-phosphate metabolic process,glycolytic process,positive regulation of insulin secretion,glucose homeostasis,muscle cell cellular homeostasis,carbohydrate phosphorylation,protein oligomerization,glycolytic process through fructose-6-phosphate,canonical glycolysis,glycolysis from storage polysaccharide through glucose-1-phosphate	6-phosphofructokinase activity,protein binding,ATP binding,protein C-terminus binding,phosphofructokinase activity,kinase binding,identical protein binding,protein homodimerization activity,metal ion binding,fructose binding	cytosol,6-phosphofructokinase complex,apical plasma membrane,extracellular exosome,sperm principal piece	sp	10090	1	3	MusMusculus_pUnKB_2022_0127	>sp|P47857|PFKAM_MOUSE ATP-dependent 6-phosphofructokinase, muscle type OS=Mus musculus OX=10090 GN=Pfkm PE=1 SV=3	27	43
TRUE	Female / Male	Male	Female	165	Q7TQ48	221413	1700761	-2.94137	2.94137	3.56039e-19	Q7TQ48	SRCA_MOUSE	Sarcalumenin	Srl	8.69504e-21	164	0.339098	Q7TQ48	Mus musculus	0.314	54286.7	store-operated calcium entry,response to muscle activity involved in regulation of muscle adaptation	GTP binding	sarcoplasmic reticulum lumen	sp	10090	1	2	MusMusculus_pUnKB_2022_0127	>sp|Q7TQ48|SRCA_MOUSE Sarcalumenin OS=Mus musculus OX=10090 GN=Srl PE=1 SV=2	23	33
TRUE	Female / Male	Male	Female	385	B2RXX9;Q91Z83	866859	2929714	-1.75689	1.75689	1.1416e-18	B2RXX9;Q91Z83	B2RXX9_MOUSE;MYH7_MOUSE	Myosin, heavy polypeptide 7, cardiac muscle, beta;Myosin-7	Myh7	2.9347e-20	384	0.230334	B2RXX9;Q91Z83	Mus musculus	27.4%;27.4%	222878.85;222878.85	;regulation of the force of heart contraction,regulation of heart rate,skeletal muscle contraction,muscle contraction,striated muscle contraction,adult heart development,regulation of the force of skeletal muscle contraction,transition between fast and slow fiber,cardiac muscle hypertrophy in response to stress,muscle filament sliding,regulation of slow-twitch skeletal muscle fiber contraction,AT…	;microfilament motor activity,calmodulin binding,ATP binding,ATPase activity,actin-dependent ATPase activity,actin filament binding	;stress fiber,cytoplasm,myosin complex,myofibril,sarcomere,Z disc,myosin filament	tr;sp	10090	2	1	MusMusculus_pUnKB_2022_0127	>tr|B2RXX9|B2RXX9_MOUSE Myosin, heavy polypeptide 7, cardiac muscle, beta OS=Mus musculus OX=10090 GN=Myh7 PE=2 SV=1;>sp|Q91Z83|MYH7_MOUSE Myosin-7 OS=Mus musculus OX=10090 GN=Myh7 PE=2 SV=1	60	77
TRUE	Female / Male	Male	Female	135	Q6P8J7	251112	2.78765e+06	-3.47265	3.47265	9.59983e-18	Q6P8J7	KCRS_MOUSE	Creatine kinase S-type, mitochondrial	Ckmt2	2.59121e-19	134	0.367986	Q6P8J7	Mus musculus	0.215	47473.3	phosphocreatine metabolic process,phosphorylation	creatine kinase activity,ATP binding	mitochondrion,mitochondrial inner membrane	sp	10090	1	1	MusMusculus_pUnKB_2022_0127	>sp|Q6P8J7|KCRS_MOUSE Creatine kinase S-type, mitochondrial OS=Mus musculus OX=10090 GN=Ckmt2 PE=1 SV=1	18	27
TRUE	Female / Male	Male	Female	170	E9Q092;E9QM92;Q3V1J8;Q8K0D2	16045811	3.13063e+06	2.35767	2.35767	1.03923e-17	E9Q092;E9QM92;Q3V1J8;Q8K0D2	E9Q092_MOUSE;E9QM92_MOUSE;Q3V1J8_MOUSE;HABP2_MOUSE	Hyaluronan-binding protein 2	Habp2	2.93869e-19	169	0.206522	E9Q092;E9QM92;Q3V1J8;Q8K0D2	Mus musculus	43.9%;43.5%;46.6%;43.2%	61298.33;61822.86;57326.39;62356.55	;;;proteolysis	;;;serine-type endopeptidase activity,calcium ion binding,peptidase activity	;;;extracellular region	tr;tr;tr;sp	10090	1	1;1;1;2	MusMusculus_pUnKB_2022_0127	>tr|E9Q092|E9Q092_MOUSE Hyaluronan-binding protein 2 OS=Mus musculus OX=10090 GN=Habp2 PE=1 SV=1;>tr|E9QM92|E9QM92_MOUSE Hyaluronan-binding protein 2 OS=Mus musculus OX=10090 GN=Habp2 PE=1 SV=1;>tr|Q3V1J8|Q3V1J8_MOUSE Hyaluronan-binding protein 2 OS=Mus musculus OX=10090 GN=Habp2 PE=1 SV=1;>sp|Q8K0D2|HABP2_MOUSE Hyaluronan-binding protein 2 OS=Mus musculus OX=10090 GN=Habp2 PE=1 SV=2	22	34
TRUE	Female / Male	Male	Female	155	E9PYJ9	598844	2.82189e+06	-2.23641	2.23641	1.72351e-16	E9PYJ9	E9PYJ9_MOUSE	LIM domain-binding protein 3	Ldb3	5.09522e-18	154	0.405927	E9PYJ9	Mus musculus	0.253	72312.3				tr	10090	1	1	MusMusculus_pUnKB_2022_0127	>tr|E9PYJ9|E9PYJ9_MOUSE LIM domain-binding protein 3 OS=Mus musculus OX=10090 GN=Ldb3 PE=1 SV=1	17	31
TRUE	Female / Male	Male	Female	230	Q99KI0	1.68307e+06	3.82794e+06	-1.18547	1.18547	9.53767e-16	Q99KI0	ACON_MOUSE	Aconitate hydratase, mitochondrial	Aco2	2.94221e-17	229	0.254137	Q99KI0	Mus musculus	0.347	85463.5	liver development,tricarboxylic acid cycle,citrate metabolic process,isocitrate metabolic process,response to isolation stress	aconitate hydratase activity,iron ion binding,3 iron, 4 sulfur cluster binding,4 iron, 4 sulfur cluster binding	mitochondrion,myelin sheath	sp	10090	1	1	MusMusculus_pUnKB_2022_0127	>sp|Q99KI0|ACON_MOUSE Aconitate hydratase, mitochondrial OS=Mus musculus OX=10090 GN=Aco2 PE=1 SV=1	34	46
TRUE	Female / Male	Male	Female	145	E9Q8I0;P06909	1.89524e+06	461724	2.03728	2.03728	1.048e-15	E9Q8I0;P06909	E9Q8I0_MOUSE;CFAH_MOUSE	Complement factor H	Cfh	3.36759e-17	144	0.230719	E9Q8I0;P06909	Mus musculus	23.9%;24.2%	141271.16;139137.57	;complement activation,complement activation, alternative pathway,regulation of complement activation,positive regulation of cytolysis	;complement component C3b binding,protein binding,heparin binding,heparan sulfate proteoglycan binding	;extracellular space,extracellular exosome,blood microparticle	tr;sp	10090	1	1;2	MusMusculus_pUnKB_2022_0127	>tr|E9Q8I0|E9Q8I0_MOUSE Complement factor H OS=Mus musculus OX=10090 GN=Cfh PE=1 SV=1;>sp|P06909|CFAH_MOUSE Complement factor H OS=Mus musculus OX=10090 GN=Cfh PE=1 SV=2	23	29
TRUE	Female / Male	Male	Female	260	A0A0A0MQF6;D2KHZ9;P16858	7820161	19022026	-1.2824	1.2824	3.36762e-15	A0A0A0MQF6;D2KHZ9;P16858	A0A0A0MQF6_MOUSE;D2KHZ9_MOUSE;G3P_MOUSE	Glyceraldehyde-3-phosphate dehydrogenase	Gapdh	1.12542e-16	259	0.294733	A0A0A0MQF6;D2KHZ9;P16858	Mus musculus	54.6%;58.9%;58.9%	38653.44;35810.01;35810.01	;;microtubule cytoskeleton organization,glucose metabolic process,glycolytic process,multicellular organism development,negative regulation of endopeptidase activity,negative regulation of translation,killing of cells of other organism,peptidyl-cysteine S-trans-nitrosylation,positive regulation of cytokine secretion,protein stabilization,defense response to fungus,neuron apoptotic process,killing…	;;glyceraldehyde-3-phosphate dehydrogenase (NAD+) (phosphorylating) activity,protein binding,microtubule binding,aspartic-type endopeptidase inhibitor activity,enzyme binding,peptidyl-cysteine S-nitrosylase activity,identical protein binding,NADP binding,NAD binding,disordered domain specific binding	;;nucleus,cytoplasm,mitochondrion,lipid particle,cytosol,plasma membrane,microtubule cytoskeleton,membrane,intracellular ribonucleoprotein complex,extracellular matrix,nuclear membrane,vesicle,myelin sheath,intracellular membrane-bounded organelle,extracellular exosome,GAIT complex	tr;tr;sp	10090	1;2;1	1;1;2	MusMusculus_pUnKB_2022_0127	>tr|A0A0A0MQF6|A0A0A0MQF6_MOUSE Glyceraldehyde-3-phosphate dehydrogenase OS=Mus musculus OX=10090 GN=Gapdh PE=1 SV=1;>tr|D2KHZ9|D2KHZ9_MOUSE Glyceraldehyde-3-phosphate dehydrogenase OS=Mus musculus OX=10090 GN=Gapdh PE=2 SV=1;>sp|P16858|G3P_MOUSE Glyceraldehyde-3-phosphate dehydrogenase OS=Mus musculus OX=10090 GN=Gapdh PE=1 SV=2	22	52
TRUE	Female / Male	Male	Female	630	Q6S385;Q6S387;Q6S388;Q6S392;Q6S393;Q9QXS1	772991	976374	-0.336982	0.336982	3.80486e-15	Q6S385;Q6S387;Q6S388;Q6S392;Q6S393;Q9QXS1	Q6S385_MOUSE;Q6S387_MOUSE;Q6S388_MOUSE;Q6S392_MOUSE;Q6S393_MOUSE;PLEC_MOUSE	Plectin 10;Plectin 8;Plectin 7;Plectin 3;Plectin 2;Plectin	Plec	1.32045e-16	629	0.167186	Q6S385;Q6S387;Q6S388;Q6S392;Q6S393;Q9QXS1	Mus musculus	19.4%;19.5%;19.6%;19.6%;19.5%;18.8%	518126.02;517328.04;513761.06;514886.22;516466.93;534187.75	;;;;;hemidesmosome assembly	;;;;;RNA binding,actin binding,protein binding,structural constituent of muscle,ankyrin binding,cadherin binding	;;;;;cytosol,brush border,focal adhesion,hemidesmosome,extracellular matrix,sarcolemma,contractile fiber,intermediate filament cytoskeleton,extracellular exosome	tr;tr;tr;tr;tr;sp	10090	2;2;2;2;2;1	1;1;1;1;1;3	MusMusculus_pUnKB_2022_0127	>tr|Q6S385|Q6S385_MOUSE Plectin 10 OS=Mus musculus OX=10090 GN=Plec PE=2 SV=1;>tr|Q6S387|Q6S387_MOUSE Plectin 8 OS=Mus musculus OX=10090 GN=Plec PE=2 SV=1;>tr|Q6S388|Q6S388_MOUSE Plectin 7 OS=Mus musculus OX=10090 GN=Plec PE=2 SV=1;>tr|Q6S392|Q6S392_MOUSE Plectin 3 OS=Mus musculus OX=10090 GN=Plec PE=2 SV=1;>tr|Q6S393|Q6S393_MOUSE Plectin 2 OS=Mus musculus OX=10090 GN=Plec PE=2 SV=1;>sp|Q9QXS1|PL…	112	126
TRUE	Female / Male	Male	Female	160	Q61245	11262553	2.74754e+06	2.03532	2.03532	6.08695e-15	Q61245	COBA1_MOUSE	Collagen alpha-1(XI) chain	Col11a1	2.19068e-16	159	0.21281	Q61245	Mus musculus	0.156	181032	cartilage condensation,ossification,chondrocyte development,heart morphogenesis,proteoglycan metabolic process,visual perception,sensory perception of sound,collagen fibril organization,endodermal cell differentiation,tendon development,inner ear morphogenesis,embryonic skeletal system morphogenesis,skeletal system morphogenesis,detection of mechanical stimulus involved in sensory perception of s…	molecular_function,extracellular matrix structural constituent,metal ion binding	proteinaceous extracellular matrix,collagen trimer,collagen type XI trimer,extracellular space	sp	10090	1	2	MusMusculus_pUnKB_2022_0127	>sp|Q61245|COBA1_MOUSE Collagen alpha-1(XI) chain OS=Mus musculus OX=10090 GN=Col11a1 PE=1 SV=2	23	32
TRUE	Female / Male	Male	Female	90	D3Z7H8	446204	4.11954e+06	-3.20671	3.20671	2.39689e-14	D3Z7H8	CILP2_MOUSE	Cartilage intermediate layer protein 2	Cilp2	8.93443e-16	89	0.386326	D3Z7H8	Mus musculus	0.081	125934	biological_process	molecular_function,carbohydrate binding	proteinaceous extracellular matrix,extracellular exosome	sp	10090	1	1	MusMusculus_pUnKB_2022_0127	>sp|D3Z7H8|CILP2_MOUSE Cartilage intermediate layer protein 2 OS=Mus musculus OX=10090 GN=Cilp2 PE=1 SV=1	14	18
TRUE	Female / Male	Male	Female	320	Q4FJR3	3045373	5223971	-0.778528	0.778528	3.03015e-14	Q4FJR3	Q4FJR3_MOUSE	Lactotransferrin	Ltf	1.16844e-15	319	0.234857	Q4FJR3	Mus musculus	0.532	77865.8				tr	10090	2	1	MusMusculus_pUnKB_2022_0127	>tr|Q4FJR3|Q4FJR3_MOUSE Lactotransferrin OS=Mus musculus OX=10090 GN=Ltf PE=2 SV=1	44	64
TRUE	Female / Male	Male	Female	185	Q60675	82768.6	217888	-1.39643	1.39643	3.11572e-14	Q60675	LAMA2_MOUSE	Laminin subunit alpha-2	Lama2	1.28153e-15	184	0.297479	Q60675	Mus musculus	0.062	343815	receptor-mediated endocytosis,cell adhesion,axon guidance,Schwann cell differentiation,regulation of cell adhesion,extracellular matrix organization,regulation of cell migration,positive regulation of synaptic transmission, cholinergic,regulation of embryonic development	receptor binding	extracellular region,basement membrane,basal lamina,extracellular space,extracellular matrix,sarcolemma,dendritic spine,extracellular exosome	sp	10090	1	2	MusMusculus_pUnKB_2022_0127	>sp|Q60675|LAMA2_MOUSE Laminin subunit alpha-2 OS=Mus musculus OX=10090 GN=Lama2 PE=1 SV=2	34	37
TRUE	Female / Male	Male	Female	300	Q8VHX6	717740	1.14502e+06	-0.673842	0.673842	3.11572e-14	Q8VHX6	FLNC_MOUSE	Filamin-C	Flnc	1.26058e-15	299	0.238109	Q8VHX6	Mus musculus	0.172	291119	actin filament-based process,muscle fiber development	actin binding,cytoskeletal protein binding,ankyrin binding,actin filament binding	cytoplasm,cytosol,plasma membrane,focal adhesion,actin cytoskeleton,sarcoplasm,Z disc,sarcolemma	sp	10090	1	3	MusMusculus_pUnKB_2022_0127	>sp|Q8VHX6|FLNC_MOUSE Filamin-C OS=Mus musculus OX=10090 GN=Flnc PE=1 SV=3	54	60
TRUE	Female / Male	Male	Female	395	P63260;P63261;Q4KL81	115761168	224981248	-0.958653	0.958653	5.89365e-14	P63260;P63261;Q4KL81	ACTG_MOUSE;ACTG_HUMAN;Q4KL81_MOUSE	Actin, cytoplasmic 2;Actin, cytoplasmic 2;Actin, gamma, cytoplasmic 1	Actg1;ACTG1;Actg1	2.49988e-15	394	0.226716	P63260;P63261;Q4KL81	Mus musculus;Homo sapiens;Mus musculus	65.1%;65.1%;65.1%	41792.84;41792.84;41792.84	retina homeostasis,sarcomere organization,membrane organization,platelet aggregation;;	structural constituent of cytoskeleton,protein binding,ATP binding,ubiquitin protein ligase binding,identical protein binding;;	extracellular space,nucleus,cytosol,plasma membrane,focal adhesion,actin cytoskeleton,membrane,myofibril,extracellular matrix,filamentous actin,costamere,myelin sheath,extracellular exosome,blood microparticle,dense body;;	sp;sp;tr	10090;9606;10090	1;1;2	1	MusMusculus_pUnKB_2022_0127;human_uniprot_proteome;MusMusculus_pUnKB_2022_0127	>sp|P63260|ACTG_MOUSE Actin, cytoplasmic 2 OS=Mus musculus OX=10090 GN=Actg1 PE=1 SV=1;>sp|P63261|ACTG_HUMAN Actin, cytoplasmic 2 OS=Homo sapiens OX=9606 GN=ACTG1 PE=1 SV=1;>tr|Q4KL81|Q4KL81_MOUSE Actin, gamma, cytoplasmic 1 OS=Mus musculus OX=10090 GN=Actg1 PE=2 SV=1	30	80
TRUE	Female / Male	Male	Female	230	O35744	2.5487e+06	17222828	-2.75649	2.75649	1.29321e-13	O35744	CHIL3_MOUSE	Chitinase-like protein 3	Chil3	5.65158e-15	229	0.369184	O35744	Mus musculus	0.445	44458.3	polysaccharide catabolic process,chitin catabolic process,inflammatory response	beta-N-acetylhexosaminidase activity,chitin binding,carbohydrate binding,Requires Ontology,chitinase activity	extracellular region,nuclear envelope,cytoplasm,cytoplasmic vesicle,rough endoplasmic reticulum lumen	sp	10090	1	2	MusMusculus_pUnKB_2022_0127	>sp|O35744|CHIL3_MOUSE Chitinase-like protein 3 OS=Mus musculus OX=10090 GN=Chil3 PE=1 SV=2	30	46
TRUE	Female / Male	Male	Female	70	O09165;Q6P3C3	229376	41595332	-7.50256	7.50256	2.10761e-13	O09165;Q6P3C3	CASQ1_MOUSE;Q6P3C3_MOUSE	Calsequestrin-1;Calsequestrin	Casq1	9.48153e-15	69	0.704595	O09165;Q6P3C3	Mus musculus	10.9%;11%	46377.98;45604.11	regulation of muscle contraction,endoplasmic reticulum organization,skeletal muscle tissue development,response to heat,response to organic substance,regulation of release of sequestered calcium ion into cytosol by sarcoplasmic reticulum,regulation of skeletal muscle contraction by regulation of release of sequestered calcium ion,response to denervation involved in regulation of muscle adaptation…	calcium ion binding;	mitochondrion,mitochondrial matrix,Golgi apparatus,terminal cisterna lumen,sarcoplasmic reticulum,T-tubule,I band,sarcoplasmic reticulum membrane,sarcoplasmic reticulum lumen;	sp;tr	10090	1;2	3;2	MusMusculus_pUnKB_2022_0127	>sp|O09165|CASQ1_MOUSE Calsequestrin-1 OS=Mus musculus OX=10090 GN=Casq1 PE=1 SV=3;>tr|Q6P3C3|Q6P3C3_MOUSE Calsequestrin OS=Mus musculus OX=10090 GN=Casq1 PE=2 SV=2	10	14
TRUE	Female / Male	Male	Female	190	P40142	1.25423e+06	3.03362e+06	-1.27423	1.27423	1.29363e-12	P40142	TKT_MOUSE	Transketolase	Tkt	5.98594e-14	189	0.335451	P40142	Mus musculus	0.343	67630.5	regulation of growth,glyceraldehyde-3-phosphate biosynthetic process	transketolase activity,protein homodimerization activity,metal ion binding,cofactor binding	nucleoplasm,nuclear body,nuclear speck,vesicle,myelin sheath,extracellular exosome	sp	10090	1	1	MusMusculus_pUnKB_2022_0127	>sp|P40142|TKT_MOUSE Transketolase OS=Mus musculus OX=10090 GN=Tkt PE=1 SV=1	28	38
TRUE	Female / Male	Male	Female	100	Q9JK37	114962	1.23805e+06	-3.42884	3.42884	1.68887e-12	Q9JK37	MYOZ1_MOUSE	Myozenin-1	Myoz1	8.0319e-14	99	0.46042	Q9JK37	Mus musculus	0.179	31457.3	myofibril assembly	actin binding,protein binding,telethonin binding,FATZ binding	nucleus,actin cytoskeleton,Z disc,pseudopodium	sp	10090	1	1	MusMusculus_pUnKB_2022_0127	>sp|Q9JK37|MYOZ1_MOUSE Myozenin-1 OS=Mus musculus OX=10090 GN=Myoz1 PE=1 SV=1	12	20
TRUE	Female / Male	Male	Female	180	Q04857	3.87874e+06	13269405	-1.77444	1.77444	2.65883e-12	Q04857	CO6A1_MOUSE	Collagen alpha-1(VI) chain	Col6a1	1.29866e-13	179	0.338639	Q04857	Mus musculus	0.16	108489	osteoblast differentiation,cell adhesion,endodermal cell differentiation,protein heterotrimerization,cellular response to amino acid stimulus	platelet-derived growth factor binding	extracellular region,proteinaceous extracellular matrix,collagen trimer,extracellular space,lysosomal membrane,membrane,extracellular matrix,sarcolemma,protein complex,extracellular exosome	sp	10090	1	1	MusMusculus_pUnKB_2022_0127	>sp|Q04857|CO6A1_MOUSE Collagen alpha-1(VI) chain OS=Mus musculus OX=10090 GN=Col6a1 PE=1 SV=1	22	36
TRUE	Female / Male	Male	Female	185	Q02788	1707067	3.67195e+06	-1.10503	1.10503	1.24981e-11	Q02788	CO6A2_MOUSE	Collagen alpha-2(VI) chain	Col6a2	6.26509e-13	184	0.286382	Q02788	Mus musculus	0.167	110334	cell adhesion,response to glucose,protein heterotrimerization		extracellular region,proteinaceous extracellular matrix,collagen trimer,extracellular space,extracellular matrix,sarcolemma,protein complex,extracellular exosome,extracellular vesicle	sp	10090	1	3	MusMusculus_pUnKB_2022_0127	>sp|Q02788|CO6A2_MOUSE Collagen alpha-2(VI) chain OS=Mus musculus OX=10090 GN=Col6a2 PE=1 SV=3	23	37
TRUE	Female / Male	Male	Female	140	P31001;Q3V1K9;Q3V2C6	508802	1.60364e+06	-1.65618	1.65618	3.94701e-11	P31001;Q3V1K9;Q3V2C6	DESM_MOUSE;Q3V1K9_MOUSE;Q3V2C6_MOUSE	Desmin;IF rod domain-containing protein;IF rod domain-containing protein	Des	2.02931e-12	139	0.429435	P31001;Q3V1K9;Q3V2C6	Mus musculus	40.9%;40.9%;40.9%	53497.77;53497.77;53513.84	muscle organ development,intermediate filament organization;;	structural constituent of cytoskeleton,protein binding,cytoskeletal protein binding,identical protein binding;;	nucleus,cytoplasm,cytoskeleton,cell-cell junction,fascia adherens,intercalated disc,Z disc,neuromuscular junction,sarcolemma,contractile fiber,intermediate filament cytoskeleton,extracellular exosome,cardiac myofibril,intermediate filament;;	sp;tr;tr	10090	1;1;2	3;1;1	MusMusculus_pUnKB_2022_0127	>sp|P31001|DESM_MOUSE Desmin OS=Mus musculus OX=10090 GN=Des PE=1 SV=3;>tr|Q3V1K9|Q3V1K9_MOUSE IF rod domain-containing protein OS=Mus musculus OX=10090 GN=Des PE=1 SV=1;>tr|Q3V2C6|Q3V2C6_MOUSE IF rod domain-containing protein OS=Mus musculus OX=10090 GN=Des PE=2 SV=1	22	28
TRUE	Female / Male	Male	Female	50	Q9QUN9	2.56593e+06	167427	3.93788	3.93788	4.27452e-11	Q9QUN9	DKK3_MOUSE	Dickkopf-related protein 3	Dkk3	2.25264e-12	49	0.573402	Q9QUN9	Mus musculus	0.289	38387.7	multicellular organism development,Wnt signaling pathway,negative regulation of aldosterone biosynthetic process,negative regulation of transcription, DNA-templated,negative regulation of canonical Wnt signaling pathway,negative regulation of cortisol biosynthetic process		extracellular region,extracellular space	sp	10090	2	1	MusMusculus_pUnKB_2022_0127	>sp|Q9QUN9|DKK3_MOUSE Dickkopf-related protein 3 OS=Mus musculus OX=10090 GN=Dkk3 PE=2 SV=1	7	10
TRUE	Female / Male	Male	Female	195	P07437;P99024	2.34567e+06	6723155	-1.51914	1.51914	4.41665e-11	P07437;P99024	TBB5_HUMAN;TBB5_MOUSE	Tubulin beta chain;Tubulin beta-5 chain	TUBB;Tubb5	2.38431e-12	194	0.339317	P07437;P99024	Homo sapiens;Mus musculus	46.8%;46.8%	49670.81;49670.81	;microtubule-based process,cellular process,spindle assembly	;GTPase activity,structural constituent of cytoskeleton,GTP binding,protein domain specific binding,ubiquitin protein ligase binding,protein complex binding,GTPase activating protein binding,MHC class I protein binding	;nucleus,nuclear envelope lumen,cytoplasm,cytosol,microtubule,microtubule cytoskeleton,extracellular matrix,cytoplasmic ribonucleoprotein granule,cell body,membrane raft,tubulin complex,extracellular exosome	sp	9606;10090	1	2;1	human_uniprot_proteome;MusMusculus_pUnKB_2022_0127	>sp|P07437|TBB5_HUMAN Tubulin beta chain OS=Homo sapiens OX=9606 GN=TUBB PE=1 SV=2;>sp|P99024|TBB5_MOUSE Tubulin beta-5 chain OS=Mus musculus OX=10090 GN=Tubb5 PE=1 SV=1	23	39
TRUE	Female / Male	Male	Female	115	P68133;P68134	2281524	8404869	-1.88123	1.88123	4.50086e-11	P68133;P68134	ACTS_HUMAN;ACTS_MOUSE	Actin, alpha skeletal muscle;Actin, alpha skeletal muscle	ACTA1;Acta1	2.48762e-12	114	0.331563	P68133;P68134	Homo sapiens;Mus musculus	7.4%;7.4%	42051.03;42051.03	;response to mechanical stimulus,response to extracellular stimulus,response to lithium ion,positive regulation of gene expression,cell growth,skeletal muscle thin filament assembly,skeletal muscle fiber adaptation,response to steroid hormone,skeletal muscle fiber development,mesenchyme migration	;protein binding,ATP binding	;stress fiber,extracellular space,cytoplasm,striated muscle thin filament,actin filament,actin cytoskeleton,sarcomere,lamellipodium,filopodium,protein complex,cell body,extracellular exosome,blood microparticle	sp	9606;10090	1	1	human_uniprot_proteome;MusMusculus_pUnKB_2022_0127	>sp|P68133|ACTS_HUMAN Actin, alpha skeletal muscle OS=Homo sapiens OX=9606 GN=ACTA1 PE=1 SV=1;>sp|P68134|ACTS_MOUSE Actin, alpha skeletal muscle OS=Mus musculus OX=10090 GN=Acta1 PE=1 SV=1	3	23
TRUE	Female / Male	Male	Female	75	Q3UNJ3;Q61576	2.58652e+06	284887	3.18255	3.18255	5.26064e-11	Q3UNJ3;Q61576	Q3UNJ3_MOUSE;FKB10_MOUSE	Peptidylprolyl isomerase;Peptidyl-prolyl cis-trans isomerase FKBP10	Fkbp10	2.97517e-12	74	0.378495	Q3UNJ3;Q61576	Mus musculus	25.2%;25.1%	64640.38;64697.43	;histone peptidyl-prolyl isomerization,chaperone-mediated protein folding	;peptidyl-prolyl cis-trans isomerase activity,calcium ion binding,protein binding,FK506 binding	;nucleolus,cytoplasm,endoplasmic reticulum lumen	tr;sp	10090	2;1	1;2	MusMusculus_pUnKB_2022_0127	>tr|Q3UNJ3|Q3UNJ3_MOUSE Peptidylprolyl isomerase OS=Mus musculus OX=10090 GN=Fkbp10 PE=2 SV=1;>sp|Q61576|FKB10_MOUSE Peptidyl-prolyl cis-trans isomerase FKBP10 OS=Mus musculus OX=10090 GN=Fkbp10 PE=1 SV=2	13	15
TRUE	Female / Male	Male	Female	160	P20918;Q3V1T9	1.74154e+06	418385	2.05746	2.05746	7.66583e-11	P20918;Q3V1T9	PLMN_MOUSE;Q3V1T9_MOUSE	Plasminogen	Plg	4.43397e-12	159	0.28515	P20918;Q3V1T9	Mus musculus	40.3%;40.3%	90807.91;90806.96	proteolysis,blood coagulation,negative regulation of cell-substrate adhesion,negative regulation of angiogenesis,extracellular matrix disassembly,tissue regeneration,fibrinolysis,myoblast differentiation,muscle cell cellular homeostasis,tissue remodeling,proteolysis involved in cellular protein catabolic process,interaction with symbiont,negative regulation of fibrinolysis,positive regulation of …	endopeptidase activity,serine-type endopeptidase activity,receptor binding,enzyme binding,kinase binding,protein domain specific binding,apolipoprotein binding,chaperone binding,proteasome core complex binding,protein antigen binding;	extracellular region,extracellular space,cell surface,extrinsic component of plasma membrane,extrinsic component of external side of plasma membrane,intracellular membrane-bounded organelle,other organism cell membrane,extracellular exosome,blood microparticle;	sp;tr	10090	1;2	3;1	MusMusculus_pUnKB_2022_0127	>sp|P20918|PLMN_MOUSE Plasminogen OS=Mus musculus OX=10090 GN=Plg PE=1 SV=3;>tr|Q3V1T9|Q3V1T9_MOUSE Plasminogen OS=Mus musculus OX=10090 GN=Plg PE=2 SV=1	28	32
TRUE	Female / Male	Male	Female	50	A0A087WSE3;E9QQ25;Q62407	3939.9	334725	-6.40867	6.40867	1.19516e-10	A0A087WSE3;E9QQ25;Q62407	A0A087WSE3_MOUSE;E9QQ25_MOUSE;SPEG_MOUSE	Striated muscle-specific serine/threonine-protein kinase (Fragment);Striated muscle-specific serine/threonine-protein kinase;Striated muscle-specific serine/threonine-protein kinase	Speg	7.06652e-12	49	0.630705	A0A087WSE3;E9QQ25;Q62407	Mus musculus	0%;0%;0%	NaN;354314.5;354342.55	;;in utero embryonic development,protein phosphorylation,cardiac muscle cell development,respiratory system development,cardiovascular system development	;;protein serine/threonine kinase activity,ATP binding	;;nucleus	tr;tr;sp	10090	1	1;1;2	MusMusculus_pUnKB_2022_0127	>tr|A0A087WSE3|A0A087WSE3_MOUSE Striated muscle-specific serine/threonine-protein kinase (Fragment) OS=Mus musculus OX=10090 GN=Speg PE=1 SV=1;>tr|E9QQ25|E9QQ25_MOUSE Striated muscle-specific serine/threonine-protein kinase OS=Mus musculus OX=10090 GN=Speg PE=1 SV=1;>sp|Q62407|SPEG_MOUSE Striated muscle-specific serine/threonine-protein kinase OS=Mus musculus OX=10090 GN=Speg PE=1 SV=2	10	10
TRUE	Female / Male	Male	Female	230	P05064;Q5FWB7	2.53094e+06	4.76337e+06	-0.912311	0.912311	1.25911e-10	P05064;Q5FWB7	ALDOA_MOUSE;Q5FWB7_MOUSE	Fructose-bisphosphate aldolase A;Fructose-bisphosphate aldolase	Aldoa	7.60646e-12	229	0.276453	P05064;Q5FWB7	Mus musculus	74.7%;74.7%	39355.93;39355.93	fructose metabolic process,glycolytic process,ATP biosynthetic process,striated muscle contraction,regulation of cell shape,fructose 1,6-bisphosphate metabolic process,muscle cell cellular homeostasis,protein homotetramerization,glycolytic process through fructose-6-phosphate;	protease binding,RNA binding,fructose-bisphosphate aldolase activity,cytoskeletal protein binding,identical protein binding,cadherin binding,fructose binding;	extracellular space,nucleus,cytosol,actin cytoskeleton,membrane,Z disc,M band,sperm fibrous sheath,myelin sheath,protein complex,extracellular exosome;	sp;tr	10090	1	2;1	MusMusculus_pUnKB_2022_0127	>sp|P05064|ALDOA_MOUSE Fructose-bisphosphate aldolase A OS=Mus musculus OX=10090 GN=Aldoa PE=1 SV=2;>tr|Q5FWB7|Q5FWB7_MOUSE Fructose-bisphosphate aldolase OS=Mus musculus OX=10090 GN=Aldoa PE=1 SV=1	30	46
TRUE	Female / Male	Male	Female	80	A0A509;Q9JIF9	139882	541901	-1.95381	1.95381	2.41538e-10	A0A509;Q9JIF9	A0A509_MOUSE;MYOTI_MOUSE	Myotilin	Myot	1.49021e-11	79	0.510574	A0A509;Q9JIF9	Mus musculus	18.1%;18.1%	55316.3;55316.3	;biological_process	;actin binding,alpha-actinin binding	;cytoskeleton,Z disc,sarcolemma	tr;sp	10090	1	1	MusMusculus_pUnKB_2022_0127	>tr|A0A509|A0A509_MOUSE Myotilin OS=Mus musculus OX=10090 GN=Myot PE=1 SV=1;>sp|Q9JIF9|MYOTI_MOUSE Myotilin OS=Mus musculus OX=10090 GN=Myot PE=1 SV=1	13	16
TRUE	Female / Male	Male	Female	130	P05202	1.05463e+06	3.25224e+06	-1.62469	1.62469	3.1241e-10	P05202	AATM_MOUSE	Aspartate aminotransferase, mitochondrial	Got2	1.96762e-11	129	0.384568	P05202	Mus musculus	0.43	47411.4	2-oxoglutarate metabolic process,oxaloacetate metabolic process,aspartate metabolic process,aspartate biosynthetic process,aspartate catabolic process,glutamate metabolic process,fatty acid transport,glutamate catabolic process to aspartate,glutamate catabolic process to 2-oxoglutarate,response to ethanol,L-kynurenine metabolic process	RNA binding,L-aspartate:2-oxoglutarate aminotransferase activity,phospholipid binding,kynurenine-oxoglutarate transaminase activity,amino acid binding,enzyme binding,pyridoxal phosphate binding,protein homodimerization activity,L-phenylalanine:2-oxoglutarate aminotransferase activity	mitochondrion,mitochondrial inner membrane,mitochondrial matrix,plasma membrane,cell surface,perikaryon,myelin sheath,protein complex,extracellular exosome	sp	10090	1	1	MusMusculus_pUnKB_2022_0127	>sp|P05202|AATM_MOUSE Aspartate aminotransferase, mitochondrial OS=Mus musculus OX=10090 GN=Got2 PE=1 SV=1	20	26
TRUE	Female / Male	Male	Female	40	P97443;Q3UQT9	9431.97	677323	-6.16614	6.16614	1.1575e-09	P97443;Q3UQT9	SMYD1_MOUSE;Q3UQT9_MOUSE	Histone-lysine N-methyltransferase Smyd1;Uncharacterized protein	Smyd1	7.43895e-11	39	0.737178	P97443;Q3UQT9	Mus musculus	7.1%;7.3%	56495.71;54925.93	chromatin remodeling,transcription, DNA-templated,heart development,positive regulation of myotube differentiation,histone lysine methylation,skeletal muscle cell differentiation,positive regulation of myoblast differentiation,negative regulation of transcription, DNA-templated;	DNA binding,transcription corepressor activity,protein binding,histone-lysine N-methyltransferase activity,metal ion binding;	nucleus,cytoplasm;	sp;tr	10090	1;2	3;1	MusMusculus_pUnKB_2022_0127	>sp|P97443|SMYD1_MOUSE Histone-lysine N-methyltransferase Smyd1 OS=Mus musculus OX=10090 GN=Smyd1 PE=1 SV=3;>tr|Q3UQT9|Q3UQT9_MOUSE Uncharacterized protein OS=Mus musculus OX=10090 GN=Smyd1 PE=2 SV=1	6	8
TRUE	Female / Male	Male	Female	185	Q8R429	251437	1071742	-2.09169	2.09169	1.22832e-09	Q8R429	AT2A1_MOUSE	Sarcoplasmic/endoplasmic reticulum calcium ATPase 1	Atp2a1	8.05198e-11	184	0.307943	Q8R429	Mus musculus	0.114	109425	calcium ion transport,regulation of muscle contraction,regulation of striated muscle contraction,apoptotic mitochondrial changes,positive regulation of fast-twitch skeletal muscle fiber contraction,positive regulation of endoplasmic reticulum calcium ion concentration,negative regulation of endoplasmic reticulum calcium ion concentration,response to endoplasmic reticulum stress,negative regulatio…	calcium-transporting ATPase activity,calcium ion binding,protein binding,ATP binding,ATPase activity,protein homodimerization activity	mitochondrion,endoplasmic reticulum,endoplasmic reticulum membrane,endoplasmic reticulum-Golgi intermediate compartment,membrane,integral component of membrane,sarcoplasmic reticulum,H zone,I band,sarcoplasmic reticulum membrane,perinuclear region of cytoplasm	sp	10090	1	1	MusMusculus_pUnKB_2022_0127	>sp|Q8R429|AT2A1_MOUSE Sarcoplasmic/endoplasmic reticulum calcium ATPase 1 OS=Mus musculus OX=10090 GN=Atp2a1 PE=1 SV=1	27	37
TRUE	Female / Male	Male	Female	160	Q543S0;Q8CAZ9;Q9JK53	4727513	7118512	-0.590494	0.590494	2.39509e-09	Q543S0;Q8CAZ9;Q9JK53	Q543S0_MOUSE;Q8CAZ9_MOUSE;PRELP_MOUSE	LRRNT domain-containing protein;LRRNT domain-containing protein;Prolargin	Prelp	1.60083e-10	159	0.308655	Q543S0;Q8CAZ9;Q9JK53	Mus musculus	39.7%;39.7%;39.7%	43292.51;43293.5;43292.51	;;cell aging,axonogenesis	;;extracellular matrix structural constituent,heparin binding	;;proteinaceous extracellular matrix,extracellular space,extracellular matrix,extracellular exosome,extracellular vesicle	tr;tr;sp	10090	1;2;1	1;1;2	MusMusculus_pUnKB_2022_0127	>tr|Q543S0|Q543S0_MOUSE LRRNT domain-containing protein OS=Mus musculus OX=10090 GN=Prelp PE=1 SV=1;>tr|Q8CAZ9|Q8CAZ9_MOUSE LRRNT domain-containing protein OS=Mus musculus OX=10090 GN=Prelp PE=2 SV=1;>sp|Q9JK53|PRELP_MOUSE Prolargin OS=Mus musculus OX=10090 GN=Prelp PE=1 SV=2	18	32
TRUE	Female / Male	Male	Female	90	P09528	381148	2.07768e+06	-2.44655	2.44655	4.68699e-09	P09528	FRIH_MOUSE	Ferritin heavy chain	Fth1	3.19294e-10	89	0.455592	P09528	Mus musculus	0.489	21066.6	intracellular sequestering of iron ion,receptor-mediated endocytosis,immune response,negative regulation of cell proliferation,negative regulation of fibroblast proliferation,oxidation-reduction process,iron ion import	ferroxidase activity,iron ion binding,ferric iron binding	extracellular region,nucleus,mitochondrion,autolysosome,extracellular exosome,endocytic vesicle lumen	sp	10090	1	2	MusMusculus_pUnKB_2022_0127	>sp|P09528|FRIH_MOUSE Ferritin heavy chain OS=Mus musculus OX=10090 GN=Fth1 PE=1 SV=2	11	18
TRUE	Female / Male	Male	Female	165	P08226;Q3TXU4;Q3UBS0;Q4FK40;Q6GTX3	66451852	8397739	2.98424	2.98424	5.07824e-09	P08226;Q3TXU4;Q3UBS0;Q4FK40;Q6GTX3	APOE_MOUSE;Q3TXU4_MOUSE;Q3UBS0_MOUSE;Q4FK40_MOUSE;Q6GTX3_MOUSE	Apolipoprotein E;Uncharacterized protein;Uncharacterized protein;Apoe protein;Apoe protein	Apoe	3.52475e-10	164	0.349498	P08226;Q3TXU4;Q3UBS0;Q4FK40;Q6GTX3	Mus musculus	42.8%;42.8%;42.8%;42.8%;42.8%	35866.58;35866.58;35906.65;35847.54;35852.56	retinoid metabolic process,negative regulation of endothelial cell proliferation,response to dietary excess,lipid metabolic process,triglyceride metabolic process,cholesterol biosynthetic process,cholesterol catabolic process,cellular calcium ion homeostasis,receptor-mediated endocytosis,response to oxidative stress,G-protein coupled receptor signaling pathway,nitric oxide mediated signal transdu…	beta-amyloid binding,lipid transporter activity,protein binding,phospholipid binding,heparin binding,lipid binding,cholesterol binding,antioxidant activity,cholesterol transporter activity,identical protein binding,protein homodimerization activity,metal chelating activity,protein dimerization activity,tau protein binding,low-density lipoprotein particle receptor binding,phosphatidylcholine-stero…	extracellular region,extracellular space,nucleus,endoplasmic reticulum,Golgi apparatus,cytosol,plasma membrane,membrane,extracellular matrix,very-low-density lipoprotein particle,low-density lipoprotein particle,intermediate-density lipoprotein particle,high-density lipoprotein particle,chylomicron,extracellular exosome,blood microparticle,extracellular vesicle,lipoprotein particle,Requires Ontol…	sp;tr;tr;tr;tr	10090	1;1;2;2;2	2;1;1;1;1	MusMusculus_pUnKB_2022_0127	>sp|P08226|APOE_MOUSE Apolipoprotein E OS=Mus musculus OX=10090 GN=Apoe PE=1 SV=2;>tr|Q3TXU4|Q3TXU4_MOUSE Uncharacterized protein OS=Mus musculus OX=10090 GN=Apoe PE=1 SV=1;>tr|Q3UBS0|Q3UBS0_MOUSE Uncharacterized protein OS=Mus musculus OX=10090 GN=Apoe PE=2 SV=1;>tr|Q4FK40|Q4FK40_MOUSE Apoe protein OS=Mus musculus OX=10090 GN=Apoe PE=2 SV=1;>tr|Q6GTX3|Q6GTX3_MOUSE Apoe protein OS=Mus musculus OX…	21	33
TRUE	Female / Male	Male	Female	50	H3BR70	33269.4	494068	-3.89244	3.89244	6.45749e-09	H3BR70	H3BR70_HUMAN	Pyruvate kinase	PKM	4.56506e-10	49	0.618727	H3BR70	Homo sapiens	0.085	40189.6				tr	9606	1	1	human_uniprot_proteome	>tr|H3BR70|H3BR70_HUMAN Pyruvate kinase OS=Homo sapiens OX=9606 GN=PKM PE=1 SV=1	3	10
TRUE	Female / Male	Male	Female	20	P16035;P25785;Q6PI17;Q8BSJ3	554088	151221	1.87346	1.87346	7.12754e-09	P16035;P25785;Q6PI17;Q8BSJ3	TIMP2_HUMAN;TIMP2_MOUSE;Q6PI17_MOUSE;Q8BSJ3_MOUSE	Metalloproteinase inhibitor 2	TIMP2;Timp2;Timp2;Timp2	5.13037e-10	19	0.183319	P16035;P25785;Q6PI17;Q8BSJ3	Homo sapiens;Mus musculus;Mus musculus;Mus musculus	16.8%;16.8%;16.8%;16.8%	24399.25;24328.17;24356.23;24342.2	;negative regulation of cell proliferation,response to hormone,negative regulation of endopeptidase activity,regulation of cAMP metabolic process,response to cytokine,positive regulation of catalytic activity,regulation of MAPK cascade,regulation of neuron differentiation,negative regulation of membrane protein ectodomain proteolysis,cellular response to organic substance,negative regulation of m…	;protease binding,integrin binding,enzyme activator activity,metalloendopeptidase inhibitor activity,zinc ion binding;;	;basement membrane,extracellular space,cell surface,extracellular matrix,extracellular exosome;;	sp;sp;tr;tr	9606;10090;10090;10090	1;1;1;2	2;2;1;1	human_uniprot_proteome;MusMusculus_pUnKB_2022_0127;MusMusculus_pUnKB_2022_0127;MusMusculus_pUnKB_2022_0127	>sp|P16035|TIMP2_HUMAN Metalloproteinase inhibitor 2 OS=Homo sapiens OX=9606 GN=TIMP2 PE=1 SV=2;>sp|P25785|TIMP2_MOUSE Metalloproteinase inhibitor 2 OS=Mus musculus OX=10090 GN=Timp2 PE=1 SV=2;>tr|Q6PI17|Q6PI17_MOUSE Metalloproteinase inhibitor 2 OS=Mus musculus OX=10090 GN=Timp2 PE=1 SV=1;>tr|Q8BSJ3|Q8BSJ3_MOUSE Metalloproteinase inhibitor 2 OS=Mus musculus OX=10090 GN=Timp2 PE=2 SV=1	4	4
TRUE	Female / Male	Male	Female	155	P21550	495532	2.11918e+06	-2.09646	2.09646	7.36998e-09	P21550	ENOB_MOUSE	Beta-enolase	Eno3	5.3996e-10	154	0.419552	P21550	Mus musculus	0.293	47024.9	glycolytic process,aging,response to drug,skeletal muscle tissue regeneration	magnesium ion binding,phosphopyruvate hydratase activity,protein homodimerization activity,protein heterodimerization activity	phosphopyruvate hydratase complex,extracellular space,cytosol,plasma membrane,membrane,extracellular exosome	sp	10090	1	3	MusMusculus_pUnKB_2022_0127	>sp|P21550|ENOB_MOUSE Beta-enolase OS=Mus musculus OX=10090 GN=Eno3 PE=1 SV=3	19	31
TRUE	Female / Male	Male	Female	100	P21981	1.8426e+06	378983	2.28154	2.28154	7.49863e-09	P21981	TGM2_MOUSE	Protein-glutamine gamma-glutamyltransferase 2	Tgm2	5.59023e-10	99	0.248097	P21981	Mus musculus	0.265	77061	blood vessel remodeling,G-protein coupled receptor signaling pathway,phospholipase C-activating G-protein coupled receptor signaling pathway,peptide cross-linking,isopeptide cross-linking via N6-(L-isoglutamyl)-L-lysine,negative regulation of endoplasmic reticulum calcium ion concentration,positive regulation of apoptotic process,positive regulation of I-kappaB kinase/NF-kappaB signaling,apoptoti…	protein-glutamine gamma-glutamyltransferase activity,calcium ion binding,GTP binding,transaminase activity,protein domain specific binding	proteinaceous extracellular matrix,cytoplasm,mitochondrion,endoplasmic reticulum,cytosol,focal adhesion,membrane,extracellular matrix,intrinsic component of plasma membrane,extracellular exosome	sp	10090	1	4	MusMusculus_pUnKB_2022_0127	>sp|P21981|TGM2_MOUSE Protein-glutamine gamma-glutamyltransferase 2 OS=Mus musculus OX=10090 GN=Tgm2 PE=1 SV=4	18	20
TRUE	Female / Male	Male	Female	60	P97429	910690	270732	1.75009	1.75009	9.43464e-09	P97429	ANXA4_MOUSE	Annexin A4	Anxa4	7.1548e-10	59	0.269194	P97429	Mus musculus	0.361	35915.7	kidney development,regulation of transcription from RNA polymerase II promoter,Notch signaling pathway,epithelial cell differentiation,negative regulation of NF-kappaB transcription factor activity,negative regulation of interleukin-8 secretion	calcium ion binding,calcium-dependent phospholipid binding,identical protein binding,calcium-dependent protein binding,NF-kappaB binding	nucleus,cytoplasm,plasma membrane,cell surface,vesicle membrane,apical plasma membrane,nuclear membrane,perinuclear region of cytoplasm,extracellular exosome	sp	10090	1	4	MusMusculus_pUnKB_2022_0127	>sp|P97429|ANXA4_MOUSE Annexin A4 OS=Mus musculus OX=10090 GN=Anxa4 PE=1 SV=4	10	12
TRUE	Female / Male	Male	Female	20	P12246;Q4JFI8	1.08927e+06	72648.3	3.90628	3.90628	9.70533e-09	P12246;Q4JFI8	SAMP_MOUSE;Q4JFI8_MOUSE	Serum amyloid P-component;Pentaxin	Apcs	7.48483e-10	19	0.308959	P12246;Q4JFI8	Mus musculus	13.4%;13.4%	26246.98;26246.98	negative regulation by host of viral exo-alpha-sialidase activity,negative regulation by host of viral glycoprotein metabolic process,innate immune response,negative regulation of monocyte differentiation,negative regulation of viral entry into host cell,negative regulation of viral process,negative regulation of exo-alpha-sialidase activity,negative regulation of glycoprotein metabolic process;	complement component C1q binding,calcium ion binding,carbohydrate binding,identical protein binding,virion binding;	extracellular space,nucleus,extracellular matrix,extracellular exosome,blood microparticle;	sp;tr	10090	1	2;1	MusMusculus_pUnKB_2022_0127	>sp|P12246|SAMP_MOUSE Serum amyloid P-component OS=Mus musculus OX=10090 GN=Apcs PE=1 SV=2;>tr|Q4JFI8|Q4JFI8_MOUSE Pentaxin OS=Mus musculus OX=10090 GN=Apcs PE=1 SV=1	3	4
TRUE	Female / Male	Male	Female	100	O88840;Q61554	79485	535444	-2.75198	2.75198	1.03433e-08	O88840;Q61554	O88840_MOUSE;FBN1_MOUSE	Mutant fibrillin-1;Fibrillin-1	Fbn1	8.10975e-10	99	0.499465	O88840;Q61554	Mus musculus	0.4%;0.5%	418307.42;312298.34	;skeletal system development,metanephros development,heart development,anatomical structure morphogenesis,regulation of receptor activity,cell adhesion mediated by integrin,sequestering of BMP in extracellular matrix,sequestering of TGFbeta in extracellular matrix,camera-type eye development,negative regulation of osteoclast differentiation,embryonic eye morphogenesis,post-embryonic eye morphogen…	;integrin binding,hormone activity,extracellular matrix structural constituent,calcium ion binding,protein binding,heparin binding,protein complex binding,identical protein binding	;microfibril,extracellular region,proteinaceous extracellular matrix,basement membrane,extracellular space,extracellular matrix,extracellular exosome	tr;sp	10090	2;1	1;2	MusMusculus_pUnKB_2022_0127	>tr|O88840|O88840_MOUSE Mutant fibrillin-1 OS=Mus musculus OX=10090 GN=Fbn1 PE=2 SV=1;>sp|Q61554|FBN1_MOUSE Fibrillin-1 OS=Mus musculus OX=10090 GN=Fbn1 PE=1 SV=2	19	20
TRUE	Female / Male	Male	Female	25	P26231;Q3TGQ3;Q545R0;Q6NV50	108019	13687.5	2.98036	2.98036	1.5759e-08	P26231;Q3TGQ3;Q545R0;Q6NV50	CTNA1_MOUSE;Q3TGQ3_MOUSE;Q545R0_MOUSE;Q6NV50_MOUSE	Catenin alpha-1;Uncharacterized protein;Catenin (Cadherin associated protein), alpha 1;Catenin (Cadherin associated protein), alpha 1	Ctnna1	1.25586e-09	24	0.31925	P26231;Q3TGQ3;Q545R0;Q6NV50	Mus musculus	7.6%;7.6%;7.6%;7.6%	100106.31;100076.22;100106.31;100109.31	ovarian follicle development,actin filament organization,establishment or maintenance of cell polarity,negative regulation of neuroblast proliferation,aging,male gonad development,gap junction assembly,axon regeneration,cellular protein localization,regulation of cell proliferation,odontogenesis of dentin-containing tooth,negative regulation of apoptotic process,apical junction assembly,response …	RNA binding,structural molecule activity,protein binding,beta-catenin binding,vinculin binding,identical protein binding,gamma-catenin binding,cadherin binding,protein heterodimerization activity,actin filament binding;;;	acrosomal vesicle,Golgi apparatus,cytosol,plasma membrane,cell-cell junction,adherens junction,cell-cell adherens junction,zonula adherens,focal adhesion,intercalated disc,actin cytoskeleton,catenin complex,flotillin complex,lamellipodium,cell junction,intracellular membrane-bounded organelle;;;	sp;tr;tr;tr	10090	1;2;1;2	1	MusMusculus_pUnKB_2022_0127	>sp|P26231|CTNA1_MOUSE Catenin alpha-1 OS=Mus musculus OX=10090 GN=Ctnna1 PE=1 SV=1;>tr|Q3TGQ3|Q3TGQ3_MOUSE Uncharacterized protein OS=Mus musculus OX=10090 GN=Ctnna1 PE=2 SV=1;>tr|Q545R0|Q545R0_MOUSE Catenin (Cadherin associated protein), alpha 1 OS=Mus musculus OX=10090 GN=Ctnna1 PE=1 SV=1;>tr|Q6NV50|Q6NV50_MOUSE Catenin (Cadherin associated protein), alpha 1 OS=Mus musculus OX=10090 GN=Ctnna1 …	5	5
TRUE	Female / Male	Male	Female	20	Q8R2H9	638231	184438	1.79094	1.79094	2.35203e-08	Q8R2H9	PHOP1_MOUSE	Phosphoethanolamine/phosphocholine phosphatase	Phospho1	1.9046e-09	19	0.161393	Q8R2H9	Mus musculus	0.15	29911.2	endochondral ossification,dephosphorylation,regulation of bone mineralization,bone mineralization involved in bone maturation	pyrophosphatase activity,phosphatase activity,metal ion binding,phosphocholine phosphatase activity,phosphoethanolamine phosphatase activity	proteinaceous extracellular matrix,extracellular membrane-bounded organelle	sp	10090	1	1	MusMusculus_pUnKB_2022_0127	>sp|Q8R2H9|PHOP1_MOUSE Phosphoethanolamine/phosphocholine phosphatase OS=Mus musculus OX=10090 GN=Phospho1 PE=1 SV=1	4	4
TRUE	Female / Male	Male	Female	190	P29788	213380512	40672648	2.3913	2.3913	2.56599e-08	P29788	VTNC_MOUSE	Vitronectin	Vtn	2.11084e-09	189	0.277587	P29788	Mus musculus	0.402	54849	receptor-mediated endocytosis,immune response,cell-matrix adhesion,positive regulation of cell-substrate adhesion,negative regulation of endopeptidase activity,positive regulation of smooth muscle cell migration,extracellular matrix organization,positive regulation of protein binding,cell adhesion mediated by integrin,endodermal cell differentiation,positive regulation of receptor-mediated endocy…	scavenger receptor activity,integrin binding,collagen binding,heparin binding,polysaccharide binding,identical protein binding,extracellular matrix binding	proteinaceous extracellular matrix,basement membrane,extracellular space,endoplasmic reticulum,Golgi lumen,extracellular matrix,intracellular membrane-bounded organelle,rough endoplasmic reticulum lumen,extracellular exosome,blood microparticle	sp	10090	1	2	MusMusculus_pUnKB_2022_0127	>sp|P29788|VTNC_MOUSE Vitronectin OS=Mus musculus OX=10090 GN=Vtn PE=1 SV=2	21	38
TRUE	Female / Male	Male	Female	1115	Q60847	17621208	14626877	0.268691	0.268691	3.44163e-08	Q60847	COCA1_MOUSE	Collagen alpha-1(XII) chain	Col12a1	2.8754e-09	1114	0.121971	Q60847	Mus musculus	0.388	340214	cell adhesion,endodermal cell differentiation		proteinaceous extracellular matrix,collagen trimer,extracellular space,extracellular matrix,extracellular exosome,extracellular vesicle	sp	10090	2	3	MusMusculus_pUnKB_2022_0127	>sp|Q60847|COCA1_MOUSE Collagen alpha-1(XII) chain OS=Mus musculus OX=10090 GN=Col12a1 PE=2 SV=3	142	223
TRUE	Female / Male	Male	Female	160	A8DUK4	31862314	40357688	-0.340992	0.340992	4.52686e-08	A8DUK4	A8DUK4_MOUSE	Beta-globin	Hbb-bs	3.84027e-09	159	0.446801	A8DUK4	Mus musculus	0.762	15748.1	oxygen transport,cellular oxidant detoxification	oxygen transporter activity,iron ion binding,oxygen binding,heme binding,hemoglobin binding,peroxidase activity,haptoglobin binding	extracellular space,hemoglobin complex,haptoglobin-hemoglobin complex,extracellular exosome,blood microparticle	tr	10090	1	1	MusMusculus_pUnKB_2022_0127	>tr|A8DUK4|A8DUK4_MOUSE Beta-globin OS=Mus musculus OX=10090 GN=Hbb-bs PE=1 SV=1	16	32
TRUE	Female / Male	Male	Female	35	F6SFF5;Q8K1Z0	23580.8	659557	-4.80582	4.80582	6.04534e-08	F6SFF5;Q8K1Z0	F6SFF5_MOUSE;COQ9_MOUSE	Ubiquinone biosynthesis protein (Fragment);Ubiquinone biosynthesis protein COQ9, mitochondrial	Coq9	5.20614e-09	34	0.663004	F6SFF5;Q8K1Z0	Mus musculus	7%;6.1%	30282.09;35082.57	;mitochondrial electron transport, NADH to ubiquinone,ubiquinone biosynthetic process	;lipid binding,protein homodimerization activity	;mitochondrion,mitochondrial inner membrane	tr;sp	10090	1	2;1	MusMusculus_pUnKB_2022_0127	>tr|F6SFF5|F6SFF5_MOUSE Ubiquinone biosynthesis protein (Fragment) OS=Mus musculus OX=10090 GN=Coq9 PE=1 SV=2;>sp|Q8K1Z0|COQ9_MOUSE Ubiquinone biosynthesis protein COQ9, mitochondrial OS=Mus musculus OX=10090 GN=Coq9 PE=1 SV=1	6	8
TRUE	Female / Male	Male	Female	70	A4FUJ3;O35367;Q8C3D9	1.02585e+06	2.88363e+06	-1.49107	1.49107	6.89436e-08	A4FUJ3;O35367;Q8C3D9	A4FUJ3_MOUSE;KERA_MOUSE;Q8C3D9_MOUSE	Keratocan;Keratocan;LRRNT domain-containing protein	Kera	6.02592e-09	69	0.577498	A4FUJ3;O35367;Q8C3D9	Mus musculus	19.1%;19.1%;16.9%	40403.6;40403.6;45691.59	;cornea development in camera-type eye,axonogenesis;	;;	;proteinaceous extracellular matrix,extracellular space;	tr;sp;tr	10090	2	1	MusMusculus_pUnKB_2022_0127	>tr|A4FUJ3|A4FUJ3_MOUSE Keratocan OS=Mus musculus OX=10090 GN=Kera PE=2 SV=1;>sp|O35367|KERA_MOUSE Keratocan OS=Mus musculus OX=10090 GN=Kera PE=2 SV=1;>tr|Q8C3D9|Q8C3D9_MOUSE LRRNT domain-containing protein OS=Mus musculus OX=10090 GN=Kera PE=2 SV=1	11	14
TRUE	Female / Male	Male	Female	55	A2A6K0;P13412	205365	1.51242e+06	-2.8806	2.8806	7.02516e-08	A2A6K0;P13412	A2A6K0_MOUSE;TNNI2_MOUSE	Troponin I, fast skeletal muscle (Fragment);Troponin I, fast skeletal muscle	Tnni2	6.23054e-09	54	0.634117	A2A6K0;P13412	Mus musculus	16.3%;12.1%	15735.22;21357.51	;skeletal muscle contraction,regulation of muscle contraction,positive regulation of transcription, DNA-templated,cardiac muscle contraction	;troponin T binding,metal ion binding,actin binding	;nucleus,troponin complex	tr;sp	10090	1;2	1;2	MusMusculus_pUnKB_2022_0127	>tr|A2A6K0|A2A6K0_MOUSE Troponin I, fast skeletal muscle (Fragment) OS=Mus musculus OX=10090 GN=Tnni2 PE=1 SV=1;>sp|P13412|TNNI2_MOUSE Troponin I, fast skeletal muscle OS=Mus musculus OX=10090 GN=Tnni2 PE=2 SV=2	7	11
TRUE	Female / Male	Male	Female	125	P33587	21703878	4018361	2.43327	2.43327	8.28992e-08	P33587	PROC_MOUSE	Vitamin K-dependent protein C	Proc	7.4588e-09	124	0.296042	P33587	Mus musculus	0.33	51818.1	liver development,proteolysis,blood coagulation,negative regulation of blood coagulation,negative regulation of apoptotic process,regulation of circulating fibrinogen levels,negative regulation of inflammatory response,negative regulation of coagulation,positive regulation of establishment of endothelial barrier	serine-type endopeptidase activity,calcium ion binding,peptidase activity	extracellular space,endoplasmic reticulum,Golgi apparatus	sp	10090	1	2	MusMusculus_pUnKB_2022_0127	>sp|P33587|PROC_MOUSE Vitamin K-dependent protein C OS=Mus musculus OX=10090 GN=Proc PE=1 SV=2	17	25
TRUE	Female / Male	Male	Female	45	Q9CZN7	329933	121891	1.43658	1.43658	1.05818e-07	Q9CZN7	GLYM_MOUSE	Serine hydroxymethyltransferase, mitochondrial	Shmt2	9.65691e-09	44	0.230314	Q9CZN7	Mus musculus	0.131	55758.7	glycine metabolic process,L-serine metabolic process,L-serine biosynthetic process,one-carbon metabolic process,positive regulation of cell proliferation,glycine biosynthetic process from serine,response to type I interferon,tetrahydrofolate interconversion,tetrahydrofolate metabolic process,protein tetramerization,protein homotetramerization,protein K63-linked deubiquitination	chromatin binding,glycine hydroxymethyltransferase activity,L-allo-threonine aldolase activity,amino acid binding,pyridoxal phosphate binding,identical protein binding	nucleus,cytoplasm,mitochondrion,mitochondrial inner membrane,mitochondrial intermembrane space,mitochondrial matrix,microtubule cytoskeleton,mitochondrial nucleoid,extracellular exosome,BRISC complex	sp	10090	1	1	MusMusculus_pUnKB_2022_0127	>sp|Q9CZN7|GLYM_MOUSE Serine hydroxymethyltransferase, mitochondrial OS=Mus musculus OX=10090 GN=Shmt2 PE=1 SV=1	8	9
TRUE	Female / Male	Male	Female	95	Q9DB77	679882	1.60943e+06	-1.24319	1.24319	1.28241e-07	Q9DB77	QCR2_MOUSE	Cytochrome b-c1 complex subunit 2, mitochondrial	Uqcrc2	1.18681e-08	94	0.448469	Q9DB77	Mus musculus	0.234	48234.9	protein processing involved in protein targeting to mitochondrion,oxidation-reduction process	metalloendopeptidase activity,zinc ion binding,protein complex binding	nucleoplasm,mitochondrion,mitochondrial inner membrane,mitochondrial respiratory chain complex III,mitochondrial respiratory chain complex IV,myelin sheath,extracellular exosome	sp	10090	1	1	MusMusculus_pUnKB_2022_0127	>sp|Q9DB77|QCR2_MOUSE Cytochrome b-c1 complex subunit 2, mitochondrial OS=Mus musculus OX=10090 GN=Uqcrc2 PE=1 SV=1	12	19
TRUE	Female / Male	Male	Female	105	E9Q7P1	233630	646795	-1.46908	1.46908	1.33212e-07	E9Q7P1	E9Q7P1_MOUSE	Collagen, type XXII, alpha 1	Col22a1	1.24994e-08	104	0.411387	E9Q7P1	Mus musculus	0.058	159943	biological_process	molecular_function	cellular_component	tr	10090	1	1	MusMusculus_pUnKB_2022_0127	>tr|E9Q7P1|E9Q7P1_MOUSE Collagen, type XXII, alpha 1 OS=Mus musculus OX=10090 GN=Col22a1 PE=1 SV=1	16	21
TRUE	Female / Male	Male	Female	15	A0A068EW80;D3YXR5;D3Z3A6;F7BTZ2;Q60953	62530.6	13035.4	2.26213	2.26213	1.45512e-07	A0A068EW80;D3YXR5;D3Z3A6;F7BTZ2;Q60953	A0A068EW80_MOUSE;D3YXR5_MOUSE;D3Z3A6_MOUSE;F7BTZ2_MOUSE;PML_MOUSE	Promyelocytic leukemia;Protein PML;Protein PML;Protein PML (Fragment);Protein PML	Pml	1.38405e-08	14	0.21707	A0A068EW80;D3YXR5;D3Z3A6;F7BTZ2;Q60953	Mus musculus	3.6%;5%;5.1%;5.5%;3.6%	98242.11;71468.99;70481.87;NaN;98242.11	;;;;response to hypoxia,regulation of protein phosphorylation,positive regulation of defense response to virus by host,transcription, DNA-templated,regulation of transcription, DNA-templated,protein complex assembly,protein targeting,apoptotic process,activation of cysteine-type endopeptidase activity involved in apoptotic process,DNA damage response, signal transduction by p53 class mediator res…	;;;;DNA binding,transcription coactivator activity,protein binding,zinc ion binding,ubiquitin protein ligase binding,SUMO binding,protein homodimerization activity,SMAD binding,protein heterodimerization activity,cobalt ion binding	;;;;nuclear chromosome, telomeric region,nucleus,nucleoplasm,nucleolus,cytoplasm,cytosol,nuclear matrix,PML body,early endosome membrane,nuclear membrane,extrinsic component of endoplasmic reticulum membrane,heterochromatin	tr;tr;tr;tr;sp	10090	2;1;1;1;1	1;1;1;1;3	MusMusculus_pUnKB_2022_0127	>tr|A0A068EW80|A0A068EW80_MOUSE Promyelocytic leukemia OS=Mus musculus OX=10090 GN=Pml PE=2 SV=1;>tr|D3YXR5|D3YXR5_MOUSE Protein PML OS=Mus musculus OX=10090 GN=Pml PE=1 SV=1;>tr|D3Z3A6|D3Z3A6_MOUSE Protein PML OS=Mus musculus OX=10090 GN=Pml PE=1 SV=1;>tr|F7BTZ2|F7BTZ2_MOUSE Protein PML (Fragment) OS=Mus musculus OX=10090 GN=Pml PE=1 SV=1;>sp|Q60953|PML_MOUSE Protein PML OS=Mus musculus OX=10090…	3	3
TRUE	Female / Male	Male	Female	95	Q3UCL5;Q9CPX4	615928	1465597	-1.25065	1.25065	1.88607e-07	Q3UCL5;Q9CPX4	Q3UCL5_MOUSE;Q9CPX4_MOUSE	Ferritin	;Ftl1	1.81819e-08	94	0.537462	Q3UCL5;Q9CPX4	Mus musculus	56.8%;56.8%	20756.32;20772.36	;	;	;	tr	10090	2;1	1	MusMusculus_pUnKB_2022_0127	>tr|Q3UCL5|Q3UCL5_MOUSE Ferritin OS=Mus musculus OX=10090 PE=2 SV=1;>tr|Q9CPX4|Q9CPX4_MOUSE Ferritin OS=Mus musculus OX=10090 GN=Ftl1 PE=1 SV=1	14	20
TRUE	Female / Male	Male	Female	65	A0A0R4J1B1	717482	5.04188e+06	-2.81295	2.81295	2.08421e-07	A0A0R4J1B1	A0A0R4J1B1_MOUSE	Troponin T, fast skeletal muscle	Tnnt3	2.06278e-08	64	0.697885	A0A0R4J1B1	Mus musculus	0.129	29346.1				tr	10090	1	1	MusMusculus_pUnKB_2022_0127	>tr|A0A0R4J1B1|A0A0R4J1B1_MOUSE Troponin T, fast skeletal muscle OS=Mus musculus OX=10090 GN=Tnnt3 PE=1 SV=1	11	13
TRUE	Female / Male	Male	Female	140	P70375;Q542C2	8862542	1.17675e+06	2.91291	2.91291	2.08421e-07	P70375;Q542C2	FA7_MOUSE;Q542C2_MOUSE	Coagulation factor VII	F7	2.04425e-08	139	0.346585	P70375;Q542C2	Mus musculus	43.7%;43.7%	50276.31;50276.31	response to hypoxia,positive regulation of leukocyte chemotaxis,blood coagulation,circadian rhythm,response to carbon dioxide,positive regulation of platelet-derived growth factor receptor signaling pathway,protein processing,positive regulation of blood coagulation,animal organ regeneration,response to estradiol,response to vitamin K,response to genistein,response to estrogen,positive regulation…	receptor binding,calcium ion binding,serine-type endopeptidase activity;	extracellular region,extracellular space,vesicle,serine-type peptidase complex;	sp;tr	10090	1;2	1	MusMusculus_pUnKB_2022_0127	>sp|P70375|FA7_MOUSE Coagulation factor VII OS=Mus musculus OX=10090 GN=F7 PE=1 SV=1;>tr|Q542C2|Q542C2_MOUSE Coagulation factor VII OS=Mus musculus OX=10090 GN=F7 PE=2 SV=1	22	28
TRUE	Female / Male	Male	Female	30	Q3UPL0;S4R2A9	1.31704e+06	164503	3.00112	3.00112	2.23618e-07	Q3UPL0;S4R2A9	SC31A_MOUSE;S4R2A9_MOUSE	Protein transport protein Sec31A;Protein transport protein Sec31A (Fragment)	Sec31a	2.24193e-08	29	0.37579	Q3UPL0;S4R2A9	Mus musculus	6.7%;8.8%	133569.22;NaN	protein transport,response to calcium ion,cargo loading into COPII-coated vesicle;	calcium-dependent protein binding;	Golgi membrane,cytoplasm,endoplasmic reticulum,endoplasmic reticulum membrane,cytosol,vesicle coat,COPII vesicle coat,ER to Golgi transport vesicle,intracellular membrane-bounded organelle,perinuclear region of cytoplasm,endoplasmic reticulum exit site;	sp;tr	10090	1	2;1	MusMusculus_pUnKB_2022_0127	>sp|Q3UPL0|SC31A_MOUSE Protein transport protein Sec31A OS=Mus musculus OX=10090 GN=Sec31a PE=1 SV=2;>tr|S4R2A9|S4R2A9_MOUSE Protein transport protein Sec31A (Fragment) OS=Mus musculus OX=10090 GN=Sec31a PE=1 SV=1	5	6
TRUE	Female / Male	Male	Female	15	P09535	562182	48225.1	3.54318	3.54318	2.44151e-07	P09535	IGF2_MOUSE	Insulin-like growth factor II	Igf2	2.47917e-08	14	0.309209	P09535	Mus musculus	0.222	20030.1	negative regulation of transcription from RNA polymerase II promoter,osteoblast differentiation,in utero embryonic development,embryonic placenta development,positive regulation of protein phosphorylation,glucose metabolic process,animal organ morphogenesis,regulation of receptor activity,exocrine pancreas development,regulation of histone modification,insulin receptor signaling pathway via phosp…	insulin receptor binding,insulin-like growth factor receptor binding,hormone activity,protein binding,growth factor activity,protein serine/threonine kinase activator activity,receptor agonist activity	extracellular space,extracellular exosome	sp	10090	1	1	MusMusculus_pUnKB_2022_0127	>sp|P09535|IGF2_MOUSE Insulin-like growth factor II OS=Mus musculus OX=10090 GN=Igf2 PE=1 SV=1	3	3
TRUE	Female / Male	Male	Female	95	P13647	3657153	751355	2.28315	2.28315	2.60837e-07	P13647	K2C5_HUMAN	Keratin, type II cytoskeletal 5	KRT5	2.68213e-08	94	0.347664	P13647	Homo sapiens	0.237	62378.3				sp	9606	1	3	human_uniprot_proteome	>sp|P13647|K2C5_HUMAN Keratin, type II cytoskeletal 5 OS=Homo sapiens OX=9606 GN=KRT5 PE=1 SV=3	17	19
TRUE	Female / Male	Male	Female	50	I6L966;P14847;Q542I3	5.05478e+06	830360	2.60584	2.60584	2.95079e-07	I6L966;P14847;Q542I3	I6L966_MOUSE;CRP_MOUSE;Q542I3_MOUSE	Pentaxin;C-reactive protein;Pentaxin	Crp	3.07216e-08	49	0.322656	I6L966;P14847;Q542I3	Mus musculus	37.8%;37.8%;37.8%	25386.97;25359.94;25360.93	;acute-phase response,positive regulation of gene expression,negative regulation of macrophage derived foam cell differentiation,negative regulation of lipid storage,positive regulation of superoxide anion generation,Requires Ontology,regulation of interleukin-8 secretion;	;complement component C1q binding,calcium ion binding,low-density lipoprotein particle binding,identical protein binding,low-density lipoprotein particle receptor binding;	;extracellular space,extracellular exosome;	tr;sp;tr	10090	2;1;2	1;2;1	MusMusculus_pUnKB_2022_0127	>tr|I6L966|I6L966_MOUSE Pentaxin OS=Mus musculus OX=10090 GN=Crp PE=2 SV=1;>sp|P14847|CRP_MOUSE C-reactive protein OS=Mus musculus OX=10090 GN=Crp PE=1 SV=2;>tr|Q542I3|Q542I3_MOUSE Pentaxin OS=Mus musculus OX=10090 GN=Crp PE=2 SV=1	8	10
TRUE	Female / Male	Male	Female	250	G3UW82	1.98497e+06	3.07761e+06	-0.632693	0.632693	3.7027e-07	G3UW82	G3UW82_MOUSE	Myosin, heavy polypeptide 2, skeletal muscle, adult	Myh2	3.90259e-08	249	0.258116	G3UW82	Mus musculus	0.146	223219	plasma membrane repair,muscle contraction,response to activity,actin-mediated cell contraction	motor activity,ATP binding,actin filament binding	Golgi apparatus,actomyosin contractile ring,muscle myosin complex,cell-cell junction,myofibril,A band,protein complex	tr	10090	1	1	MusMusculus_pUnKB_2022_0127	>tr|G3UW82|G3UW82_MOUSE Myosin, heavy polypeptide 2, skeletal muscle, adult OS=Mus musculus OX=10090 GN=Myh2 PE=1 SV=1	35	51
TRUE	Female / Male	Male	Female	25	Q3US82	8804624	1.32246e+06	2.73503	2.73503	4.29606e-07	Q3US82	Q3US82_MOUSE	C1q domain-containing protein	C1qb	4.5832e-08	24	0.336332	Q3US82	Mus musculus	0.245	26707.3				tr	10090	2	1	MusMusculus_pUnKB_2022_0127	>tr|Q3US82|Q3US82_MOUSE C1q domain-containing protein OS=Mus musculus OX=10090 GN=C1qb PE=2 SV=1	5	5
TRUE	Female / Male	Male	Female	15	A0A5F8MPM4;A0A5F9ZI26;E9QK82;P25189;P27573	569.533	126735	-7.79782	7.79782	4.47868e-07	A0A5F8MPM4;A0A5F9ZI26;E9QK82;P25189;P27573	A0A5F8MPM4_MOUSE;A0A5F9ZI26_HUMAN;E9QK82_MOUSE;MYP0_HUMAN;MYP0_MOUSE	Myelin peripheral protein;Myelin protein P0;Myelin peripheral protein;Myelin protein P0;Myelin protein P0	Mpz;MPZ;Mpz;MPZ;Mpz	4.83559e-08	14	0.843084	A0A5F8MPM4;A0A5F9ZI26;E9QK82;P25189;P27573	Mus musculus;Homo sapiens;Mus musculus;Homo sapiens;Mus musculus	0%;0%;0%;0%;0%	NaN;NaN;27651.79;27554.76;27621.76	;;;;myelination,cell-cell junction maintenance,cell-cell adhesion via plasma-membrane adhesion molecules,cell aggregation	;;;;protein binding	;;;;plasma membrane,integral component of plasma membrane,myelin sheath	tr;tr;tr;sp;sp	10090;9606;10090;9606;10090	1	1	MusMusculus_pUnKB_2022_0127;human_uniprot_proteome;MusMusculus_pUnKB_2022_0127;human_uniprot_proteome;MusMusculus_pUnKB_2022_0127	>tr|A0A5F8MPM4|A0A5F8MPM4_MOUSE Myelin peripheral protein OS=Mus musculus OX=10090 GN=Mpz PE=1 SV=1;>tr|A0A5F9ZI26|A0A5F9ZI26_HUMAN Myelin protein P0 OS=Homo sapiens OX=9606 GN=MPZ PE=1 SV=1;>tr|E9QK82|E9QK82_MOUSE Myelin peripheral protein OS=Mus musculus OX=10090 GN=Mpz PE=1 SV=1;>sp|P25189|MYP0_HUMAN Myelin protein P0 OS=Homo sapiens OX=9606 GN=MPZ PE=1 SV=1;>sp|P27573|MYP0_MOUSE Myelin protei…	2	3
TRUE	Female / Male	Male	Female	35	A0A0R4J038;D3YTY9;O08677	1510547	203461	2.89225	2.89225	6.36693e-07	A0A0R4J038;D3YTY9;O08677	A0A0R4J038_MOUSE;D3YTY9_MOUSE;KNG1_MOUSE	Bradykinin;Kininogen-1;Kininogen-1	Kng1	6.95615e-08	34	0.522222	A0A0R4J038;D3YTY9;O08677	Mus musculus	15.1%;20.8%;15.1%	73101.17;53204.9;73102.11	;;inflammatory response,positive regulation of cytosolic calcium ion concentration,blood coagulation,negative regulation of endopeptidase activity,negative regulation of blood coagulation,vasodilation	;;cysteine-type endopeptidase inhibitor activity,receptor binding	;;extracellular space,cell,extracellular matrix,extracellular exosome,blood microparticle	tr;tr;sp	10090	1	1	MusMusculus_pUnKB_2022_0127	>tr|A0A0R4J038|A0A0R4J038_MOUSE Bradykinin OS=Mus musculus OX=10090 GN=Kng1 PE=1 SV=1;>tr|D3YTY9|D3YTY9_MOUSE Kininogen-1 OS=Mus musculus OX=10090 GN=Kng1 PE=1 SV=1;>sp|O08677|KNG1_MOUSE Kininogen-1 OS=Mus musculus OX=10090 GN=Kng1 PE=1 SV=1	7	7
TRUE	Female / Male	Male	Female	25	A0A2R8VHP9;A0A2R8VI25;B2M1R7;F8VZX2;H3BRU6;Q15366;Q3TT81;Q61990	710804	353764	1.00666	1.00666	6.61382e-07	A0A2R8VHP9;A0A2R8VI25;B2M1R7;F8VZX2;H3BRU6;Q15366;Q3TT81;Q61990	A0A2R8VHP9_MOUSE;A0A2R8VI25_MOUSE;B2M1R7_MOUSE;F8VZX2_HUMAN;H3BRU6_HUMAN;PCBP2_HUMAN;Q3TT81_MOUSE;PCBP2_MOUSE	Poly(rC)-binding protein 2;Poly(rC)-binding protein 2;Poly(rC)-binding protein 2;Poly(rC)-binding protein 2;Poly(rC)-binding protein 2 (Fragment);Poly(rC)-binding protein 2;Poly(rC)-binding protein 2;Poly(rC)-binding protein 2	Pcbp2;Pcbp2;Pcbp2;PCBP2;PCBP2;PCBP2;Pcbp2;Pcbp2	7.31091e-08	24	0.163087	A0A2R8VHP9;A0A2R8VI25;B2M1R7;F8VZX2;H3BRU6;Q15366;Q3TT81;Q61990	Mus musculus;Mus musculus;Mus musculus;Homo sapiens;Homo sapiens;Homo sapiens;Mus musculus;Mus musculus	17%;18%;15.8%;17.8%;18.9%;15.6%;17.7%;15.7%	35346.58;33299.33;38150.59;33799.88;NaN;38580.06;33926.04;38221.67	;;;;;;;viral RNA genome replication,proteasome-mediated ubiquitin-dependent protein catabolic process,innate immune response,negative regulation of defense response to virus,defense response to virus,IRES-dependent viral translational initiation	;;;;;;;DNA binding,RNA binding,protein binding,enzyme binding,ubiquitin protein ligase binding,C-rich single-stranded DNA binding	;;;;;;;nucleus,nucleoplasm,cytoplasm,cytosol,focal adhesion,membrane,intracellular ribonucleoprotein complex,extracellular exosome	tr;tr;tr;tr;tr;sp;tr;sp	10090;10090;10090;9606;9606;9606;10090;10090	1	1	MusMusculus_pUnKB_2022_0127;MusMusculus_pUnKB_2022_0127;MusMusculus_pUnKB_2022_0127;human_uniprot_proteome;human_uniprot_proteome;human_uniprot_proteome;MusMusculus_pUnKB_2022_0127;MusMusculus_pUnKB_2022_0127	>tr|A0A2R8VHP9|A0A2R8VHP9_MOUSE Poly(rC)-binding protein 2 OS=Mus musculus OX=10090 GN=Pcbp2 PE=1 SV=1;>tr|A0A2R8VI25|A0A2R8VI25_MOUSE Poly(rC)-binding protein 2 OS=Mus musculus OX=10090 GN=Pcbp2 PE=1 SV=1;>tr|B2M1R7|B2M1R7_MOUSE Poly(rC)-binding protein 2 OS=Mus musculus OX=10090 GN=Pcbp2 PE=1 SV=1;>tr|F8VZX2|F8VZX2_HUMAN Poly(rC)-binding protein 2 OS=Homo sapiens OX=9606 GN=PCBP2 PE=1 SV=1;>tr|…	5	5
TRUE	Female / Male	Male	Female	60	P09542	96120.8	1.13408e+06	-3.56052	3.56052	6.67884e-07	P09542	MYL3_MOUSE	Myosin light chain 3	Myl3	7.46862e-08	59	0.588188	P09542	Mus musculus	0.328	22421.5	regulation of the force of heart contraction,regulation of striated muscle contraction,skeletal muscle tissue development,ventricular cardiac muscle tissue morphogenesis,cardiac muscle contraction	motor activity,actin monomer binding,calcium ion binding	myosin complex,A band,I band	sp	10090	1	4	MusMusculus_pUnKB_2022_0127	>sp|P09542|MYL3_MOUSE Myosin light chain 3 OS=Mus musculus OX=10090 GN=Myl3 PE=1 SV=4	6	12
TRUE	Female / Male	Male	Female	230	Q8K3Q4;Q9JI91	346355	673143	-0.95866	0.95866	7.47394e-07	Q8K3Q4;Q9JI91	Q8K3Q4_MOUSE;ACTN2_MOUSE	Actinin alpha 2;Alpha-actinin-2	Actn2	8.45382e-08	229	0.316533	Q8K3Q4;Q9JI91	Mus musculus	27.6%;27.6%	103932.81;103833.67	;muscle contraction,microspike assembly,regulation of membrane potential,negative regulation of potassium ion transport,positive regulation of potassium ion transport,sarcomere organization,focal adhesion assembly,protein homotetramerization,actin filament uncapping,cardiac muscle cell development,protein localization to plasma membrane,phospholipase C-activating angiotensin-activated signaling p…	;calcium ion binding,protein binding,phosphatidylinositol-4,5-bisphosphate binding,cytoskeletal protein binding,protein domain specific binding,LIM domain binding,ligand-dependent nuclear receptor transcription coactivator activity,thyroid hormone receptor coactivator activity,protein binding, bridging,titin binding,identical protein binding,protein homodimerization activity,ion channel binding,p…	;striated muscle thin filament,focal adhesion,sarcomere,Z disc,filopodium,cortical actin cytoskeleton,extracellular exosome,plasma membrane	tr;sp	10090	2;1	1;2	MusMusculus_pUnKB_2022_0127	>tr|Q8K3Q4|Q8K3Q4_MOUSE Actinin alpha 2 OS=Mus musculus OX=10090 GN=Actn2 PE=2 SV=1;>sp|Q9JI91|ACTN2_MOUSE Alpha-actinin-2 OS=Mus musculus OX=10090 GN=Actn2 PE=1 SV=2	33	46
TRUE	Female / Male	Male	Female	30	E9PWY9;Q3U0Y9;Q4FJQ2;Q8BJG2;Q8BXN0;Q8C0C7	10605.5	280987	-4.72762	4.72762	8.49527e-07	E9PWY9;Q3U0Y9;Q4FJQ2;Q8BJG2;Q8BXN0;Q8C0C7	E9PWY9_MOUSE;Q3U0Y9_MOUSE;Q4FJQ2_MOUSE;Q8BJG2_MOUSE;Q8BXN0_MOUSE;SYFA_MOUSE	Phenylalanine--tRNA ligase;Uncharacterized protein;Farsla protein;Uncharacterized protein;Uncharacterized protein;Phenylalanine--tRNA ligase alpha subunit	Farsa;;Farsa;Farsa;Farsa;Farsa	9.71824e-08	29	0.652714	E9PWY9;Q3U0Y9;Q4FJQ2;Q8BJG2;Q8BXN0;Q8C0C7	Mus musculus	11%;30.1%;19.9%;19.9%;19.9%;11%	57470.7;20731.8;31933.39;31934.33;31908.25;57598.87	;;;;;phenylalanyl-tRNA aminoacylation,protein heterotetramerization	;;;;;tRNA binding,RNA binding,phenylalanine-tRNA ligase activity,ATP binding	;;;;;cytoplasm,phenylalanine-tRNA ligase complex,membrane	tr;tr;tr;tr;tr;sp	10090	1;2;2;2;2;1	1	MusMusculus_pUnKB_2022_0127	>tr|E9PWY9|E9PWY9_MOUSE Phenylalanine--tRNA ligase OS=Mus musculus OX=10090 GN=Farsa PE=1 SV=1;>tr|Q3U0Y9|Q3U0Y9_MOUSE Uncharacterized protein OS=Mus musculus OX=10090 PE=2 SV=1;>tr|Q4FJQ2|Q4FJQ2_MOUSE Farsla protein OS=Mus musculus OX=10090 GN=Farsa PE=2 SV=1;>tr|Q8BJG2|Q8BJG2_MOUSE Uncharacterized protein OS=Mus musculus OX=10090 GN=Farsa PE=2 SV=1;>tr|Q8BXN0|Q8BXN0_MOUSE Uncharacterized protei…	4	6
TRUE	Female / Male	Male	Female	105	P48962	2.65233e+06	6254073	-1.23754	1.23754	1.0018e-06	P48962	ADT1_MOUSE	ADP/ATP translocase 1	Slc25a4	1.1589e-07	104	0.450034	P48962	Mus musculus	0.319	32904.3	apoptotic mitochondrial changes,ADP transport,ATP transport,regulation of mitochondrial membrane permeability,transmembrane transport,negative regulation of necroptotic process	ATP:ADP antiporter activity,protein binding	nucleus,mitochondrion,mitochondrial outer membrane,mitochondrial inner membrane,integral component of membrane,myelin sheath	sp	10090	1	4	MusMusculus_pUnKB_2022_0127	>sp|P48962|ADT1_MOUSE ADP/ATP translocase 1 OS=Mus musculus OX=10090 GN=Slc25a4 PE=1 SV=4	16	21
TRUE	Female / Male	Male	Female	85	A2AQR0;Q64521	64159.8	203625	-1.66617	1.66617	1.04225e-06	A2AQR0;Q64521	A2AQR0_MOUSE;GPDM_MOUSE	Glycerol-3-phosphate dehydrogenase;Glycerol-3-phosphate dehydrogenase, mitochondrial	Gpd2	1.21909e-07	84	0.434897	A2AQR0;Q64521	Mus musculus	6.4%;6.6%	82829.68;80953.74	;glycerol-3-phosphate metabolic process,gluconeogenesis,glycerol catabolic process,multicellular organism growth,camera-type eye development,oxidation-reduction process	;calcium ion binding,sn-glycerol-3-phosphate:ubiquinone-8 oxidoreductase activity	;mitochondrion,mitochondrial inner membrane,glycerol-3-phosphate dehydrogenase complex	tr;sp	10090	1	1;2	MusMusculus_pUnKB_2022_0127	>tr|A2AQR0|A2AQR0_MOUSE Glycerol-3-phosphate dehydrogenase OS=Mus musculus OX=10090 GN=Gpd2 PE=1 SV=1;>sp|Q64521|GPDM_MOUSE Glycerol-3-phosphate dehydrogenase, mitochondrial OS=Mus musculus OX=10090 GN=Gpd2 PE=1 SV=2	16	17
TRUE	Female / Male	Male	Female	15	A0A494BBF0;G5E8D6;Q542X5;Q9JM06;Q9WVJ9	210573	64447.7	1.70812	1.70812	1.10344e-06	A0A494BBF0;G5E8D6;Q542X5;Q9JM06;Q9WVJ9	A0A494BBF0_MOUSE;G5E8D6_MOUSE;Q542X5_MOUSE;Q9JM06_MOUSE;FBLN4_MOUSE	EGF-containing fibulin-like extracellular matrix protein 2;EGF-containing fibulin-like extracellular matrix protein 2;Uncharacterized protein;EGF-containing fibulin-like extracellular matrix protein 2;EGF-containing fibulin-like extracellular matrix protein 2	Efemp2	1.30483e-07	14	0.168893	A0A494BBF0;G5E8D6;Q542X5;Q9JM06;Q9WVJ9	Mus musculus	7%;6.9%;7.2%;7.2%;7.2%	50922.17;51349.62;49425.4;49452.43;49425.4	;;;;	;;;;calcium ion binding	;;;;proteinaceous extracellular matrix,extracellular space,extracellular exosome,extracellular vesicle	tr;tr;tr;tr;sp	10090	1;1;2;2;1	1	MusMusculus_pUnKB_2022_0127	>tr|A0A494BBF0|A0A494BBF0_MOUSE EGF-containing fibulin-like extracellular matrix protein 2 OS=Mus musculus OX=10090 GN=Efemp2 PE=1 SV=1;>tr|G5E8D6|G5E8D6_MOUSE EGF-containing fibulin-like extracellular matrix protein 2 OS=Mus musculus OX=10090 GN=Efemp2 PE=1 SV=1;>tr|Q542X5|Q542X5_MOUSE Uncharacterized protein OS=Mus musculus OX=10090 GN=Efemp2 PE=2 SV=1;>tr|Q9JM06|Q9JM06_MOUSE EGF-containing fib…	3	3
TRUE	Female / Male	Male	Female	80	A8DUV1	2.50071e+06	8184835	-1.71062	1.71062	1.21146e-06	A8DUV1	A8DUV1_MOUSE	Alpha-globin	Hbat1	1.44815e-07	79	0.62307	A8DUV1	Mus musculus	0.634	15141.3				tr	10090	3	1	MusMusculus_pUnKB_2022_0127	>tr|A8DUV1|A8DUV1_MOUSE Alpha-globin OS=Mus musculus OX=10090 GN=Hbat1 PE=3 SV=1	10	16
TRUE	Female / Male	Male	Female	15	A0A286YDK1;H0YA75;H0YAF9;P19883;P47931;Q8BNY0	377431	67865.5	2.47546	2.47546	1.48734e-06	A0A286YDK1;H0YA75;H0YAF9;P19883;P47931;Q8BNY0	A0A286YDK1_MOUSE;H0YA75_HUMAN;H0YAF9_HUMAN;FST_HUMAN;FST_MOUSE;Q8BNY0_MOUSE	Follistatin (Fragment);Follistatin (Fragment);Follistatin (Fragment);Follistatin;Follistatin;Follistatin	Fst;FST;FST;FST;Fst;Fst	1.81616e-07	14	0.285234	A0A286YDK1;H0YA75;H0YAF9;P19883;P47931;Q8BNY0	Mus musculus;Homo sapiens;Homo sapiens;Homo sapiens;Mus musculus;Mus musculus	30.4%;15.8%;33.3%;9.9%;9.9%;10.7%	NaN;23458.24;NaN;38007.18;37866.02;34633.74	;;;;negative regulation of transcription from RNA polymerase II promoter,skeletal system development,hematopoietic progenitor cell differentiation,gamete generation,pattern specification process,female gonad development,BMP signaling pathway,hair follicle morphogenesis,negative regulation of activin receptor signaling pathway,odontogenesis of dentin-containing tooth,keratinocyte proliferation,neg…	;;;;activin binding;	;;;;extracellular space,nucleus,cytoplasm;	tr;tr;tr;sp;sp;tr	10090;9606;9606;9606;10090;10090	1;1;1;1;2;1	1;1;1;2;1;1	MusMusculus_pUnKB_2022_0127;human_uniprot_proteome;human_uniprot_proteome;human_uniprot_proteome;MusMusculus_pUnKB_2022_0127;MusMusculus_pUnKB_2022_0127	>tr|A0A286YDK1|A0A286YDK1_MOUSE Follistatin (Fragment) OS=Mus musculus OX=10090 GN=Fst PE=1 SV=1;>tr|H0YA75|H0YA75_HUMAN Follistatin (Fragment) OS=Homo sapiens OX=9606 GN=FST PE=1 SV=1;>tr|H0YAF9|H0YAF9_HUMAN Follistatin (Fragment) OS=Homo sapiens OX=9606 GN=FST PE=1 SV=1;>sp|P19883|FST_HUMAN Follistatin OS=Homo sapiens OX=9606 GN=FST PE=1 SV=2;>sp|P47931|FST_MOUSE Follistatin OS=Mus musculus OX=…	3	3
TRUE	Female / Male	Male	Female	20	P42669;Q00577	384370	46789.3	3.03825	3.03825	1.48734e-06	P42669;Q00577	PURA_MOUSE;PURA_HUMAN	Transcriptional activator protein Pur-alpha	Pura;PURA	1.80288e-07	19	0.361076	P42669;Q00577	Mus musculus;Homo sapiens	18.1%;18%	34883.73;34910.75	DNA unwinding involved in DNA replication,transcription, DNA-templated,apoptotic process,mitotic cell cycle checkpoint,nervous system development,cell proliferation,positive regulation of cell proliferation,negative regulation of translation,cell differentiation,negative regulation of transcription, DNA-templated;	translation repressor activity, nucleic acid binding,DNA binding,double-stranded DNA binding,double-stranded telomeric DNA binding,single-stranded DNA binding,transcription factor activity, sequence-specific DNA binding,RNA binding,protein binding,transcription factor binding,purine-rich negative regulatory element binding,SMAD binding;	nucleus,DNA replication factor A complex,cytoplasm,dendrite,neuronal cell body;	sp	10090;9606	1	1;2	MusMusculus_pUnKB_2022_0127;human_uniprot_proteome	>sp|P42669|PURA_MOUSE Transcriptional activator protein Pur-alpha OS=Mus musculus OX=10090 GN=Pura PE=1 SV=1;>sp|Q00577|PURA_HUMAN Transcriptional activator protein Pur-alpha OS=Homo sapiens OX=9606 GN=PURA PE=1 SV=2	4	4
TRUE	Female / Male	Male	Female	20	P16014;Q3TY66;Q3UZU8	125565	20234.4	2.63355	2.63355	1.73054e-06	P16014;Q3TY66;Q3UZU8	SCG1_MOUSE;Q3TY66_MOUSE;Q3UZU8_MOUSE	Secretogranin-1;Uncharacterized protein;Uncharacterized protein	Chgb	2.13537e-07	19	0.327316	P16014;Q3TY66;Q3UZU8	Mus musculus	8%;8%;8%	77968.95;77968.95;77780.23	;;	protein binding;;	extracellular region,secretory granule;;	sp;tr;tr	10090	1;1;2	2;1;1	MusMusculus_pUnKB_2022_0127	>sp|P16014|SCG1_MOUSE Secretogranin-1 OS=Mus musculus OX=10090 GN=Chgb PE=1 SV=2;>tr|Q3TY66|Q3TY66_MOUSE Uncharacterized protein OS=Mus musculus OX=10090 GN=Chgb PE=1 SV=1;>tr|Q3UZU8|Q3UZU8_MOUSE Uncharacterized protein OS=Mus musculus OX=10090 GN=Chgb PE=2 SV=1	4	4
TRUE	Female / Male	Male	Female	80	P02533	2.46995e+06	754064	1.71172	1.71172	2.11092e-06	P02533	K1C14_HUMAN	Keratin, type I cytoskeletal 14	KRT14	2.63186e-07	79	0.286088	P02533	Homo sapiens	0.331	51561.5				sp	9606	1	4	human_uniprot_proteome	>sp|P02533|K1C14_HUMAN Keratin, type I cytoskeletal 14 OS=Homo sapiens OX=9606 GN=KRT14 PE=1 SV=4	14	16
TRUE	Female / Male	Male	Female	65	Q3KQQ2	124624	1.25363e+06	-3.33046	3.33046	2.13709e-06	Q3KQQ2	Q3KQQ2_MOUSE	Major urinary protein 25	Mup3	2.69197e-07	64	0.683615	Q3KQQ2	Mus musculus	0.304	21416.6				tr	10090	1	1	MusMusculus_pUnKB_2022_0127	>tr|Q3KQQ2|Q3KQQ2_MOUSE Major urinary protein 25 OS=Mus musculus OX=10090 GN=Mup3 PE=1 SV=1	8	13
TRUE	Female / Male	Male	Female	40	P70296;Q3TGC5;Q5EBQ2	2.08357e+06	445648	2.22509	2.22509	2.36642e-06	P70296;Q3TGC5;Q5EBQ2	PEBP1_MOUSE;Q3TGC5_MOUSE;Q5EBQ2_MOUSE	Phosphatidylethanolamine-binding protein 1;Uncharacterized protein;Phosphatidylethanolamine binding protein 1	Pebp1	3.01125e-07	39	0.443399	P70296;Q3TGC5;Q5EBQ2	Mus musculus	62.6%;62.6%;62.6%	20830.44;20889.51;20830.44	MAPK cascade,regulation of the force of heart contraction,response to oxidative stress,aging,response to heat,response to wounding,response to toxic substance,negative regulation of endopeptidase activity,response to activity,hippocampus development,response to drug,eating behavior,negative regulation of MAPK cascade,positive regulation of cAMP-mediated signaling,response to ethanol,positive regu…	RNA binding,serine-type endopeptidase inhibitor activity,receptor binding,ATP binding,lipid binding,enzyme binding,protein kinase binding,mitogen-activated protein kinase binding;;	nucleus,mitochondrial outer membrane,rough endoplasmic reticulum,Golgi apparatus,synaptic vesicle,cell surface,neuronal cell body,myelin sheath,axon terminus,apical part of cell,extracellular exosome;;	sp;tr;tr	10090	1;2;1	3;1;1	MusMusculus_pUnKB_2022_0127	>sp|P70296|PEBP1_MOUSE Phosphatidylethanolamine-binding protein 1 OS=Mus musculus OX=10090 GN=Pebp1 PE=1 SV=3;>tr|Q3TGC5|Q3TGC5_MOUSE Uncharacterized protein OS=Mus musculus OX=10090 GN=Pebp1 PE=2 SV=1;>tr|Q5EBQ2|Q5EBQ2_MOUSE Phosphatidylethanolamine binding protein 1 OS=Mus musculus OX=10090 GN=Pebp1 PE=1 SV=1	8	8
TRUE	Female / Male	Male	Female	55	Q5FW60	112437	802829	-2.83598	2.83598	2.44689e-06	Q5FW60	MUP20_MOUSE	Major urinary protein 20	Mup20	3.1451e-07	54	0.64325	Q5FW60	Mus musculus	0.149	20929.9	energy reserve metabolic process,transport,insulin receptor signaling pathway,olfactory learning,aerobic respiration,positive regulation of gene expression,negative regulation of lipid storage,positive regulation of glucose metabolic process,heat generation,glucose homeostasis,locomotor rhythm,negative regulation of gluconeogenesis,positive regulation of lipid metabolic process,negative regulatio…	mating pheromone activity,insulin-activated receptor activity,transporter activity,pheromone binding,small molecule binding	extracellular region,extracellular space,nucleus,cytosol	sp	10090	1	1	MusMusculus_pUnKB_2022_0127	>sp|Q5FW60|MUP20_MOUSE Major urinary protein 20 OS=Mus musculus OX=10090 GN=Mup20 PE=1 SV=1	9	11
TRUE	Female / Male	Male	Female	20	P47878	571658	44246.1	3.69153	3.69153	2.51589e-06	P47878	IBP3_MOUSE	Insulin-like growth factor-binding protein 3	Igfbp3	3.26613e-07	19	0.627481	P47878	Mus musculus	0.175	31686.9	regulation of cell growth,osteoblast differentiation,negative regulation of protein phosphorylation,protein phosphorylation,negative regulation of cell proliferation,regulation of glucose metabolic process,negative regulation of smooth muscle cell migration,regulation of growth,positive regulation of apoptotic process,positive regulation of catalytic activity,positive regulation of MAPK cascade,p…	fibronectin binding,insulin-like growth factor binding,protein tyrosine phosphatase activator activity,insulin-like growth factor I binding,insulin-like growth factor II binding	extracellular space,nucleus,insulin-like growth factor ternary complex,extracellular exosome	sp	10090	2	2	MusMusculus_pUnKB_2022_0127	>sp|P47878|IBP3_MOUSE Insulin-like growth factor-binding protein 3 OS=Mus musculus OX=10090 GN=Igfbp3 PE=2 SV=2	4	4
TRUE	Female / Male	Male	Female	55	E7EQB8;P51553;P70404;Q3TGZ3;Q3TKM5;Q684I8	173549	619452	-1.83565	1.83565	2.70264e-06	E7EQB8;P51553;P70404;Q3TGZ3;Q3TKM5;Q684I8	E7EQB8_HUMAN;IDH3G_HUMAN;IDHG1_MOUSE;Q3TGZ3_MOUSE;Q3TKM5_MOUSE;Q684I8_MOUSE	Isocitrate dehydrogenase [NAD] subunit, mitochondrial;Isocitrate dehydrogenase [NAD] subunit gamma, mitochondrial;Isocitrate dehydrogenase [NAD] subunit gamma 1, mitochondrial;Isocitrate dehydrogenase [NAD] subunit, mitochondrial;Isocitrate dehydrogenase [NAD] subunit, mitochondrial;Isocitrate dehydrogenase [NAD] subunit, mitochondrial (Fragment)	IDH3G;IDH3G;Idh3g;Idh3g;Idh3g;Idh3g	3.54331e-07	54	0.574511	E7EQB8;P51553;P70404;Q3TGZ3;Q3TKM5;Q684I8	Homo sapiens;Homo sapiens;Mus musculus;Mus musculus;Mus musculus;Mus musculus	15%;13%;13%;13%;13.1%;14.5%	37066.86;42794.29;42785.43;42785.43;42314.91;38340.45	;;tricarboxylic acid cycle,isocitrate metabolic process;;;	;;magnesium ion binding,isocitrate dehydrogenase (NAD+) activity,ATP binding,NAD binding;;;	;;nucleoplasm,nucleolus,mitochondrion;;;	tr;sp;sp;tr;tr;tr	9606;9606;10090;10090;10090;10090	1;1;1;1;2;2	1	human_uniprot_proteome;human_uniprot_proteome;MusMusculus_pUnKB_2022_0127;MusMusculus_pUnKB_2022_0127;MusMusculus_pUnKB_2022_0127;MusMusculus_pUnKB_2022_0127	>tr|E7EQB8|E7EQB8_HUMAN Isocitrate dehydrogenase [NAD] subunit, mitochondrial OS=Homo sapiens OX=9606 GN=IDH3G PE=1 SV=1;>sp|P51553|IDH3G_HUMAN Isocitrate dehydrogenase [NAD] subunit gamma, mitochondrial OS=Homo sapiens OX=9606 GN=IDH3G PE=1 SV=1;>sp|P70404|IDHG1_MOUSE Isocitrate dehydrogenase [NAD] subunit gamma 1, mitochondrial OS=Mus musculus OX=10090 GN=Idh3g PE=1 SV=1;>tr|Q3TGZ3|Q3TGZ3_MOUSE…	9	11
TRUE	Female / Male	Male	Female	40	O35643;Q10567;Q3TVN4;Q5SVG4;Q5SVG5;Q8CC13	163687	38977.9	2.07021	2.07021	2.79416e-06	O35643;Q10567;Q3TVN4;Q5SVG4;Q5SVG5;Q8CC13	AP1B1_MOUSE;AP1B1_HUMAN;Q3TVN4_MOUSE;Q5SVG4_MOUSE;Q5SVG5_MOUSE;Q8CC13_MOUSE	AP-1 complex subunit beta-1;AP-1 complex subunit beta-1;AP complex subunit beta;AP complex subunit beta;AP complex subunit beta;AP complex subunit beta	Ap1b1;AP1B1;Ap1b1;Ap1b1;Ap1b1;Ap1b1	3.69921e-07	39	0.398005	O35643;Q10567;Q3TVN4;Q5SVG4;Q5SVG5;Q8CC13	Mus musculus;Homo sapiens;Mus musculus;Mus musculus;Mus musculus;Mus musculus	6.3%;6.2%;6.3%;6.4%;6.4%;6.2%	103934.85;104636.66;103848.76;101898.5;101192.81;104997.9	intracellular protein transport,determination of left/right symmetry,heart development,vesicle-mediated transport;;;;;	protein binding,protein transporter activity,protein kinase binding;;;;;	Golgi apparatus,trans-Golgi network,cytosol,clathrin adaptor complex,clathrin-coated vesicle membrane,intracellular membrane-bounded organelle;;;;;	sp;sp;tr;tr;tr;tr	10090;9606;10090;10090;10090;10090	1;1;2;1;1;2	2;2;1;1;1;1	MusMusculus_pUnKB_2022_0127;human_uniprot_proteome;MusMusculus_pUnKB_2022_0127;MusMusculus_pUnKB_2022_0127;MusMusculus_pUnKB_2022_0127;MusMusculus_pUnKB_2022_0127	>sp|O35643|AP1B1_MOUSE AP-1 complex subunit beta-1 OS=Mus musculus OX=10090 GN=Ap1b1 PE=1 SV=2;>sp|Q10567|AP1B1_HUMAN AP-1 complex subunit beta-1 OS=Homo sapiens OX=9606 GN=AP1B1 PE=1 SV=2;>tr|Q3TVN4|Q3TVN4_MOUSE AP complex subunit beta OS=Mus musculus OX=10090 GN=Ap1b1 PE=2 SV=1;>tr|Q5SVG4|Q5SVG4_MOUSE AP complex subunit beta OS=Mus musculus OX=10090 GN=Ap1b1 PE=1 SV=1;>tr|Q5SVG5|Q5SVG5_MOUSE AP…	8	8
TRUE	Female / Male	Male	Female	25	Q9Z247	307089	46208.3	2.73243	2.73243	2.80014e-06	Q9Z247	FKBP9_MOUSE	Peptidyl-prolyl cis-trans isomerase FKBP9	Fkbp9	3.74312e-07	24	0.501312	Q9Z247	Mus musculus	0.082	62995.4	protein peptidyl-prolyl isomerization,protein folding,chaperone-mediated protein folding	peptidyl-prolyl cis-trans isomerase activity,calcium ion binding,FK506 binding	endoplasmic reticulum,endoplasmic reticulum lumen	sp	10090	1	1	MusMusculus_pUnKB_2022_0127	>sp|Q9Z247|FKBP9_MOUSE Peptidyl-prolyl cis-trans isomerase FKBP9 OS=Mus musculus OX=10090 GN=Fkbp9 PE=1 SV=1	4	5
TRUE	Female / Male	Male	Female	45	P46412	2756541	838631	1.71675	1.71675	2.80881e-06	P46412	GPX3_MOUSE	Glutathione peroxidase 3	Gpx3	3.79082e-07	44	0.237477	P46412	Mus musculus	0.31	25424.1	response to oxidative stress,hydrogen peroxide catabolic process,protein homotetramerization,oxidation-reduction process,cellular oxidant detoxification	glutathione peroxidase activity,selenium binding	extracellular space,extracellular exosome	sp	10090	1	2	MusMusculus_pUnKB_2022_0127	>sp|P46412|GPX3_MOUSE Glutathione peroxidase 3 OS=Mus musculus OX=10090 GN=Gpx3 PE=1 SV=2	6	9
TRUE	Female / Male	Male	Female	150	Q60597	415475	700597	-0.753822	0.753822	2.82821e-06	Q60597	ODO1_MOUSE	2-oxoglutarate dehydrogenase, mitochondrial	Ogdh	3.85334e-07	149	0.303004	Q60597	Mus musculus	0.286	116449	generation of precursor metabolites and energy,glycolytic process,tricarboxylic acid cycle,2-oxoglutarate metabolic process,succinyl-CoA metabolic process,NADH metabolic process,cerebellar cortex development,striatum development,hippocampus development,thalamus development,pyramidal neuron development,tangential migration from the subventricular zone to the olfactory bulb,olfactory bulb mitral ce…	oxoglutarate dehydrogenase (succinyl-transferring) activity,thiamine pyrophosphate binding,heat shock protein binding,oxoglutarate dehydrogenase (NAD+) activity,metal ion binding,chaperone binding	mitochondrion,mitochondrial matrix,mitochondrial membrane,oxoglutarate dehydrogenase complex,cytosol	sp	10090	1	3	MusMusculus_pUnKB_2022_0127	>sp|Q60597|ODO1_MOUSE 2-oxoglutarate dehydrogenase, mitochondrial OS=Mus musculus OX=10090 GN=Ogdh PE=1 SV=3	28	30
TRUE	Female / Male	Male	Female	30	E9QPU1;Q2I0J7;Q2I0J8;Q8CIZ8	66840.1	10276.7	2.70134	2.70134	2.9404e-06	E9QPU1;Q2I0J7;Q2I0J8;Q8CIZ8	E9QPU1_MOUSE;Q2I0J7_MOUSE;Q2I0J8_MOUSE;VWF_MOUSE	von Willebrand factor	Vwf	4.04399e-07	29	0.480496	E9QPU1;Q2I0J7;Q2I0J8;Q8CIZ8	Mus musculus	3.1%;3.1%;3.1%;3.1%	309156.41;309102.34;309143.47;309268.53	;;;liver development,placenta development,cell adhesion,blood coagulation,hemostasis,platelet activation,cell-substrate adhesion,protein homooligomerization	;;;protease binding,integrin binding,protein binding,collagen binding,immunoglobulin binding,identical protein binding,protein homodimerization activity,protein N-terminus binding,chaperone binding	;;;extracellular region,proteinaceous extracellular matrix,extracellular space,endoplasmic reticulum,external side of plasma membrane,extracellular matrix,Weibel-Palade body,extracellular exosome	tr;tr;tr;sp	10090	1;2;2;1	2;1;1;2	MusMusculus_pUnKB_2022_0127	>tr|E9QPU1|E9QPU1_MOUSE von Willebrand factor OS=Mus musculus OX=10090 GN=Vwf PE=1 SV=2;>tr|Q2I0J7|Q2I0J7_MOUSE von Willebrand factor OS=Mus musculus OX=10090 GN=Vwf PE=2 SV=1;>tr|Q2I0J8|Q2I0J8_MOUSE von Willebrand factor OS=Mus musculus OX=10090 GN=Vwf PE=2 SV=1;>sp|Q8CIZ8|VWF_MOUSE von Willebrand factor OS=Mus musculus OX=10090 GN=Vwf PE=1 SV=2	6	6
TRUE	Female / Male	Male	Female	35	Q8VDV0	569747	166399	1.77568	1.77568	2.94383e-06	Q8VDV0	ITGBL_MOUSE	Integrin beta-like protein 1	Itgbl1	4.08655e-07	34	0.265782	Q8VDV0	Mus musculus	0.192	53978.4	biological_process	molecular_function	extracellular space	sp	10090	2	2	MusMusculus_pUnKB_2022_0127	>sp|Q8VDV0|ITGBL_MOUSE Integrin beta-like protein 1 OS=Mus musculus OX=10090 GN=Itgbl1 PE=2 SV=2	6	7
TRUE	Female / Male	Male	Female	55	P70402;Q14AV0	31767.7	399547	-3.65273	3.65273	3.49019e-06	P70402;Q14AV0	MYBPH_MOUSE;Q14AV0_MOUSE	Myosin-binding protein H;Myosin binding protein H	Mybph	4.88986e-07	54	0.651596	P70402;Q14AV0	Mus musculus	5.6%;5.6%	52641.43;52714.58	striated muscle contraction,actin filament organization,cell adhesion,sarcomere organization,striated muscle myosin thick filament assembly;	structural constituent of muscle,actin filament binding,muscle alpha-actinin binding,structural molecule activity conferring elasticity;	muscle myosin complex,Z disc,M band,myosin filament;	sp;tr	10090	2	2;1	MusMusculus_pUnKB_2022_0127	>sp|P70402|MYBPH_MOUSE Myosin-binding protein H OS=Mus musculus OX=10090 GN=Mybph PE=2 SV=2;>tr|Q14AV0|Q14AV0_MOUSE Myosin binding protein H OS=Mus musculus OX=10090 GN=Mybph PE=2 SV=1	10	11
TRUE	Female / Male	Male	Female	45	P20801	108347	5.85237e+06	-5.75529	5.75529	4.4797e-06	P20801	TNNC2_MOUSE	Troponin C, skeletal muscle	Tnnc2	6.33376e-07	44	0.902893	P20801	Mus musculus	0.175	18110	skeletal muscle contraction,regulation of muscle contraction	calcium ion binding,calcium-dependent protein binding,actin filament binding,actin binding	troponin complex	sp	10090	1	2	MusMusculus_pUnKB_2022_0127	>sp|P20801|TNNC2_MOUSE Troponin C, skeletal muscle OS=Mus musculus OX=10090 GN=Tnnc2 PE=1 SV=2	6	9
TRUE	Female / Male	Male	Female	200	Q03265	6527219	7.24043e+06	-0.149606	0.149606	4.55616e-06	Q03265	ATPA_MOUSE	ATP synthase subunit alpha, mitochondrial	Atp5f1a	6.50044e-07	199	0.304679	Q03265	Mus musculus	0.383	59752.6	negative regulation of endothelial cell proliferation,lipid metabolic process,ATP biosynthetic process,ATP synthesis coupled proton transport,positive regulation of blood vessel endothelial cell migration,Requires Ontology	RNA binding,protein binding,ATP binding,MHC class I protein binding,angiostatin binding,proton-transporting ATP synthase activity, rotational mechanism,ATPase activity	mitochondrion,mitochondrial inner membrane,mitochondrial proton-transporting ATP synthase complex,plasma membrane,membrane,extracellular matrix,myelin sheath,proton-transporting ATP synthase complex,proton-transporting ATP synthase complex, catalytic core F(1),extracellular exosome,COP9 signalosome	sp	10090	1	1	MusMusculus_pUnKB_2022_0127	>sp|Q03265|ATPA_MOUSE ATP synthase subunit alpha, mitochondrial OS=Mus musculus OX=10090 GN=Atp5f1a PE=1 SV=1	28	40
TRUE	Female / Male	Male	Female	70	Q9CYD3	1.60159e+06	318541	2.32995	2.32995	4.86265e-06	Q9CYD3	CRTAP_MOUSE	Cartilage-associated protein	Crtap	7.00022e-07	69	0.358688	Q9CYD3	Mus musculus	0.242	46169.2	spermatogenesis,peptidyl-proline hydroxylation to 3-hydroxy-L-proline,protein stabilization,chaperone-mediated protein folding,negative regulation of post-translational protein modification	protein complex binding	proteinaceous extracellular matrix,extracellular space,endoplasmic reticulum,macromolecular complex	sp	10090	1	3	MusMusculus_pUnKB_2022_0127	>sp|Q9CYD3|CRTAP_MOUSE Cartilage-associated protein OS=Mus musculus OX=10090 GN=Crtap PE=1 SV=3	10	14
TRUE	Female / Male	Male	Female	30	B2RXY7;P48758	296670	90092.6	1.71938	1.71938	4.99281e-06	B2RXY7;P48758	B2RXY7_MOUSE;CBR1_MOUSE	Carbonyl reductase 1;Carbonyl reductase [NADPH] 1	Cbr1	7.38011e-07	29	0.334464	B2RXY7;P48758	Mus musculus	31%;31%	30641.19;30641.19	;drug metabolic process,vitamin K metabolic process,oxidation-reduction process	;carbonyl reductase (NADPH) activity,oxidoreductase activity, acting on NAD(P)H, quinone or similar compound as acceptor,15-hydroxyprostaglandin dehydrogenase (NADP+) activity,prostaglandin-E2 9-reductase activity	;cytoplasm,extracellular exosome,extracellular vesicle	tr;sp	10090	1	1;3	MusMusculus_pUnKB_2022_0127	>tr|B2RXY7|B2RXY7_MOUSE Carbonyl reductase 1 OS=Mus musculus OX=10090 GN=Cbr1 PE=1 SV=1;>sp|P48758|CBR1_MOUSE Carbonyl reductase [NADPH] 1 OS=Mus musculus OX=10090 GN=Cbr1 PE=1 SV=3	6	6
TRUE	Female / Male	Male	Female	45	P13535	2.63391e+06	24438232	-3.21386	3.21386	4.99281e-06	P13535	MYH8_HUMAN	Myosin-8	MYH8	7.35801e-07	44	0.817438	P13535	Homo sapiens	0.025	222763				sp	9606	1	3	human_uniprot_proteome	>sp|P13535|MYH8_HUMAN Myosin-8 OS=Homo sapiens OX=9606 GN=MYH8 PE=1 SV=3	6	9
TRUE	Female / Male	Male	Female	80	Q5FW85	140239	464431	-1.72758	1.72758	4.99281e-06	Q5FW85	ECM2_MOUSE	Extracellular matrix protein 2	Ecm2	7.26695e-07	79	0.658603	Q5FW85	Mus musculus	0.134	76675.8	positive regulation of cell-substrate adhesion,extracellular matrix organization,axonogenesis	collagen binding,heparin binding,collagen V binding	proteinaceous extracellular matrix,interstitial matrix,extracellular space	sp	10090	1	1	MusMusculus_pUnKB_2022_0127	>sp|Q5FW85|ECM2_MOUSE Extracellular matrix protein 2 OS=Mus musculus OX=10090 GN=Ecm2 PE=1 SV=1	13	16
TRUE	Female / Male	Male	Female	10	Q9DD06	26155.1	5786.18	2.17641	2.17641	5.06279e-06	Q9DD06	RARR2_MOUSE	Retinoic acid receptor responder protein 2	Rarres2	7.54863e-07	9	0.184298	Q9DD06	Mus musculus	0.13	18349.5	retinoid metabolic process,positive regulation of protein phosphorylation,chemotaxis,inflammatory response,positive regulation of macrophage chemotaxis,antifungal humoral response,innate immune response,positive regulation of fat cell differentiation,embryonic digestive tract development,defense response to Gram-negative bacterium,defense response to Gram-positive bacterium,brown fat cell differe…	receptor binding,protein binding	extracellular region,extracellular space,extracellular matrix,extracellular exosome	sp	10090	1	1	MusMusculus_pUnKB_2022_0127	>sp|Q9DD06|RARR2_MOUSE Retinoic acid receptor responder protein 2 OS=Mus musculus OX=10090 GN=Rarres2 PE=1 SV=1	2	2
TRUE	Female / Male	Male	Female	715	Q8VDD5	3.86613e+06	3.1638e+06	0.28923	0.28923	5.17193e-06	Q8VDD5	MYH9_MOUSE	Myosin-9	Myh9	7.77784e-07	714	0.155772	Q8VDD5	Mus musculus	0.436	226372	meiotic spindle organization,cell morphogenesis involved in differentiation,angiogenesis,in utero embryonic development,establishment of T cell polarity,membrane protein ectodomain proteolysis,phagocytosis, engulfment,cell adhesion,myoblast fusion,regulation of cell shape,protein transport,actin filament-based movement,platelet formation,monocyte differentiation,actomyosin structure organization,…	microfilament motor activity,RNA binding,actin binding,protein binding,calmodulin binding,ATP binding,ATPase activity,protein domain specific binding,actin-dependent ATPase activity,protein homodimerization activity,protein anchor,ADP binding,cadherin binding,actin filament binding	stress fiber,ruffle,uropod,nucleus,cytoplasm,actomyosin contractile ring,cytosol,plasma membrane,brush border,cell-cell adherens junction,cell cortex,actin cytoskeleton,membrane,myosin complex,myosin II complex,cortical cytoskeleton,extracellular matrix,cell leading edge,cleavage furrow,actomyosin,protein complex,extracellular exosome,myosin II filament,immunological synapse,spindle,focal adhesio…	sp	10090	1	4	MusMusculus_pUnKB_2022_0127	>sp|Q8VDD5|MYH9_MOUSE Myosin-9 OS=Mus musculus OX=10090 GN=Myh9 PE=1 SV=4	102	143
TRUE	Female / Male	Male	Female	50	J3QN31;P28650;Q3UBP0	53679.1	720292	-3.74615	3.74615	5.51634e-06	J3QN31;P28650;Q3UBP0	J3QN31_MOUSE;PURA1_MOUSE;Q3UBP0_MOUSE	Adenylosuccinate synthetase isozyme 1	Adssl1;Adss1;Adssl1	8.36668e-07	49	0.652402	J3QN31;P28650;Q3UBP0	Mus musculus	5.2%;5.5%;5.5%	52779.46;50254.44;50254.44	;purine nucleotide metabolic process,AMP biosynthetic process,aspartate metabolic process,glutamine metabolic process,response to muscle activity,cellular response to drug,response to starvation,'de novo' AMP biosynthetic process,IMP metabolic process,cellular response to electrical stimulus;	;GTPase activity,adenylosuccinate synthase activity,protein binding,GTP binding,protein homodimerization activity,metal ion binding,actin filament binding;	;cytoplasm,membrane;	tr;sp;tr	10090	1;1;2	1;2;1	MusMusculus_pUnKB_2022_0127	>tr|J3QN31|J3QN31_MOUSE Adenylosuccinate synthetase isozyme 1 OS=Mus musculus OX=10090 GN=Adssl1 PE=1 SV=1;>sp|P28650|PURA1_MOUSE Adenylosuccinate synthetase isozyme 1 OS=Mus musculus OX=10090 GN=Adss1 PE=1 SV=2;>tr|Q3UBP0|Q3UBP0_MOUSE Adenylosuccinate synthetase isozyme 1 OS=Mus musculus OX=10090 GN=Adssl1 PE=2 SV=1	7	10
TRUE	Female / Male	Male	Female	35	P26339	1657307	150396	3.462	3.462	5.60874e-06	P26339	CMGA_MOUSE	Chromogranin-A	Chga	8.57893e-07	34	0.521764	P26339	Mus musculus	0.11	51789.3	regulation of the force of heart contraction,mast cell chemotaxis,organelle organization,positive regulation of cAMP metabolic process,mast cell cytokine production,negative regulation of catecholamine secretion,mast cell degranulation,mast cell activation,defense response to Gram-negative bacterium,defense response to Gram-positive bacterium,positive regulation of cardiac muscle contraction,adre…	protein binding	extracellular space,secretory granule,transport vesicle membrane,chromaffin granule,mast cell granule,perinuclear region of cytoplasm	sp	10090	1	1	MusMusculus_pUnKB_2022_0127	>sp|P26339|CMGA_MOUSE Chromogranin-A OS=Mus musculus OX=10090 GN=Chga PE=1 SV=1	5	7
TRUE	Female / Male	Male	Female	55	Q3V1D3	56962.6	284365	-2.31965	2.31965	5.65284e-06	Q3V1D3	AMPD1_MOUSE	AMP deaminase 1	Ampd1	8.71903e-07	54	0.609132	Q3V1D3	Mus musculus	0.075	86105.3	response to organic substance,IMP salvage	AMP deaminase activity,myosin heavy chain binding,metal ion binding	cellular_component	sp	10090	1	2	MusMusculus_pUnKB_2022_0127	>sp|Q3V1D3|AMPD1_MOUSE AMP deaminase 1 OS=Mus musculus OX=10090 GN=Ampd1 PE=1 SV=2	10	11
TRUE	Female / Male	Male	Female	20	B9EIW1;G5E8J6;Q9QZV4	945406	63832	3.88858	3.88858	6.68189e-06	B9EIW1;G5E8J6;Q9QZV4	B9EIW1_MOUSE;G5E8J6_MOUSE;Q9QZV4_MOUSE	Hrc protein;Histidine-rich calcium-binding protein;Histidine-rich Ca2+ binding protein	Hrc	1.03921e-06	19	0.605849	B9EIW1;G5E8J6;Q9QZV4	Mus musculus	8.6%;8.4%;8.5%	83329.1;85171.63;83623.19	;regulation of heart rate,regulation of heart contraction,positive regulation of heart rate,regulation of cardiac muscle contraction by regulation of the release of sequestered calcium ion,regulation of peptidyl-serine phosphorylation,positive regulation of heart contraction,negative regulation of cytosolic calcium ion concentration,calcium ion homeostasis,regulation of ryanodine-sensitive calciu…	;calcium ion binding,ion channel binding,ATPase binding;	;Z disc,sarcoplasmic reticulum membrane;	tr	10090	2;1;2	1	MusMusculus_pUnKB_2022_0127	>tr|B9EIW1|B9EIW1_MOUSE Hrc protein OS=Mus musculus OX=10090 GN=Hrc PE=2 SV=1;>tr|G5E8J6|G5E8J6_MOUSE Histidine-rich calcium-binding protein OS=Mus musculus OX=10090 GN=Hrc PE=1 SV=1;>tr|Q9QZV4|Q9QZV4_MOUSE Histidine-rich Ca2+ binding protein OS=Mus musculus OX=10090 GN=Hrc PE=2 SV=1	4	4
TRUE	Female / Male	Male	Female	20	A0A1B0GSZ6;A0A3B3ISD1;B5A958;C1KBH7;E7EU09;J3QN85;P11362;P16092;Q61565;Q8CIM9	523837	53077.8	3.30294	3.30294	7.15335e-06	A0A1B0GSZ6;A0A3B3ISD1;B5A958;C1KBH7;E7EU09;J3QN85;P11362;P16092;Q61565;Q8CIM9	A0A1B0GSZ6_MOUSE;A0A3B3ISD1_HUMAN;B5A958_HUMAN;C1KBH7_HUMAN;E7EU09_HUMAN;J3QN85_MOUSE;FGFR1_HUMAN;FGFR1_MOUSE;Q61565_MOUSE;Q8CIM9_MOUSE	Fibroblast growth factor receptor 1 (Fragment);Fibroblast growth factor receptor;Fibroblast growth factor receptor 1;Fibroblast growth factor receptor 1;Fibroblast growth factor receptor;Fibroblast growth factor receptor;Fibroblast growth factor receptor 1;Fibroblast growth factor receptor 1;FGF receptor-like molecule (Fragment);Fibroblast growth factor receptor	Fgfr1;FGFR1;FGFR1;FGFR1;FGFR1;Fgfr1;FGFR1;Fgfr1;Fgfr1;Fgfr1	1.12173e-06	19	0.418862	A0A1B0GSZ6;A0A3B3ISD1;B5A958;C1KBH7;E7EU09;J3QN85;P11362;P16092;Q61565;Q8CIM9	Mus musculus;Homo sapiens;Homo sapiens;Homo sapiens;Homo sapiens;Mus musculus;Homo sapiens;Mus musculus;Mus musculus;Mus musculus	13.3%;4.9%;17.5%;10.9%;5.5%;4.8%;4.9%;4.9%;11.1%;4.9%	NaN;91380.12;25763.24;40728.72;82042.85;92981.07;91867.74;91980.95;39985.01;91668.58	;;;;;;;negative regulation of transcription from RNA polymerase II promoter,angiogenesis,ureteric bud development,in utero embryonic development,organ induction,positive regulation of mesenchymal cell proliferation,chondrocyte differentiation,vacuolar phosphate transport,brain development,salivary gland morphogenesis,sensory perception of sound,positive regulation of cell proliferation,fibroblast…	;;;;;;;protein tyrosine kinase activity,fibroblast growth factor-activated receptor activity,protein binding,ATP binding,heparin binding,fibroblast growth factor binding,identical protein binding,protein homodimerization activity,Requires Ontology;;	;;;;;;;nucleolus,cytosol,plasma membrane,integral component of membrane,cytoplasmic vesicle,receptor complex;;	tr;tr;tr;tr;tr;tr;sp;sp;tr;tr	10090;9606;9606;9606;9606;10090;9606;10090;10090;10090	1;1;1;1;1;1;1;1;2;2	1;1;1;1;1;1;3;2;1;1	MusMusculus_pUnKB_2022_0127;human_uniprot_proteome;human_uniprot_proteome;human_uniprot_proteome;human_uniprot_proteome;MusMusculus_pUnKB_2022_0127;human_uniprot_proteome;MusMusculus_pUnKB_2022_0127;MusMusculus_pUnKB_2022_0127;MusMusculus_pUnKB_2022_0127	>tr|A0A1B0GSZ6|A0A1B0GSZ6_MOUSE Fibroblast growth factor receptor 1 (Fragment) OS=Mus musculus OX=10090 GN=Fgfr1 PE=1 SV=1;>tr|A0A3B3ISD1|A0A3B3ISD1_HUMAN Fibroblast growth factor receptor OS=Homo sapiens OX=9606 GN=FGFR1 PE=1 SV=1;>tr|B5A958|B5A958_HUMAN Fibroblast growth factor receptor 1 OS=Homo sapiens OX=9606 GN=FGFR1 PE=1 SV=1;>tr|C1KBH7|C1KBH7_HUMAN Fibroblast growth factor receptor 1 OS=H…	4	4
TRUE	Female / Male	Male	Female	65	Q3U962	6007186	1.59608e+06	1.91216	1.91216	7.55393e-06	Q3U962	CO5A2_MOUSE	Collagen alpha-2(V) chain	Col5a2	1.19426e-06	64	0.322044	Q3U962	Mus musculus	0.104	145018	skeletal system development,ossification,collagen fibril organization,skin development,eye morphogenesis,cellular response to amino acid stimulus,negative regulation of endodermal cell differentiation	extracellular matrix structural constituent,SMAD binding,metal ion binding	collagen trimer,collagen type V trimer,extracellular space,extracellular matrix	sp	10090	1	1	MusMusculus_pUnKB_2022_0127	>sp|Q3U962|CO5A2_MOUSE Collagen alpha-2(V) chain OS=Mus musculus OX=10090 GN=Col5a2 PE=1 SV=1	9	14
TRUE	Female / Male	Male	Female	40	F8WIP8;P10923;Q3TND2;Q547B5	12605492	1.8473e+06	2.77056	2.77056	8.3474e-06	F8WIP8;P10923;Q3TND2;Q547B5	F8WIP8_MOUSE;OSTP_MOUSE;Q3TND2_MOUSE;Q547B5_MOUSE	Osteopontin;Osteopontin;Uncharacterized protein;Osteopontin	Spp1	1.33043e-06	39	0.454817	F8WIP8;P10923;Q3TND2;Q547B5	Mus musculus	33.9%;34%;34%;34%	32587.66;32459.49;32475.55;32459.49	;osteoblast differentiation,androgen catabolic process,cell adhesion,regulation of receptor activity,positive regulation of cell-substrate adhesion,neutrophil chemotaxis,biomineral tissue development,response to vitamin D,negative regulation of apoptotic process,positive regulation of bone resorption,positive regulation of transcription, DNA-templated,cellular response to testosterone stimulus,ce…	;cytokine activity,extracellular matrix binding;;	;extracellular region,extracellular space,cytoplasm,Golgi apparatus,apical part of cell,extracellular exosome;;	tr;sp;tr;tr	10090	1;1;2;1	1	MusMusculus_pUnKB_2022_0127	>tr|F8WIP8|F8WIP8_MOUSE Osteopontin OS=Mus musculus OX=10090 GN=Spp1 PE=1 SV=1;>sp|P10923|OSTP_MOUSE Osteopontin OS=Mus musculus OX=10090 GN=Spp1 PE=1 SV=1;>tr|Q3TND2|Q3TND2_MOUSE Uncharacterized protein OS=Mus musculus OX=10090 GN=Spp1 PE=2 SV=1;>tr|Q547B5|Q547B5_MOUSE Osteopontin OS=Mus musculus OX=10090 GN=Spp1 PE=1 SV=1	7	8
TRUE	Female / Male	Male	Female	35	O55070	271052	47420.7	2.51498	2.51498	8.89766e-06	O55070	DNSL3_MOUSE	Deoxyribonuclease gamma	Dnase1l3	1.43179e-06	34	0.495706	O55070	Mus musculus	0.229	35759.9	apoptotic DNA fragmentation,programmed cell death involved in cell development	DNA binding,endonuclease activity,endodeoxyribonuclease activity	extracellular region,nucleus,endoplasmic reticulum	sp	10090	1	1	MusMusculus_pUnKB_2022_0127	>sp|O55070|DNSL3_MOUSE Deoxyribonuclease gamma OS=Mus musculus OX=10090 GN=Dnase1l3 PE=1 SV=1	6	7
TRUE	Female / Male	Male	Female	25	Q8BP16;Q8CCK0;Q9P0M6	834401	206561	2.01417	2.01417	8.89766e-06	Q8BP16;Q8CCK0;Q9P0M6	Q8BP16_MOUSE;H2AW_MOUSE;H2AW_HUMAN	Core histone macro-H2A;Core histone macro-H2A.2;Core histone macro-H2A.2	Macroh2a2;Macroh2a2;MACROH2A2	1.44101e-06	24	0.32244	Q8BP16;Q8CCK0;Q9P0M6	Mus musculus;Mus musculus;Homo sapiens	21.1%;20.2%;20.2%	NaN;40092.24;40058.23	;negative regulation of transcription from RNA polymerase II promoter,nucleosome assembly,chromatin silencing,brain development,dosage compensation,chromatin modification,positive regulation of keratinocyte differentiation,negative regulation of gene expression, epigenetic,establishment of protein localization to chromatin,negative regulation of transcription of nuclear large rRNA transcript from…	;RNA polymerase II regulatory region sequence-specific DNA binding,DNA binding,chromatin DNA binding,transcription regulatory region DNA binding,protein heterodimerization activity;	;nuclear chromosome, telomeric region,nucleosome,nuclear chromatin,Barr body,nucleoplasm,extracellular exosome,ESC/E(Z) complex;	tr;sp;sp	10090;10090;9606	2;1;1	1;3;3	MusMusculus_pUnKB_2022_0127;MusMusculus_pUnKB_2022_0127;human_uniprot_proteome	>tr|Q8BP16|Q8BP16_MOUSE Core histone macro-H2A OS=Mus musculus OX=10090 GN=Macroh2a2 PE=2 SV=1;>sp|Q8CCK0|H2AW_MOUSE Core histone macro-H2A.2 OS=Mus musculus OX=10090 GN=Macroh2a2 PE=1 SV=3;>sp|Q9P0M6|H2AW_HUMAN Core histone macro-H2A.2 OS=Homo sapiens OX=9606 GN=MACROH2A2 PE=1 SV=3	5	5
TRUE	Female / Male	Male	Female	80	E9Q580;E9QNH6;P46735;Q7TQD7	449418	86841.6	2.3716	2.3716	9.07395e-06	E9Q580;E9QNH6;P46735;Q7TQD7	E9Q580_MOUSE;E9QNH6_MOUSE;MYO1B_MOUSE;Q7TQD7_MOUSE	Unconventional myosin-Ib;Unconventional myosin-Ib;Unconventional myosin-Ib;Myo1b protein	Myo1b	1.48122e-06	79	0.353989	E9Q580;E9QNH6;P46735;Q7TQD7	Mus musculus	15.9%;16%;15.5%;15.1%	125702.49;125033.69;128563.92;132054	;;post-Golgi vesicle-mediated transport,actin filament organization,actin filament-based movement,actin filament bundle assembly;	;;microfilament motor activity,calmodulin binding,ATP binding,phosphatidylinositol-4,5-bisphosphate binding,phosphatidylinositol-3,4,5-trisphosphate binding,cadherin binding,actin filament binding;	;;cytoplasm,early endosome,actin filament,plasma membrane,brush border,endosome membrane,myosin complex,filopodium,perinuclear region of cytoplasm,extracellular exosome,cell periphery,trans-Golgi network membrane;	tr;tr;sp;tr	10090	1	1;1;3;1	MusMusculus_pUnKB_2022_0127	>tr|E9Q580|E9Q580_MOUSE Unconventional myosin-Ib OS=Mus musculus OX=10090 GN=Myo1b PE=1 SV=1;>tr|E9QNH6|E9QNH6_MOUSE Unconventional myosin-Ib OS=Mus musculus OX=10090 GN=Myo1b PE=1 SV=1;>sp|P46735|MYO1B_MOUSE Unconventional myosin-Ib OS=Mus musculus OX=10090 GN=Myo1b PE=1 SV=3;>tr|Q7TQD7|Q7TQD7_MOUSE Myo1b protein OS=Mus musculus OX=10090 GN=Myo1b PE=1 SV=1	16	16
TRUE	Female / Male	Male	Female	50	A0A0A0MTS7;Q8WZ42	287825	1.42246e+06	-2.30512	2.30512	9.18462e-06	A0A0A0MTS7;Q8WZ42	A0A0A0MTS7_HUMAN;TITIN_HUMAN	Titin	TTN	1.51109e-06	49	0.578139	A0A0A0MTS7;Q8WZ42	Homo sapiens	0.1%;0.1%	3994654.83;3816030.05	;	;	;	tr;sp	9606	1	1;4	human_uniprot_proteome	>tr|A0A0A0MTS7|A0A0A0MTS7_HUMAN Titin OS=Homo sapiens OX=9606 GN=TTN PE=1 SV=1;>sp|Q8WZ42|TITIN_HUMAN Titin OS=Homo sapiens OX=9606 GN=TTN PE=1 SV=4	8	10
TRUE	Female / Male	Male	Female	220	F8WID5	5.47302e+06	7.9658e+06	-0.541482	0.541482	9.38137e-06	F8WID5	F8WID5_MOUSE	Tropomyosin alpha-1 chain	Tpm1	1.56758e-06	219	0.292494	F8WID5	Mus musculus	0.402	37412.8				tr	10090	1	1	MusMusculus_pUnKB_2022_0127	>tr|F8WID5|F8WID5_MOUSE Tropomyosin alpha-1 chain OS=Mus musculus OX=10090 GN=Tpm1 PE=1 SV=1	29	44
TRUE	Female / Male	Male	Female	45	Q61810;Q6KAT1	311234	112355	1.46994	1.46994	9.38137e-06	Q61810;Q6KAT1	LTBP3_MOUSE;Q6KAT1_MOUSE	Latent-transforming growth factor beta-binding protein 3;MFLJ00070 protein (Fragment)	Ltbp3;mFLJ00070	1.56442e-06	44	0.369759	Q61810;Q6KAT1	Mus musculus	9.5%;10.2%	134362.85;125791.85	skeletal system development,transforming growth factor beta receptor signaling pathway,negative regulation of bone mineralization,negative regulation of chondrocyte differentiation,transforming growth factor beta activation,positive regulation of bone resorption,bone remodeling,bone morphogenesis,lung saccule development,positive regulation of mesenchymal stem cell proliferation,positive regulati…	calcium ion binding,transforming growth factor beta binding;	extracellular region,proteinaceous extracellular matrix,extracellular matrix,extracellular exosome;	sp;tr	10090	1;4	4;1	MusMusculus_pUnKB_2022_0127	>sp|Q61810|LTBP3_MOUSE Latent-transforming growth factor beta-binding protein 3 OS=Mus musculus OX=10090 GN=Ltbp3 PE=1 SV=4;>tr|Q6KAT1|Q6KAT1_MOUSE MFLJ00070 protein (Fragment) OS=Mus musculus OX=10090 GN=mFLJ00070 PE=4 SV=1	8	9
TRUE	Female / Male	Male	Female	430	A0A087WSN6;B9EHT6	10597368	3.00042e+06	1.82047	1.82047	9.63988e-06	A0A087WSN6;B9EHT6	A0A087WSN6_MOUSE;B9EHT6_MOUSE	Fibronectin	Fn1	1.62317e-06	429	0.186252	A0A087WSN6;B9EHT6	Mus musculus	37%;37.4%	253011.52;250297.45	;	;	;	tr	10090	1	1	MusMusculus_pUnKB_2022_0127	>tr|A0A087WSN6|A0A087WSN6_MOUSE Fibronectin OS=Mus musculus OX=10090 GN=Fn1 PE=1 SV=1;>tr|B9EHT6|B9EHT6_MOUSE Fibronectin OS=Mus musculus OX=10090 GN=Fn1 PE=1 SV=1	66	86
TRUE	Female / Male	Male	Female	15	B9EJX9;Q8VE00;Q91VF4;Q9QYY7	23644.6	292.446	6.3372	6.3372	9.66782e-06	B9EJX9;Q8VE00;Q91VF4;Q9QYY7	B9EJX9_MOUSE;Q8VE00_MOUSE;Q91VF4_MOUSE;ESM1_MOUSE	Endothelial cell-specific molecule 1;Esm1 protein;ESM-1 protein;Endothelial cell-specific molecule 1	Esm1;Esm1;ESM-1;Esm1	1.6403e-06	14	1.10075	B9EJX9;Q8VE00;Q91VF4;Q9QYY7	Mus musculus	26.6%;26.6%;26.6%;26.6%	20042.73;20066.84;20012.7;20042.73	;;;angiogenesis,regulation of cell growth,sprouting angiogenesis,positive regulation of cell proliferation,positive regulation of hepatocyte growth factor receptor signaling pathway	;;;hepatocyte growth factor receptor binding,integrin binding,insulin-like growth factor binding	;;;cellular_component,extracellular region	tr;tr;tr;sp	10090	2;2;4;2	1	MusMusculus_pUnKB_2022_0127	>tr|B9EJX9|B9EJX9_MOUSE Endothelial cell-specific molecule 1 OS=Mus musculus OX=10090 GN=Esm1 PE=2 SV=1;>tr|Q8VE00|Q8VE00_MOUSE Esm1 protein OS=Mus musculus OX=10090 GN=Esm1 PE=2 SV=1;>tr|Q91VF4|Q91VF4_MOUSE ESM-1 protein OS=Mus musculus OX=10090 GN=ESM-1 PE=4 SV=1;>sp|Q9QYY7|ESM1_MOUSE Endothelial cell-specific molecule 1 OS=Mus musculus OX=10090 GN=Esm1 PE=2 SV=1	3	3
TRUE	Female / Male	Male	Female	90	P50544	226421	418587	-0.886518	0.886518	9.96134e-06	P50544	ACADV_MOUSE	Very long-chain specific acyl-CoA dehydrogenase, mitochondrial	Acadvl	1.7029e-06	89	0.392196	P50544	Mus musculus	0.227	70875.5	temperature homeostasis,fatty acid catabolic process,response to cold,epithelial cell differentiation,fatty acid beta-oxidation using acyl-CoA dehydrogenase,negative regulation of fatty acid biosynthetic process,negative regulation of fatty acid oxidation,regulation of cholesterol metabolic process	long-chain-acyl-CoA dehydrogenase activity,flavin adenine dinucleotide binding	nucleus,nucleolus,mitochondrion,mitochondrial inner membrane,cytosol,mitochondrial membrane,mitochondrial nucleoid	sp	10090	1	3	MusMusculus_pUnKB_2022_0127	>sp|P50544|ACADV_MOUSE Very long-chain specific acyl-CoA dehydrogenase, mitochondrial OS=Mus musculus OX=10090 GN=Acadvl PE=1 SV=3	17	18
TRUE	Female / Male	Male	Female	35	P48444;Q5XJY5	332426	131488	1.33809	1.33809	1.06885e-05	P48444;Q5XJY5	COPD_HUMAN;COPD_MOUSE	Coatomer subunit delta	ARCN1;Arcn1	1.84095e-06	34	0.229215	P48444;Q5XJY5	Homo sapiens;Mus musculus	14.1%;14.1%	57210.37;57229.4	;retrograde vesicle-mediated transport, Golgi to ER,adult locomotory behavior,protein transport,cerebellar Purkinje cell layer maturation,pigmentation,Golgi vesicle transport	;RNA binding	;Golgi membrane,endoplasmic reticulum,Golgi apparatus,membrane,COPI vesicle coat,COPI-coated vesicle	sp	9606;10090	1	1;2	human_uniprot_proteome;MusMusculus_pUnKB_2022_0127	>sp|P48444|COPD_HUMAN Coatomer subunit delta OS=Homo sapiens OX=9606 GN=ARCN1 PE=1 SV=1;>sp|Q5XJY5|COPD_MOUSE Coatomer subunit delta OS=Mus musculus OX=10090 GN=Arcn1 PE=1 SV=2	7	7
TRUE	Female / Male	Male	Female	45	A0A0R3P9C8;Q9DC69	21604.4	174834	-3.01658	3.01658	1.0721e-05	A0A0R3P9C8;Q9DC69	A0A0R3P9C8_MOUSE;NDUA9_MOUSE	NADH dehydrogenase [ubiquinone] 1 alpha subcomplex subunit 9, mitochondrial;NADH dehydrogenase [ubiquinone] 1 alpha subcomplex subunit 9, mitochondrial	Ndufa9	1.86033e-06	44	0.639227	A0A0R3P9C8;Q9DC69	Mus musculus	2.7%;2.7%	42121.67;42525.19	;response to glucose,mitochondrial respiratory chain complex I assembly,oxidation-reduction process,ubiquinone-6 biosynthetic process	;NADH dehydrogenase activity,protein complex binding	;nucleus,nucleoplasm,mitochondrion,mitochondrial inner membrane,mitochondrial respiratory chain complex I,mitochondrial matrix,mitochondrial membrane	tr;sp	10090	1	1;2	MusMusculus_pUnKB_2022_0127	>tr|A0A0R3P9C8|A0A0R3P9C8_MOUSE NADH dehydrogenase [ubiquinone] 1 alpha subcomplex subunit 9, mitochondrial OS=Mus musculus OX=10090 GN=Ndufa9 PE=1 SV=1;>sp|Q9DC69|NDUA9_MOUSE NADH dehydrogenase [ubiquinone] 1 alpha subcomplex subunit 9, mitochondrial OS=Mus musculus OX=10090 GN=Ndufa9 PE=1 SV=2	8	9
TRUE	Female / Male	Male	Female	10	A0A0G2JDV8;Q15417;Q9DAW9	182221	41162.4	2.14629	2.14629	1.0912e-05	A0A0G2JDV8;Q15417;Q9DAW9	A0A0G2JDV8_MOUSE;CNN3_HUMAN;CNN3_MOUSE	Calponin;Calponin-3;Calponin-3	Cnn3;CNN3;Cnn3	1.9075e-06	9	0.187177	A0A0G2JDV8;Q15417;Q9DAW9	Mus musculus;Homo sapiens;Mus musculus	7%;6.1%;6.1%	31394.94;36413.7;36428.69	;;epithelial cell differentiation,actomyosin structure organization,negative regulation of ATPase activity,cell-cell adhesion	;;actin binding,protein binding,calmodulin binding,microtubule binding,cadherin binding involved in cell-cell adhesion	;;cytosol,cell-cell adherens junction,focal adhesion,postsynaptic density,actin cytoskeleton,neuronal cell body,dendritic spine	tr;sp;sp	10090;9606;10090	1	1	MusMusculus_pUnKB_2022_0127;human_uniprot_proteome;MusMusculus_pUnKB_2022_0127	>tr|A0A0G2JDV8|A0A0G2JDV8_MOUSE Calponin OS=Mus musculus OX=10090 GN=Cnn3 PE=1 SV=1;>sp|Q15417|CNN3_HUMAN Calponin-3 OS=Homo sapiens OX=9606 GN=CNN3 PE=1 SV=1;>sp|Q9DAW9|CNN3_MOUSE Calponin-3 OS=Mus musculus OX=10090 GN=Cnn3 PE=1 SV=1	2	2
TRUE	Female / Male	Male	Female	25	Q3U4F0;Q91V61	264713	83224.9	1.66934	1.66934	1.11308e-05	Q3U4F0;Q91V61	Q3U4F0_MOUSE;SFXN3_MOUSE	Sideroflexin-3	Sfxn3	1.96006e-06	24	0.275828	Q3U4F0;Q91V61	Mus musculus	20.3%;17.8%	30951.66;35406.17	;biological_process,ion transmembrane transport,iron ion homeostasis	;molecular_function,ion transmembrane transporter activity	;mitochondrion,integral component of membrane,mitochondrial membrane	tr;sp	10090	1	1	MusMusculus_pUnKB_2022_0127	>tr|Q3U4F0|Q3U4F0_MOUSE Sideroflexin-3 OS=Mus musculus OX=10090 GN=Sfxn3 PE=1 SV=1;>sp|Q91V61|SFXN3_MOUSE Sideroflexin-3 OS=Mus musculus OX=10090 GN=Sfxn3 PE=1 SV=1	5	5
TRUE	Female / Male	Male	Female	70	Q8K4L6	3030717	887550	1.77176	1.77176	1.13582e-05	Q8K4L6	MEPE_MOUSE	Matrix extracellular phosphoglycoprotein	Mepe	2.0147e-06	69	0.267261	Q8K4L6	Mus musculus	0.277	46872.4	skeletal system development,negative regulation of bone mineralization,regulation of bone remodeling	extracellular matrix structural constituent,extracellular matrix protein binding	proteinaceous extracellular matrix	sp	10090	1	1	MusMusculus_pUnKB_2022_0127	>sp|Q8K4L6|MEPE_MOUSE Matrix extracellular phosphoglycoprotein OS=Mus musculus OX=10090 GN=Mepe PE=1 SV=1	9	14
TRUE	Female / Male	Male	Female	165	P28654;Q3UKR1	22582838	24615870	-0.124362	0.124362	1.16341e-05	P28654;Q3UKR1	PGS2_MOUSE;Q3UKR1_MOUSE	Decorin	Dcn	2.07859e-06	164	0.351519	P28654;Q3UKR1	Mus musculus	36.4%;36.4%	39808.98;39808.98	kidney development,placenta development,negative regulation of protein kinase activity,skeletal muscle tissue development,aging,response to mechanical stimulus,positive regulation of autophagy,negative regulation of endothelial cell migration,positive regulation of phosphatidylinositol 3-kinase signaling,positive regulation of macroautophagy,negative regulation of angiogenesis,cytokine-mediated s…	RNA binding,protein kinase inhibitor activity,collagen binding,glycosaminoglycan binding,protein N-terminus binding,extracellular matrix binding;	proteinaceous extracellular matrix,collagen type VI trimer,extracellular space,cytoplasm,extracellular matrix;	sp;tr	10090	1	1	MusMusculus_pUnKB_2022_0127	>sp|P28654|PGS2_MOUSE Decorin OS=Mus musculus OX=10090 GN=Dcn PE=1 SV=1;>tr|Q3UKR1|Q3UKR1_MOUSE Decorin OS=Mus musculus OX=10090 GN=Dcn PE=1 SV=1	24	33
TRUE	Female / Male	Male	Female	35	P48668	609765	66919.9	3.18775	3.18775	1.16885e-05	P48668	K2C6C_HUMAN	Keratin, type II cytoskeletal 6C	KRT6C	2.10334e-06	34	0.618593	P48668	Homo sapiens	0.124	60024.9				sp	9606	1	3	human_uniprot_proteome	>sp|P48668|K2C6C_HUMAN Keratin, type II cytoskeletal 6C OS=Homo sapiens OX=9606 GN=KRT6C PE=1 SV=3	7	7
TRUE	Female / Male	Male	Female	45	Q3KQQ1;Q3UVN5;Q9CZ44	384752	174679	1.13922	1.13922	1.22207e-05	Q3KQQ1;Q3UVN5;Q9CZ44	Q3KQQ1_MOUSE;Q3UVN5_MOUSE;NSF1C_MOUSE	NSFL1 cofactor p47 (Fragment);NSFL1 cofactor p47;NSFL1 cofactor p47	Nsfl1c	2.21481e-06	44	0.228164	Q3KQQ1;Q3UVN5;Q9CZ44	Mus musculus	24.1%;23.9%;24.1%	40594.78;40953.24;40709.98	;;autophagosome assembly,Golgi organization,nuclear envelope reassembly,proteasome-mediated ubiquitin-dependent protein catabolic process,regulation of catalytic activity,membrane fusion	;;protein binding,phospholipid binding,protein phosphatase regulator activity,ubiquitin binding,ATPase binding	;;nucleus,nucleoplasm,chromosome,Golgi stack,cytosol,plasma membrane,intermediate filament cytoskeleton,VCP-NSFL1C complex	tr;tr;sp	10090	2;2;1	1	MusMusculus_pUnKB_2022_0127	>tr|Q3KQQ1|Q3KQQ1_MOUSE NSFL1 cofactor p47 (Fragment) OS=Mus musculus OX=10090 GN=Nsfl1c PE=2 SV=1;>tr|Q3UVN5|Q3UVN5_MOUSE NSFL1 cofactor p47 OS=Mus musculus OX=10090 GN=Nsfl1c PE=2 SV=1;>sp|Q9CZ44|NSF1C_MOUSE NSFL1 cofactor p47 OS=Mus musculus OX=10090 GN=Nsfl1c PE=1 SV=1	8	9
TRUE	Female / Male	Male	Female	25	P12883	339383	6171968	-4.18474	4.18474	1.24611e-05	P12883	MYH7_HUMAN	Myosin-7	MYH7	2.2744e-06	24	0.768071	P12883	Homo sapiens	0.01	223097				sp	9606	1	5	human_uniprot_proteome	>sp|P12883|MYH7_HUMAN Myosin-7 OS=Homo sapiens OX=9606 GN=MYH7 PE=1 SV=5	3	5
TRUE	Female / Male	Male	Female	30	Q921H8	175555	44666.5	1.97466	1.97466	1.25557e-05	Q921H8	THIKA_MOUSE	3-ketoacyl-CoA thiolase A, peroxisomal	Acaa1a	2.3078e-06	29	0.389377	Q921H8	Mus musculus	0.205	43953.3	very long-chain fatty acid metabolic process,fatty acid metabolic process,fatty acid beta-oxidation,bile acid metabolic process	acetyl-CoA C-acetyltransferase activity,acetate CoA-transferase activity,palmitoyl-CoA oxidase activity	mitochondrion,peroxisome,membrane,intracellular membrane-bounded organelle	sp	10090	1	1	MusMusculus_pUnKB_2022_0127	>sp|Q921H8|THIKA_MOUSE 3-ketoacyl-CoA thiolase A, peroxisomal OS=Mus musculus OX=10090 GN=Acaa1a PE=1 SV=1	5	6
TRUE	Female / Male	Male	Female	10	P12032;Q6GXA9	94809.2	28114.6	1.75371	1.75371	1.30184e-05	P12032;Q6GXA9	TIMP1_MOUSE;Q6GXA9_MOUSE	Metalloproteinase inhibitor 1;Metalloproteinase inhibitor 1 (Fragment)	Timp1	2.40957e-06	9	0.165735	P12032;Q6GXA9	Mus musculus	14.1%;29%	22628.31;11294.92	cell activation,aging,positive regulation of cell proliferation,response to hormone,regulation of receptor activity,negative regulation of endopeptidase activity,response to cytokine,wound healing,negative regulation of apoptotic process,negative regulation of catalytic activity,response to peptide hormone,negative regulation of membrane protein ectodomain proteolysis,cartilage development,negati…	protease binding,cytokine activity,growth factor activity,metalloendopeptidase inhibitor activity,zinc ion binding;	proteinaceous extracellular matrix,basement membrane,extracellular space,extracellular exosome;	sp;tr	10090	1;2	2;1	MusMusculus_pUnKB_2022_0127	>sp|P12032|TIMP1_MOUSE Metalloproteinase inhibitor 1 OS=Mus musculus OX=10090 GN=Timp1 PE=1 SV=2;>tr|Q6GXA9|Q6GXA9_MOUSE Metalloproteinase inhibitor 1 (Fragment) OS=Mus musculus OX=10090 GN=Timp1 PE=2 SV=1	2	2
TRUE	Female / Male	Male	Female	45	Q99PT1	1.74319e+06	272703	2.67633	2.67633	1.34857e-05	Q99PT1	GDIR1_MOUSE	Rho GDP-dissociation inhibitor 1	Arhgdia	2.5134e-06	44	0.381238	Q99PT1	Mus musculus	0.456	23407.4	Rho protein signal transduction,regulation of cell shape,negative regulation of cell migration,regulation of protein localization,regulation of Rho protein signal transduction,positive regulation of GTPase activity,cellular response to mechanical stimulus,cellular response to organic cyclic compound,cellular response to redox state,semaphorin-plexin signaling pathway,regulation of actin cytoskele…	Rho GDP-dissociation inhibitor activity,GTPase activator activity,fatty acid binding,protein binding,Rho GTPase binding,protein kinase binding,Hsp90 protein binding	immunological synapse,nucleus,cytosol,membrane,extracellular exosome	sp	10090	1	3	MusMusculus_pUnKB_2022_0127	>sp|Q99PT1|GDIR1_MOUSE Rho GDP-dissociation inhibitor 1 OS=Mus musculus OX=10090 GN=Arhgdia PE=1 SV=3	6	9
TRUE	Female / Male	Male	Female	75	Q8BFR5	107700	326993	-1.60224	1.60224	1.44455e-05	Q8BFR5	EFTU_MOUSE	Elongation factor Tu, mitochondrial	Tufm	2.71085e-06	74	0.614656	Q8BFR5	Mus musculus	0.237	49508.3	translational elongation,response to ethanol	RNA binding,translation elongation factor activity,GTPase activity,GTP binding	mitochondrion,mitochondrial inner membrane,membrane,mitochondrial nucleoid,myelin sheath,extracellular exosome	sp	10090	1	1	MusMusculus_pUnKB_2022_0127	>sp|Q8BFR5|EFTU_MOUSE Elongation factor Tu, mitochondrial OS=Mus musculus OX=10090 GN=Tufm PE=1 SV=1	12	15
TRUE	Female / Male	Male	Female	15	E9PCY5;Q02880;Q64511	136338	26811.4	2.34627	2.34627	1.5913e-05	E9PCY5;Q02880;Q64511	E9PCY5_HUMAN;TOP2B_HUMAN;TOP2B_MOUSE	DNA topoisomerase 2 (Fragment);DNA topoisomerase 2-beta;DNA topoisomerase 2-beta	TOP2B;TOP2B;Top2b	3.0067e-06	14	0.314347	E9PCY5;Q02880;Q64511	Homo sapiens;Homo sapiens;Mus musculus	3%;2.2%;2.2%	130480.61;183267.17;181908.85	;;resolution of meiotic recombination intermediates,sister chromatid segregation,neuron migration,DNA topological change,axonogenesis,forebrain development,mitotic DNA integrity checkpoint	;;DNA binding,chromatin binding,DNA topoisomerase activity,DNA topoisomerase type II (ATP-hydrolyzing) activity,protein kinase C binding,protein binding,ATP binding,protein C-terminus binding,enzyme binding,histone deacetylase binding,ribonucleoprotein complex binding,metal ion binding,protein heterodimerization activity	;;nucleus,nucleoplasm,nucleolus,cytosol,intracellular ribonucleoprotein complex,chromosome,heterochromatin	tr;sp;sp	9606;9606;10090	1	1;3;2	human_uniprot_proteome;human_uniprot_proteome;MusMusculus_pUnKB_2022_0127	>tr|E9PCY5|E9PCY5_HUMAN DNA topoisomerase 2 (Fragment) OS=Homo sapiens OX=9606 GN=TOP2B PE=1 SV=1;>sp|Q02880|TOP2B_HUMAN DNA topoisomerase 2-beta OS=Homo sapiens OX=9606 GN=TOP2B PE=1 SV=3;>sp|Q64511|TOP2B_MOUSE DNA topoisomerase 2-beta OS=Mus musculus OX=10090 GN=Top2b PE=1 SV=2	3	3
TRUE	Female / Male	Male	Female	45	P04247;Q3UVB1	44447.5	631094	-3.82768	3.82768	1.6784e-05	P04247;Q3UVB1	MYG_MOUSE;Q3UVB1_MOUSE	Myoglobin	Mb	3.19285e-06	44	0.80193	P04247;Q3UVB1	Mus musculus	35.1%;35.1%	17069.67;17069.67	response to hypoxia,heart development,response to hormone,oxygen transport,slow-twitch skeletal muscle fiber contraction,response to hydrogen peroxide,enucleate erythrocyte differentiation,brown fat cell differentiation;	oxygen transporter activity,oxygen binding,heme binding,metal ion binding;	extracellular exosome;	sp;tr	10090	1	3;1	MusMusculus_pUnKB_2022_0127	>sp|P04247|MYG_MOUSE Myoglobin OS=Mus musculus OX=10090 GN=Mb PE=1 SV=3;>tr|Q3UVB1|Q3UVB1_MOUSE Myoglobin OS=Mus musculus OX=10090 GN=Mb PE=1 SV=1	6	9
TRUE	Female / Male	Male	Female	10	Q149J9;Q8BHE5	369533	50377.8	2.87484	2.87484	1.81318e-05	Q149J9;Q8BHE5	Q149J9_MOUSE;BMP3_MOUSE	Bone morphogenetic protein 3	Bmp3	3.51915e-06	9	0.260357	Q149J9;Q8BHE5	Mus musculus	6.2%;6.2%	52774.2;52774.2	;osteoblast differentiation,regulation of receptor activity,positive regulation of pathway-restricted SMAD protein phosphorylation,BMP signaling pathway,regulation of apoptotic process,regulation of MAPK cascade,positive regulation of transcription from RNA polymerase II promoter,cell development,cartilage development,SMAD protein signal transduction	;cytokine activity,transforming growth factor beta receptor binding,growth factor activity,BMP receptor binding	;extracellular space,extracellular exosome	tr;sp	10090	2;1	1	MusMusculus_pUnKB_2022_0127	>tr|Q149J9|Q149J9_MOUSE Bone morphogenetic protein 3 OS=Mus musculus OX=10090 GN=Bmp3 PE=2 SV=1;>sp|Q8BHE5|BMP3_MOUSE Bone morphogenetic protein 3 OS=Mus musculus OX=10090 GN=Bmp3 PE=1 SV=1	2	2
TRUE	Female / Male	Male	Female	25	Q5SX74;Q5SX75;Q60716	247867	70796	1.80782	1.80782	1.81318e-05	Q5SX74;Q5SX75;Q60716	Q5SX74_MOUSE;Q5SX75_MOUSE;P4HA2_MOUSE	Procollagen-proline 4-dioxygenase;Procollagen-proline 4-dioxygenase;Prolyl 4-hydroxylase subunit alpha-2	P4ha2	3.47453e-06	24	0.312133	Q5SX74;Q5SX75;Q60716	Mus musculus	10.3%;10.2%;10.2%	60812.01;61015.16;61002.12	;;peptidyl-proline hydroxylation to 4-hydroxy-L-proline,oxidation-reduction process	;;iron ion binding,protein binding,oxidoreductase activity, acting on single donors with incorporation of molecular oxygen, incorporation of two atoms of oxygen,L-ascorbic acid binding,procollagen-proline 4-dioxygenase activity	;;nucleoplasm,endoplasmic reticulum,endoplasmic reticulum lumen,cytosol,procollagen-proline 4-dioxygenase complex,intracellular membrane-bounded organelle	tr;tr;sp	10090	2;1;1	1	MusMusculus_pUnKB_2022_0127	>tr|Q5SX74|Q5SX74_MOUSE Procollagen-proline 4-dioxygenase OS=Mus musculus OX=10090 GN=P4ha2 PE=2 SV=1;>tr|Q5SX75|Q5SX75_MOUSE Procollagen-proline 4-dioxygenase OS=Mus musculus OX=10090 GN=P4ha2 PE=1 SV=1;>sp|Q60716|P4HA2_MOUSE Prolyl 4-hydroxylase subunit alpha-2 OS=Mus musculus OX=10090 GN=P4ha2 PE=1 SV=1	5	5
TRUE	Female / Male	Male	Female	15	Q6NXL1	25502.7	3697.21	2.78614	2.78614	1.81318e-05	Q6NXL1	Q6NXL1_MOUSE	Sec24-related gene family, member D (S. cerevisiae)	Sec24d	3.49603e-06	14	0.421725	Q6NXL1	Mus musculus	0.045	112676	in utero embryonic development,intracellular protein transport,ER to Golgi vesicle-mediated transport,cargo loading into COPII-coated vesicle	SNARE binding,zinc ion binding	Golgi membrane,COPII vesicle coat	tr	10090	1	1	MusMusculus_pUnKB_2022_0127	>tr|Q6NXL1|Q6NXL1_MOUSE Sec24-related gene family, member D (S. cerevisiae) OS=Mus musculus OX=10090 GN=Sec24d PE=1 SV=1	3	3
TRUE	Female / Male	Male	Female	30	P08228	330814	18078.2	4.1937	4.1937	2.01388e-05	P08228	SODC_MOUSE	Superoxide dismutase [Cu-Zn]	Sod1	3.93457e-06	29	0.576412	P08228	Mus musculus	0.318	15942.7	activation of MAPK activity,response to reactive oxygen species,response to superoxide,ovarian follicle development,positive regulation of cytokine production,retina homeostasis,response to amphetamine,myeloid cell homeostasis,glutathione metabolic process,superoxide metabolic process,cellular iron ion homeostasis,response to oxidative stress,spermatogenesis,embryo implantation,aging,cell aging,s…	superoxide dismutase activity,copper ion binding,protein binding,zinc ion binding,protein phosphatase 2B binding,identical protein binding,Rac GTPase binding,chaperone binding	extracellular space,nucleus,nucleoplasm,cytoplasm,mitochondrion,mitochondrial intermembrane space,lysosome,peroxisome,cytosol,extracellular matrix,dense core granule,cytoplasmic vesicle,dendrite cytoplasm,neuronal cell body,myelin sheath,protein complex,extracellular exosome,axon cytoplasm,plasma membrane	sp	10090	1	2	MusMusculus_pUnKB_2022_0127	>sp|P08228|SODC_MOUSE Superoxide dismutase [Cu-Zn] OS=Mus musculus OX=10090 GN=Sod1 PE=1 SV=2	4	6
TRUE	Female / Male	Male	Female	50	B5MDF5;P62826;P62827;Q3ULW0	503329	5.42704e+06	-3.43059	3.43059	2.36477e-05	B5MDF5;P62826;P62827;Q3ULW0	B5MDF5_HUMAN;RAN_HUMAN;RAN_MOUSE;Q3ULW0_MOUSE	GTP-binding nuclear protein Ran	RAN;RAN;Ran;Ran	4.68091e-06	49	0.816694	B5MDF5;P62826;P62827;Q3ULW0	Homo sapiens;Homo sapiens;Mus musculus;Mus musculus	16.7%;18.1%;18.1%;18.1%	26224.17;24423.1;24423.1;24351.04	;;ribosomal subunit export from nucleus,ribosomal large subunit export from nucleus,ribosomal small subunit export from nucleus,protein import into nucleus, translocation,protein import into nucleus,protein export from nucleus,cell cycle,spermatid development,hippocampus development,actin cytoskeleton organization,positive regulation of protein binding,cellular protein localization,cellular prote…	;;magnesium ion binding,RNA binding,GTPase activity,protein binding,GTP binding,GDP binding,protein domain specific binding,protein complex binding,cadherin binding,dynein intermediate chain binding,protein heterodimerization activity,importin-alpha family protein binding,nucleocytoplasmic transporter activity,pre-miRNA binding;	;;male germ cell nucleus,manchette,nucleus,nuclear envelope,nuclear pore,nucleoplasm,nucleolus,cytoplasm,centriole,membrane,midbody,extracellular matrix,sperm flagellum,melanosome,RNA nuclear export complex,protein complex,recycling endosome,extracellular exosome,chromatin;	tr;sp;sp;tr	9606;9606;10090;10090	1;1;1;2	1;3;3;1	human_uniprot_proteome;human_uniprot_proteome;MusMusculus_pUnKB_2022_0127;MusMusculus_pUnKB_2022_0127	>tr|B5MDF5|B5MDF5_HUMAN GTP-binding nuclear protein Ran OS=Homo sapiens OX=9606 GN=RAN PE=1 SV=1;>sp|P62826|RAN_HUMAN GTP-binding nuclear protein Ran OS=Homo sapiens OX=9606 GN=RAN PE=1 SV=3;>sp|P62827|RAN_MOUSE GTP-binding nuclear protein Ran OS=Mus musculus OX=10090 GN=Ran PE=1 SV=3;>tr|Q3ULW0|Q3ULW0_MOUSE GTP-binding nuclear protein Ran OS=Mus musculus OX=10090 GN=Ran PE=2 SV=1	8	10
TRUE	Female / Male	Male	Female	20	E9QQ30;Q7TQC8;Q9Z2B5	231695	38033.4	2.60689	2.60689	2.36477e-05	E9QQ30;Q7TQC8;Q9Z2B5	E9QQ30_MOUSE;Q7TQC8_MOUSE;E2AK3_MOUSE	Eukaryotic translation initiation factor 2-alpha kinase 3;Eukaryotic translation initiation factor 2 alpha kinase 3;Eukaryotic translation initiation factor 2-alpha kinase 3	Eif2ak3	4.66618e-06	19	0.48598	E9QQ30;Q7TQC8;Q9Z2B5	Mus musculus	3.7%;3.7%;3.7%	124670.27;124655.3;124682.32	;;skeletal system development,ossification,angiogenesis,chondrocyte development,translation,protein phosphorylation,activation of cysteine-type endopeptidase activity involved in apoptotic process,ER overload response,endoplasmic reticulum organization,lactation,positive regulation of signal transduction,positive regulation of vascular endothelial growth factor production,positive regulation of g…	;;protein kinase activity,protein serine/threonine kinase activity,eukaryotic translation initiation factor 2alpha kinase activity,protein binding,ATP binding,enzyme binding,protein phosphatase binding,identical protein binding,eukaryotic initiation factor eIF2 binding	;;cytoplasm,endoplasmic reticulum,endoplasmic reticulum membrane,membrane,integral component of membrane	tr;tr;sp	10090	1;2;1	1	MusMusculus_pUnKB_2022_0127	>tr|E9QQ30|E9QQ30_MOUSE Eukaryotic translation initiation factor 2-alpha kinase 3 OS=Mus musculus OX=10090 GN=Eif2ak3 PE=1 SV=1;>tr|Q7TQC8|Q7TQC8_MOUSE Eukaryotic translation initiation factor 2 alpha kinase 3 OS=Mus musculus OX=10090 GN=Eif2ak3 PE=2 SV=1;>sp|Q9Z2B5|E2AK3_MOUSE Eukaryotic translation initiation factor 2-alpha kinase 3 OS=Mus musculus OX=10090 GN=Eif2ak3 PE=1 SV=1	4	4
TRUE	Female / Male	Male	Female	40	Q99LC3	61777	241073	-1.96433	1.96433	2.39547e-05	Q99LC3	NDUAA_MOUSE	NADH dehydrogenase [ubiquinone] 1 alpha subcomplex subunit 10, mitochondrial	Ndufa10	4.77247e-06	39	0.778309	Q99LC3	Mus musculus	0.124	40603.4	mitochondrial electron transport, NADH to ubiquinone,mitochondrial respiratory chain complex I assembly	NADH dehydrogenase (ubiquinone) activity	mitochondrion,mitochondrial respiratory chain complex I,mitochondrial matrix,myelin sheath	sp	10090	1	1	MusMusculus_pUnKB_2022_0127	>sp|Q99LC3|NDUAA_MOUSE NADH dehydrogenase [ubiquinone] 1 alpha subcomplex subunit 10, mitochondrial OS=Mus musculus OX=10090 GN=Ndufa10 PE=1 SV=1	8	8
TRUE	Female / Male	Male	Female	15	Q8BJY1	66110.1	10650.4	2.63397	2.63397	2.4982e-05	Q8BJY1	PSMD5_MOUSE	26S proteasome non-ATPase regulatory subunit 5	Psmd5	5.00924e-06	14	0.505325	Q8BJY1	Mus musculus	0.052	55972.1	proteasome regulatory particle assembly		proteasome regulatory particle, base subcomplex,proteasome accessory complex	sp	10090	1	4	MusMusculus_pUnKB_2022_0127	>sp|Q8BJY1|PSMD5_MOUSE 26S proteasome non-ATPase regulatory subunit 5 OS=Mus musculus OX=10090 GN=Psmd5 PE=1 SV=4	3	3
TRUE	Female / Male	Male	Female	80	O70624;Q05AC1;Q3UN79;Q924K4	196708	532480	-1.43667	1.43667	2.50083e-05	O70624;Q05AC1;Q3UN79;Q924K4	MYOC_MOUSE;Q05AC1_MOUSE;Q3UN79_MOUSE;Q924K4_MOUSE	Myocilin	Myoc;Myoc;Myoc;	5.04667e-06	79	0.490121	O70624;Q05AC1;Q3UN79;Q924K4	Mus musculus	12.7%;12.7%;12.7%;12.7%	55313.97;55313.97;55340.05;55313.97	osteoblast differentiation,negative regulation of cell-matrix adhesion,positive regulation of phosphatidylinositol 3-kinase signaling,skeletal muscle hypertrophy,myelination in peripheral nervous system,positive regulation of cell migration,neuron projection development,negative regulation of Rho protein signal transduction,non-canonical Wnt signaling pathway via JNK cascade,ERBB2-ERBB3 signaling…	fibronectin binding,frizzled binding,protein binding,receptor tyrosine kinase binding,myosin light chain binding,metal ion binding;;;	proteinaceous extracellular matrix,extracellular space,mitochondrial outer membrane,mitochondrial inner membrane,mitochondrial intermembrane space,endoplasmic reticulum,rough endoplasmic reticulum,Golgi apparatus,cilium,extracellular matrix,cytoplasmic vesicle,node of Ranvier,extracellular exosome;;;	sp;tr;tr;tr	10090	1;2;2;4	1	MusMusculus_pUnKB_2022_0127	>sp|O70624|MYOC_MOUSE Myocilin OS=Mus musculus OX=10090 GN=Myoc PE=1 SV=1;>tr|Q05AC1|Q05AC1_MOUSE Myocilin OS=Mus musculus OX=10090 GN=Myoc PE=2 SV=1;>tr|Q3UN79|Q3UN79_MOUSE Myocilin OS=Mus musculus OX=10090 GN=Myoc PE=2 SV=1;>tr|Q924K4|Q924K4_MOUSE Myocilin OS=Mus musculus OX=10090 PE=4 SV=1	15	16
TRUE	Female / Male	Male	Female	30	Q05186	556442	78129	2.8323	2.8323	2.70468e-05	Q05186	RCN1_MOUSE	Reticulocalbin-1	Rcn1	5.49741e-06	29	0.607642	Q05186	Mus musculus	0.194	38113.1	in utero embryonic development,camera-type eye development	calcium ion binding	endoplasmic reticulum,endoplasmic reticulum lumen	sp	10090	1	1	MusMusculus_pUnKB_2022_0127	>sp|Q05186|RCN1_MOUSE Reticulocalbin-1 OS=Mus musculus OX=10090 GN=Rcn1 PE=1 SV=1	6	6
TRUE	Female / Male	Male	Female	90	Q91WP9;Q9ET01	177023	314288	-0.828155	0.828155	2.70468e-05	Q91WP9;Q9ET01	Q91WP9_MOUSE;PYGL_MOUSE	Alpha-1,4 glucan phosphorylase;Glycogen phosphorylase, liver form	Pygl	5.52756e-06	89	0.50477	Q91WP9;Q9ET01	Mus musculus	12.1%;12.1%	97431.01;97463.07	;glycogen metabolic process,glycogen catabolic process,5-phosphoribose 1-diphosphate biosynthetic process,glucose homeostasis,necroptotic process	;purine nucleobase binding,protein binding,ATP binding,drug binding,glycogen phosphorylase activity,AMP binding,vitamin binding,pyridoxal phosphate binding,carbohydrate binding,bile acid binding,protein homodimerization activity,Requires Ontology	;cytoplasm,extracellular exosome	tr;sp	10090	2;1	1;4	MusMusculus_pUnKB_2022_0127	>tr|Q91WP9|Q91WP9_MOUSE Alpha-1,4 glucan phosphorylase OS=Mus musculus OX=10090 GN=Pygl PE=2 SV=1;>sp|Q9ET01|PYGL_MOUSE Glycogen phosphorylase, liver form OS=Mus musculus OX=10090 GN=Pygl PE=1 SV=4	18	18
TRUE	Female / Male	Male	Female	65	P06745	356203	704760	-0.984431	0.984431	2.75037e-05	P06745	G6PI_MOUSE	Glucose-6-phosphate isomerase	Gpi	5.6563e-06	64	0.476953	P06745	Mus musculus	0.194	62766.9	angiogenesis,in utero embryonic development,mesoderm formation,gluconeogenesis,glycolytic process,learning or memory,regulation of receptor activity,methylglyoxal biosynthetic process,response to estradiol,response to progesterone,response to testosterone,erythrocyte homeostasis,response to immobilization stress,response to muscle stretch,glucose homeostasis,negative regulation of cysteine-type e…	glucose-6-phosphate isomerase activity,cytokine activity,protein binding,growth factor activity,intramolecular transferase activity,ubiquitin protein ligase binding,monosaccharide binding	extracellular space,nucleoplasm,cytosol,plasma membrane,membrane,neuron projection,myelin sheath,ciliary membrane,extracellular exosome	sp	10090	1	4	MusMusculus_pUnKB_2022_0127	>sp|P06745|G6PI_MOUSE Glucose-6-phosphate isomerase OS=Mus musculus OX=10090 GN=Gpi PE=1 SV=4	9	13
TRUE	Female / Male	Male	Female	40	O35887;Q3TUF3;Q3UG11	703623	27265.2	4.68967	4.68967	2.89315e-05	O35887;Q3TUF3;Q3UG11	CALU_MOUSE;Q3TUF3_MOUSE;Q3UG11_MOUSE	Calumenin	Calu	5.98711e-06	39	0.864108	O35887;Q3TUF3;Q3UG11	Mus musculus	19.7%;19.7%;19.7%	37063.72;37063.72;37064.66	platelet degranulation;;	calcium ion binding;;	extracellular region,endoplasmic reticulum,endoplasmic reticulum lumen,endoplasmic reticulum membrane,Golgi apparatus,membrane,sarcoplasmic reticulum lumen,melanosome;;	sp;tr;tr	10090	1;1;2	1	MusMusculus_pUnKB_2022_0127	>sp|O35887|CALU_MOUSE Calumenin OS=Mus musculus OX=10090 GN=Calu PE=1 SV=1;>tr|Q3TUF3|Q3TUF3_MOUSE Calumenin OS=Mus musculus OX=10090 GN=Calu PE=1 SV=1;>tr|Q3UG11|Q3UG11_MOUSE Calumenin OS=Mus musculus OX=10090 GN=Calu PE=2 SV=1	7	8
TRUE	Female / Male	Male	Female	35	P04919;Q3TAJ4;Q3TNL6;Q3TZJ1;Q3U065;Q53ZN9	13824.3	248947	-4.17056	4.17056	3.12901e-05	P04919;Q3TAJ4;Q3TNL6;Q3TZJ1;Q3U065;Q53ZN9	B3AT_MOUSE;Q3TAJ4_MOUSE;Q3TNL6_MOUSE;Q3TZJ1_MOUSE;Q3U065_MOUSE;Q53ZN9_MOUSE	Band 3 anion transport protein;Anion exchange protein;Anion exchange protein;Anion exchange protein;Anion exchange protein;Anion exchange protein	Slc4a1	6.51543e-06	34	0.872331	P04919;Q3TAJ4;Q3TNL6;Q3TZJ1;Q3U065;Q53ZN9	Mus musculus	1.1%;1.1%;1.1%;1.1%;1.1%;1.1%	103135.52;103163.58;103105.49;103086.45;103160.57;103135.52	anion transport,chloride transport,bicarbonate transport,sodium ion transmembrane transport,regulation of intracellular pH,chloride transmembrane transport;;;;;	inorganic anion exchanger activity,protein binding,sodium:bicarbonate symporter activity,bicarbonate transmembrane transporter activity,chloride transmembrane transporter activity,anion:anion antiporter activity,ankyrin binding,protein homodimerization activity;;;;;	integral component of plasma membrane,membrane,basolateral plasma membrane,Z disc,cortical cytoskeleton,extracellular exosome,blood microparticle;;;;;	sp;tr;tr;tr;tr;tr	10090	1;2;2;2;2;2	1	MusMusculus_pUnKB_2022_0127	>sp|P04919|B3AT_MOUSE Band 3 anion transport protein OS=Mus musculus OX=10090 GN=Slc4a1 PE=1 SV=1;>tr|Q3TAJ4|Q3TAJ4_MOUSE Anion exchange protein OS=Mus musculus OX=10090 GN=Slc4a1 PE=2 SV=1;>tr|Q3TNL6|Q3TNL6_MOUSE Anion exchange protein OS=Mus musculus OX=10090 GN=Slc4a1 PE=2 SV=1;>tr|Q3TZJ1|Q3TZJ1_MOUSE Anion exchange protein OS=Mus musculus OX=10090 GN=Slc4a1 PE=2 SV=1;>tr|Q3U065|Q3U065_MOUSE A…	7	7
TRUE	Female / Male	Male	Female	60	P42932;Q3UKQ2;Q3UL22;Q6A0F1;Q9WVS5	330392	74722.2	2.14457	2.14457	3.17073e-05	P42932;Q3UKQ2;Q3UL22;Q6A0F1;Q9WVS5	TCPQ_MOUSE;Q3UKQ2_MOUSE;Q3UL22_MOUSE;Q6A0F1_MOUSE;Q9WVS5_MOUSE	T-complex protein 1 subunit theta;CCT-theta;CCT-theta;CCT-theta (Fragment);CCT-theta	Cct8;Cct8;Cct8;Cct8;Cctq	6.64305e-06	59	0.453762	P42932;Q3UKQ2;Q3UL22;Q6A0F1;Q9WVS5	Mus musculus	22.6%;22.6%;22.6%;22.3%;22.7%	59555.48;59556.46;59555.48;60228.24;59568.64	'de novo' protein folding,binding of sperm to zona pellucida,positive regulation of telomere maintenance via telomerase,pore complex assembly,protein stabilization,chaperone-mediated protein folding,toxin transport,positive regulation of establishment of protein localization to telomere,positive regulation of protein localization to Cajal body,positive regulation of telomerase RNA localization to…	protein binding,ATP binding,protein binding involved in protein folding,cadherin binding,unfolded protein binding;;;;	zona pellucida receptor complex,nucleoplasm,cytoplasm,centrosome,cytosol,chaperonin-containing T-complex,microtubule,cilium,cell body,intermediate filament cytoskeleton,extracellular exosome;;;;	sp;tr;tr;tr;tr	10090	1;2;1;2;3	3;1;1;1;1	MusMusculus_pUnKB_2022_0127	>sp|P42932|TCPQ_MOUSE T-complex protein 1 subunit theta OS=Mus musculus OX=10090 GN=Cct8 PE=1 SV=3;>tr|Q3UKQ2|Q3UKQ2_MOUSE CCT-theta OS=Mus musculus OX=10090 GN=Cct8 PE=2 SV=1;>tr|Q3UL22|Q3UL22_MOUSE CCT-theta OS=Mus musculus OX=10090 GN=Cct8 PE=1 SV=1;>tr|Q6A0F1|Q6A0F1_MOUSE CCT-theta (Fragment) OS=Mus musculus OX=10090 GN=Cct8 PE=2 SV=1;>tr|Q9WVS5|Q9WVS5_MOUSE CCT-theta OS=Mus musculus OX=10090…	12	12
TRUE	Female / Male	Male	Female	40	A0A3Q4EBK4;O08539;Q6P1B9	17641.7	90762.7	-2.36311	2.36311	3.21322e-05	A0A3Q4EBK4;O08539;Q6P1B9	A0A3Q4EBK4_MOUSE;BIN1_MOUSE;Q6P1B9_MOUSE	Myc box-dependent-interacting protein 1;Myc box-dependent-interacting protein 1;Bin1 protein	Bin1	6.81467e-06	39	0.747462	A0A3Q4EBK4;O08539;Q6P1B9	Mus musculus	15.1%;10.5%;13%	45786.31;64470.16;52764.08	;endocytosis,nucleus organization,regulation of endocytosis,muscle cell differentiation,positive regulation of apoptotic process,regulation of neuron differentiation,positive regulation of astrocyte differentiation,nucleus localization,lipid tube assembly,regulation of cell cycle arrest;	;protein binding,identical protein binding,tau protein binding,actin filament binding,RNA polymerase binding;	;nucleus,nuclear envelope,cytoplasm,cytosol,microtubule,membrane,Z disc,T-tubule,axon,I band,node of Ranvier,axon initial segment,lipid tube;	tr;sp;tr	10090	1	1	MusMusculus_pUnKB_2022_0127	>tr|A0A3Q4EBK4|A0A3Q4EBK4_MOUSE Myc box-dependent-interacting protein 1 OS=Mus musculus OX=10090 GN=Bin1 PE=1 SV=1;>sp|O08539|BIN1_MOUSE Myc box-dependent-interacting protein 1 OS=Mus musculus OX=10090 GN=Bin1 PE=1 SV=1;>tr|Q6P1B9|Q6P1B9_MOUSE Bin1 protein OS=Mus musculus OX=10090 GN=Bin1 PE=1 SV=1	7	8
TRUE	Female / Male	Male	Female	25	Q8C1L7;Q9CQR2	877339	241832	1.85913	1.85913	3.21322e-05	Q8C1L7;Q9CQR2	Q8C1L7_MOUSE;RS21_MOUSE	40S ribosomal protein S21	;Rps21	6.79727e-06	24	0.51677	Q8C1L7;Q9CQR2	Mus musculus	59.3%;57.8%	8880.08;9141.36	;endonucleolytic cleavage in ITS1 to separate SSU-rRNA from 5.8S rRNA and LSU-rRNA from tricistronic rRNA transcript (SSU-rRNA, 5.8S rRNA, LSU-rRNA),endonucleolytic cleavage to generate mature 3'-end of SSU-rRNA from (SSU-rRNA, 5.8S rRNA, LSU-rRNA),translation	;RNA binding,structural constituent of ribosome,ribosome binding,protein N-terminus binding	;small ribosomal subunit,cytosolic small ribosomal subunit	tr;sp	10090	2;1	1	MusMusculus_pUnKB_2022_0127	>tr|Q8C1L7|Q8C1L7_MOUSE 40S ribosomal protein S21 OS=Mus musculus OX=10090 PE=2 SV=1;>sp|Q9CQR2|RS21_MOUSE 40S ribosomal protein S21 OS=Mus musculus OX=10090 GN=Rps21 PE=1 SV=1	4	5
TRUE	Female / Male	Male	Female	25	B9ZVP7;C9JD32;J3KT29;P62829;P62830	639492	57062.1	3.48632	3.48632	3.81729e-05	B9ZVP7;C9JD32;J3KT29;P62829;P62830	B9ZVP7_HUMAN;C9JD32_HUMAN;J3KT29_HUMAN;RL23_HUMAN;RL23_MOUSE	60S ribosomal protein L23;60S ribosomal protein L23 (Fragment);60S ribosomal protein L23;60S ribosomal protein L23;60S ribosomal protein L23	RPL23;RPL23;RPL23;RPL23;Rpl23	8.243e-06	24	0.516286	B9ZVP7;C9JD32;J3KT29;P62829;P62830	Homo sapiens;Homo sapiens;Homo sapiens;Homo sapiens;Mus musculus	30.7%;38.5%;28.7%;25%;25%	12099.45;9669.51;13192.61;14865.44;14865.44	;;;;negative regulation of transcription from RNA polymerase II promoter,translation,positive regulation of cell proliferation,positive regulation of gene expression,protein-DNA complex disassembly,positive regulation of transcription from RNA polymerase II promoter,protein stabilization,negative regulation of cell cycle arrest,positive regulation of cell cycle arrest,cellular response to actinom…	;;;;transcription coactivator binding,RNA binding,structural constituent of ribosome,protein binding,ubiquitin protein ligase binding,large ribosomal subunit rRNA binding,ubiquitin ligase inhibitor activity	;;;;nucleoplasm,nucleolus,cytoplasm,focal adhesion,membrane,cytosolic large ribosomal subunit,cytosolic ribosome,extracellular matrix,protein complex,extracellular exosome	tr;tr;tr;sp;sp	9606;9606;9606;9606;10090	1	1	human_uniprot_proteome;human_uniprot_proteome;human_uniprot_proteome;human_uniprot_proteome;MusMusculus_pUnKB_2022_0127	>tr|B9ZVP7|B9ZVP7_HUMAN 60S ribosomal protein L23 OS=Homo sapiens OX=9606 GN=RPL23 PE=1 SV=1;>tr|C9JD32|C9JD32_HUMAN 60S ribosomal protein L23 (Fragment) OS=Homo sapiens OX=9606 GN=RPL23 PE=1 SV=1;>tr|J3KT29|J3KT29_HUMAN 60S ribosomal protein L23 OS=Homo sapiens OX=9606 GN=RPL23 PE=1 SV=1;>sp|P62829|RL23_HUMAN 60S ribosomal protein L23 OS=Homo sapiens OX=9606 GN=RPL23 PE=1 SV=1;>sp|P62830|RL23_MO…	2	5
TRUE	Female / Male	Male	Female	10	G3V1D4;O88952;Q3TTY6;Q3UX93;Q9NUP9	61905.3	13446.2	2.20287	2.20287	3.81729e-05	G3V1D4;O88952;Q3TTY6;Q3UX93;Q9NUP9	G3V1D4_HUMAN;LIN7C_MOUSE;Q3TTY6_MOUSE;Q3UX93_MOUSE;LIN7C_HUMAN	Lin-7 homolog C (C. elegans), isoform CRA_b;Protein lin-7 homolog C;Uncharacterized protein (Fragment);Protein lin-7 homolog;Protein lin-7 homolog C	LIN7C;Lin7c;Lin7c;Lin7c;LIN7C	8.23601e-06	9	0.24227	G3V1D4;O88952;Q3TTY6;Q3UX93;Q9NUP9	Homo sapiens;Mus musculus;Mus musculus;Mus musculus;Homo sapiens	12.1%;10.7%;10.9%;10.7%;10.7%	19186.09;21833.97;21447.46;21903.08;21833.97	;morphogenesis of an epithelial sheet,exocytosis,neurotransmitter secretion,protein transport,maintenance of epithelial cell apical/basal polarity,protein localization to basolateral plasma membrane;;;	;protein binding,cytoskeletal protein binding,protein domain specific binding,PDZ domain binding,L27 domain binding;;;	;cytoplasm,plasma membrane,cell-cell junction,bicellular tight junction,postsynaptic density,basolateral plasma membrane,neuron projection,synapse,postsynaptic membrane,extracellular exosome,MPP7-DLG1-LIN7 complex,presynapse;;;	tr;sp;tr;tr;sp	9606;10090;10090;10090;9606	1;1;2;2;1	1;2;1;1;1	human_uniprot_proteome;MusMusculus_pUnKB_2022_0127;MusMusculus_pUnKB_2022_0127;MusMusculus_pUnKB_2022_0127;human_uniprot_proteome	>tr|G3V1D4|G3V1D4_HUMAN Lin-7 homolog C (C. elegans), isoform CRA_b OS=Homo sapiens OX=9606 GN=LIN7C PE=1 SV=1;>sp|O88952|LIN7C_MOUSE Protein lin-7 homolog C OS=Mus musculus OX=10090 GN=Lin7c PE=1 SV=2;>tr|Q3TTY6|Q3TTY6_MOUSE Uncharacterized protein (Fragment) OS=Mus musculus OX=10090 GN=Lin7c PE=2 SV=1;>tr|Q3UX93|Q3UX93_MOUSE Protein lin-7 homolog OS=Mus musculus OX=10090 GN=Lin7c PE=2 SV=1;>sp|…	2	2
TRUE	Female / Male	Male	Female	90	O70250;Q5NCI4	477305	1.97059e+06	-2.04565	2.04565	3.81729e-05	O70250;Q5NCI4	PGAM2_MOUSE;Q5NCI4_MOUSE	Phosphoglycerate mutase 2;Phosphoglycerate mutase	Pgam2	8.21153e-06	89	0.498589	O70250;Q5NCI4	Mus musculus	26.5%;26.5%	28827.1;28827.1	gluconeogenesis,glycolytic process,striated muscle contraction,Notch signaling pathway,spermatogenesis,regulation of pentose-phosphate shunt,response to mercury ion;	bisphosphoglycerate mutase activity,phosphoglycerate mutase activity,protein binding,hydrolase activity,2,3-bisphosphoglycerate-dependent phosphoglycerate mutase activity,cofactor binding;	nucleus,cytosol,extracellular exosome;	sp;tr	10090	1	3;1	MusMusculus_pUnKB_2022_0127	>sp|O70250|PGAM2_MOUSE Phosphoglycerate mutase 2 OS=Mus musculus OX=10090 GN=Pgam2 PE=1 SV=3;>tr|Q5NCI4|Q5NCI4_MOUSE Phosphoglycerate mutase OS=Mus musculus OX=10090 GN=Pgam2 PE=1 SV=1	12	18
TRUE	Female / Male	Male	Female	105	P08249	2.88984e+06	4197369	-0.538496	0.538496	4.72837e-05	P08249	MDHM_MOUSE	Malate dehydrogenase, mitochondrial	Mdh2	1.02711e-05	104	0.456161	P08249	Mus musculus	0.491	35611.4	carbohydrate metabolic process,tricarboxylic acid cycle,oxaloacetate metabolic process,malate metabolic process,internal protein amino acid acetylation,NADH metabolic process,aerobic respiration	RNA binding,malate dehydrogenase activity,L-malate dehydrogenase activity,protein homodimerization activity,protein self-association,malate dehydrogenase (NADP+) activity	nucleus,mitochondrion,mitochondrial inner membrane,mitochondrial matrix,membrane,myelin sheath,extracellular exosome	sp	10090	1	3	MusMusculus_pUnKB_2022_0127	>sp|P08249|MDHM_MOUSE Malate dehydrogenase, mitochondrial OS=Mus musculus OX=10090 GN=Mdh2 PE=1 SV=3	17	21
TRUE	Female / Male	Male	Female	75	Q9WTI7	301431	99940	1.59269	1.59269	4.73927e-05	Q9WTI7	MYO1C_MOUSE	Unconventional myosin-Ic	Myo1c	1.03557e-05	74	0.336955	Q9WTI7	Mus musculus	0.111	121944	protein targeting,protein targeting to membrane,transport,positive regulation of cell migration,positive regulation of actin filament polymerization,positive regulation of cell migration by vascular endothelial growth factor signaling pathway,mRNA transport,membrane organization,positive regulation of protein targeting to membrane,positive regulation of cellular response to insulin stimulus,posit…	microfilament motor activity,actin binding,receptor binding,protein binding,calmodulin binding,ATP binding,phospholipid binding,protein C-terminus binding,Ral GTPase binding,actin-dependent ATPase activity,actin filament binding	nuclear pore,nucleolus,cytoplasm,cytosol,plasma membrane,microvillus,brush border,basal plasma membrane,membrane,lateral plasma membrane,nuclear body,cytoplasmic vesicle,filamentous actin,stereocilium,ruffle membrane,membrane raft,myosin I complex,stereocilium membrane,extracellular exosome	sp	10090	1	2	MusMusculus_pUnKB_2022_0127	>sp|Q9WTI7|MYO1C_MOUSE Unconventional myosin-Ic OS=Mus musculus OX=10090 GN=Myo1c PE=1 SV=2	14	15
TRUE	Female / Male	Male	Female	15	P47955;Q58E35	111005	43117.2	1.36428	1.36428	4.79591e-05	P47955;Q58E35	RLA1_MOUSE;Q58E35_MOUSE	60S acidic ribosomal protein P1;Ribosomal protein, large, P1	Rplp1	1.05411e-05	14	0.189745	P47955;Q58E35	Mus musculus	51.8%;51.8%	11474.9;11474.9	cytoplasmic translation,translational elongation,regulation of translation,activation of protein kinase activity,positive regulation of protein kinase activity;	structural constituent of ribosome,protein kinase activator activity;	cytosolic large ribosomal subunit;	sp;tr	10090	1	1	MusMusculus_pUnKB_2022_0127	>sp|P47955|RLA1_MOUSE 60S acidic ribosomal protein P1 OS=Mus musculus OX=10090 GN=Rplp1 PE=1 SV=1;>tr|Q58E35|Q58E35_MOUSE Ribosomal protein, large, P1 OS=Mus musculus OX=10090 GN=Rplp1 PE=1 SV=1	2	3
TRUE	Female / Male	Male	Female	95	O88569;P22626	1.67307e+06	3.38873e+06	-1.01825	1.01825	5.25001e-05	O88569;P22626	ROA2_MOUSE;ROA2_HUMAN	Heterogeneous nuclear ribonucleoproteins A2/B1	Hnrnpa2b1;HNRNPA2B1	1.16067e-05	94	0.461765	O88569;P22626	Mus musculus;Homo sapiens	27.2%;27.2%	37402.67;37429.69	negative regulation of transcription from RNA polymerase II promoter,mRNA splicing, via spliceosome,mRNA processing,mRNA export from nucleus,primary miRNA processing,negative regulation of mRNA splicing, via spliceosome,RNA transport,miRNA transport;	RNA binding,mRNA 3'-UTR binding,miRNA binding,single-stranded telomeric DNA binding,pre-mRNA intronic binding,N6-methyladenosine-containing RNA binding;	nucleus,nucleoplasm,spliceosomal complex,cytoplasm,membrane,intracellular ribonucleoprotein complex,extracellular exosome,catalytic step 2 spliceosome;	sp	10090;9606	1	2	MusMusculus_pUnKB_2022_0127;human_uniprot_proteome	>sp|O88569|ROA2_MOUSE Heterogeneous nuclear ribonucleoproteins A2/B1 OS=Mus musculus OX=10090 GN=Hnrnpa2b1 PE=1 SV=2;>sp|P22626|ROA2_HUMAN Heterogeneous nuclear ribonucleoproteins A2/B1 OS=Homo sapiens OX=9606 GN=HNRNPA2B1 PE=1 SV=2	15	19
TRUE	Female / Male	Male	Female	65	Q3UN88	207422	313110	-0.594105	0.594105	5.29415e-05	Q3UN88	Q3UN88_MOUSE	Mast cell protease 4	Mcpt4	1.17723e-05	64	0.536415	Q3UN88	Mus musculus	0.236	27196.7				tr	10090	1	1	MusMusculus_pUnKB_2022_0127	>tr|Q3UN88|Q3UN88_MOUSE Mast cell protease 4 OS=Mus musculus OX=10090 GN=Mcpt4 PE=1 SV=1	12	13
TRUE	Female / Male	Male	Female	50	B2RPR7;Q9QUM0	348705	71932.6	2.27729	2.27729	5.43568e-05	B2RPR7;Q9QUM0	B2RPR7_MOUSE;ITA2B_MOUSE	Integrin alpha 2b;Integrin alpha-IIb	Itga2b	1.21592e-05	49	0.471895	B2RPR7;Q9QUM0	Mus musculus	8.2%;8.2%	112580.89;112678.06	;positive regulation of leukocyte migration,cell-matrix adhesion,integrin-mediated signaling pathway,platelet aggregation	;identical protein binding,metal ion binding,extracellular matrix binding,fibrinogen binding	;focal adhesion,integrin complex,external side of plasma membrane,cell surface,extracellular exosome,blood microparticle	tr;sp	10090	2;1	1;2	MusMusculus_pUnKB_2022_0127	>tr|B2RPR7|B2RPR7_MOUSE Integrin alpha 2b OS=Mus musculus OX=10090 GN=Itga2b PE=2 SV=1;>sp|Q9QUM0|ITA2B_MOUSE Integrin alpha-IIb OS=Mus musculus OX=10090 GN=Itga2b PE=1 SV=2	9	10
TRUE	Female / Male	Male	Female	85	P17751	1.64678e+06	3.42787e+06	-1.05767	1.05767	5.43568e-05	P17751	TPIS_MOUSE	Triosephosphate isomerase	Tpi1	1.22268e-05	84	0.589706	P17751	Mus musculus	0.446	26712.6	glucose metabolic process,gluconeogenesis,glycolytic process,pentose-phosphate shunt,multicellular organism development,glycerol catabolic process,glyceraldehyde-3-phosphate metabolic process,glyceraldehyde-3-phosphate biosynthetic process	triose-phosphate isomerase activity,isomerase activity,ubiquitin protein ligase binding	extracellular space,nucleus,cytosol,extracellular exosome	sp	10090	1	5	MusMusculus_pUnKB_2022_0127	>sp|P17751|TPIS_MOUSE Triosephosphate isomerase OS=Mus musculus OX=10090 GN=Tpi1 PE=1 SV=5	13	17
TRUE	Female / Male	Male	Female	100	Q61592	1.65836e+06	312246	2.409	2.409	5.91044e-05	Q61592	GAS6_MOUSE	Growth arrest-specific protein 6	Gas6	1.33707e-05	99	0.445598	Q61592	Mus musculus	0.233	74609.5	neuron migration,positive regulation of protein phosphorylation,positive regulation of cytokine-mediated signaling pathway,positive regulation of glomerular filtration,protein phosphorylation,phagocytosis,apoptotic process,signal transduction,enzyme linked receptor protein signaling pathway,blood coagulation,cellular response to starvation,regulation of receptor activity,positive regulation of ge…	phosphatidylserine binding,receptor binding,voltage-gated calcium channel activity,calcium ion binding,protein tyrosine kinase activator activity,receptor tyrosine kinase binding,cysteine-type endopeptidase inhibitor activity involved in apoptotic process,receptor agonist activity,binding, bridging	extracellular space,cytoplasm,extracellular exosome	sp	10090	2	2	MusMusculus_pUnKB_2022_0127	>sp|Q61592|GAS6_MOUSE Growth arrest-specific protein 6 OS=Mus musculus OX=10090 GN=Gas6 PE=2 SV=2	15	20
TRUE	Female / Male	Male	Female	40	E9Q6A6;Q8C6K9	20681.2	330456	-3.99807	3.99807	6.10764e-05	E9Q6A6;Q8C6K9	E9Q6A6_MOUSE;CO6A6_MOUSE	Collagen alpha-6(VI) chain	Col6a6	1.38953e-05	39	0.891493	E9Q6A6;Q8C6K9	Mus musculus	0.5%;0.5%	246424.97;246322.79	;cell adhesion	;molecular_function	;extracellular region,proteinaceous extracellular matrix,collagen trimer,extracellular matrix	tr;sp	10090	1	2	MusMusculus_pUnKB_2022_0127	>tr|E9Q6A6|E9Q6A6_MOUSE Collagen alpha-6(VI) chain OS=Mus musculus OX=10090 GN=Col6a6 PE=1 SV=2;>sp|Q8C6K9|CO6A6_MOUSE Collagen alpha-6(VI) chain OS=Mus musculus OX=10090 GN=Col6a6 PE=1 SV=2	8	8
TRUE	Female / Male	Male	Female	55	Q9QZE5	579824	156589	1.88863	1.88863	6.2048e-05	Q9QZE5	COPG1_MOUSE	Coatomer subunit gamma-1	Copg1	1.41961e-05	54	0.540519	Q9QZE5	Mus musculus	0.136	97512.8	intracellular protein transport,vesicle-mediated transport	structural molecule activity	Golgi membrane,Golgi apparatus,cytosol,COPI vesicle coat	sp	10090	1	1	MusMusculus_pUnKB_2022_0127	>sp|Q9QZE5|COPG1_MOUSE Coatomer subunit gamma-1 OS=Mus musculus OX=10090 GN=Copg1 PE=1 SV=1	11	11
TRUE	Female / Male	Male	Female	10	P02751	213328	44145.7	2.27273	2.27273	6.24914e-05	P02751	FINC_HUMAN	Fibronectin	FN1	1.43778e-05	9	0.25914	P02751	Homo sapiens	0.012	272320				sp	9606	1	5	human_uniprot_proteome	>sp|P02751|FINC_HUMAN Fibronectin OS=Homo sapiens OX=9606 GN=FN1 PE=1 SV=5	2	2
TRUE	Female / Male	Male	Female	15	P28798;Q3TVQ3;Q3TW77;Q3TWT4;Q3TX66;Q3U8W3;Q3U9K2;Q3U9N4;Q3UAJ3;Q3UC19;Q3UD85;Q544Y8;Q9D2V3	286473	56184.6	2.35015	2.35015	6.3606e-05	P28798;Q3TVQ3;Q3TW77;Q3TWT4;Q3TX66;Q3U8W3;Q3U9K2;Q3U9N4;Q3UAJ3;Q3UC19;Q3UD85;Q544Y8;Q9D2V3	GRN_MOUSE;Q3TVQ3_MOUSE;Q3TW77_MOUSE;Q3TWT4_MOUSE;Q3TX66_MOUSE;Q3U8W3_MOUSE;Q3U9K2_MOUSE;Q3U9N4_MOUSE;Q3UAJ3_MOUSE;Q3UC19_MOUSE;Q3UD85_MOUSE;Q544Y8_MOUSE;Q9D2V3_MOUSE	Progranulin;Uncharacterized protein;Uncharacterized protein;Uncharacterized protein;Uncharacterized protein;Uncharacterized protein;Uncharacterized protein (Fragment);Progranulin;Uncharacterized protein;Uncharacterized protein;Uncharacterized protein;Granulin;Uncharacterized protein	Grn	1.47954e-05	14	0.358526	P28798;Q3TVQ3;Q3TW77;Q3TWT4;Q3TX66;Q3U8W3;Q3U9K2;Q3U9N4;Q3UAJ3;Q3UC19;Q3UD85;Q544Y8;Q9D2V3	Mus musculus	6.8%;6.8%;6.6%;6.8%;6.8%;6.6%;6.7%;6.6%;6.6%;6.8%;6.6%;6.8%;6.6%	63458.24;63382.17;65004.02;63401.14;63405.22;65018.99;63973.79;65018.05;65001.99;63504.31;65071.1;63458.24;64965	blastocyst hatching,embryo implantation,regulation of receptor activity,positive regulation of epithelial cell proliferation;;;;;;;;;;;;	RNA binding,cytokine activity;;;;;;;;;;;;	extracellular space,mitochondrion,lysosome,endosome,endoplasmic reticulum,extracellular exosome;;;;;;;;;;;;	sp;tr;tr;tr;tr;tr;tr;tr;tr;tr;tr;tr;tr	10090	1;2;2;2;2;2;2;1;2;2;2;2;2	2;1;1;1;1;1;1;1;1;1;1;1;2	MusMusculus_pUnKB_2022_0127	>sp|P28798|GRN_MOUSE Progranulin OS=Mus musculus OX=10090 GN=Grn PE=1 SV=2;>tr|Q3TVQ3|Q3TVQ3_MOUSE Uncharacterized protein OS=Mus musculus OX=10090 GN=Grn PE=2 SV=1;>tr|Q3TW77|Q3TW77_MOUSE Uncharacterized protein OS=Mus musculus OX=10090 GN=Grn PE=2 SV=1;>tr|Q3TWT4|Q3TWT4_MOUSE Uncharacterized protein OS=Mus musculus OX=10090 GN=Grn PE=2 SV=1;>tr|Q3TX66|Q3TX66_MOUSE Uncharacterized protein OS=Mus…	3	3
TRUE	Female / Male	Male	Female	20	Q9UKX2	7709.34	380094	-5.6236	5.6236	6.3606e-05	Q9UKX2	MYH2_HUMAN	Myosin-2	MYH2	1.47978e-05	19	0.910773	Q9UKX2	Homo sapiens	0.013	223044				sp	9606	1	1	human_uniprot_proteome	>sp|Q9UKX2|MYH2_HUMAN Myosin-2 OS=Homo sapiens OX=9606 GN=MYH2 PE=1 SV=1	4	4
TRUE	Female / Male	Male	Female	15	Q3U6D2;Q6PFB2;Q8VE37	295355	74026.8	1.99633	1.99633	6.47143e-05	Q3U6D2;Q6PFB2;Q8VE37	Q3U6D2_MOUSE;Q6PFB2_MOUSE;RCC1_MOUSE	Uncharacterized protein;Rcc1 protein;Regulator of chromosome condensation	Rcc1	1.51388e-05	14	0.35273	Q3U6D2;Q6PFB2;Q8VE37	Mus musculus	10%;9.7%;10%	44943.96;46374.53;44930.97	;;G1/S transition of mitotic cell cycle,mitotic spindle organization,chromosome segregation,regulation of mitotic nuclear division,positive regulation of GTPase activity,spindle assembly,protein heterotetramerization,cell division	;;chromatin binding,Ran guanyl-nucleotide exchange factor activity,Ran GTPase binding,nucleosome binding,nucleosomal DNA binding,histone binding,sulfate binding,protein heterodimerization activity	;;nuclear chromatin,condensed nuclear chromosome,nucleus,nucleoplasm,cytoplasm,nuclear membrane,protein complex	tr;tr;sp	10090	2;1;1	1	MusMusculus_pUnKB_2022_0127	>tr|Q3U6D2|Q3U6D2_MOUSE Uncharacterized protein OS=Mus musculus OX=10090 GN=Rcc1 PE=2 SV=1;>tr|Q6PFB2|Q6PFB2_MOUSE Rcc1 protein OS=Mus musculus OX=10090 GN=Rcc1 PE=1 SV=1;>sp|Q8VE37|RCC1_MOUSE Regulator of chromosome condensation OS=Mus musculus OX=10090 GN=Rcc1 PE=1 SV=1	3	3
TRUE	Female / Male	Male	Female	15	O43747;P22892;Q3UKX8;Q8CBB7;Q8CC03	45217.7	8382.32	2.43147	2.43147	6.88082e-05	O43747;P22892;Q3UKX8;Q8CBB7;Q8CC03	AP1G1_HUMAN;AP1G1_MOUSE;Q3UKX8_MOUSE;Q8CBB7_MOUSE;Q8CC03_MOUSE	AP-1 complex subunit gamma-1;AP-1 complex subunit gamma-1;AP-1 complex subunit gamma;AP-1 complex subunit gamma;GAE domain-containing protein (Fragment)	AP1G1;Ap1g1;Ap1g1;Ap1g1;Ap1g1	1.6185e-05	14	0.480782	O43747;P22892;Q3UKX8;Q8CBB7;Q8CC03	Homo sapiens;Mus musculus;Mus musculus;Mus musculus;Mus musculus	3.3%;3.3%;3.3%;3.3%;3.9%	91351.45;91350.47;91694.83;91721.86;76748.3	;intracellular protein transport,vesicle-mediated transport,endosome to melanosome transport,positive regulation of natural killer cell degranulation,positive regulation of natural killer cell mediated cytotoxicity,Golgi to lysosome transport;;;	;protein binding,protein transporter activity,Rab GTPase binding,kinesin binding,GTP-dependent protein binding;;;	;Golgi apparatus,trans-Golgi network,cytosol,membrane,clathrin adaptor complex,clathrin-coated vesicle,clathrin-coated vesicle membrane,intracellular membrane-bounded organelle,perinuclear region of cytoplasm,recycling endosome;;;	sp;sp;tr;tr;tr	9606;10090;10090;10090;10090	1;1;2;1;2	5;3;1;1;1	human_uniprot_proteome;MusMusculus_pUnKB_2022_0127;MusMusculus_pUnKB_2022_0127;MusMusculus_pUnKB_2022_0127;MusMusculus_pUnKB_2022_0127	>sp|O43747|AP1G1_HUMAN AP-1 complex subunit gamma-1 OS=Homo sapiens OX=9606 GN=AP1G1 PE=1 SV=5;>sp|P22892|AP1G1_MOUSE AP-1 complex subunit gamma-1 OS=Mus musculus OX=10090 GN=Ap1g1 PE=1 SV=3;>tr|Q3UKX8|Q3UKX8_MOUSE AP-1 complex subunit gamma OS=Mus musculus OX=10090 GN=Ap1g1 PE=2 SV=1;>tr|Q8CBB7|Q8CBB7_MOUSE AP-1 complex subunit gamma OS=Mus musculus OX=10090 GN=Ap1g1 PE=1 SV=1;>tr|Q8CC03|Q8CC03_…	3	3
TRUE	Female / Male	Male	Female	115	A1A4T2;Q8BHN3	335508	344809	-0.0394533	0.0394533	6.89204e-05	A1A4T2;Q8BHN3	A1A4T2_MOUSE;GANAB_MOUSE	Alpha glucosidase 2 alpha neutral subunit;Neutral alpha-glucosidase AB	Ganab	1.62999e-05	114	0.432837	A1A4T2;Q8BHN3	Mus musculus	17.8%;18.2%	109404.01;106911.11	;carbohydrate metabolic process,N-glycan processing	;RNA binding,protein binding,glucosidase activity,carbohydrate binding,glucan 1,3-alpha-glucosidase activity	;endoplasmic reticulum,Golgi apparatus,membrane,glucosidase II complex,extracellular matrix,melanosome,extracellular exosome	tr;sp	10090	2;1	1	MusMusculus_pUnKB_2022_0127	>tr|A1A4T2|A1A4T2_MOUSE Alpha glucosidase 2 alpha neutral subunit OS=Mus musculus OX=10090 GN=Ganab PE=2 SV=1;>sp|Q8BHN3|GANAB_MOUSE Neutral alpha-glucosidase AB OS=Mus musculus OX=10090 GN=Ganab PE=1 SV=1	22	23
TRUE	Female / Male	Male	Female	265	P52480	3.173e+06	4.63045e+06	-0.545304	0.545304	6.97291e-05	P52480	KPYM_MOUSE	Pyruvate kinase PKM	Pkm	1.65808e-05	264	0.296009	P52480	Mus musculus	0.503	57844.9	glycolytic process,programmed cell death,cellular response to insulin stimulus	magnesium ion binding,RNA binding,pyruvate kinase activity,protein binding,ATP binding,kinase activity,MHC class II protein complex binding,potassium ion binding,cadherin binding	nucleus,cytoplasm,mitochondrion,cytosol,cilium,extracellular matrix,vesicle,myelin sheath,extracellular exosome,extracellular vesicle	sp	10090	1	4	MusMusculus_pUnKB_2022_0127	>sp|P52480|KPYM_MOUSE Pyruvate kinase PKM OS=Mus musculus OX=10090 GN=Pkm PE=1 SV=4	33	53
TRUE	Female / Male	Male	Female	30	A2RRY6;Q96CG8;Q9D1D6	4.14049e+06	1.3803e+06	1.58482	1.58482	7.03174e-05	A2RRY6;Q96CG8;Q9D1D6	A2RRY6_MOUSE;CTHR1_HUMAN;CTHR1_MOUSE	Collagen triple helix repeat containing 1;Collagen triple helix repeat-containing protein 1;Collagen triple helix repeat-containing protein 1	Cthrc1;CTHRC1;Cthrc1	1.68111e-05	29	0.418725	A2RRY6;Q96CG8;Q9D1D6	Mus musculus;Homo sapiens;Mus musculus	22.4%;22.6%;22.4%	26434.25;26223.95;26460.33	;;cell migration,positive regulation of protein binding,positive regulation of osteoblast proliferation,ossification involved in bone remodeling,positive regulation of osteoblast differentiation,Wnt signaling pathway, planar cell polarity pathway,inner ear receptor stereocilium organization,negative regulation of canonical Wnt signaling pathway,cochlea morphogenesis,establishment of planar polari…	;;frizzled binding,protein binding,Wnt-protein binding	;;proteinaceous extracellular matrix,collagen trimer,extracellular space,cytoplasm	tr;sp;sp	10090;9606;10090	2;1;2	1;1;2	MusMusculus_pUnKB_2022_0127;human_uniprot_proteome;MusMusculus_pUnKB_2022_0127	>tr|A2RRY6|A2RRY6_MOUSE Collagen triple helix repeat containing 1 OS=Mus musculus OX=10090 GN=Cthrc1 PE=2 SV=1;>sp|Q96CG8|CTHR1_HUMAN Collagen triple helix repeat-containing protein 1 OS=Homo sapiens OX=9606 GN=CTHRC1 PE=1 SV=1;>sp|Q9D1D6|CTHR1_MOUSE Collagen triple helix repeat-containing protein 1 OS=Mus musculus OX=10090 GN=Cthrc1 PE=2 SV=2	5	6
TRUE	Female / Male	Male	Female	45	A0A590UK56;E7EMB3;P0DP23;P0DP24;P0DP25;P0DP26;P0DP27;P0DP28;Q3UKW2	156039	511197	-1.71197	1.71197	7.03819e-05	A0A590UK56;E7EMB3;P0DP23;P0DP24;P0DP25;P0DP26;P0DP27;P0DP28;Q3UKW2	A0A590UK56_HUMAN;E7EMB3_HUMAN;CALM1_HUMAN;CALM2_HUMAN;CALM3_HUMAN;CALM1_MOUSE;CALM2_MOUSE;CALM3_MOUSE;Q3UKW2_MOUSE	Calmodulin-1;Calmodulin-2;Calmodulin-1;Calmodulin-2;Calmodulin-3;Calmodulin-1;Calmodulin-2;Calmodulin-3;Uncharacterized protein	CALM1;CALM2;CALM1;CALM2;CALM3;Calm1;Calm2;Calm3;	1.6917e-05	44	0.69079	A0A590UK56;E7EMB3;P0DP23;P0DP24;P0DP25;P0DP26;P0DP27;P0DP28;Q3UKW2	Homo sapiens;Homo sapiens;Homo sapiens;Homo sapiens;Homo sapiens;Mus musculus;Mus musculus;Mus musculus;Mus musculus	41.3%;31.6%;41.6%;41.6%;41.6%;41.6%;41.6%;41.6%;31.5%	16965.71;21689.25;16837.58;16837.58;16837.58;16837.58;16837.58;16837.58;21559.81	;;;;;G2/M transition of mitotic cell cycle,regulation of heart rate,detection of calcium ion,regulation of release of sequestered calcium ion into cytosol by sarcoplasmic reticulum,positive regulation of cAMP biosynthetic process,positive regulation of phosphoprotein phosphatase activity,positive regulation of DNA binding,positive regulation of cyclic-nucleotide phosphodiesterase activity,regulat…	;;;;;calcium ion binding,adenylate cyclase binding,calcium channel inhibitor activity,protein kinase binding,titin binding,ion channel binding,protein phosphatase activator activity,disordered domain specific binding;calcium ion binding,adenylate cyclase binding,calcium channel inhibitor activity,protein kinase binding,titin binding,ion channel binding,protein phosphatase activator activity,disor…	;;;;;spindle pole,cytoplasm,voltage-gated potassium channel complex,postsynaptic density,sarcomere,calcium channel complex,myelin sheath,protein complex,catalytic complex;spindle pole,cytoplasm,voltage-gated potassium channel complex,postsynaptic density,sarcomere,calcium channel complex,myelin sheath,protein complex,catalytic complex;spindle pole,voltage-gated potassium channel complex,postsynap…	tr;tr;sp;sp;sp;sp;sp;sp;tr	9606;9606;9606;9606;9606;10090;10090;10090;10090	1	1	human_uniprot_proteome;human_uniprot_proteome;human_uniprot_proteome;human_uniprot_proteome;human_uniprot_proteome;MusMusculus_pUnKB_2022_0127;MusMusculus_pUnKB_2022_0127;MusMusculus_pUnKB_2022_0127;MusMusculus_pUnKB_2022_0127	>tr|A0A590UK56|A0A590UK56_HUMAN Calmodulin-1 OS=Homo sapiens OX=9606 GN=CALM1 PE=1 SV=1;>tr|E7EMB3|E7EMB3_HUMAN Calmodulin-2 OS=Homo sapiens OX=9606 GN=CALM2 PE=1 SV=1;>sp|P0DP23|CALM1_HUMAN Calmodulin-1 OS=Homo sapiens OX=9606 GN=CALM1 PE=1 SV=1;>sp|P0DP24|CALM2_HUMAN Calmodulin-2 OS=Homo sapiens OX=9606 GN=CALM2 PE=1 SV=1;>sp|P0DP25|CALM3_HUMAN Calmodulin-3 OS=Homo sapiens OX=9606 GN=CALM3 PE=1…	5	9
TRUE	Female / Male	Male	Female	90	E9PV24	1.62532e+06	578983	1.48913	1.48913	7.33521e-05	E9PV24	FIBA_MOUSE	Fibrinogen alpha chain	Fga	1.77252e-05	89	0.278602	E9PV24	Mus musculus	0.205	87429.3	adaptive immune response,protein complex assembly,cell-matrix adhesion,signal transduction,blood coagulation,plasminogen activation,positive regulation of heterotypic cell-cell adhesion,fibrinolysis,induction of bacterial agglutination,cellular protein complex assembly,innate immune response,positive regulation of vasoconstriction,positive regulation of exocytosis,positive regulation of protein s…	structural molecule activity,protein binding, bridging,metal ion binding,receptor binding,cell adhesion molecule binding	fibrinogen complex,extracellular space,cell cortex,external side of plasma membrane,cell surface,platelet alpha granule,extracellular exosome,blood microparticle,extracellular vesicle	sp	10090	1	1	MusMusculus_pUnKB_2022_0127	>sp|E9PV24|FIBA_MOUSE Fibrinogen alpha chain OS=Mus musculus OX=10090 GN=Fga PE=1 SV=1	17	18
TRUE	Female / Male	Male	Female	95	A0A1L1STE6;Q9D6R2	135421	514716	-1.92633	1.92633	7.56778e-05	A0A1L1STE6;Q9D6R2	A0A1L1STE6_MOUSE;IDH3A_MOUSE	Isocitrate dehydrogenase [NAD] subunit, mitochondrial;Isocitrate dehydrogenase [NAD] subunit alpha, mitochondrial	Idh3a	1.83844e-05	94	0.51313	A0A1L1STE6;Q9D6R2	Mus musculus	12%;12.6%	41519.95;39638.7	;tricarboxylic acid cycle	;magnesium ion binding,isocitrate dehydrogenase (NAD+) activity,NAD binding	;nucleus,mitochondrion,myelin sheath	tr;sp	10090	1	1	MusMusculus_pUnKB_2022_0127	>tr|A0A1L1STE6|A0A1L1STE6_MOUSE Isocitrate dehydrogenase [NAD] subunit, mitochondrial OS=Mus musculus OX=10090 GN=Idh3a PE=1 SV=1;>sp|Q9D6R2|IDH3A_MOUSE Isocitrate dehydrogenase [NAD] subunit alpha, mitochondrial OS=Mus musculus OX=10090 GN=Idh3a PE=1 SV=1	12	19
TRUE	Female / Male	Male	Female	10	P98063	299985	75286.3	1.99443	1.99443	7.80293e-05	P98063	BMP1_MOUSE	Bone morphogenetic protein 1	Bmp1	1.9056e-05	9	0.25531	P98063	Mus musculus	0.024	111666	ossification,proteolysis,regulation of receptor activity,cell differentiation,cartilage development,positive regulation of cartilage development	metalloendopeptidase activity,cytokine activity,calcium ion binding,protein binding,growth factor activity,peptidase activity,zinc ion binding,identical protein binding	proteinaceous extracellular matrix,extracellular space,Golgi apparatus,vesicle	sp	10090	1	2	MusMusculus_pUnKB_2022_0127	>sp|P98063|BMP1_MOUSE Bone morphogenetic protein 1 OS=Mus musculus OX=10090 GN=Bmp1 PE=1 SV=2	2	2
TRUE	Female / Male	Male	Female	50	A0A075B5P6;A0A075B6A0;P01872	320323	121976	1.39293	1.39293	7.85363e-05	A0A075B5P6;A0A075B6A0;P01872	A0A075B5P6_MOUSE;A0A075B6A0_MOUSE;IGHM_MOUSE	Immunoglobulin heavy constant mu (Fragment);Immunoglobulin heavy constant mu (Fragment);Immunoglobulin heavy constant mu	Ighm	1.92808e-05	49	0.400589	A0A075B5P6;A0A075B6A0;P01872	Mus musculus	19.8%;18.9%;19.8%	NaN;NaN;49971.97	;;activation of MAPK activity,B cell affinity maturation,humoral immune response mediated by circulating immunoglobulin,regulation of immunoglobulin production,phagocytosis, recognition,phagocytosis, engulfment,complement activation, classical pathway,immunoglobulin mediated immune response,antigen processing and presentation,regulation of cell morphogenesis,positive regulation of B cell prolifer…	;;antigen binding,transmembrane signaling receptor activity,protein binding,immunoglobulin receptor binding,identical protein binding	;;extracellular space,cytosol,plasma membrane,external side of plasma membrane,cell surface,membrane,integral component of membrane,B cell receptor complex,immunoglobulin complex, circulating,perinuclear region of cytoplasm,blood microparticle	tr;tr;sp	10090	1	1;2;2	MusMusculus_pUnKB_2022_0127	>tr|A0A075B5P6|A0A075B5P6_MOUSE Immunoglobulin heavy constant mu (Fragment) OS=Mus musculus OX=10090 GN=Ighm PE=1 SV=1;>tr|A0A075B6A0|A0A075B6A0_MOUSE Immunoglobulin heavy constant mu (Fragment) OS=Mus musculus OX=10090 GN=Ighm PE=1 SV=2;>sp|P01872|IGHM_MOUSE Immunoglobulin heavy constant mu OS=Mus musculus OX=10090 GN=Ighm PE=1 SV=2	9	10
TRUE	Female / Male	Male	Female	310	A3KGU5;A3KGU7;A3KGU9;B2RXX6;B7ZWK3;B9EKJ1;E9Q447	680946	481346	0.500467	0.500467	7.94351e-05	A3KGU5;A3KGU7;A3KGU9;B2RXX6;B7ZWK3;B9EKJ1;E9Q447	A3KGU5_MOUSE;A3KGU7_MOUSE;A3KGU9_MOUSE;B2RXX6_MOUSE;B7ZWK3_MOUSE;B9EKJ1_MOUSE;E9Q447_MOUSE	Spectrin alpha chain, non-erythrocytic 1;Spectrin alpha chain, non-erythrocytic 1;Spectrin alpha chain, non-erythrocytic 1;Spna2 protein;Spna2 protein;Spna2 protein;Spectrin alpha chain, non-erythrocytic 1	Sptan1	1.97056e-05	309	0.256025	A3KGU5;A3KGU7;A3KGU9;B2RXX6;B7ZWK3;B9EKJ1;E9Q447	Mus musculus	20.4%;20.3%;20.1%;20.3%;20.4%;20.3%;20.3%	282894.5;285152.14;287602.94;285180.19;282894.5;285179.16;285345.3	;;;;;;	;;;;;;	;;;;;;	tr	10090	1;1;1;2;2;2;1	1;1;2;1;1;1;1	MusMusculus_pUnKB_2022_0127	>tr|A3KGU5|A3KGU5_MOUSE Spectrin alpha chain, non-erythrocytic 1 OS=Mus musculus OX=10090 GN=Sptan1 PE=1 SV=1;>tr|A3KGU7|A3KGU7_MOUSE Spectrin alpha chain, non-erythrocytic 1 OS=Mus musculus OX=10090 GN=Sptan1 PE=1 SV=1;>tr|A3KGU9|A3KGU9_MOUSE Spectrin alpha chain, non-erythrocytic 1 OS=Mus musculus OX=10090 GN=Sptan1 PE=1 SV=2;>tr|B2RXX6|B2RXX6_MOUSE Spna2 protein OS=Mus musculus OX=10090 GN=Spt…	59	62
TRUE	Female / Male	Male	Female	35	P08779	444019	107176	2.05065	2.05065	7.94351e-05	P08779	K1C16_HUMAN	Keratin, type I cytoskeletal 16	KRT16	1.96723e-05	34	0.406184	P08779	Homo sapiens	0.205	51267.8				sp	9606	1	4	human_uniprot_proteome	>sp|P08779|K1C16_HUMAN Keratin, type I cytoskeletal 16 OS=Homo sapiens OX=9606 GN=KRT16 PE=1 SV=4	7	7
TRUE	Female / Male	Male	Female	60	Q8K2C7	1.02387e+06	189283	2.43542	2.43542	8.05288e-05	Q8K2C7	OS9_MOUSE	Protein OS-9	Os9	2.00805e-05	59	0.433091	Q8K2C7	Mus musculus	0.143	76107.8	protein targeting,protein retention in ER lumen,protein ubiquitination,ER-associated ubiquitin-dependent protein catabolic process,retrograde protein transport, ER to cytosol,response to endoplasmic reticulum stress,protein ubiquitination involved in ubiquitin-dependent protein catabolic process,negative regulation of retrograde protein transport, ER to cytosol	protease binding,protein binding,carbohydrate binding	endoplasmic reticulum lumen,Hrd1p ubiquitin ligase complex	sp	10090	1	2	MusMusculus_pUnKB_2022_0127	>sp|Q8K2C7|OS9_MOUSE Protein OS-9 OS=Mus musculus OX=10090 GN=Os9 PE=1 SV=2	11	12
TRUE	Female / Male	Male	Female	35	E9QA79;Q58EV3	62636.2	1240966	-4.30832	4.30832	8.18341e-05	E9QA79;Q58EV3	E9QA79_MOUSE;Q58EV3_MOUSE	Major urinary protein 7;Major urinary protein 1	Mup7	2.05111e-05	34	1.16694	E9QA79;Q58EV3	Mus musculus	11.9%;15.6%	26799.46;20600.41	;	;	;	tr	10090	3;2	1	MusMusculus_pUnKB_2022_0127	>tr|E9QA79|E9QA79_MOUSE Major urinary protein 7 OS=Mus musculus OX=10090 GN=Mup7 PE=3 SV=1;>tr|Q58EV3|Q58EV3_MOUSE Major urinary protein 1 OS=Mus musculus OX=10090 GN=Mup7 PE=2 SV=1	3	7
TRUE	Female / Male	Male	Female	110	Q8BH59	210771	368124	-0.804516	0.804516	8.20337e-05	Q8BH59	CMC1_MOUSE	Calcium-binding mitochondrial carrier protein Aralar1	Slc25a12	2.06666e-05	109	0.390224	Q8BH59	Mus musculus	0.229	74569.6	aspartate transport,L-glutamate transport,malate-aspartate shuttle,response to calcium ion,L-glutamate transmembrane transport,L-aspartate transmembrane transport	L-glutamate transmembrane transporter activity,calcium ion binding,L-aspartate transmembrane transporter activity	mitochondrion,mitochondrial inner membrane,integral component of membrane,myelin sheath	sp	10090	1	1	MusMusculus_pUnKB_2022_0127	>sp|Q8BH59|CMC1_MOUSE Calcium-binding mitochondrial carrier protein Aralar1 OS=Mus musculus OX=10090 GN=Slc25a12 PE=1 SV=1	18	22
TRUE	Female / Male	Male	Female	90	A1L333;J3KTA4;P17844;Q3V0Z8;Q5U222;Q61656;Q8BTS0	1.3243e+06	575977	1.20114	1.20114	8.27826e-05	A1L333;J3KTA4;P17844;Q3V0Z8;Q5U222;Q61656;Q8BTS0	A1L333_MOUSE;J3KTA4_HUMAN;DDX5_HUMAN;Q3V0Z8_MOUSE;Q5U222_MOUSE;DDX5_MOUSE;Q8BTS0_MOUSE	DEAD box protein 5;Probable ATP-dependent RNA helicase DDX5;Probable ATP-dependent RNA helicase DDX5;DEAD box protein 5 (Fragment);DEAD box protein 5 (Fragment);Probable ATP-dependent RNA helicase DDX5;DEAD box protein 5	Ddx5;DDX5;DDX5;Ddx5;Ddx5;Ddx5;Ddx5	2.1024e-05	89	0.204372	A1L333;J3KTA4;P17844;Q3V0Z8;Q5U222;Q61656;Q8BTS0	Mus musculus;Homo sapiens;Homo sapiens;Mus musculus;Mus musculus;Mus musculus;Mus musculus	23.4%;23.5%;23.5%;20.9%;22.2%;23.5%;23.4%	69280.24;69087.12;69148.08;76758.34;72917.14;69290.24;69266.17	;;;;;negative regulation of transcription from RNA polymerase II promoter,alternative mRNA splicing, via spliceosome,regulation of alternative mRNA splicing, via spliceosome,nuclear-transcribed mRNA catabolic process,epithelial to mesenchymal transition,regulation of transcription from RNA polymerase II promoter,circadian rhythm,mRNA transcription,RNA secondary structure unwinding,BMP signaling p…	;;;;;transcription cofactor activity,RNA binding,RNA helicase activity,mRNA 3'-UTR binding,ATP-dependent RNA helicase activity,protein binding,ATP binding,MH2 domain binding,pre-mRNA binding,ribonucleoprotein complex binding,SMAD binding,androgen receptor binding,R-SMAD binding,primary miRNA binding,promoter-specific chromatin binding;	;;;;;nucleus,nucleolus,cytoplasm,membrane,intracellular ribonucleoprotein complex,extracellular matrix,extracellular exosome,catalytic step 2 spliceosome,SMAD protein complex;	tr;tr;sp;tr;tr;sp;tr	10090;9606;9606;10090;10090;10090;10090	2;1;1;2;2;1;1	1;1;1;1;1;2;1	MusMusculus_pUnKB_2022_0127;human_uniprot_proteome;human_uniprot_proteome;MusMusculus_pUnKB_2022_0127;MusMusculus_pUnKB_2022_0127;MusMusculus_pUnKB_2022_0127;MusMusculus_pUnKB_2022_0127	>tr|A1L333|A1L333_MOUSE DEAD box protein 5 OS=Mus musculus OX=10090 GN=Ddx5 PE=2 SV=1;>tr|J3KTA4|J3KTA4_HUMAN Probable ATP-dependent RNA helicase DDX5 OS=Homo sapiens OX=9606 GN=DDX5 PE=1 SV=1;>sp|P17844|DDX5_HUMAN Probable ATP-dependent RNA helicase DDX5 OS=Homo sapiens OX=9606 GN=DDX5 PE=1 SV=1;>tr|Q3V0Z8|Q3V0Z8_MOUSE DEAD box protein 5 (Fragment) OS=Mus musculus OX=10090 GN=Ddx5 PE=2 SV=1;>tr|…	17	18
TRUE	Female / Male	Male	Female	185	P06151;Q3TI99;Q564E2	2.89564e+06	5.69724e+06	-0.976383	0.976383	8.27826e-05	P06151;Q3TI99;Q564E2	LDHA_MOUSE;Q3TI99_MOUSE;Q564E2_MOUSE	L-lactate dehydrogenase A chain;L-lactate dehydrogenase;L-lactate dehydrogenase	Ldha	2.10681e-05	184	0.408848	P06151;Q3TI99;Q564E2	Mus musculus	40.1%;40.1%;40.1%	36498.53;36484.5;36498.53	lactate biosynthetic process from pyruvate,glucose catabolic process to lactate via pyruvate,cellular response to extracellular stimulus;;	lactate dehydrogenase activity,L-lactate dehydrogenase activity,protein binding,cadherin binding;;	nucleus,mitochondrion,cytosol,membrane,sperm fibrous sheath,extracellular exosome;;	sp;tr;tr	10090	1;2;1	3;1;1	MusMusculus_pUnKB_2022_0127	>sp|P06151|LDHA_MOUSE L-lactate dehydrogenase A chain OS=Mus musculus OX=10090 GN=Ldha PE=1 SV=3;>tr|Q3TI99|Q3TI99_MOUSE L-lactate dehydrogenase OS=Mus musculus OX=10090 GN=Ldha PE=2 SV=1;>tr|Q564E2|Q564E2_MOUSE L-lactate dehydrogenase OS=Mus musculus OX=10090 GN=Ldha PE=1 SV=1	20	37
TRUE	Female / Male	Male	Female	20	Q9D828;Q9Z1A1	261512	98607	1.40711	1.40711	8.76572e-05	Q9D828;Q9Z1A1	Q9D828_MOUSE;Q9Z1A1_MOUSE	PB1 domain-containing protein;TFG protein	Tfg	2.24213e-05	19	0.245393	Q9D828;Q9Z1A1	Mus musculus	17.5%;17.1%	42186.62;43020.47	;ER to Golgi vesicle-mediated transport,signal transduction,positive regulation of I-kappaB kinase/NF-kappaB signaling,COPII vesicle coating	;signal transducer activity,identical protein binding	;Golgi membrane,extracellular exosome,endoplasmic reticulum exit site	tr	10090	2;1	1	MusMusculus_pUnKB_2022_0127	>tr|Q9D828|Q9D828_MOUSE PB1 domain-containing protein OS=Mus musculus OX=10090 GN=Tfg PE=2 SV=1;>tr|Q9Z1A1|Q9Z1A1_MOUSE TFG protein OS=Mus musculus OX=10090 GN=Tfg PE=1 SV=1	4	4
TRUE	Female / Male	Male	Female	45	P14148;Q3UBI6;Q5M9N8	810416	443299	0.870381	0.870381	9.27079e-05	P14148;Q3UBI6;Q5M9N8	RL7_MOUSE;Q3UBI6_MOUSE;Q5M9N8_MOUSE	60S ribosomal protein L7;Uncharacterized protein;Ribosomal protein L7	Rpl7	2.38324e-05	44	0.19517	P14148;Q3UBI6;Q5M9N8	Mus musculus	29.6%;29.6%;29.6%	31419.63;31350.52;31419.63	maturation of LSU-rRNA from tricistronic rRNA transcript (SSU-rRNA, 5.8S rRNA, LSU-rRNA),cytoplasmic translation,rRNA processing,translation,ribosomal large subunit biogenesis;;	DNA binding,RNA binding,mRNA binding,structural constituent of ribosome,protein homodimerization activity;;	nucleus,nucleolus,cytoplasm,polysome,focal adhesion,membrane,cytosolic large ribosomal subunit,intracellular ribonucleoprotein complex,extracellular exosome;;	sp;tr;tr	10090	1;2;1	2;1;1	MusMusculus_pUnKB_2022_0127	>sp|P14148|RL7_MOUSE 60S ribosomal protein L7 OS=Mus musculus OX=10090 GN=Rpl7 PE=1 SV=2;>tr|Q3UBI6|Q3UBI6_MOUSE Uncharacterized protein OS=Mus musculus OX=10090 GN=Rpl7 PE=2 SV=1;>tr|Q5M9N8|Q5M9N8_MOUSE Ribosomal protein L7 OS=Mus musculus OX=10090 GN=Rpl7 PE=1 SV=1	8	9
TRUE	Female / Male	Male	Female	90	P70663;Q3TYD5;Q3UYK7	1.42075e+06	322654	2.13859	2.13859	9.29226e-05	P70663;Q3TYD5;Q3UYK7	SPRL1_MOUSE;Q3TYD5_MOUSE;Q3UYK7_MOUSE	SPARC-like protein 1	Sparcl1	2.4007e-05	89	0.42222	P70663;Q3TYD5;Q3UYK7	Mus musculus	28.6%;28.6%;28.6%	72287.24;72342.33;72300.24	signal transduction,anatomical structure development;;	calcium ion binding,collagen binding,extracellular matrix binding;;	proteinaceous extracellular matrix,extracellular space,extracellular exosome;;	sp;tr;tr	10090	1;2;2	3;1;1	MusMusculus_pUnKB_2022_0127	>sp|P70663|SPRL1_MOUSE SPARC-like protein 1 OS=Mus musculus OX=10090 GN=Sparcl1 PE=1 SV=3;>tr|Q3TYD5|Q3TYD5_MOUSE SPARC-like protein 1 OS=Mus musculus OX=10090 GN=Sparcl1 PE=2 SV=1;>tr|Q3UYK7|Q3UYK7_MOUSE SPARC-like protein 1 OS=Mus musculus OX=10090 GN=Sparcl1 PE=2 SV=1	15	18
TRUE	Female / Male	Male	Female	20	Q9CPP6	7487.77	110262	-3.88026	3.88026	9.86124e-05	Q9CPP6	NDUA5_MOUSE	NADH dehydrogenase [ubiquinone] 1 alpha subcomplex subunit 5	Ndufa5	2.56037e-05	19	0.921835	Q9CPP6	Mus musculus	0.138	13359.7	respiratory electron transport chain,mitochondrial respiratory chain complex I assembly	NADH dehydrogenase (ubiquinone) activity	mitochondrion,mitochondrial respiratory chain complex I,respiratory chain complex I	sp	10090	1	3	MusMusculus_pUnKB_2022_0127	>sp|Q9CPP6|NDUA5_MOUSE NADH dehydrogenase [ubiquinone] 1 alpha subcomplex subunit 5 OS=Mus musculus OX=10090 GN=Ndufa5 PE=1 SV=3	4	4
TRUE	Female / Male	Male	Female	35	A0A3B0IP04;P98086;Q3TXB1;Q3UBX7	4.71238e+06	530026	3.15232	3.15232	0.000103607	A0A3B0IP04;P98086;Q3TXB1;Q3UBX7	A0A3B0IP04_MOUSE;C1QA_MOUSE;Q3TXB1_MOUSE;Q3UBX7_MOUSE	Complement C1q subcomponent subunit A	C1qa	2.70338e-05	34	0.660813	A0A3B0IP04;P98086;Q3TXB1;Q3UBX7	Mus musculus	20.8%;20.8%;20.8%;20.8%	25974.4;25974.4;25975.39;26046.47	;complement activation, classical pathway,response to iron ion,innate immune response;;	;protein binding;;	;collagen trimer,extracellular space,extracellular exosome;;	tr;sp;tr;tr	10090	4;1;2;2	1;2;1;1	MusMusculus_pUnKB_2022_0127	>tr|A0A3B0IP04|A0A3B0IP04_MOUSE Complement C1q subcomponent subunit A OS=Mus musculus OX=10090 GN=C1qa PE=4 SV=1;>sp|P98086|C1QA_MOUSE Complement C1q subcomponent subunit A OS=Mus musculus OX=10090 GN=C1qa PE=1 SV=2;>tr|Q3TXB1|Q3TXB1_MOUSE Complement C1q subcomponent subunit A OS=Mus musculus OX=10090 GN=C1qa PE=2 SV=1;>tr|Q3UBX7|Q3UBX7_MOUSE Complement C1q subcomponent subunit A OS=Mus musculus …	4	7
TRUE	Female / Male	Male	Female	165	P27773	2.75034e+06	3.07275e+06	-0.159917	0.159917	0.00010915	P27773	PDIA3_MOUSE	Protein disulfide-isomerase A3	Pdia3	2.86204e-05	164	0.316574	P27773	Mus musculus	0.495	56678.4	antigen processing and presentation of peptide antigen via MHC class I,protein folding,response to endoplasmic reticulum stress,cell redox homeostasis,oxidation-reduction process,positive regulation of extrinsic apoptotic signaling pathway	RNA binding,protein disulfide isomerase activity,protein binding,peptide disulfide oxidoreductase activity,identical protein binding	extracellular space,nucleus,endoplasmic reticulum,endoplasmic reticulum lumen,focal adhesion,cell surface,melanosome,myelin sheath,extracellular exosome	sp	10090	1	2	MusMusculus_pUnKB_2022_0127	>sp|P27773|PDIA3_MOUSE Protein disulfide-isomerase A3 OS=Mus musculus OX=10090 GN=Pdia3 PE=1 SV=2	25	33
TRUE	Female / Male	Male	Female	215	Q80X90	606488	195253	1.63514	1.63514	0.000122307	Q80X90	FLNB_MOUSE	Filamin-B	Flnb	3.22275e-05	214	0.264011	Q80X90	Mus musculus	0.186	277825	keratinocyte development,epithelial cell morphogenesis,skeletal muscle tissue development,actin cytoskeleton organization	RNA binding,actin binding,protein binding,identical protein binding,cadherin binding	stress fiber,nucleus,cytoplasm,cytosol,plasma membrane,brush border,focal adhesion,cell cortex,Z disc,extracellular matrix,neuron projection,neuronal cell body,extracellular exosome	sp	10090	1	3	MusMusculus_pUnKB_2022_0127	>sp|Q80X90|FLNB_MOUSE Filamin-B OS=Mus musculus OX=10090 GN=Flnb PE=1 SV=3	41	43
TRUE	Female / Male	Male	Female	15	A0A571BEC9;O88492	4462.32	55221.1	-3.62935	3.62935	0.000122419	A0A571BEC9;O88492	A0A571BEC9_MOUSE;PLIN4_MOUSE	Perilipin-4	Plin4	3.24143e-05	14	0.894113	A0A571BEC9;O88492	Mus musculus	4.1%;3.9%	158666.8;139414.96	;	;	;lipid particle,cytosol,plasma membrane,intracellular membrane-bounded organelle	tr;sp	10090	1	1;2	MusMusculus_pUnKB_2022_0127	>tr|A0A571BEC9|A0A571BEC9_MOUSE Perilipin-4 OS=Mus musculus OX=10090 GN=Plin4 PE=1 SV=1;>sp|O88492|PLIN4_MOUSE Perilipin-4 OS=Mus musculus OX=10090 GN=Plin4 PE=1 SV=2	3	3
TRUE	Female / Male	Male	Female	75	Q3THG0;Q9DB20	382396	2.05536e+06	-2.42625	2.42625	0.000127162	Q3THG0;Q9DB20	Q3THG0_MOUSE;ATPO_MOUSE	ATP synthase peripheral stalk subunit OSCP;ATP synthase subunit O, mitochondrial	Atp5o;Atp5po	3.38336e-05	74	0.588626	Q3THG0;Q9DB20	Mus musculus	22.5%;22.5%	23393.57;23363.55	;mitochondrial ATP synthesis coupled proton transport,Requires Ontology	;steroid binding,drug binding,ATPase activity,protein complex binding,proton-transporting ATP synthase activity, rotational mechanism	;mitochondrial proton-transporting ATP synthase complex, coupling factor F(o),nucleus,mitochondrion,mitochondrial proton-transporting ATP synthase complex,plasma membrane,extracellular matrix,myelin sheath,extracellular exosome	tr;sp	10090	2;1	1	MusMusculus_pUnKB_2022_0127	>tr|Q3THG0|Q3THG0_MOUSE ATP synthase peripheral stalk subunit OSCP OS=Mus musculus OX=10090 GN=Atp5o PE=2 SV=1;>sp|Q9DB20|ATPO_MOUSE ATP synthase subunit O, mitochondrial OS=Mus musculus OX=10090 GN=Atp5po PE=1 SV=1	8	15
TRUE	Female / Male	Male	Female	25	Q5EBG6	27160	323329	-3.57345	3.57345	0.000129865	Q5EBG6	HSPB6_MOUSE	Heat shock protein beta-6	Hspb6	3.47196e-05	24	0.95978	Q5EBG6	Mus musculus	0.142	17520.9	regulation of muscle contraction,negative regulation of cardiac muscle cell apoptotic process,positive regulation of angiogenesis,chaperone-mediated protein folding	structural constituent of eye lens,protein homodimerization activity,unfolded protein binding,chaperone binding	extracellular region,nucleus,cytoplasm	sp	10090	1	1	MusMusculus_pUnKB_2022_0127	>sp|Q5EBG6|HSPB6_MOUSE Heat shock protein beta-6 OS=Mus musculus OX=10090 GN=Hspb6 PE=1 SV=1	3	5
TRUE	Female / Male	Male	Female	10	E9PKZ0;P62917;P62918;Q3UJS0	258821	65293.1	1.98695	1.98695	0.000131903	E9PKZ0;P62917;P62918;Q3UJS0	E9PKZ0_HUMAN;RL8_HUMAN;RL8_MOUSE;Q3UJS0_MOUSE	60S ribosomal protein L8 (Fragment);60S ribosomal protein L8;60S ribosomal protein L8;60S ribosomal protein L8	RPL8;RPL8;Rpl8;Rpl8	3.54585e-05	9	0.26416	E9PKZ0;P62917;P62918;Q3UJS0	Homo sapiens;Homo sapiens;Mus musculus;Mus musculus	13.2%;10.5%;10.5%;10.5%	22389.25;28024.65;28024.65;28066.73	;;cytoplasmic translation,cellular response to nerve growth factor stimulus;	;;RNA binding,structural constituent of ribosome,protein binding,5.8S rRNA binding;	;;focal adhesion,membrane,cytosolic large ribosomal subunit;	tr;sp;sp;tr	9606;9606;10090;10090	1;1;1;2	1;2;2;1	human_uniprot_proteome;human_uniprot_proteome;MusMusculus_pUnKB_2022_0127;MusMusculus_pUnKB_2022_0127	>tr|E9PKZ0|E9PKZ0_HUMAN 60S ribosomal protein L8 (Fragment) OS=Homo sapiens OX=9606 GN=RPL8 PE=1 SV=1;>sp|P62917|RL8_HUMAN 60S ribosomal protein L8 OS=Homo sapiens OX=9606 GN=RPL8 PE=1 SV=2;>sp|P62918|RL8_MOUSE 60S ribosomal protein L8 OS=Mus musculus OX=10090 GN=Rpl8 PE=1 SV=2;>tr|Q3UJS0|Q3UJS0_MOUSE 60S ribosomal protein L8 OS=Mus musculus OX=10090 GN=Rpl8 PE=2 SV=1	2	2
TRUE	Female / Male	Male	Female	75	P99029;Q3U7H9;Q3UWS9	1.79462e+06	2.33503e+06	-0.379759	0.379759	0.000131903	P99029;Q3U7H9;Q3UWS9	PRDX5_MOUSE;Q3U7H9_MOUSE;Q3UWS9_MOUSE	Peroxiredoxin-5, mitochondrial;Peroxiredoxin-5 (Fragment);Peroxiredoxin-5 (Fragment)	Prdx5	3.56035e-05	74	0.491618	P99029;Q3U7H9;Q3UWS9	Mus musculus	45.7%;46.2%;48.2%	21897.46;21654.09;20712.93	apoptotic process,response to oxidative stress,negative regulation of transcription from RNA polymerase III promoter,positive regulation of collagen biosynthetic process,cellular response to reactive oxygen species,hydrogen peroxide catabolic process,negative regulation of apoptotic process,negative regulation of cysteine-type endopeptidase activity involved in apoptotic process,cell redox homeos…	RNA polymerase III regulatory region DNA binding,peroxidase activity,receptor binding,thioredoxin peroxidase activity,antioxidant activity,cysteine-type endopeptidase inhibitor activity involved in apoptotic process,protein dimerization activity,peroxiredoxin activity,peroxynitrite reductase activity;;	extracellular space,nucleus,cytoplasm,mitochondrion,peroxisome,peroxisomal matrix,cytosol,cytoplasmic vesicle,intracellular membrane-bounded organelle,perinuclear region of cytoplasm,extracellular exosome;;	sp;tr;tr	10090	1;2;2	2;1;1	MusMusculus_pUnKB_2022_0127	>sp|P99029|PRDX5_MOUSE Peroxiredoxin-5, mitochondrial OS=Mus musculus OX=10090 GN=Prdx5 PE=1 SV=2;>tr|Q3U7H9|Q3U7H9_MOUSE Peroxiredoxin-5 (Fragment) OS=Mus musculus OX=10090 GN=Prdx5 PE=2 SV=1;>tr|Q3UWS9|Q3UWS9_MOUSE Peroxiredoxin-5 (Fragment) OS=Mus musculus OX=10090 GN=Prdx5 PE=2 SV=1	11	15
TRUE	Female / Male	Male	Female	15	A0A0U1RNV1;Q4ZJN4;Q8K479	768250	165582	2.21403	2.21403	0.000132348	A0A0U1RNV1;Q4ZJN4;Q8K479	A0A0U1RNV1_MOUSE;Q4ZJN4_MOUSE;C1QT5_MOUSE	Complement C1q tumor necrosis factor-related protein 5 (Fragment);Adiponectin e;Complement C1q tumor necrosis factor-related protein 5	C1qtnf5;Adie;C1qtnf5	3.58941e-05	14	0.349305	A0A0U1RNV1;Q4ZJN4;Q8K479	Mus musculus	26.1%;15.2%;15.2%	15359.33;25436.64;25436.64	;;protein secretion,inner ear development,protein trimerization	;;identical protein binding	;;extracellular region,collagen trimer,extracellular space,plasma membrane,bicellular tight junction,membrane,apical plasma membrane,lateral plasma membrane,transport vesicle,cell projection,extracellular exosome	tr;tr;sp	10090	1;2;1	2;1;1	MusMusculus_pUnKB_2022_0127	>tr|A0A0U1RNV1|A0A0U1RNV1_MOUSE Complement C1q tumor necrosis factor-related protein 5 (Fragment) OS=Mus musculus OX=10090 GN=C1qtnf5 PE=1 SV=2;>tr|Q4ZJN4|Q4ZJN4_MOUSE Adiponectin e OS=Mus musculus OX=10090 GN=Adie PE=2 SV=1;>sp|Q8K479|C1QT5_MOUSE Complement C1q tumor necrosis factor-related protein 5 OS=Mus musculus OX=10090 GN=C1qtnf5 PE=1 SV=1	3	3
TRUE	Female / Male	Male	Female	55	A0A338P6S8;Q59IW5;Q59IW6;Q59IW7;Q59IW9	219848	328108	-0.577665	0.577665	0.000132348	A0A338P6S8;Q59IW5;Q59IW6;Q59IW7;Q59IW9	A0A338P6S8_MOUSE;Q59IW5_MOUSE;Q59IW6_MOUSE;Q59IW7_MOUSE;Q59IW9_MOUSE	ABI family member 3-binding protein	Abi3bp	3.60641e-05	54	0.540566	A0A338P6S8;Q59IW5;Q59IW6;Q59IW7;Q59IW9	Mus musculus	3.7%;5.5%;5.2%;5.6%;5.7%	179513.13;122432.99;129538.31;120656.83;118397.33	;;positive regulation of cell-substrate adhesion,extracellular matrix organization;;	;;collagen binding,glycosaminoglycan binding,heparin binding;;	;;proteinaceous extracellular matrix,interstitial matrix,extracellular space;;	tr	10090	1	1	MusMusculus_pUnKB_2022_0127	>tr|A0A338P6S8|A0A338P6S8_MOUSE ABI family member 3-binding protein OS=Mus musculus OX=10090 GN=Abi3bp PE=1 SV=1;>tr|Q59IW5|Q59IW5_MOUSE ABI family member 3-binding protein OS=Mus musculus OX=10090 GN=Abi3bp PE=1 SV=1;>tr|Q59IW6|Q59IW6_MOUSE ABI family member 3-binding protein OS=Mus musculus OX=10090 GN=Abi3bp PE=1 SV=1;>tr|Q59IW7|Q59IW7_MOUSE ABI family member 3-binding protein OS=Mus musculus …	10	11
TRUE	Female / Male	Male	Female	35	D9J303;E9Q8P5;F8WJI6;Q9CRA2	25730.7	80728.6	-1.64959	1.64959	0.000132482	D9J303;E9Q8P5;F8WJI6;Q9CRA2	D9J303_MOUSE;E9Q8P5_MOUSE;F8WJI6_MOUSE;Q9CRA2_MOUSE	ENH isoform 3a;PDZ and LIM domain protein 5;PDZ and LIM domain protein 5;PDZ and LIM domain protein 5	Pdlim5	3.62707e-05	34	0.868025	D9J303;E9Q8P5;F8WJI6;Q9CRA2	Mus musculus	5.1%;5%;5%;5.6%	25887.23;26355.74;26391.68;23793.03	;;;	;;;	;;;	tr	10090	1	1;2;2;1	MusMusculus_pUnKB_2022_0127	>tr|D9J303|D9J303_MOUSE ENH isoform 3a OS=Mus musculus OX=10090 GN=Pdlim5 PE=1 SV=1;>tr|E9Q8P5|E9Q8P5_MOUSE PDZ and LIM domain protein 5 OS=Mus musculus OX=10090 GN=Pdlim5 PE=1 SV=2;>tr|F8WJI6|F8WJI6_MOUSE PDZ and LIM domain protein 5 OS=Mus musculus OX=10090 GN=Pdlim5 PE=1 SV=2;>tr|Q9CRA2|Q9CRA2_MOUSE PDZ and LIM domain protein 5 OS=Mus musculus OX=10090 GN=Pdlim5 PE=1 SV=1	5	7
TRUE	Female / Male	Male	Female	10	B2RXS4;Q8CHG6	47437.9	10415	2.18738	2.18738	0.000133168	B2RXS4;Q8CHG6	PLXB2_MOUSE;Q8CHG6_MOUSE	Plexin-B2;MKIAA0315 protein (Fragment)	Plxnb2;mKIAA0315	3.66298e-05	9	0.258628	B2RXS4;Q8CHG6	Mus musculus	1.3%;1.8%	206230.37;147012.3	neural tube closure,regulation of protein phosphorylation,homophilic cell adhesion via plasma membrane adhesion molecules,negative regulation of cell adhesion,neuroblast proliferation,brain development,regulation of cell shape,positive regulation of neuron projection development,regulation of GTPase activity,positive regulation of axonogenesis,semaphorin-plexin signaling pathway,regulation of neu…	protein binding,semaphorin receptor activity;	integral component of plasma membrane,cell surface,extracellular exosome;	sp;tr	10090	1;3	1;2	MusMusculus_pUnKB_2022_0127	>sp|B2RXS4|PLXB2_MOUSE Plexin-B2 OS=Mus musculus OX=10090 GN=Plxnb2 PE=1 SV=1;>tr|Q8CHG6|Q8CHG6_MOUSE MKIAA0315 protein (Fragment) OS=Mus musculus OX=10090 GN=mKIAA0315 PE=3 SV=2	2	2
TRUE	Female / Male	Male	Female	35	Q9R059	363762	233715	0.638245	0.638245	0.000134705	Q9R059	FHL3_MOUSE	Four and a half LIM domains protein 3	Fhl3	3.72257e-05	34	0.193914	Q9R059	Mus musculus	0.277	31794.6	actin cytoskeleton organization	actin binding,protein binding,metal ion binding	stress fiber,nucleus,focal adhesion,Z disc	sp	10090	1	2	MusMusculus_pUnKB_2022_0127	>sp|Q9R059|FHL3_MOUSE Four and a half LIM domains protein 3 OS=Mus musculus OX=10090 GN=Fhl3 PE=1 SV=2	7	7
TRUE	Female / Male	Male	Female	20	A6NEM2;B1AUX2;P51610;Q61191	223236	32381.9	2.78531	2.78531	0.000138462	A6NEM2;B1AUX2;P51610;Q61191	A6NEM2_HUMAN;B1AUX2_MOUSE;HCFC1_HUMAN;HCFC1_MOUSE	Host cell factor 1	HCFC1;Hcfc1;HCFC1;Hcfc1	3.86199e-05	19	0.481331	A6NEM2;B1AUX2;P51610;Q61191	Homo sapiens;Mus musculus;Homo sapiens;Mus musculus	2.1%;2.1%;2.2%;2.2%	213475.95;215051.2;208732.49;210437.05	;;;negative regulation of transcription from RNA polymerase II promoter,regulation of transcription, DNA-templated,transcription from RNA polymerase II promoter,cell cycle,positive regulation of gene expression,release from viral latency,regulation of protein complex assembly,histone H4-K5 acetylation,histone H4-K8 acetylation,histone H4-K16 acetylation,positive regulation of transcription from R…	;;;transcriptional activator activity, RNA polymerase II distal enhancer sequence-specific binding,chromatin binding,transcription coactivator activity,protein binding,activating transcription factor binding,identical protein binding,cadherin binding,histone acetyltransferase activity (H4-K5 specific),histone acetyltransferase activity (H4-K8 specific),histone acetyltransferase activity (H4-K16 s…	;;;histone acetyltransferase complex,nucleus,cytoplasm,membrane,axon,dendrite,neuronal cell body,Set1C/COMPASS complex,MLL1 complex,Ada2/Gcn5/Ada3 transcription activator complex,SAGA-type complex	tr;tr;sp;sp	9606;10090;9606;10090	1	2;1;2;2	human_uniprot_proteome;MusMusculus_pUnKB_2022_0127;human_uniprot_proteome;MusMusculus_pUnKB_2022_0127	>tr|A6NEM2|A6NEM2_HUMAN Host cell factor 1 OS=Homo sapiens OX=9606 GN=HCFC1 PE=1 SV=2;>tr|B1AUX2|B1AUX2_MOUSE Host cell factor 1 OS=Mus musculus OX=10090 GN=Hcfc1 PE=1 SV=1;>sp|P51610|HCFC1_HUMAN Host cell factor 1 OS=Homo sapiens OX=9606 GN=HCFC1 PE=1 SV=2;>sp|Q61191|HCFC1_MOUSE Host cell factor 1 OS=Mus musculus OX=10090 GN=Hcfc1 PE=1 SV=2	3	4
TRUE	Female / Male	Male	Female	175	P10126;Q3UA81;Q58E64	8488097	10176417	-0.261717	0.261717	0.000138462	P10126;Q3UA81;Q58E64	EF1A1_MOUSE;Q3UA81_MOUSE;Q58E64_MOUSE	Elongation factor 1-alpha 1;Elongation factor 1-alpha;Elongation factor 1-alpha	Eef1a1	3.85866e-05	174	0.336411	P10126;Q3UA81;Q58E64	Mus musculus	42.6%;42.6%;42.6%	50113.83;50112.89;50113.83	translational elongation,aging,positive regulation of cell death,positive regulation of neuron projection development,cellular response to drug,protein homooligomerization,cellular response to epidermal growth factor stimulus,negative regulation of reactive oxygen species biosynthetic process,cellular response to nerve growth factor stimulus;;	tRNA binding,RNA binding,mRNA binding,translation elongation factor activity,GTPase activity,protein binding,GTP binding,drug binding,protein kinase binding;;	extracellular space,nucleus,nucleolus,cytoplasm,cytosol,plasma membrane,membrane,cortical actin cytoskeleton,ruffle membrane,myelin sheath,extracellular exosome;;	sp;tr;tr	10090	1;2;1	3;1;1	MusMusculus_pUnKB_2022_0127	>sp|P10126|EF1A1_MOUSE Elongation factor 1-alpha 1 OS=Mus musculus OX=10090 GN=Eef1a1 PE=1 SV=3;>tr|Q3UA81|Q3UA81_MOUSE Elongation factor 1-alpha OS=Mus musculus OX=10090 GN=Eef1a1 PE=2 SV=1;>tr|Q58E64|Q58E64_MOUSE Elongation factor 1-alpha OS=Mus musculus OX=10090 GN=Eef1a1 PE=1 SV=1	23	35
TRUE	Female / Male	Male	Female	45	P97299;Q3UI35;Q96HF1	966496	237108	2.02722	2.02722	0.000146896	P97299;Q3UI35;Q96HF1	SFRP2_MOUSE;Q3UI35_MOUSE;SFRP2_HUMAN	Secreted frizzled-related protein 2;Uncharacterized protein;Secreted frizzled-related protein 2	Sfrp2;Sfrp2;SFRP2	4.11612e-05	44	0.435044	P97299;Q3UI35;Q96HF1	Mus musculus;Mus musculus;Homo sapiens	34.6%;34.6%;34.6%	33469.08;33469.08;33490.06	patterning of blood vessels,somitogenesis,neural tube closure,chondrocyte development,outflow tract morphogenesis,cardiac left ventricle morphogenesis,apoptotic process,G-protein coupled receptor signaling pathway,response to nutrient,positive regulation of cell proliferation,negative regulation of cell proliferation,male gonad development,anterior/posterior pattern specification,regulation of re…	G-protein coupled receptor activity,protein binding,enzyme activator activity,Wnt-protein binding,Wnt-activated receptor activity,receptor agonist activity,endopeptidase activator activity;;	extracellular region,extracellular space,integral component of membrane;;	sp;tr;sp	10090;10090;9606	1;2;1	2;1;2	MusMusculus_pUnKB_2022_0127;MusMusculus_pUnKB_2022_0127;human_uniprot_proteome	>sp|P97299|SFRP2_MOUSE Secreted frizzled-related protein 2 OS=Mus musculus OX=10090 GN=Sfrp2 PE=1 SV=2;>tr|Q3UI35|Q3UI35_MOUSE Uncharacterized protein OS=Mus musculus OX=10090 GN=Sfrp2 PE=2 SV=1;>sp|Q96HF1|SFRP2_HUMAN Secreted frizzled-related protein 2 OS=Homo sapiens OX=9606 GN=SFRP2 PE=1 SV=2	7	9
TRUE	Female / Male	Male	Female	25	A2AKD7;Q3UVD6;Q61234	3219.35	39929.6	-3.63262	3.63262	0.000147126	A2AKD7;Q3UVD6;Q61234	A2AKD7_MOUSE;Q3UVD6_MOUSE;SNTA1_MOUSE	Alpha-1-syntrophin;Uncharacterized protein;Alpha-1-syntrophin	Snta1	4.14147e-05	24	0.834537	A2AKD7;Q3UVD6;Q61234	Mus musculus	0%;0%;0%	53282.65;53312.68;53665.03	;;regulation of heart rate,regulation of vasoconstriction by circulating norepinephrine,neuromuscular junction development,regulation of ventricular cardiac muscle cell membrane repolarization,regulation of molecular function,ventricular cardiac muscle cell action potential,negative regulation of peptidyl-cysteine S-nitrosylation,regulation of sodium ion transmembrane transport	;;actin binding,structural molecule activity,protein binding,calmodulin binding,ion channel binding,nitric-oxide synthase binding,ATPase binding,sodium channel regulator activity	;;intracellular,cytoplasm,cytoskeleton,cell junction,sarcolemma,protein complex,postsynaptic membrane	tr;tr;sp	10090	1;2;1	1	MusMusculus_pUnKB_2022_0127	>tr|A2AKD7|A2AKD7_MOUSE Alpha-1-syntrophin OS=Mus musculus OX=10090 GN=Snta1 PE=1 SV=1;>tr|Q3UVD6|Q3UVD6_MOUSE Uncharacterized protein OS=Mus musculus OX=10090 GN=Snta1 PE=2 SV=1;>sp|Q61234|SNTA1_MOUSE Alpha-1-syntrophin OS=Mus musculus OX=10090 GN=Snta1 PE=1 SV=1	5	5
TRUE	Female / Male	Male	Female	110	Q5RJV4;Q66JR7;Q7TNU0;Q9D0F9	476329	660766	-0.472179	0.472179	0.000154314	Q5RJV4;Q66JR7;Q7TNU0;Q9D0F9	Q5RJV4_MOUSE;Q66JR7_MOUSE;Q7TNU0_MOUSE;PGM1_MOUSE	Phosphoglucomutase 2;Pgm2 protein (Fragment);Pgm2 protein (Fragment);Phosphoglucomutase-1	Pgm1	4.36364e-05	109	0.381456	Q5RJV4;Q66JR7;Q7TNU0;Q9D0F9	Mus musculus	28.5%;27.1%;27.4%;28.5%	61384.18;64158.18;63454.38;61418.19	;;;glycogen biosynthetic process,glucose metabolic process,galactose catabolic process	;;;magnesium ion binding,phosphoglucomutase activity	;;;cytosol,actin cytoskeleton,extracellular exosome	tr;tr;tr;sp	10090	2;2;2;1	1;1;1;4	MusMusculus_pUnKB_2022_0127	>tr|Q5RJV4|Q5RJV4_MOUSE Phosphoglucomutase 2 OS=Mus musculus OX=10090 GN=Pgm1 PE=2 SV=1;>tr|Q66JR7|Q66JR7_MOUSE Pgm2 protein (Fragment) OS=Mus musculus OX=10090 GN=Pgm1 PE=2 SV=1;>tr|Q7TNU0|Q7TNU0_MOUSE Pgm2 protein (Fragment) OS=Mus musculus OX=10090 GN=Pgm1 PE=2 SV=1;>sp|Q9D0F9|PGM1_MOUSE Phosphoglucomutase-1 OS=Mus musculus OX=10090 GN=Pgm1 PE=1 SV=4	18	22
TRUE	Female / Male	Male	Female	50	P67778	1350464	422991	1.67476	1.67476	0.000157531	P67778	PHB_MOUSE	Prohibitin	Phb	4.50382e-05	49	0.480108	P67778	Mus musculus	0.353	29820.1	negative regulation of transcription from RNA polymerase II promoter,ovarian follicle development,ovarian follicle atresia,osteoblast differentiation,regulation of transcription, DNA-templated,mitochondrion organization,negative regulation of cell proliferation,positive regulation of gene expression,positive regulation of cell death,negative regulation of transcription by competitive promoter bin…	RNA polymerase II transcription factor activity, sequence-specific DNA binding,complement component C3a binding,complement component C3b binding,protein binding,protein C-terminus binding,enzyme binding,proteinase activated receptor binding,histone deacetylase binding,transcription regulatory region DNA binding	nucleus,nucleoplasm,cytoplasm,mitochondrion,mitochondrial inner membrane,early endosome,plasma membrane,integral component of plasma membrane,cell surface,membrane,mitochondrial crista,extrinsic component of mitochondrial outer membrane,myelin sheath,extracellular exosome	sp	10090	1	1	MusMusculus_pUnKB_2022_0127	>sp|P67778|PHB_MOUSE Prohibitin OS=Mus musculus OX=10090 GN=Phb PE=1 SV=1	9	10
TRUE	Female / Male	Male	Female	85	Q3TDU5	642551	1.36155e+06	-1.08336	1.08336	0.000157531	Q3TDU5	Q3TDU5_MOUSE	Uncharacterized protein	Mfge8	4.48797e-05	84	0.482515	Q3TDU5	Mus musculus	0.289	47197.5				tr	10090	2	1	MusMusculus_pUnKB_2022_0127	>tr|Q3TDU5|Q3TDU5_MOUSE Uncharacterized protein OS=Mus musculus OX=10090 GN=Mfge8 PE=2 SV=1	13	17
TRUE	Female / Male	Male	Female	20	Q8CI43	3687.95	282139	-6.25744	6.25744	0.000157531	Q8CI43	MYL6B_MOUSE	Myosin light chain 6B	Myl6b	4.51535e-05	19	1.03624	Q8CI43	Mus musculus	0	22748.9	muscle contraction,skeletal muscle tissue development,muscle filament sliding	motor activity,calcium ion binding,structural constituent of muscle	myosin complex,unconventional myosin complex,extracellular exosome	sp	10090	1	1	MusMusculus_pUnKB_2022_0127	>sp|Q8CI43|MYL6B_MOUSE Myosin light chain 6B OS=Mus musculus OX=10090 GN=Myl6b PE=1 SV=1	4	4
TRUE	Female / Male	Male	Female	45	Q00898	275050	1.03048e+06	-1.90555	1.90555	0.000163231	Q00898	A1AT5_MOUSE	Alpha-1-antitrypsin 1-5	Serpina1e	4.72068e-05	44	0.690426	Q00898	Mus musculus	0.065	45891.4	negative regulation of endopeptidase activity,response to cytokine,response to peptide hormone	protease binding,serine-type endopeptidase inhibitor activity,identical protein binding	extracellular space,endoplasmic reticulum,Golgi apparatus,intracellular membrane-bounded organelle,extracellular exosome	sp	10090	1	1	MusMusculus_pUnKB_2022_0127	>sp|Q00898|A1AT5_MOUSE Alpha-1-antitrypsin 1-5 OS=Mus musculus OX=10090 GN=Serpina1e PE=1 SV=1	6	9
TRUE	Female / Male	Male	Female	85	Q05CL2;Q9CQW3	9308616	1.66312e+06	2.48467	2.48467	0.000163231	Q05CL2;Q9CQW3	Q05CL2_MOUSE;PROZ_MOUSE	Proz protein;Vitamin K-dependent protein Z	Proz	4.70641e-05	84	0.447929	Q05CL2;Q9CQW3	Mus musculus	35%;28.8%	36181.97;44304.43	;proteolysis,blood coagulation,negative regulation of blood coagulation	;serine-type endopeptidase activity,calcium ion binding	;extracellular region,extracellular space,extracellular exosome	tr;sp	10090	2;1	1	MusMusculus_pUnKB_2022_0127	>tr|Q05CL2|Q05CL2_MOUSE Proz protein OS=Mus musculus OX=10090 GN=Proz PE=2 SV=1;>sp|Q9CQW3|PROZ_MOUSE Vitamin K-dependent protein Z OS=Mus musculus OX=10090 GN=Proz PE=1 SV=1	9	17
TRUE	Female / Male	Male	Female	10	Q61129	86103.1	22464.2	1.93844	1.93844	0.000163883	Q61129	CFAI_MOUSE	Complement factor I	Cfi	4.76062e-05	9	0.251431	Q61129	Mus musculus	0.028	67260.5	proteolysis,receptor-mediated endocytosis,complement activation, classical pathway,innate immune response	serine-type endopeptidase activity,scavenger receptor activity,metal ion binding	extracellular space,membrane,extracellular exosome	sp	10090	1	3	MusMusculus_pUnKB_2022_0127	>sp|Q61129|CFAI_MOUSE Complement factor I OS=Mus musculus OX=10090 GN=Cfi PE=1 SV=3	2	2
TRUE	Female / Male	Male	Female	70	D3YUM1;Q91YT0	266596	976143	-1.87244	1.87244	0.000164182	D3YUM1;Q91YT0	D3YUM1_MOUSE;NDUV1_MOUSE	NADH dehydrogenase [ubiquinone] flavoprotein 1, mitochondrial;NADH dehydrogenase [ubiquinone] flavoprotein 1, mitochondrial	Ndufv1	4.8318e-05	69	0.503015	D3YUM1;Q91YT0	Mus musculus	19.6%;19.2%	49913.17;50834.19	;mitochondrial ATP synthesis coupled electron transport	;protein binding,NADH dehydrogenase (ubiquinone) activity,FMN binding,metal ion binding,NAD binding,4 iron, 4 sulfur cluster binding	;mitochondrion,mitochondrial inner membrane,mitochondrial respiratory chain complex I,cytosol	tr;sp	10090	1	1	MusMusculus_pUnKB_2022_0127	>tr|D3YUM1|D3YUM1_MOUSE NADH dehydrogenase [ubiquinone] flavoprotein 1, mitochondrial OS=Mus musculus OX=10090 GN=Ndufv1 PE=1 SV=1;>sp|Q91YT0|NDUV1_MOUSE NADH dehydrogenase [ubiquinone] flavoprotein 1, mitochondrial OS=Mus musculus OX=10090 GN=Ndufv1 PE=1 SV=1	13	14
TRUE	Female / Male	Male	Female	50	P14869;Q5M8R8	2.13939e+06	632426	1.75823	1.75823	0.000164182	P14869;Q5M8R8	RLA0_MOUSE;Q5M8R8_MOUSE	60S acidic ribosomal protein P0	Rplp0	4.83261e-05	49	0.42654	P14869;Q5M8R8	Mus musculus	41%;41%	34216.41;34216.41	lactation,response to selenium ion,ribosome biogenesis,cellular response to cAMP,cellular response to interleukin-4,cellular response to Thyroid stimulating hormone,cellular response to phorbol 13-acetate 12-myristate;	RNA binding,structural constituent of ribosome,peptide binding;	nucleus,cytoplasm,endoplasmic reticulum,cytosol,focal adhesion,membrane,cytosolic large ribosomal subunit,dendrite,intracellular ribonucleoprotein complex,cytoplasmic ribonucleoprotein granule,extracellular exosome;	sp;tr	10090	1;2	3;1	MusMusculus_pUnKB_2022_0127	>sp|P14869|RLA0_MOUSE 60S acidic ribosomal protein P0 OS=Mus musculus OX=10090 GN=Rplp0 PE=1 SV=3;>tr|Q5M8R8|Q5M8R8_MOUSE 60S acidic ribosomal protein P0 OS=Mus musculus OX=10090 GN=Rplp0 PE=2 SV=1	9	10
TRUE	Female / Male	Male	Female	85	P97807	312341	592118	-0.922761	0.922761	0.000164182	P97807	FUMH_MOUSE	Fumarate hydratase, mitochondrial	Fh	4.82661e-05	84	0.437627	P97807	Mus musculus	0.142	54356.7	tricarboxylic acid cycle,fumarate metabolic process,malate metabolic process,homeostasis of number of cells within a tissue	fumarate hydratase activity	mitochondrion,tricarboxylic acid cycle enzyme complex,extracellular exosome	sp	10090	1	3	MusMusculus_pUnKB_2022_0127	>sp|P97807|FUMH_MOUSE Fumarate hydratase, mitochondrial OS=Mus musculus OX=10090 GN=Fh PE=1 SV=3	13	17
TRUE	Female / Male	Male	Female	100	A0A2R8VHF9;E9QPE7;Q69ZX3	105551	153474	-0.540059	0.540059	0.000172994	A0A2R8VHF9;E9QPE7;Q69ZX3	A0A2R8VHF9_MOUSE;E9QPE7_MOUSE;Q69ZX3_MOUSE	Myosin-11;Myosin-11;MKIAA0866 protein (Fragment)	Myh11	5.11423e-05	99	0.455991	A0A2R8VHF9;E9QPE7;Q69ZX3	Mus musculus	6.9%;6.7%;6.7%	223357.38;227119.34;228268.6	;;	;;	;;	tr	10090	1;1;2	1;2;1	MusMusculus_pUnKB_2022_0127	>tr|A0A2R8VHF9|A0A2R8VHF9_MOUSE Myosin-11 OS=Mus musculus OX=10090 GN=Myh11 PE=1 SV=1;>tr|E9QPE7|E9QPE7_MOUSE Myosin-11 OS=Mus musculus OX=10090 GN=Myh11 PE=1 SV=2;>tr|Q69ZX3|Q69ZX3_MOUSE MKIAA0866 protein (Fragment) OS=Mus musculus OX=10090 GN=Myh11 PE=2 SV=1	20	20
TRUE	Female / Male	Male	Female	25	Q07456	610321	109746	2.47539	2.47539	0.000183305	Q07456	AMBP_MOUSE	Protein AMBP	Ambp	5.44259e-05	24	0.568485	Q07456	Mus musculus	0.126	39029.2	negative regulation of endopeptidase activity,protein-chromophore linkage,protein catabolic process,protein maturation	serine-type endopeptidase inhibitor activity,IgA binding,heme binding,small molecule binding,protein homodimerization activity	extracellular space,plasma membrane,cell surface,extracellular matrix,intracellular membrane-bounded organelle,extracellular exosome,blood microparticle	sp	10090	1	2	MusMusculus_pUnKB_2022_0127	>sp|Q07456|AMBP_MOUSE Protein AMBP OS=Mus musculus OX=10090 GN=Ambp PE=1 SV=2	4	5
TRUE	Female / Male	Male	Female	15	P47876	313503	78542.7	1.99693	1.99693	0.000198924	P47876	IBP1_MOUSE	Insulin-like growth factor-binding protein 1	Igfbp1	5.93194e-05	14	0.342095	P47876	Mus musculus	0.118	29569.8	aging,insulin receptor signaling pathway,positive regulation of cell growth,tissue regeneration,regulation of insulin-like growth factor receptor signaling pathway	insulin-like growth factor binding,insulin-like growth factor I binding,insulin-like growth factor II binding	extracellular space,Golgi apparatus	sp	10090	2	2	MusMusculus_pUnKB_2022_0127	>sp|P47876|IBP1_MOUSE Insulin-like growth factor-binding protein 1 OS=Mus musculus OX=10090 GN=Igfbp1 PE=2 SV=2	3	3
TRUE	Female / Male	Male	Female	50	P29758;Q3TG75;Q3UJK5	27938.6	121428	-2.11977	2.11977	0.000200506	P29758;Q3TG75;Q3UJK5	OAT_MOUSE;Q3TG75_MOUSE;Q3UJK5_MOUSE	Ornithine aminotransferase, mitochondrial;Ornithine--oxo-acid aminotransferase;Ornithine--oxo-acid aminotransferase	Oat	6.00488e-05	49	0.802157	P29758;Q3TG75;Q3UJK5	Mus musculus	16.9%;16.9%;16.9%	48354.56;48354.56;48417.63	protein hexamerization,L-proline biosynthetic process;;	ornithine-oxo-acid transaminase activity,pyridoxal phosphate binding,identical protein binding;;	nucleoplasm,mitochondrion,mitochondrial matrix;;	sp;tr;tr	10090	1;1;2	1	MusMusculus_pUnKB_2022_0127	>sp|P29758|OAT_MOUSE Ornithine aminotransferase, mitochondrial OS=Mus musculus OX=10090 GN=Oat PE=1 SV=1;>tr|Q3TG75|Q3TG75_MOUSE Ornithine--oxo-acid aminotransferase OS=Mus musculus OX=10090 GN=Oat PE=1 SV=1;>tr|Q3UJK5|Q3UJK5_MOUSE Ornithine--oxo-acid aminotransferase OS=Mus musculus OX=10090 GN=Oat PE=2 SV=1	9	10
TRUE	Female / Male	Male	Female	25	A0A286YEB7;A0A2R8Y849;A0A2R8YD14;E7ETK0;P62847;P62849;Q3TIF8;Q5M9M7;Q9CQK2;Q9CY61;Q9D7P1;Q9DCA4	185036	60951.3	1.60208	1.60208	0.000201843	A0A286YEB7;A0A2R8Y849;A0A2R8YD14;E7ETK0;P62847;P62849;Q3TIF8;Q5M9M7;Q9CQK2;Q9CY61;Q9D7P1;Q9DCA4	A0A286YEB7_MOUSE;A0A2R8Y849_HUMAN;A0A2R8YD14_HUMAN;E7ETK0_HUMAN;RS24_HUMAN;RS24_MOUSE;Q3TIF8_MOUSE;Q5M9M7_MOUSE;Q9CQK2_MOUSE;Q9CY61_MOUSE;Q9D7P1_MOUSE;Q9DCA4_MOUSE	40S ribosomal protein S24	Rps24;RPS24;RPS24;RPS24;RPS24;Rps24;Rps24;Rps24;Rps24;Rps24;Rps24;Rps24	6.07084e-05	24	0.353572	A0A286YEB7;A0A2R8Y849;A0A2R8YD14;E7ETK0;P62847;P62849;Q3TIF8;Q5M9M7;Q9CQK2;Q9CY61;Q9D7P1;Q9DCA4	Mus musculus;Homo sapiens;Homo sapiens;Homo sapiens;Homo sapiens;Mus musculus;Mus musculus;Mus musculus;Mus musculus;Mus musculus;Mus musculus;Mus musculus	22%;19.8%;15.8%;19.8%;19.5%;19.5%;19.5%;19.5%;19.4%;19.5%;19.7%;19.8%	13605.06;15196.95;19257.75;15196.91;15423.19;15423.19;15395.17;15423.19;15551.36;15324.05;15325.13;15182.93	;;;;;maturation of SSU-rRNA from tricistronic rRNA transcript (SSU-rRNA, 5.8S rRNA, LSU-rRNA),rRNA processing,translation,erythrocyte homeostasis,ribosomal small subunit biogenesis;;;;;;	;;;;;RNA binding,structural constituent of ribosome;;;;;;	;;;;;nucleus,small ribosomal subunit,membrane,cytosolic small ribosomal subunit;;;;;;	tr;tr;tr;tr;sp;sp;tr;tr;tr;tr;tr;tr	10090;9606;9606;9606;9606;10090;10090;10090;10090;10090;10090;10090	1;1;1;1;1;1;2;2;2;2;2;2	1	MusMusculus_pUnKB_2022_0127;human_uniprot_proteome;human_uniprot_proteome;human_uniprot_proteome;human_uniprot_proteome;MusMusculus_pUnKB_2022_0127;MusMusculus_pUnKB_2022_0127;MusMusculus_pUnKB_2022_0127;MusMusculus_pUnKB_2022_0127;MusMusculus_pUnKB_2022_0127;MusMusculus_pUnKB_2022_0127;MusMusculus_pUnKB_2022_0127	>tr|A0A286YEB7|A0A286YEB7_MOUSE 40S ribosomal protein S24 OS=Mus musculus OX=10090 GN=Rps24 PE=1 SV=1;>tr|A0A2R8Y849|A0A2R8Y849_HUMAN 40S ribosomal protein S24 OS=Homo sapiens OX=9606 GN=RPS24 PE=1 SV=1;>tr|A0A2R8YD14|A0A2R8YD14_HUMAN 40S ribosomal protein S24 OS=Homo sapiens OX=9606 GN=RPS24 PE=1 SV=1;>tr|E7ETK0|E7ETK0_HUMAN 40S ribosomal protein S24 OS=Homo sapiens OX=9606 GN=RPS24 PE=1 SV=1;>s…	3	5
TRUE	Female / Male	Male	Female	695	E9Q616	3.25593e+06	2.47987e+06	0.392802	0.392802	0.000207519	E9Q616	E9Q616_MOUSE	AHNAK nucleoprotein (desmoyokin)	Ahnak	6.29491e-05	694	0.147084	E9Q616	Mus musculus	0.397	604253	regulation of RNA splicing,protein oligomerization,regulation of voltage-gated calcium channel activity	RNA binding,S100 protein binding,cadherin binding,structural molecule activity conferring elasticity	nucleus,cytoplasm,lysosomal membrane,cytosol,plasma membrane,cell-cell junction,focal adhesion,actin cytoskeleton,membrane,vesicle,sarcolemma,costamere,cell-cell contact zone,extracellular exosome,T-tubule,membrane raft	tr	10090	1	1	MusMusculus_pUnKB_2022_0127	>tr|E9Q616|E9Q616_MOUSE AHNAK nucleoprotein (desmoyokin) OS=Mus musculus OX=10090 GN=Ahnak PE=1 SV=1	120	139
TRUE	Female / Male	Male	Female	40	Q08093;Q543F3	22211.4	214231	-3.26979	3.26979	0.000218431	Q08093;Q543F3	CNN2_MOUSE;Q543F3_MOUSE	Calponin-2;Calponin	Cnn2	6.65399e-05	39	0.75701	Q08093;Q543F3	Mus musculus	13.1%;13.1%	33155.5;33155.5	positive regulation of gene expression,hemopoiesis,negative regulation of cell migration,actomyosin structure organization,regulation of actin filament-based process,wound healing,regulation of cell proliferation,negative regulation of phagocytosis,cellular response to mechanical stimulus;	actin binding,calmodulin binding,cadherin binding;	stress fiber,focal adhesion,membrane,extracellular exosome;	sp;tr	10090	1	1	MusMusculus_pUnKB_2022_0127	>sp|Q08093|CNN2_MOUSE Calponin-2 OS=Mus musculus OX=10090 GN=Cnn2 PE=1 SV=1;>tr|Q543F3|Q543F3_MOUSE Calponin OS=Mus musculus OX=10090 GN=Cnn2 PE=1 SV=1	5	8
TRUE	Female / Male	Male	Female	65	Q9R0Y5	1.01313e+06	1.66938e+06	-0.720488	0.720488	0.000224094	Q9R0Y5	KAD1_MOUSE	Adenylate kinase isoenzyme 1	Ak1	6.85531e-05	64	0.577556	Q9R0Y5	Mus musculus	0.433	21539.6	nucleoside diphosphate phosphorylation,cell cycle arrest,nucleoside triphosphate biosynthetic process,ATP metabolic process	adenylate kinase activity,nucleoside diphosphate kinase activity,ATP binding	outer dense fiber,cytoplasm,cytosol,plasma membrane,sperm flagellum,extracellular exosome	sp	10090	1	1	MusMusculus_pUnKB_2022_0127	>sp|Q9R0Y5|KAD1_MOUSE Adenylate kinase isoenzyme 1 OS=Mus musculus OX=10090 GN=Ak1 PE=1 SV=1	9	13
TRUE	Female / Male	Male	Female	90	P10493	1.17127e+06	1.90884e+06	-0.704615	0.704615	0.000240777	P10493	NID1_MOUSE	Nidogen-1	Nid1	7.40098e-05	89	0.375045	P10493	Mus musculus	0.118	136538	cell-matrix adhesion,positive regulation of cell-substrate adhesion,extracellular matrix disassembly,extracellular matrix organization,glomerular basement membrane development	calcium ion binding,protein binding,collagen binding,laminin binding,laminin-1 binding,proteoglycan binding,extracellular matrix binding	extracellular region,proteinaceous extracellular matrix,basement membrane,basal lamina,extracellular space,extracellular matrix,extracellular exosome,cell periphery	sp	10090	1	2	MusMusculus_pUnKB_2022_0127	>sp|P10493|NID1_MOUSE Nidogen-1 OS=Mus musculus OX=10090 GN=Nid1 PE=1 SV=2	18	18
TRUE	Female / Male	Male	Female	65	P17918;Q542J9;Q91ZH2	670181	264204	1.3429	1.3429	0.000240777	P17918;Q542J9;Q91ZH2	PCNA_MOUSE;Q542J9_MOUSE;Q91ZH2_MOUSE	Proliferating cell nuclear antigen	Pcna	7.42756e-05	64	0.364527	P17918;Q542J9;Q91ZH2	Mus musculus	37.9%;37.9%;37.9%	28784.87;28784.87;28844.96	negative regulation of transcription from RNA polymerase II promoter,leading strand elongation,base-excision repair, gap-filling,mismatch repair,translesion synthesis,replication fork processing,positive regulation of deoxyribonuclease activity,cellular response to UV,positive regulation of DNA repair,positive regulation of DNA replication,cellular response to xenobiotic stimulus,mitotic telomere…	purine-specific mismatch base pair DNA N-glycosylase activity,chromatin binding,damaged DNA binding,protein binding,enzyme binding,DNA polymerase processivity factor activity,receptor tyrosine kinase binding,dinucleotide insertion or deletion binding,MutLalpha complex binding,histone acetyltransferase binding,identical protein binding,DNA polymerase binding;;	cyclin-dependent protein kinase holoenzyme complex,nuclear chromosome, telomeric region,intracellular,nucleus,nuclear lamina,nucleoplasm,replication fork,centrosome,nuclear body,nuclear replication fork,PCNA complex,extracellular exosome,PCNA-p21 complex;;	sp;tr;tr	10090	1;1;2	2;1;1	MusMusculus_pUnKB_2022_0127	>sp|P17918|PCNA_MOUSE Proliferating cell nuclear antigen OS=Mus musculus OX=10090 GN=Pcna PE=1 SV=2;>tr|Q542J9|Q542J9_MOUSE Proliferating cell nuclear antigen OS=Mus musculus OX=10090 GN=Pcna PE=1 SV=1;>tr|Q91ZH2|Q91ZH2_MOUSE Proliferating cell nuclear antigen OS=Mus musculus OX=10090 GN=Pcna PE=2 SV=1	9	13
TRUE	Female / Male	Male	Female	40	Q99LC4	1.05294e+06	87671.9	3.58616	3.58616	0.00024288	Q99LC4	Q99LC4_MOUSE	Igh protein	Igh	7.52367e-05	39	0.617958	Q99LC4	Mus musculus	0.246	51007.6				tr	10090	1	1	MusMusculus_pUnKB_2022_0127	>tr|Q99LC4|Q99LC4_MOUSE Igh protein OS=Mus musculus OX=10090 GN=Igh PE=1 SV=1	6	8
TRUE	Female / Male	Male	Female	130	P16015	4.73084e+06	4.59268e+06	0.0427613	0.0427613	0.000245359	P16015	CAH3_MOUSE	Carbonic anhydrase 3	Ca3	7.66353e-05	129	0.501311	P16015	Mus musculus	0.542	29366.3	one-carbon metabolic process,response to oxidative stress,dephosphorylation,response to ethanol	carbonate dehydratase activity,zinc ion binding,nickel cation binding,phosphatase activity	cytosol	sp	10090	1	3	MusMusculus_pUnKB_2022_0127	>sp|P16015|CAH3_MOUSE Carbonic anhydrase 3 OS=Mus musculus OX=10090 GN=Ca3 PE=1 SV=3	17	26
TRUE	Female / Male	Male	Female	310	P35441;Q8CGB2	55788892	14794963	1.91487	1.91487	0.000245359	P35441;Q8CGB2	TSP1_MOUSE;Q8CGB2_MOUSE	Thrombospondin-1;Thrombospondin 1	Thbs1	7.64657e-05	309	0.247718	P35441;Q8CGB2	Mus musculus	35.8%;35.8%	129647.24;129718.32	activation of MAPK activity,negative regulation of endothelial cell proliferation,negative regulation of cell-matrix adhesion,sprouting angiogenesis,negative regulation of antigen processing and presentation of peptide or polysaccharide antigen via MHC class II,negative regulation of dendritic cell antigen processing and presentation,outflow tract morphogenesis,endocardial cushion development,gro…	phosphatidylserine binding,fibronectin binding,integrin binding,calcium ion binding,protein binding,heparin binding,fibroblast growth factor binding,low-density lipoprotein particle binding,laminin binding,extracellular matrix binding,fibrinogen binding,collagen V binding;	fibrinogen complex,extracellular space,endoplasmic reticulum,external side of plasma membrane,cell surface,sarcoplasmic reticulum,secretory granule,extracellular matrix,platelet alpha granule,extracellular exosome;	sp;tr	10090	1;2	1	MusMusculus_pUnKB_2022_0127	>sp|P35441|TSP1_MOUSE Thrombospondin-1 OS=Mus musculus OX=10090 GN=Thbs1 PE=1 SV=1;>tr|Q8CGB2|Q8CGB2_MOUSE Thrombospondin 1 OS=Mus musculus OX=10090 GN=Thbs1 PE=2 SV=1	45	62
TRUE	Female / Male	Male	Female	50	A2AL85;Q8BSY0;Q8CBM2;Q9EQ66	398189	127387	1.64423	1.64423	0.000256275	A2AL85;Q8BSY0;Q8CBM2;Q9EQ66	A2AL85_MOUSE;ASPH_MOUSE;Q8CBM2_MOUSE;Q9EQ66_MOUSE	Aspartyl/asparaginyl beta-hydroxylase;Aspartyl/asparaginyl beta-hydroxylase;Aspartyl/asparaginyl beta-hydroxylase;Aspartly beta-hydroxylase	Asph;Asph;Asph;ASPH	8.03743e-05	49	0.422186	A2AL85;Q8BSY0;Q8CBM2;Q9EQ66	Mus musculus	15.6%;15.2%;17.2%;16.4%	81468.43;83042.15;75127.72;77319.63	;pattern specification process,negative regulation of cell proliferation,positive regulation of calcium ion transport into cytosol,regulation of inositol 1,4,5-trisphosphate-sensitive calcium-release channel activity,regulation of protein stability,activation of store-operated calcium channel activity,response to ATP,limb morphogenesis,peptidyl-aspartic acid hydroxylation,positive regulation of p…	;peptide-aspartate beta-dioxygenase activity,calcium ion binding,protein binding;;	;cytoplasm,endoplasmic reticulum,plasma membrane,integral component of membrane,integral component of endoplasmic reticulum membrane,cortical endoplasmic reticulum,sarcoplasmic reticulum membrane;;	tr;sp;tr;tr	10090	1;1;1;3	1	MusMusculus_pUnKB_2022_0127	>tr|A2AL85|A2AL85_MOUSE Aspartyl/asparaginyl beta-hydroxylase OS=Mus musculus OX=10090 GN=Asph PE=1 SV=1;>sp|Q8BSY0|ASPH_MOUSE Aspartyl/asparaginyl beta-hydroxylase OS=Mus musculus OX=10090 GN=Asph PE=1 SV=1;>tr|Q8CBM2|Q8CBM2_MOUSE Aspartyl/asparaginyl beta-hydroxylase OS=Mus musculus OX=10090 GN=Asph PE=1 SV=1;>tr|Q9EQ66|Q9EQ66_MOUSE Aspartly beta-hydroxylase OS=Mus musculus OX=10090 GN=ASPH PE=…	10	10
TRUE	Female / Male	Male	Female	25	B2RQQ8;P08122	46473.3	312452	-2.74916	2.74916	0.000272467	B2RQQ8;P08122	B2RQQ8_MOUSE;CO4A2_MOUSE	Collagen, type IV, alpha 2;Collagen alpha-2(IV) chain	Col4a2	8.58025e-05	24	1.02941	B2RQQ8;P08122	Mus musculus	1.6%;1.6%	167324.64;167324.64	;angiogenesis,transcription, DNA-templated,negative regulation of angiogenesis,extracellular matrix organization,endodermal cell differentiation,collagen-activated tyrosine kinase receptor signaling pathway,cellular response to transforming growth factor beta stimulus	;extracellular matrix structural constituent	;extracellular region,collagen type IV trimer,basement membrane,extracellular space,extracellular matrix,extracellular exosome	tr;sp	10090	1	1;4	MusMusculus_pUnKB_2022_0127	>tr|B2RQQ8|B2RQQ8_MOUSE Collagen, type IV, alpha 2 OS=Mus musculus OX=10090 GN=Col4a2 PE=1 SV=1;>sp|P08122|CO4A2_MOUSE Collagen alpha-2(IV) chain OS=Mus musculus OX=10090 GN=Col4a2 PE=1 SV=4	5	5
TRUE	Female / Male	Male	Female	45	A0A087X2I1;P62333;P62334;Q14AQ1;Q8QZS9	47934.2	184097	-1.94134	1.94134	0.000276199	A0A087X2I1;P62333;P62334;Q14AQ1;Q8QZS9	A0A087X2I1_HUMAN;PRS10_HUMAN;PRS10_MOUSE;Q14AQ1_MOUSE;Q8QZS9_MOUSE	26S proteasome regulatory subunit 10B;26S proteasome regulatory subunit 10B;26S proteasome regulatory subunit 10B;Proteasome (Prosome, macropain) 26S subunit, ATPase, 6;Psmc6 protein (Fragment)	PSMC6;PSMC6;Psmc6;Psmc6;Psmc6	8.73328e-05	44	0.625928	A0A087X2I1;P62333;P62334;Q14AQ1;Q8QZS9	Homo sapiens;Homo sapiens;Mus musculus;Mus musculus;Mus musculus	14.4%;14.9%;14.9%;14.9%;19.8%	45797;44172.98;44172.98;44172.98;33053.1	;;ER-associated ubiquitin-dependent protein catabolic process,positive regulation of RNA polymerase II transcriptional preinitiation complex assembly,positive regulation of inclusion body assembly,positive regulation of proteasomal protein catabolic process;;	;;ATP binding,TBP-class protein binding,proteasome-activating ATPase activity,identical protein binding;;	;;proteasome complex,nucleus,proteasome regulatory particle, base subcomplex,membrane,inclusion body,proteasome accessory complex,nuclear proteasome complex,cytosolic proteasome complex,extracellular exosome;;	tr;sp;sp;tr;tr	9606;9606;10090;10090;10090	1;1;1;1;2	1	human_uniprot_proteome;human_uniprot_proteome;MusMusculus_pUnKB_2022_0127;MusMusculus_pUnKB_2022_0127;MusMusculus_pUnKB_2022_0127	>tr|A0A087X2I1|A0A087X2I1_HUMAN 26S proteasome regulatory subunit 10B OS=Homo sapiens OX=9606 GN=PSMC6 PE=1 SV=1;>sp|P62333|PRS10_HUMAN 26S proteasome regulatory subunit 10B OS=Homo sapiens OX=9606 GN=PSMC6 PE=1 SV=1;>sp|P62334|PRS10_MOUSE 26S proteasome regulatory subunit 10B OS=Mus musculus OX=10090 GN=Psmc6 PE=1 SV=1;>tr|Q14AQ1|Q14AQ1_MOUSE Proteasome (Prosome, macropain) 26S subunit, ATPase, …	8	9
TRUE	Female / Male	Male	Female	65	O08749	711007	930744	-0.388521	0.388521	0.000287025	O08749	DLDH_MOUSE	Dihydrolipoyl dehydrogenase, mitochondrial	Dld	9.1125e-05	64	0.543474	O08749	Mus musculus	0.167	54272.3	2-oxoglutarate metabolic process,mitochondrial electron transport, NADH to ubiquinone,proteolysis,gastrulation,aging,lipoate metabolic process,regulation of membrane potential,cell redox homeostasis,sperm capacitation,dihydrolipoamide metabolic process,mitochondrial acetyl-CoA biosynthetic process from pyruvate	dihydrolipoyl dehydrogenase activity,electron carrier activity,lipoamide binding,flavin adenine dinucleotide binding,NAD binding,pyruvate dehydrogenase (NAD+) activity	nucleoplasm,mitochondrion,mitochondrial matrix,cilium,motile cilium,acrosomal matrix,myelin sheath,oxoglutarate dehydrogenase complex,pyruvate dehydrogenase complex	sp	10090	1	2	MusMusculus_pUnKB_2022_0127	>sp|O08749|DLDH_MOUSE Dihydrolipoyl dehydrogenase, mitochondrial OS=Mus musculus OX=10090 GN=Dld PE=1 SV=2	11	13
TRUE	Female / Male	Male	Female	20	H0YMV8;Q6ZWY3;Q71UM5	456471	225576	1.01691	1.01691	0.000290398	H0YMV8;Q6ZWY3;Q71UM5	H0YMV8_HUMAN;RS27L_MOUSE;RS27L_HUMAN	40S ribosomal protein S27;40S ribosomal protein S27-like;40S ribosomal protein S27-like	RPS27L;Rps27l;RPS27L	9.25691e-05	19	0.283759	H0YMV8;Q6ZWY3;Q71UM5	Homo sapiens;Mus musculus;Homo sapiens	32%;38.1%;38.1%	11345.55;9477.16;9477.16	;ribosomal small subunit assembly,DNA repair,translation,activation of cysteine-type endopeptidase activity involved in apoptotic process,DNA damage response, signal transduction by p53 class mediator resulting in transcription of p21 class mediator,mitotic G1 DNA damage checkpoint,intrinsic apoptotic signaling pathway in response to DNA damage by p53 class mediator,positive regulation of transla…	;RNA binding,structural constituent of ribosome,translation activator activity,cysteine-type endopeptidase activator activity involved in apoptotic process,metal ion binding;	;nucleus,cytosolic small ribosomal subunit;	tr;sp;sp	9606;10090;9606	1	1;3;3	human_uniprot_proteome;MusMusculus_pUnKB_2022_0127;human_uniprot_proteome	>tr|H0YMV8|H0YMV8_HUMAN 40S ribosomal protein S27 OS=Homo sapiens OX=9606 GN=RPS27L PE=1 SV=1;>sp|Q6ZWY3|RS27L_MOUSE 40S ribosomal protein S27-like OS=Mus musculus OX=10090 GN=Rps27l PE=1 SV=3;>sp|Q71UM5|RS27L_HUMAN 40S ribosomal protein S27-like OS=Homo sapiens OX=9606 GN=RPS27L PE=1 SV=3	3	4
TRUE	Female / Male	Male	Female	15	Q6P9R2;Q6ZPX7	60895.8	15769.5	1.9492	1.9492	0.000291532	Q6P9R2;Q6ZPX7	OXSR1_MOUSE;Q6ZPX7_MOUSE	Serine/threonine-protein kinase OSR1;Non-specific serine/threonine protein kinase (Fragment)	Oxsr1;mKIAA1101	9.33054e-05	14	0.408805	Q6P9R2;Q6ZPX7	Mus musculus	7.8%;9.1%	58213.51;49953.23	protein phosphorylation,response to oxidative stress,regulation of mitotic cell cycle,peptidyl-threonine phosphorylation,signal transduction by protein phosphorylation,stress-activated protein kinase signaling cascade,activation of protein kinase activity,intracellular signal transduction,regulation of apoptotic process,cellular hypotonic response,negative regulation of potassium ion transmembran…	magnesium ion binding,protein serine/threonine kinase activity,receptor signaling protein serine/threonine kinase activity,protein binding,ATP binding,identical protein binding;	cytoplasm,cytosol,extracellular exosome;	sp;tr	10090	1;3	1	MusMusculus_pUnKB_2022_0127	>sp|Q6P9R2|OXSR1_MOUSE Serine/threonine-protein kinase OSR1 OS=Mus musculus OX=10090 GN=Oxsr1 PE=1 SV=1;>tr|Q6ZPX7|Q6ZPX7_MOUSE Non-specific serine/threonine protein kinase (Fragment) OS=Mus musculus OX=10090 GN=mKIAA1101 PE=3 SV=1	3	3
TRUE	Female / Male	Male	Female	10	P41317;Q3UEK1	54120.7	3538.43	3.935	3.935	0.000295273	P41317;Q3UEK1	MBL2_MOUSE;Q3UEK1_MOUSE	Mannose-binding protein C;Mannan-binding protein	Mbl2	9.4882e-05	9	0.56967	P41317;Q3UEK1	Mus musculus	11.1%;11.1%	25957.11;25957.11	complement activation, lectin pathway,complement activation, classical pathway,negative regulation of growth of symbiont in host,innate immune response,negative regulation of viral process,positive regulation of phagocytosis,defense response to Gram-positive bacterium,killing by host of symbiont cells;	receptor binding,calcium ion binding,mannose binding,calcium-dependent protein binding;	collagen trimer,extracellular space;	sp;tr	10090	1	2;1	MusMusculus_pUnKB_2022_0127	>sp|P41317|MBL2_MOUSE Mannose-binding protein C OS=Mus musculus OX=10090 GN=Mbl2 PE=1 SV=2;>tr|Q3UEK1|Q3UEK1_MOUSE Mannan-binding protein OS=Mus musculus OX=10090 GN=Mbl2 PE=1 SV=1	2	2
TRUE	Female / Male	Male	Female	25	A0A075DC90;P00405;Q7JCZ1	17151	293253	-4.09578	4.09578	0.000298983	A0A075DC90;P00405;Q7JCZ1	A0A075DC90_MOUSE;COX2_MOUSE;Q7JCZ1_MOUSE	Cytochrome c oxidase subunit 2	COX2;Mtco2;mt-Co2	9.68428e-05	24	0.908998	A0A075DC90;P00405;Q7JCZ1	Mus musculus	7.5%;7.5%;7.5%	26003.42;25976.4;25976.4	;lactation,response to cold,ATP synthesis coupled electron transport,hydrogen ion transmembrane transport;	;copper ion binding,cytochrome-c oxidase activity;	;mitochondrion,mitochondrial respiratory chain complex IV,integral component of membrane,respiratory chain complex IV,extracellular exosome;	tr;sp;tr	10090	3;1;1	1	MusMusculus_pUnKB_2022_0127	>tr|A0A075DC90|A0A075DC90_MOUSE Cytochrome c oxidase subunit 2 OS=Mus musculus OX=10090 GN=COX2 PE=3 SV=1;>sp|P00405|COX2_MOUSE Cytochrome c oxidase subunit 2 OS=Mus musculus OX=10090 GN=Mtco2 PE=1 SV=1;>tr|Q7JCZ1|Q7JCZ1_MOUSE Cytochrome c oxidase subunit 2 OS=Mus musculus OX=10090 GN=mt-Co2 PE=1 SV=1	4	5
TRUE	Female / Male	Male	Female	10	G3UXY0;G3UXZ5;G3X9K9;P97371;Q06323;Q5HZK3	77332.3	18430.8	2.06895	2.06895	0.000298983	G3UXY0;G3UXZ5;G3X9K9;P97371;Q06323;Q5HZK3	G3UXY0_MOUSE;G3UXZ5_MOUSE;G3X9K9_MOUSE;PSME1_MOUSE;PSME1_HUMAN;Q5HZK3_MOUSE	Proteasome activator complex subunit 1;Proteasome activator complex subunit 1 (Fragment);Proteasome activator complex subunit 1;Proteasome activator complex subunit 1;Proteasome activator complex subunit 1;Proteasome (Prosome, macropain) 28 subunit, alpha	Psme1;Psme1;Psme1;Psme1;PSME1;Psme1	9.6479e-05	9	0.324098	G3UXY0;G3UXZ5;G3X9K9;P97371;Q06323;Q5HZK3	Mus musculus;Mus musculus;Mus musculus;Mus musculus;Homo sapiens;Mus musculus	11.1%;10.5%;10.6%;10%;10%;10%	26092.01;27411.43;27101.08;28672.93;28723.09;28672.93	;;;positive regulation of endopeptidase activity,antigen processing and presentation of exogenous antigen,regulation of proteasomal protein catabolic process,regulation of G1/S transition of mitotic cell cycle;;	;;;protein binding,endopeptidase activator activity;;	;;;proteasome complex,cytoplasm,proteasome activator complex,extracellular exosome;;	tr;tr;tr;sp;sp;tr	10090;10090;10090;10090;9606;10090	1	1;1;1;2;1;1	MusMusculus_pUnKB_2022_0127;MusMusculus_pUnKB_2022_0127;MusMusculus_pUnKB_2022_0127;MusMusculus_pUnKB_2022_0127;human_uniprot_proteome;MusMusculus_pUnKB_2022_0127	>tr|G3UXY0|G3UXY0_MOUSE Proteasome activator complex subunit 1 OS=Mus musculus OX=10090 GN=Psme1 PE=1 SV=1;>tr|G3UXZ5|G3UXZ5_MOUSE Proteasome activator complex subunit 1 (Fragment) OS=Mus musculus OX=10090 GN=Psme1 PE=1 SV=1;>tr|G3X9K9|G3X9K9_MOUSE Proteasome activator complex subunit 1 OS=Mus musculus OX=10090 GN=Psme1 PE=1 SV=1;>sp|P97371|PSME1_MOUSE Proteasome activator complex subunit 1 OS=Mu…	2	2
TRUE	Female / Male	Male	Female	30	Q3U026;Q3UME9;Q80UM7	121655	32918.9	1.88581	1.88581	0.000301465	Q3U026;Q3UME9;Q80UM7	Q3U026_MOUSE;Q3UME9_MOUSE;MOGS_MOUSE	Uncharacterized protein;Uncharacterized protein;Mannosyl-oligosaccharide glucosidase	Mogs	9.80344e-05	29	0.535525	Q3U026;Q3UME9;Q80UM7	Mus musculus	8.9%;8.9%;8.9%	91859.47;91778.37;91831.42	;;oligosaccharide metabolic process	;;mannosyl-oligosaccharide glucosidase activity	;;endoplasmic reticulum,endoplasmic reticulum membrane,membrane,integral component of membrane,extracellular exosome	tr;tr;sp	10090	2;2;1	1	MusMusculus_pUnKB_2022_0127	>tr|Q3U026|Q3U026_MOUSE Uncharacterized protein OS=Mus musculus OX=10090 GN=Mogs PE=2 SV=1;>tr|Q3UME9|Q3UME9_MOUSE Uncharacterized protein OS=Mus musculus OX=10090 GN=Mogs PE=2 SV=1;>sp|Q80UM7|MOGS_MOUSE Mannosyl-oligosaccharide glucosidase OS=Mus musculus OX=10090 GN=Mogs PE=1 SV=1	5	6
TRUE	Female / Male	Male	Female	50	P97311;Q3UC10;Q3ULG5;Q542I2	47690.4	195107	-2.03249	2.03249	0.000303105	P97311;Q3UC10;Q3ULG5;Q542I2	MCM6_MOUSE;Q3UC10_MOUSE;Q3ULG5_MOUSE;Q542I2_MOUSE	DNA replication licensing factor MCM6	Mcm6	9.89572e-05	49	0.669836	P97311;Q3UC10;Q3ULG5;Q542I2	Mus musculus	4%;4%;4.2%;4%	92867.07;92864.11;89783.87;92867.07	DNA unwinding involved in DNA replication,DNA replication initiation,cell cycle;;;	single-stranded DNA binding,protein binding,ATP binding,identical protein binding,DNA helicase activity,ATP-dependent DNA helicase activity;;;	nuclear chromosome, telomeric region,nucleus,nucleoplasm,MCM complex;;;	sp;tr;tr;tr	10090	1;2;1;1	1	MusMusculus_pUnKB_2022_0127	>sp|P97311|MCM6_MOUSE DNA replication licensing factor MCM6 OS=Mus musculus OX=10090 GN=Mcm6 PE=1 SV=1;>tr|Q3UC10|Q3UC10_MOUSE DNA replication licensing factor MCM6 OS=Mus musculus OX=10090 GN=Mcm6 PE=2 SV=1;>tr|Q3ULG5|Q3ULG5_MOUSE DNA replication licensing factor MCM6 OS=Mus musculus OX=10090 GN=Mcm6 PE=1 SV=1;>tr|Q542I2|Q542I2_MOUSE DNA replication licensing factor MCM6 OS=Mus musculus OX=10090…	9	10
TRUE	Female / Male	Male	Female	35	A0A087WXM6;A0A0A6YYL6;J3KRX5;J3QQT2;P18621;Q505B1;Q6PHZ1;Q6ZWZ7;Q80V08;Q9CPR4	173519	918278	-2.40384	2.40384	0.000315992	A0A087WXM6;A0A0A6YYL6;J3KRX5;J3QQT2;P18621;Q505B1;Q6PHZ1;Q6ZWZ7;Q80V08;Q9CPR4	A0A087WXM6_HUMAN;A0A0A6YYL6_HUMAN;J3KRX5_HUMAN;J3QQT2_HUMAN;RL17_HUMAN;Q505B1_MOUSE;Q6PHZ1_MOUSE;Q6ZWZ7_MOUSE;Q80V08_MOUSE;RL17_MOUSE	60S ribosomal protein L17 (Fragment);Protein RPL17-C18orf32;60S ribosomal protein L17 (Fragment);60S ribosomal protein L17 (Fragment);60S ribosomal protein L17;60S ribosomal protein L17 (Fragment);60S ribosomal protein L17;60S ribosomal protein L17;60S ribosomal protein L17 (Fragment);60S ribosomal protein L17	RPL17;RPL17-C18orf32;RPL17;RPL17;RPL17;Rpl17;Rpl17;Rpl17;Rpl17;Rpl17	0.000104383	34	0.910835	A0A087WXM6;A0A0A6YYL6;J3KRX5;J3QQT2;P18621;Q505B1;Q6PHZ1;Q6ZWZ7;Q80V08;Q9CPR4	Homo sapiens;Homo sapiens;Homo sapiens;Homo sapiens;Homo sapiens;Mus musculus;Mus musculus;Mus musculus;Mus musculus;Mus musculus	23.7%;17.5%;23%;23.4%;21.7%;21.6%;21.7%;21.7%;20.6%;21.7%	19585.75;26372.69;20170.47;19785.99;21397.02;21481.08;21397.02;21397.06;22434.25;21423.1	;;;;;;;;;translation	;;;;;;;;;RNA binding,structural constituent of ribosome,protein binding	;;;;;;;;;nucleus,cytosolic large ribosomal subunit	tr;tr;tr;tr;sp;tr;tr;tr;tr;sp	9606;9606;9606;9606;9606;10090;10090;10090;10090;10090	1;3;1;1;1;2;2;1;2;1	1;1;1;1;3;1;1;1;1;3	human_uniprot_proteome;human_uniprot_proteome;human_uniprot_proteome;human_uniprot_proteome;human_uniprot_proteome;MusMusculus_pUnKB_2022_0127;MusMusculus_pUnKB_2022_0127;MusMusculus_pUnKB_2022_0127;MusMusculus_pUnKB_2022_0127;MusMusculus_pUnKB_2022_0127	>tr|A0A087WXM6|A0A087WXM6_HUMAN 60S ribosomal protein L17 (Fragment) OS=Homo sapiens OX=9606 GN=RPL17 PE=1 SV=1;>tr|A0A0A6YYL6|A0A0A6YYL6_HUMAN Protein RPL17-C18orf32 OS=Homo sapiens OX=9606 GN=RPL17-C18orf32 PE=3 SV=1;>tr|J3KRX5|J3KRX5_HUMAN 60S ribosomal protein L17 (Fragment) OS=Homo sapiens OX=9606 GN=RPL17 PE=1 SV=1;>tr|J3QQT2|J3QQT2_HUMAN 60S ribosomal protein L17 (Fragment) OS=Homo sapiens…	5	7
TRUE	Female / Male	Male	Female	15	Q7TSQ8	3028.54	47208.7	-3.96236	3.96236	0.000315992	Q7TSQ8	PDPR_MOUSE	Pyruvate dehydrogenase phosphatase regulatory subunit, mitochondrial	Pdpr	0.000104355	14	0.820832	Q7TSQ8	Mus musculus	0	99230.2	dephosphorylation,oxidation-reduction process	[pyruvate dehydrogenase (lipoamide)] phosphatase activity,oxidoreductase activity	mitochondrion,mitochondrial matrix	sp	10090	1	1	MusMusculus_pUnKB_2022_0127	>sp|Q7TSQ8|PDPR_MOUSE Pyruvate dehydrogenase phosphatase regulatory subunit, mitochondrial OS=Mus musculus OX=10090 GN=Pdpr PE=1 SV=1	3	3
TRUE	Female / Male	Male	Female	140	Q8BMS1	1.32753e+06	1.17681e+06	0.17387	0.17387	0.000315992	Q8BMS1	ECHA_MOUSE	Trifunctional enzyme subunit alpha, mitochondrial	Hadha	0.000104046	139	0.371434	Q8BMS1	Mus musculus	0.304	82669.8	fatty acid beta-oxidation,response to insulin,response to drug	fatty-acyl-CoA binding,acetyl-CoA C-acyltransferase activity,enoyl-CoA hydratase activity,long-chain-enoyl-CoA hydratase activity,long-chain-3-hydroxyacyl-CoA dehydrogenase activity,protein complex binding,NAD binding	mitochondrion,mitochondrial inner membrane,mitochondrial fatty acid beta-oxidation multienzyme complex,extracellular matrix,mitochondrial nucleoid	sp	10090	1	1	MusMusculus_pUnKB_2022_0127	>sp|Q8BMS1|ECHA_MOUSE Trifunctional enzyme subunit alpha, mitochondrial OS=Mus musculus OX=10090 GN=Hadha PE=1 SV=1	23	28
TRUE	Female / Male	Male	Female	45	Q5I0W0;Q9CQQ7	126361	406763	-1.68664	1.68664	0.000316084	Q5I0W0;Q9CQQ7	Q5I0W0_MOUSE;AT5F1_MOUSE	ATP synthase subunit b;ATP synthase F(0) complex subunit B1, mitochondrial	Atp5pb	0.00010482	44	0.696767	Q5I0W0;Q9CQQ7	Mus musculus	11.3%;11.3%	28948.83;28948.83	;ATP synthesis coupled proton transport,substantia nigra development,Requires Ontology	;ATPase activity,proton-transporting ATP synthase activity, rotational mechanism	;mitochondrial proton-transporting ATP synthase complex, coupling factor F(o),nucleus,nucleoplasm,mitochondrion,mitochondrial inner membrane,mitochondrial proton-transporting ATP synthase complex,membrane,myelin sheath,extracellular exosome	tr;sp	10090	1	1	MusMusculus_pUnKB_2022_0127	>tr|Q5I0W0|Q5I0W0_MOUSE ATP synthase subunit b OS=Mus musculus OX=10090 GN=Atp5pb PE=1 SV=1;>sp|Q9CQQ7|AT5F1_MOUSE ATP synthase F(0) complex subunit B1, mitochondrial OS=Mus musculus OX=10090 GN=Atp5pb PE=1 SV=1	8	9
TRUE	Female / Male	Male	Female	50	A0A2U3TZH3;P62631;Q05639	78601.6	489570	-2.63889	2.63889	0.000322689	A0A2U3TZH3;P62631;Q05639	A0A2U3TZH3_HUMAN;EF1A2_MOUSE;EF1A2_HUMAN	Elongation factor 1-alpha;Elongation factor 1-alpha 2;Elongation factor 1-alpha 2	EEF1A2;Eef1a2;EEF1A2	0.000107425	49	0.794478	A0A2U3TZH3;P62631;Q05639	Homo sapiens;Mus musculus;Homo sapiens	12.9%;13.8%;13.8%	54340.55;50454.16;50470.16	;translational elongation,response to inorganic substance,positive regulation of apoptotic process,response to electrical stimulus,positive regulation of lipid kinase activity;	;translation elongation factor activity,GTPase activity,GTP binding,protein kinase binding;	;nucleus,cytoplasm,eukaryotic translation elongation factor 1 complex,neuronal cell body,myelin sheath;	tr;sp;sp	9606;10090;9606	1	1	human_uniprot_proteome;MusMusculus_pUnKB_2022_0127;human_uniprot_proteome	>tr|A0A2U3TZH3|A0A2U3TZH3_HUMAN Elongation factor 1-alpha OS=Homo sapiens OX=9606 GN=EEF1A2 PE=1 SV=1;>sp|P62631|EF1A2_MOUSE Elongation factor 1-alpha 2 OS=Mus musculus OX=10090 GN=Eef1a2 PE=1 SV=1;>sp|Q05639|EF1A2_HUMAN Elongation factor 1-alpha 2 OS=Homo sapiens OX=9606 GN=EEF1A2 PE=1 SV=1	7	10
TRUE	Female / Male	Male	Female	135	P32261;Q543J5	2.29919e+06	423743	2.43986	2.43986	0.000329944	P32261;Q543J5	ANT3_MOUSE;Q543J5_MOUSE	Antithrombin-III	Serpinc1	0.000110688	134	0.390675	P32261;Q543J5	Mus musculus	38.3%;38.3%	52003.57;52003.57	acute inflammatory response to antigenic stimulus,response to nutrient,lactation,blood coagulation,negative regulation of endopeptidase activity,regulation of blood coagulation, intrinsic pathway;	protease binding,serine-type endopeptidase inhibitor activity,heparin binding,identical protein binding;	extracellular space,extracellular exosome,blood microparticle;	sp;tr	10090	1	1	MusMusculus_pUnKB_2022_0127	>sp|P32261|ANT3_MOUSE Antithrombin-III OS=Mus musculus OX=10090 GN=Serpinc1 PE=1 SV=1;>tr|Q543J5|Q543J5_MOUSE Antithrombin-III OS=Mus musculus OX=10090 GN=Serpinc1 PE=1 SV=1	20	27
TRUE	Female / Male	Male	Female	120	B2RTL6;Q9Z1T2	1.21655e+06	1.5747e+06	-0.372281	0.372281	0.00033017	B2RTL6;Q9Z1T2	B2RTL6_MOUSE;TSP4_MOUSE	Thrombospondin 4;Thrombospondin-4	Thbs4	0.000111613	119	0.439854	B2RTL6;Q9Z1T2	Mus musculus	15.5%;15.5%	106366.4;106366.4	;positive regulation of endothelial cell proliferation,response to unfolded protein,regulation of receptor activity,negative regulation of angiogenesis,regulation of tissue remodeling,response to endoplasmic reticulum stress,behavioral response to pain,tissue remodeling,positive regulation of peptidyl-tyrosine phosphorylation,myoblast migration,positive regulation of cell division,endothelial cel…	;integrin binding,calcium ion binding,protein binding,growth factor activity,heparin binding	;basement membrane,extracellular space,endoplasmic reticulum,sarcoplasmic reticulum,extracellular matrix,extracellular exosome	tr;sp	10090	1	1	MusMusculus_pUnKB_2022_0127	>tr|B2RTL6|B2RTL6_MOUSE Thrombospondin 4 OS=Mus musculus OX=10090 GN=Thbs4 PE=1 SV=1;>sp|Q9Z1T2|TSP4_MOUSE Thrombospondin-4 OS=Mus musculus OX=10090 GN=Thbs4 PE=1 SV=1	16	24
TRUE	Female / Male	Male	Female	30	P11531	13408.2	47188.9	-1.81533	1.81533	0.00033017	P11531	DMD_MOUSE	Dystrophin	Dmd	0.000111466	29	0.781596	P11531	Mus musculus	0.003	425832	positive regulation of cell-matrix adhesion,regulation of heart rate,regulation of transcription, DNA-templated,muscle organ development,skeletal muscle tissue development,aging,establishment of blood-nerve barrier,positive regulation of cell proliferation,response to water deprivation,regulation of gene expression,regulation of release of sequestered calcium ion into cytosol by sarcoplasmic reti…	dystroglycan binding,actin binding,integrin binding,protein binding,lamin binding,zinc ion binding,structural constituent of muscle,myosin binding,vinculin binding,PDZ domain binding,nitric-oxide synthase binding	nucleus,mitochondrial outer membrane,Golgi apparatus,ribosome,neurofilament,plasma membrane,cell surface,postsynaptic density,dystrophin-associated glycoprotein complex,Z disc,lamellipodium,cell junction,cell-substrate junction,secretory granule,filopodium,axon,synaptic vesicle membrane,filopodium membrane,sarcolemma,neuronal cell body,costamere,protein complex,neuron projection terminus,membrane…	sp	10090	1	3	MusMusculus_pUnKB_2022_0127	>sp|P11531|DMD_MOUSE Dystrophin OS=Mus musculus OX=10090 GN=Dmd PE=1 SV=3	6	6
TRUE	Female / Male	Male	Female	45	P07742;Q05DU8;Q6NZB3	22524.1	85329.8	-1.92158	1.92158	0.000332795	P07742;Q05DU8;Q6NZB3	RIR1_MOUSE;Q05DU8_MOUSE;Q6NZB3_MOUSE	Ribonucleoside-diphosphate reductase large subunit;Ribonucleoside-diphosphate reductase (Fragment);Ribonucleoside-diphosphate reductase	Rrm1	0.000112928	44	0.731105	P07742;Q05DU8;Q6NZB3	Mus musculus	4.4%;4.6%;4.4%	90210.23;86837.5;90151.18	mitotic cell cycle,pyrimidine nucleobase metabolic process,DNA replication,male gonad development,deoxyribonucleotide biosynthetic process,response to ionizing radiation,cell proliferation in forebrain,protein oligomerization,protein heterotetramerization,oxidation-reduction process,retina development in camera-type eye;;	ribonucleoside-diphosphate reductase activity, thioredoxin disulfide as acceptor,protein binding,ATP binding,purine nucleotide binding,disordered domain specific binding;;	nuclear envelope,cytosol,ribonucleoside-diphosphate reductase complex,cell projection,neuronal cell body,extracellular exosome;;	sp;tr;tr	10090	1;2;2	2;1;1	MusMusculus_pUnKB_2022_0127	>sp|P07742|RIR1_MOUSE Ribonucleoside-diphosphate reductase large subunit OS=Mus musculus OX=10090 GN=Rrm1 PE=1 SV=2;>tr|Q05DU8|Q05DU8_MOUSE Ribonucleoside-diphosphate reductase (Fragment) OS=Mus musculus OX=10090 GN=Rrm1 PE=2 SV=1;>tr|Q6NZB3|Q6NZB3_MOUSE Ribonucleoside-diphosphate reductase OS=Mus musculus OX=10090 GN=Rrm1 PE=2 SV=1	9	9
TRUE	Female / Male	Male	Female	30	Q9WUM5	103377	375519	-1.86097	1.86097	0.000335165	Q9WUM5	SUCA_MOUSE	Succinate--CoA ligase [ADP/GDP-forming] subunit alpha, mitochondrial	Suclg1	0.000114163	29	0.459257	Q9WUM5	Mus musculus	0.165	36154.8	tricarboxylic acid cycle	nucleotide binding,RNA binding,succinate-CoA ligase (ADP-forming) activity,succinate-CoA ligase (GDP-forming) activity,cofactor binding	mitochondrion,mitochondrial inner membrane,mitochondrial matrix,cytosol,plasma membrane,extracellular exosome	sp	10090	1	4	MusMusculus_pUnKB_2022_0127	>sp|Q9WUM5|SUCA_MOUSE Succinate--CoA ligase [ADP/GDP-forming] subunit alpha, mitochondrial OS=Mus musculus OX=10090 GN=Suclg1 PE=1 SV=4	6	6
TRUE	Female / Male	Male	Female	15	A0A0R4J2D3;Q8BI84	176809	29288.3	2.5938	2.5938	0.000343831	A0A0R4J2D3;Q8BI84	A0A0R4J2D3_MOUSE;TGO1_MOUSE	Transport and Golgi organization protein 1 homolog	Mia3	0.000117557	14	0.416738	A0A0R4J2D3;Q8BI84	Mus musculus	1.4%;1.4%	213747.06;213675	;chondrocyte development,positive regulation of leukocyte migration,exocytosis,ER to Golgi vesicle-mediated transport,negative regulation of cell adhesion,protein transport,collagen fibril organization,negative regulation of cell migration,positive regulation of bone mineralization,wound healing,lipoprotein transport,cargo loading into COPII-coated vesicle	;lipoprotein transporter activity	;Golgi membrane,endoplasmic reticulum membrane,membrane,integral component of membrane,endoplasmic reticulum exit site	tr;sp	10090	1	3;2	MusMusculus_pUnKB_2022_0127	>tr|A0A0R4J2D3|A0A0R4J2D3_MOUSE Transport and Golgi organization protein 1 homolog OS=Mus musculus OX=10090 GN=Mia3 PE=1 SV=3;>sp|Q8BI84|TGO1_MOUSE Transport and Golgi organization protein 1 homolog OS=Mus musculus OX=10090 GN=Mia3 PE=1 SV=2	3	3
TRUE	Female / Male	Male	Female	75	Q8R2S8	156253	265584	-0.765284	0.765284	0.000353863	Q8R2S8	CD177_MOUSE	CD177 antigen	Cd177	0.000121441	74	0.528009	Q8R2S8	Mus musculus	0.121	87090.6	biological_process	molecular_function	plasma membrane,anchored component of membrane,extracellular exosome	sp	10090	2	1	MusMusculus_pUnKB_2022_0127	>sp|Q8R2S8|CD177_MOUSE CD177 antigen OS=Mus musculus OX=10090 GN=Cd177 PE=2 SV=1	15	15
TRUE	Female / Male	Male	Female	15	A0A140LIU4;P56392;Q792A4	6197.32	139231	-4.48969	4.48969	0.00035697	A0A140LIU4;P56392;Q792A4	A0A140LIU4_MOUSE;CX7A1_MOUSE;Q792A4_MOUSE	Cytochrome c oxidase subunit 7A1, mitochondrial;Cytochrome c oxidase subunit 7A1, mitochondrial;Cox7ah	Cox7a1	0.000122967	14	1.02132	A0A140LIU4;P56392;Q792A4	Mus musculus	25.8%;28.7%;28.7%	9827.32;8986.42;8986.42	;hydrogen ion transmembrane transport;	;cytochrome-c oxidase activity;	;mitochondrion,mitochondrial respiratory chain,integral component of membrane;	tr;sp;tr	10090	1	1	MusMusculus_pUnKB_2022_0127	>tr|A0A140LIU4|A0A140LIU4_MOUSE Cytochrome c oxidase subunit 7A1, mitochondrial OS=Mus musculus OX=10090 GN=Cox7a1 PE=1 SV=1;>sp|P56392|CX7A1_MOUSE Cytochrome c oxidase subunit 7A1, mitochondrial OS=Mus musculus OX=10090 GN=Cox7a1 PE=1 SV=1;>tr|Q792A4|Q792A4_MOUSE Cox7ah OS=Mus musculus OX=10090 GN=Cox7a1 PE=1 SV=1	2	3
TRUE	Female / Male	Male	Female	30	Q4FJK0;Q9CQ62	56456.8	698593	-3.62923	3.62923	0.000377458	Q4FJK0;Q9CQ62	Q4FJK0_MOUSE;DECR_MOUSE	Decr1 protein;2,4-dienoyl-CoA reductase [(3E)-enoyl-CoA-producing], mitochondrial	Decr1	0.000130509	29	0.881813	Q4FJK0;Q9CQ62	Mus musculus	9.6%;9.6%	36213.78;36213.78	;fatty acid beta-oxidation,protein homotetramerization	;2,4-dienoyl-CoA reductase (NADPH) activity,NADPH binding	;nucleus,nucleoplasm,mitochondrion,cytosol,extracellular exosome	tr;sp	10090	1	1	MusMusculus_pUnKB_2022_0127	>tr|Q4FJK0|Q4FJK0_MOUSE Decr1 protein OS=Mus musculus OX=10090 GN=Decr1 PE=1 SV=1;>sp|Q9CQ62|DECR_MOUSE 2,4-dienoyl-CoA reductase [(3E)-enoyl-CoA-producing], mitochondrial OS=Mus musculus OX=10090 GN=Decr1 PE=1 SV=1	6	6
TRUE	Female / Male	Male	Female	30	P29533;Q3TR98;Q3UPN1;Q8K0X1;Q91X98	197533	27796.2	2.82914	2.82914	0.000379538	P29533;Q3TR98;Q3UPN1;Q8K0X1;Q91X98	VCAM1_MOUSE;Q3TR98_MOUSE;Q3UPN1_MOUSE;Q8K0X1_MOUSE;Q91X98_MOUSE	Vascular cell adhesion protein 1;Uncharacterized protein;Vascular cell adhesion protein 1;Vascular cell adhesion molecule 1;Vascular cell adhesion molecule 1	Vcam1	0.000131716	29	0.595769	P29533;Q3TR98;Q3UPN1;Q8K0X1;Q91X98	Mus musculus	7.6%;7.6%;7.6%;7.6%;7.6%	81317.43;81284.38;81316.44;81329.48;81331.45	cell adhesion,heterophilic cell-cell adhesion via plasma membrane cell adhesion molecules,leukocyte cell-cell adhesion,cell-matrix adhesion,heart development,amine metabolic process,viral process,calcium-mediated signaling using intracellular calcium source,positive regulation of T cell proliferation,leukocyte tethering or rolling,oxidation-reduction process,embryonic placenta morphogenesis,chori…	integrin binding,primary amine oxidase activity,cell adhesion molecule binding;;;;	podosome,extracellular space,early endosome,endoplasmic reticulum,Golgi apparatus,microvillus,external side of plasma membrane,cell surface,integral component of membrane,filopodium,anchored component of membrane,apical part of cell,extracellular exosome,alpha9-beta1 integrin-vascular cell adhesion molecule-1 complex,cell periphery;;;;	sp;tr;tr;tr;tr	10090	1;2;1;2;2	1;1;1;1;2	MusMusculus_pUnKB_2022_0127	>sp|P29533|VCAM1_MOUSE Vascular cell adhesion protein 1 OS=Mus musculus OX=10090 GN=Vcam1 PE=1 SV=1;>tr|Q3TR98|Q3TR98_MOUSE Uncharacterized protein OS=Mus musculus OX=10090 GN=Vcam1 PE=2 SV=1;>tr|Q3UPN1|Q3UPN1_MOUSE Vascular cell adhesion protein 1 OS=Mus musculus OX=10090 GN=Vcam1 PE=1 SV=1;>tr|Q8K0X1|Q8K0X1_MOUSE Vascular cell adhesion molecule 1 OS=Mus musculus OX=10090 GN=Vcam1 PE=2 SV=1;>tr|…	6	6
TRUE	Female / Male	Male	Female	15	H3BK03;P52430	359342	127570	1.49407	1.49407	0.00038185	H3BK03;P52430	H3BK03_MOUSE;PON1_MOUSE	Paraoxonase (Fragment);Serum paraoxonase/arylesterase 1	Pon1	0.0001335	14	0.336124	H3BK03;P52430	Mus musculus	15.6%;11.3%	28759.99;39565.18	;blood circulation,cholesterol metabolic process,response to toxic substance,positive regulation of cholesterol efflux,dephosphorylation,aromatic compound catabolic process,response to nutrient levels,positive regulation of transporter activity,carboxylic acid catabolic process,organophosphate catabolic process,phosphatidylcholine metabolic process,positive regulation of binding,response to fatty…	;aryldialkylphosphatase activity,arylesterase activity,calcium ion binding,phospholipid binding,high-density lipoprotein particle binding,protein homodimerization activity,acyl-L-homoserine-lactone lactonohydrolase activity	;extracellular space,high-density lipoprotein particle,spherical high-density lipoprotein particle,intracellular membrane-bounded organelle,extracellular exosome,blood microparticle	tr;sp	10090	1	9;2	MusMusculus_pUnKB_2022_0127	>tr|H3BK03|H3BK03_MOUSE Paraoxonase (Fragment) OS=Mus musculus OX=10090 GN=Pon1 PE=1 SV=9;>sp|P52430|PON1_MOUSE Serum paraoxonase/arylesterase 1 OS=Mus musculus OX=10090 GN=Pon1 PE=1 SV=2	3	3
TRUE	Female / Male	Male	Female	20	Q3TDD8;Q3THB0;Q3TLQ9;Q3TSY9;Q3UGC0;Q8BGD9	131908	58790.6	1.16588	1.16588	0.00038185	Q3TDD8;Q3THB0;Q3TLQ9;Q3TSY9;Q3UGC0;Q8BGD9	Q3TDD8_MOUSE;Q3THB0_MOUSE;Q3TLQ9_MOUSE;Q3TSY9_MOUSE;Q3UGC0_MOUSE;IF4B_MOUSE	RRM domain-containing protein;RRM domain-containing protein;RRM domain-containing protein;RRM domain-containing protein;RRM domain-containing protein;Eukaryotic translation initiation factor 4B	Eif4b	0.000133499	19	0.310947	Q3TDD8;Q3THB0;Q3TLQ9;Q3TSY9;Q3UGC0;Q8BGD9	Mus musculus	10.5%;10.5%;10.5%;10.5%;10.5%;10.5%	68710;68856.08;68818.02;68839.98;68809.95;68839.98	;;;;;formation of translation preinitiation complex,eukaryotic translation initiation factor 4F complex assembly	;;;;;RNA binding,translation initiation factor activity,RNA strand annealing activity,RNA strand-exchange activity,ribosomal small subunit binding	;;;;;polysome,eukaryotic translation initiation factor 4F complex,dendrite,neuronal cell body	tr;tr;tr;tr;tr;sp	10090	2;2;2;2;2;1	1	MusMusculus_pUnKB_2022_0127	>tr|Q3TDD8|Q3TDD8_MOUSE RRM domain-containing protein OS=Mus musculus OX=10090 GN=Eif4b PE=2 SV=1;>tr|Q3THB0|Q3THB0_MOUSE RRM domain-containing protein OS=Mus musculus OX=10090 GN=Eif4b PE=2 SV=1;>tr|Q3TLQ9|Q3TLQ9_MOUSE RRM domain-containing protein OS=Mus musculus OX=10090 GN=Eif4b PE=2 SV=1;>tr|Q3TSY9|Q3TSY9_MOUSE RRM domain-containing protein OS=Mus musculus OX=10090 GN=Eif4b PE=2 SV=1;>tr|Q3U…	4	4
TRUE	Female / Male	Male	Female	20	A0A2R8Y7H4;B1ALA9;G3UXL2;P60891;Q3TI27;Q3UYQ0;Q9D7G0	5850.32	181882	-4.95834	4.95834	0.000417579	A0A2R8Y7H4;B1ALA9;G3UXL2;P60891;Q3TI27;Q3UYQ0;Q9D7G0	A0A2R8Y7H4_HUMAN;B1ALA9_HUMAN;G3UXL2_MOUSE;PRPS1_HUMAN;Q3TI27_MOUSE;Q3UYQ0_MOUSE;PRPS1_MOUSE	Ribose-phosphate pyrophosphokinase;Ribose-phosphate pyrophosphokinase 1;Ribose-phosphate diphosphokinase;Ribose-phosphate pyrophosphokinase 1;Ribose-phosphate diphosphokinase;Ribose-phosphate diphosphokinase;Ribose-phosphate pyrophosphokinase 1	PRPS1;PRPS1;Prps1l3;PRPS1;Prps1;Prps1l3;Prps1	0.000146528	19	1.04133	A0A2R8Y7H4;B1ALA9;G3UXL2;P60891;Q3TI27;Q3UYQ0;Q9D7G0	Homo sapiens;Homo sapiens;Mus musculus;Homo sapiens;Mus musculus;Mus musculus;Mus musculus	4%;4.6%;4.1%;4.1%;4.1%;5.2%;4.1%	35364;31392.22;34824.19;34834.23;34865.24;27525.99;34834.23	;;nucleoside metabolic process,ribonucleoside monophosphate biosynthetic process,nucleotide biosynthetic process;;;;5-phosphoribose 1-diphosphate biosynthetic process,purine nucleobase metabolic process,purine nucleotide biosynthetic process,nervous system development,nucleoside metabolic process,ribonucleoside monophosphate biosynthetic process,phosphorylation,urate biosynthetic process,hypoxant…	;;magnesium ion binding,ribose phosphate diphosphokinase activity;;;;magnesium ion binding,ribose phosphate diphosphokinase activity,ATP binding,kinase activity,identical protein binding,protein homodimerization activity	;;cellular_component;;;;	tr;tr;tr;sp;tr;tr;sp	9606;9606;10090;9606;10090;10090;10090	1;1;3;1;2;2;1	1;2;1;2;1;1;4	human_uniprot_proteome;human_uniprot_proteome;MusMusculus_pUnKB_2022_0127;human_uniprot_proteome;MusMusculus_pUnKB_2022_0127;MusMusculus_pUnKB_2022_0127;MusMusculus_pUnKB_2022_0127	>tr|A0A2R8Y7H4|A0A2R8Y7H4_HUMAN Ribose-phosphate pyrophosphokinase OS=Homo sapiens OX=9606 GN=PRPS1 PE=1 SV=1;>tr|B1ALA9|B1ALA9_HUMAN Ribose-phosphate pyrophosphokinase 1 OS=Homo sapiens OX=9606 GN=PRPS1 PE=1 SV=2;>tr|G3UXL2|G3UXL2_MOUSE Ribose-phosphate diphosphokinase OS=Mus musculus OX=10090 GN=Prps1l3 PE=3 SV=1;>sp|P60891|PRPS1_HUMAN Ribose-phosphate pyrophosphokinase 1 OS=Homo sapiens OX=960…	4	4
TRUE	Female / Male	Male	Female	25	Q9CQB4;Q9D855	40608.6	455535	-3.48771	3.48771	0.000436788	Q9CQB4;Q9D855	Q9CQB4_MOUSE;QCR7_MOUSE	Cytochrome b-c1 complex subunit 7	Uqcrb	0.000154953	24	0.837847	Q9CQB4;Q9D855	Mus musculus	36.9%;36.9%	13561.48;13527.47	;mitochondrial electron transport, ubiquinol to cytochrome c,aerobic respiration,mitochondrial respiratory chain complex III assembly,hydrogen ion transmembrane transport	;ubiquinol-cytochrome-c reductase activity	;mitochondrion,mitochondrial inner membrane,mitochondrial respiratory chain complex III	tr;sp	10090	1	1;3	MusMusculus_pUnKB_2022_0127	>tr|Q9CQB4|Q9CQB4_MOUSE Cytochrome b-c1 complex subunit 7 OS=Mus musculus OX=10090 GN=Uqcrb PE=1 SV=1;>sp|Q9D855|QCR7_MOUSE Cytochrome b-c1 complex subunit 7 OS=Mus musculus OX=10090 GN=Uqcrb PE=1 SV=3	4	5
TRUE	Female / Male	Male	Female	95	Q9D051	607956	786622	-0.371702	0.371702	0.000438616	Q9D051	ODPB_MOUSE	Pyruvate dehydrogenase E1 component subunit beta, mitochondrial	Pdhb	0.000156165	94	0.46165	Q9D051	Mus musculus	0.32	38937.1	glucose metabolic process,acetyl-CoA biosynthetic process from pyruvate,tricarboxylic acid cycle,mitochondrial acetyl-CoA biosynthetic process from pyruvate	pyruvate dehydrogenase activity,pyruvate dehydrogenase (acetyl-transferring) activity,pyruvate dehydrogenase (NAD+) activity	nucleus,nucleoplasm,mitochondrion,mitochondrial matrix,pyruvate dehydrogenase complex,extracellular exosome	sp	10090	1	1	MusMusculus_pUnKB_2022_0127	>sp|Q9D051|ODPB_MOUSE Pyruvate dehydrogenase E1 component subunit beta, mitochondrial OS=Mus musculus OX=10090 GN=Pdhb PE=1 SV=1	12	19
TRUE	Female / Male	Male	Female	15	P24844;Q9CQ19	3524.42	17716.9	-2.32967	2.32967	0.000446027	P24844;Q9CQ19	MYL9_HUMAN;MYL9_MOUSE	Myosin regulatory light polypeptide 9	MYL9;Myl9	0.000159951	14	0.956995	P24844;Q9CQ19	Homo sapiens;Mus musculus	16.3%;16.3%	19827.18;19854.2	;platelet aggregation	;calcium ion binding,myosin heavy chain binding	;stress fiber,myosin II complex,Z disc	sp	9606;10090	1	4;3	human_uniprot_proteome;MusMusculus_pUnKB_2022_0127	>sp|P24844|MYL9_HUMAN Myosin regulatory light polypeptide 9 OS=Homo sapiens OX=9606 GN=MYL9 PE=1 SV=4;>sp|Q9CQ19|MYL9_MOUSE Myosin regulatory light polypeptide 9 OS=Mus musculus OX=10090 GN=Myl9 PE=1 SV=3	2	3
TRUE	Female / Male	Male	Female	40	Q6ZQ38;Q86VP6	84333.4	18516.2	2.18732	2.18732	0.000454223	Q6ZQ38;Q86VP6	CAND1_MOUSE;CAND1_HUMAN	Cullin-associated NEDD8-dissociated protein 1	Cand1;CAND1	0.000163474	39	0.607746	Q6ZQ38;Q86VP6	Mus musculus;Homo sapiens	6.7%;6.7%	136331.62;136375.72	SCF complex assembly,protein ubiquitination,cell differentiation,negative regulation of catalytic activity,positive regulation of transcription, DNA-templated,positive regulation of RNA polymerase II transcriptional preinitiation complex assembly;	protein binding,TBP-class protein binding;	ubiquitin ligase complex,nucleus,nucleoplasm,cytoplasm,Golgi apparatus,cytosol,membrane,cullin-RING ubiquitin ligase complex,extracellular exosome;	sp	10090;9606	1	2	MusMusculus_pUnKB_2022_0127;human_uniprot_proteome	>sp|Q6ZQ38|CAND1_MOUSE Cullin-associated NEDD8-dissociated protein 1 OS=Mus musculus OX=10090 GN=Cand1 PE=1 SV=2;>sp|Q86VP6|CAND1_HUMAN Cullin-associated NEDD8-dissociated protein 1 OS=Homo sapiens OX=9606 GN=CAND1 PE=1 SV=2	8	8
TRUE	Female / Male	Male	Female	30	P60122;Q3U1C2;Q3UJN2;Q9Y265	310062	110737	1.48541	1.48541	0.00045441	P60122;Q3U1C2;Q3UJN2;Q9Y265	RUVB1_MOUSE;Q3U1C2_MOUSE;Q3UJN2_MOUSE;RUVB1_HUMAN	RuvB-like 1;RuvB-like helicase;RuvB-like helicase;RuvB-like 1	Ruvbl1;Ruvbl1;Ruvbl1;RUVBL1	0.000164125	29	0.299077	P60122;Q3U1C2;Q3UJN2;Q9Y265	Mus musculus;Mus musculus;Mus musculus;Homo sapiens	17.8%;17.8%;17.8%;17.8%	50213.97;50213.97;50213.97;50228	box C/D snoRNP assembly,DNA repair,DNA recombination,chromatin remodeling,transcription, DNA-templated,regulation of transcription from RNA polymerase II promoter,cell cycle,histone acetylation,DNA duplex unwinding,regulation of growth,histone H4 acetylation,histone H2A acetylation,cell division,regulation of mitophagy,positive regulation of protein targeting to mitochondrion,positive regulation …	TFIID-class transcription factor binding,DNA helicase activity,ATP-dependent DNA helicase activity,protein binding,ATP binding,ATPase activity,ATP-dependent 5'-3' DNA helicase activity,ADP binding,cadherin binding,ATPase binding;;;	Swr1 complex,nucleus,nucleoplasm,cytosol,intracellular ribonucleoprotein complex,Ino80 complex,NuA4 histone acetyltransferase complex,extracellular exosome,MLL1 complex,R2TP complex;;;	sp;tr;tr;sp	10090;10090;10090;9606	1;1;2;1	1	MusMusculus_pUnKB_2022_0127;MusMusculus_pUnKB_2022_0127;MusMusculus_pUnKB_2022_0127;human_uniprot_proteome	>sp|P60122|RUVB1_MOUSE RuvB-like 1 OS=Mus musculus OX=10090 GN=Ruvbl1 PE=1 SV=1;>tr|Q3U1C2|Q3U1C2_MOUSE RuvB-like helicase OS=Mus musculus OX=10090 GN=Ruvbl1 PE=1 SV=1;>tr|Q3UJN2|Q3UJN2_MOUSE RuvB-like helicase OS=Mus musculus OX=10090 GN=Ruvbl1 PE=2 SV=1;>sp|Q9Y265|RUVB1_HUMAN RuvB-like 1 OS=Homo sapiens OX=9606 GN=RUVBL1 PE=1 SV=1	6	6
TRUE	Female / Male	Male	Female	15	A8KAH6;Q16082;Q6P3C8;Q99PR8	8321.44	126617	-3.9275	3.9275	0.000461096	A8KAH6;Q16082;Q6P3C8;Q99PR8	A8KAH6_HUMAN;HSPB2_HUMAN;Q6P3C8_MOUSE;HSPB2_MOUSE	Heat shock 27kDa protein 2, isoform CRA_a;Heat shock protein beta-2;Heat shock protein 2;Heat shock protein beta-2	HSPB2-C11orf52;HSPB2;Hspb2;Hspb2	0.000167132	14	0.733866	A8KAH6;Q16082;Q6P3C8;Q99PR8	Homo sapiens;Homo sapiens;Mus musculus;Mus musculus	0%;0%;0%;0%	20232.51;20232.51;20321.67;20374.72	;;;somatic muscle development,response to heat	;;;structural constituent of eye lens	;;;nucleus,cytoplasm	tr;sp;tr;sp	9606;9606;10090;10090	2;1;2;1	1;2;1;2	human_uniprot_proteome;human_uniprot_proteome;MusMusculus_pUnKB_2022_0127;MusMusculus_pUnKB_2022_0127	>tr|A8KAH6|A8KAH6_HUMAN Heat shock 27kDa protein 2, isoform CRA_a OS=Homo sapiens OX=9606 GN=HSPB2-C11orf52 PE=2 SV=1;>sp|Q16082|HSPB2_HUMAN Heat shock protein beta-2 OS=Homo sapiens OX=9606 GN=HSPB2 PE=1 SV=2;>tr|Q6P3C8|Q6P3C8_MOUSE Heat shock protein 2 OS=Mus musculus OX=10090 GN=Hspb2 PE=2 SV=1;>sp|Q99PR8|HSPB2_MOUSE Heat shock protein beta-2 OS=Mus musculus OX=10090 GN=Hspb2 PE=1 SV=2	3	3
TRUE	Female / Male	Male	Female	60	P10649	212745	657665	-1.62823	1.62823	0.000470178	P10649	GSTM1_MOUSE	Glutathione S-transferase Mu 1	Gstm1	0.000171029	59	0.530641	P10649	Mus musculus	0.229	25970	glutathione metabolic process,cellular response to drug	glutathione transferase activity,protein binding,identical protein binding,protein homodimerization activity,protein heterodimerization activity	cytoplasm,myelin sheath	sp	10090	1	2	MusMusculus_pUnKB_2022_0127	>sp|P10649|GSTM1_MOUSE Glutathione S-transferase Mu 1 OS=Mus musculus OX=10090 GN=Gstm1 PE=1 SV=2	9	12
TRUE	Female / Male	Male	Female	25	Q6P5E4	8348.88	38241	-2.19547	2.19547	0.000485858	Q6P5E4	UGGG1_MOUSE	UDP-glucose:glycoprotein glucosyltransferase 1	Uggt1	0.000177357	24	0.770581	Q6P5E4	Mus musculus	0.025	176434	protein N-linked glycosylation via asparagine,endoplasmic reticulum unfolded protein response,'de novo' posttranslational protein folding,ER-associated misfolded protein catabolic process,UDP-glucosylation	UDP-glucose:glycoprotein glucosyltransferase activity,protein binding,unfolded protein binding	endoplasmic reticulum,endoplasmic reticulum lumen,endoplasmic reticulum-Golgi intermediate compartment,protein complex,extracellular exosome	sp	10090	1	4	MusMusculus_pUnKB_2022_0127	>sp|Q6P5E4|UGGG1_MOUSE UDP-glucose:glycoprotein glucosyltransferase 1 OS=Mus musculus OX=10090 GN=Uggt1 PE=1 SV=4	5	5
TRUE	Female / Male	Male	Female	20	Q3UN19;Q9JLH8	7519.28	30502.5	-2.02026	2.02026	0.000524215	Q3UN19;Q9JLH8	Q3UN19_MOUSE;TMOD4_MOUSE	Uncharacterized protein;Tropomodulin-4	Tmod4	0.000192033	19	0.73944	Q3UN19;Q9JLH8	Mus musculus	2.6%;2.6%	39261.38;39261.38	;muscle contraction,actin filament organization,myofibril assembly,pointed-end actin filament capping	;tropomyosin binding,actin filament binding	;striated muscle thin filament	tr;sp	10090	2	1	MusMusculus_pUnKB_2022_0127	>tr|Q3UN19|Q3UN19_MOUSE Uncharacterized protein OS=Mus musculus OX=10090 GN=Tmod4 PE=2 SV=1;>sp|Q9JLH8|TMOD4_MOUSE Tropomodulin-4 OS=Mus musculus OX=10090 GN=Tmod4 PE=2 SV=1	4	4
TRUE	Female / Male	Male	Female	10	B7Z5N5;E9Q3M0;E9Q5P9;K7EJX0;Q15796;Q62432	28078.5	6749.2	2.05668	2.05668	0.000568845	B7Z5N5;E9Q3M0;E9Q5P9;K7EJX0;Q15796;Q62432	B7Z5N5_HUMAN;E9Q3M0_MOUSE;E9Q5P9_MOUSE;K7EJX0_HUMAN;SMAD2_HUMAN;SMAD2_MOUSE	Mothers against decapentaplegic homolog;Mothers against decapentaplegic homolog;Mothers against decapentaplegic homolog 2 (Fragment);Mothers against decapentaplegic homolog 2 (Fragment);Mothers against decapentaplegic homolog 2;Mothers against decapentaplegic homolog 2	SMAD2;Smad2;Smad2;SMAD2;SMAD2;Smad2	0.000209844	9	0.345782	B7Z5N5;E9Q3M0;E9Q5P9;K7EJX0;Q15796;Q62432	Homo sapiens;Mus musculus;Mus musculus;Homo sapiens;Homo sapiens;Mus musculus	5.8%;5.8%;10.2%;11.5%;5.4%;5.4%	48669.38;48683.32;27329.75;24493.85;52306.12;52266.06	;;;;;ureteric bud development,in utero embryonic development,endoderm formation,mesoderm formation,transcription from RNA polymerase II promoter,protein phosphorylation,transforming growth factor beta receptor signaling pathway,common-partner SMAD protein phosphorylation,SMAD protein complex assembly,zygotic specification of dorsal/ventral axis,gastrulation,pattern specification process,endoderm …	;;;;;RNA polymerase II core promoter proximal region sequence-specific DNA binding,transcriptional activator activity, RNA polymerase II core promoter proximal region sequence-specific binding,chromatin binding,double-stranded DNA binding,transcription factor activity, sequence-specific DNA binding,transforming growth factor beta receptor binding,protein binding,transcription factor binding,phosp…	;;;;;nuclear chromatin,nucleus,transcription factor complex,cytoplasm,activin responsive factor complex,protein complex,SMAD protein complex,SMAD2-SMAD3 protein complex	tr;tr;tr;tr;sp;sp	9606;10090;10090;9606;9606;10090	1	1;1;1;1;1;2	human_uniprot_proteome;MusMusculus_pUnKB_2022_0127;MusMusculus_pUnKB_2022_0127;human_uniprot_proteome;human_uniprot_proteome;MusMusculus_pUnKB_2022_0127	>tr|B7Z5N5|B7Z5N5_HUMAN Mothers against decapentaplegic homolog OS=Homo sapiens OX=9606 GN=SMAD2 PE=1 SV=1;>tr|E9Q3M0|E9Q3M0_MOUSE Mothers against decapentaplegic homolog OS=Mus musculus OX=10090 GN=Smad2 PE=1 SV=1;>tr|E9Q5P9|E9Q5P9_MOUSE Mothers against decapentaplegic homolog 2 (Fragment) OS=Mus musculus OX=10090 GN=Smad2 PE=1 SV=1;>tr|K7EJX0|K7EJX0_HUMAN Mothers against decapentaplegic homolog…	2	2
TRUE	Female / Male	Male	Female	45	Q05117	454597	1.58841e+06	-1.80492	1.80492	0.000570503	Q05117	PPA5_MOUSE	Tartrate-resistant acid phosphatase type 5	Acp5	0.000211189	44	0.628124	Q05117	Mus musculus	0.18	36807.1	dephosphorylation,response to lipopolysaccharide,negative regulation of interleukin-1 beta production,negative regulation of interleukin-12 production,negative regulation of tumor necrosis factor production,negative regulation of superoxide anion generation,response to cytokine,negative regulation of nitric oxide biosynthetic process,bone resorption,negative regulation of inflammatory response,de…	acid phosphatase activity,ferrous iron binding,ferric iron binding	lysosome,extracellular exosome	sp	10090	1	2	MusMusculus_pUnKB_2022_0127	>sp|Q05117|PPA5_MOUSE Tartrate-resistant acid phosphatase type 5 OS=Mus musculus OX=10090 GN=Acp5 PE=1 SV=2	9	9
TRUE	Female / Male	Male	Female	25	F8WCF6;P59998;P59999;Q7TPD9;Q8BVW6;Q9D3C4	1.00419e+06	483158	1.05546	1.05546	0.00058031	F8WCF6;P59998;P59999;Q7TPD9;Q8BVW6;Q9D3C4	F8WCF6_HUMAN;ARPC4_HUMAN;ARPC4_MOUSE;Q7TPD9_MOUSE;Q8BVW6_MOUSE;Q9D3C4_MOUSE	Actin-related protein 2/3 complex subunit 4	ARPC4-TTLL3;ARPC4;Arpc4;Arpc4;Arpc4;Arpc4	0.000215565	24	0.257799	F8WCF6;P59998;P59999;Q7TPD9;Q8BVW6;Q9D3C4	Homo sapiens;Homo sapiens;Mus musculus;Mus musculus;Mus musculus;Mus musculus	31.5%;33.9%;33.9%;33.9%;33.9%;33.9%	21058.52;19667.01;19667.01;19606.91;19708.07;19652.98	;;actin filament polymerization,Arp2/3 complex-mediated actin nucleation;;;	;;structural constituent of cytoskeleton,enzyme binding,protein binding, bridging,actin filament binding;;;	;;cytoplasm,Arp2/3 protein complex,cell projection,extracellular exosome;;;	tr;sp;sp;tr;tr;tr	9606;9606;10090;10090;10090;10090	3;1;1;2;2;2	1;3;3;1;1;1	human_uniprot_proteome;human_uniprot_proteome;MusMusculus_pUnKB_2022_0127;MusMusculus_pUnKB_2022_0127;MusMusculus_pUnKB_2022_0127;MusMusculus_pUnKB_2022_0127	>tr|F8WCF6|F8WCF6_HUMAN Actin-related protein 2/3 complex subunit 4 OS=Homo sapiens OX=9606 GN=ARPC4-TTLL3 PE=3 SV=1;>sp|P59998|ARPC4_HUMAN Actin-related protein 2/3 complex subunit 4 OS=Homo sapiens OX=9606 GN=ARPC4 PE=1 SV=3;>sp|P59999|ARPC4_MOUSE Actin-related protein 2/3 complex subunit 4 OS=Mus musculus OX=10090 GN=Arpc4 PE=1 SV=3;>tr|Q7TPD9|Q7TPD9_MOUSE Actin-related protein 2/3 complex sub…	5	5
TRUE	Female / Male	Male	Female	25	A0A0R4J1A8	90043.5	256996	-1.51305	1.51305	0.000586448	A0A0R4J1A8	A0A0R4J1A8_MOUSE	Troponin T, fast skeletal muscle	Tnnt3	0.000218599	24	0.837536	A0A0R4J1A8	Mus musculus	0.181	30152				tr	10090	1	1	MusMusculus_pUnKB_2022_0127	>tr|A0A0R4J1A8|A0A0R4J1A8_MOUSE Troponin T, fast skeletal muscle OS=Mus musculus OX=10090 GN=Tnnt3 PE=1 SV=1	3	5
TRUE	Female / Male	Male	Female	10	B4DZG7;F8VYN9;F8WIB1;P40616;P61211;Q14AC7;Q3TIR2	94.2129	12304.5	-7.02904	7.02904	0.000605561	B4DZG7;F8VYN9;F8WIB1;P40616;P61211;Q14AC7;Q3TIR2	B4DZG7_HUMAN;F8VYN9_HUMAN;F8WIB1_MOUSE;ARL1_HUMAN;ARL1_MOUSE;Q14AC7_MOUSE;Q3TIR2_MOUSE	ADP-ribosylation factor-like protein 1;ADP-ribosylation factor-like protein 1;ADP-ribosylation factor-like protein 1 (Fragment);ADP-ribosylation factor-like protein 1;ADP-ribosylation factor-like protein 1;ADP-ribosylation factor-like 1;Uncharacterized protein	ARL1;ARL1;Arl1;ARL1;Arl1;Arl1;Arl1	0.00022728	9	1.19153	B4DZG7;F8VYN9;F8WIB1;P40616;P61211;Q14AC7;Q3TIR2	Homo sapiens;Homo sapiens;Mus musculus;Homo sapiens;Mus musculus;Mus musculus;Mus musculus	10.4%;7.2%;10.1%;7.7%;7.7%;7.7%;7.7%	15442.69;21778.2;15650.16;20417.52;20411.56;20411.56;20483.63	;;;;Golgi organization,small GTPase mediated signal transduction,toxin metabolic process,activation of phospholipase D activity,protein localization to Golgi apparatus,retrograde transport, endosome to Golgi,Golgi vesicle transport;;	;;;;GTPase activity,GTP binding,enzyme activator activity,protein domain specific binding,metal ion binding;;	;;;;Golgi membrane,cytoplasm,Golgi apparatus,trans-Golgi network,cytosol,extracellular exosome;;	tr;tr;tr;sp;sp;tr;tr	9606;9606;10090;9606;10090;10090;10090	1;1;1;1;1;1;2	1	human_uniprot_proteome;human_uniprot_proteome;MusMusculus_pUnKB_2022_0127;human_uniprot_proteome;MusMusculus_pUnKB_2022_0127;MusMusculus_pUnKB_2022_0127;MusMusculus_pUnKB_2022_0127	>tr|B4DZG7|B4DZG7_HUMAN ADP-ribosylation factor-like protein 1 OS=Homo sapiens OX=9606 GN=ARL1 PE=1 SV=1;>tr|F8VYN9|F8VYN9_HUMAN ADP-ribosylation factor-like protein 1 OS=Homo sapiens OX=9606 GN=ARL1 PE=1 SV=1;>tr|F8WIB1|F8WIB1_MOUSE ADP-ribosylation factor-like protein 1 (Fragment) OS=Mus musculus OX=10090 GN=Arl1 PE=1 SV=1;>sp|P40616|ARL1_HUMAN ADP-ribosylation factor-like protein 1 OS=Homo sap…	2	2
TRUE	Female / Male	Male	Female	120	P12277	1.1474e+06	1.41651e+06	-0.303969	0.303969	0.000622076	P12277	KCRB_HUMAN	Creatine kinase B-type	CKB	0.000234278	119	0.468866	P12277	Homo sapiens	0.375	42644.3				sp	9606	1	1	human_uniprot_proteome	>sp|P12277|KCRB_HUMAN Creatine kinase B-type OS=Homo sapiens OX=9606 GN=CKB PE=1 SV=1	12	24
TRUE	Female / Male	Male	Female	75	P32848;Q545M7	719639	2.03446e+06	-1.4993	1.4993	0.000624346	P32848;Q545M7	PRVA_MOUSE;Q545M7_MOUSE	Parvalbumin alpha;Parvalbumin	Pvalb	0.000235936	74	0.558677	P32848;Q545M7	Mus musculus	76.4%;76.4%	11930.52;11930.52	regulation of cytosolic calcium ion concentration;	calcium ion binding,protein homodimerization activity,protein heterodimerization activity;	nucleus,cytoplasm,axon,neuronal cell body,terminal bouton,protein complex,extracellular exosome;	sp;tr	10090	1	3;1	MusMusculus_pUnKB_2022_0127	>sp|P32848|PRVA_MOUSE Parvalbumin alpha OS=Mus musculus OX=10090 GN=Pvalb PE=1 SV=3;>tr|Q545M7|Q545M7_MOUSE Parvalbumin OS=Mus musculus OX=10090 GN=Pvalb PE=1 SV=1	9	15
TRUE	Female / Male	Male	Female	20	A0A494BBG8;Q3TL27;Q3UE92;Q3UKF5;Q6P1B1;S4R1I3	23440.9	5856.52	2.00091	2.00091	0.000630326	A0A494BBG8;Q3TL27;Q3UE92;Q3UKF5;Q6P1B1;S4R1I3	A0A494BBG8_MOUSE;Q3TL27_MOUSE;Q3UE92_MOUSE;Q3UKF5_MOUSE;XPP1_MOUSE;S4R1I3_MOUSE	Xaa-Pro aminopeptidase 1;Uncharacterized protein;Xaa-Pro aminopeptidase 1;X-prolyl aminopeptidase;Xaa-Pro aminopeptidase 1;Xaa-Pro aminopeptidase 1	Xpnpep1	0.000239006	19	0.680049	A0A494BBG8;Q3TL27;Q3UE92;Q3UKF5;Q6P1B1;S4R1I3	Mus musculus	6.3%;6.2%;5.6%;5.9%;5.9%;5.8%	65186.33;66021.41;74559.87;69591.28;69591.28;70990	;;;;proteolysis,bradykinin catabolic process;	;;;;aminopeptidase activity,manganese ion binding,protein homodimerization activity,metalloaminopeptidase activity;	;;;;cytoplasm,cytosol,extracellular exosome;	tr;tr;tr;tr;sp;tr	10090	1;2;1;2;1;1	1	MusMusculus_pUnKB_2022_0127	>tr|A0A494BBG8|A0A494BBG8_MOUSE Xaa-Pro aminopeptidase 1 OS=Mus musculus OX=10090 GN=Xpnpep1 PE=1 SV=1;>tr|Q3TL27|Q3TL27_MOUSE Uncharacterized protein OS=Mus musculus OX=10090 GN=Xpnpep1 PE=2 SV=1;>tr|Q3UE92|Q3UE92_MOUSE Xaa-Pro aminopeptidase 1 OS=Mus musculus OX=10090 GN=Xpnpep1 PE=1 SV=1;>tr|Q3UKF5|Q3UKF5_MOUSE X-prolyl aminopeptidase OS=Mus musculus OX=10090 GN=Xpnpep1 PE=2 SV=1;>sp|Q6P1B1|XP…	4	4
TRUE	Female / Male	Male	Female	90	O54724	349103	584859	-0.744435	0.744435	0.000631967	O54724	CAVN1_MOUSE	Caveolae-associated protein 1	Cavin1	0.00024044	89	0.371983	O54724	Mus musculus	0.319	43953.6	regulation of transcription, DNA-templated,transcription initiation from RNA polymerase I promoter,termination of RNA polymerase I transcription,rRNA transcription,positive regulation of cell motility	RNA binding,protein binding,rRNA primary transcript binding,identical protein binding	nucleus,cytoplasm,mitochondrion,endoplasmic reticulum,cytosol,plasma membrane,caveola,intracellular membrane-bounded organelle,protein complex,membrane raft	sp	10090	1	1	MusMusculus_pUnKB_2022_0127	>sp|O54724|CAVN1_MOUSE Caveolae-associated protein 1 OS=Mus musculus OX=10090 GN=Cavin1 PE=1 SV=1	14	18
TRUE	Female / Male	Male	Female	30	A2AEX6;A2AEX8;P97447	73120.9	334293	-2.19276	2.19276	0.000635432	A2AEX6;A2AEX8;P97447	A2AEX6_MOUSE;A2AEX8_MOUSE;FHL1_MOUSE	Four and a half LIM domains protein 1	Fhl1	0.000244209	29	0.91868	A2AEX6;A2AEX8;P97447	Mus musculus	12.3%;12.8%;13.6%	35080.54;33563.56;31888.71	;;regulation of membrane depolarization,multicellular organism development,negative regulation of G2/M transition of mitotic cell cycle,cell differentiation,negative regulation of cell growth,positive regulation of potassium ion transport,regulation of potassium ion transmembrane transporter activity,negative regulation of G1/S transition of mitotic cell cycle	;;ion channel binding,metal ion binding	;;nucleus,cytoplasm,cytosol,plasma membrane,focal adhesion	tr;tr;sp	10090	1	1;1;3	MusMusculus_pUnKB_2022_0127	>tr|A2AEX6|A2AEX6_MOUSE Four and a half LIM domains protein 1 OS=Mus musculus OX=10090 GN=Fhl1 PE=1 SV=1;>tr|A2AEX8|A2AEX8_MOUSE Four and a half LIM domains protein 1 OS=Mus musculus OX=10090 GN=Fhl1 PE=1 SV=1;>sp|P97447|FHL1_MOUSE Four and a half LIM domains protein 1 OS=Mus musculus OX=10090 GN=Fhl1 PE=1 SV=3	5	6
TRUE	Female / Male	Male	Female	130	Q08761;Q3TR66	17621820	4576362	1.94509	1.94509	0.000635432	Q08761;Q3TR66	PROS_MOUSE;Q3TR66_MOUSE	Vitamin K-dependent protein S	Pros1	0.000243529	129	0.287088	Q08761;Q3TR66	Mus musculus	29%;29%	74934.45;74934.45	blood coagulation,fibrinolysis;	calcium ion binding;	extracellular space,extracellular exosome,blood microparticle;	sp;tr	10090	2	1	MusMusculus_pUnKB_2022_0127	>sp|Q08761|PROS_MOUSE Vitamin K-dependent protein S OS=Mus musculus OX=10090 GN=Pros1 PE=2 SV=1;>tr|Q3TR66|Q3TR66_MOUSE Vitamin K-dependent protein S OS=Mus musculus OX=10090 GN=Pros1 PE=2 SV=1	21	26
TRUE	Female / Male	Male	Female	40	P27005;Q53X15	147212	2.40096e+06	-4.02764	4.02764	0.000637212	P27005;Q53X15	S10A8_MOUSE;Q53X15_MOUSE	Protein S100-A8;Protein S100	S100a8	0.00024735	39	1.0938	P27005;Q53X15	Mus musculus	0%;0%	10294.59;10294.59	leukocyte migration involved in inflammatory response,acute inflammatory response,chronic inflammatory response,positive regulation of peptide secretion,autophagy,apoptotic process,activation of cysteine-type endopeptidase activity involved in apoptotic process,response to zinc ion,astrocyte development,peptidyl-cysteine S-nitrosylation,neutrophil chemotaxis,response to lipopolysaccharide,wound h…	calcium ion binding,microtubule binding,zinc ion binding,antioxidant activity,Toll-like receptor 4 binding,arachidonic acid binding,RAGE receptor binding;	extracellular space,nucleus,cytoplasm,plasma membrane,intermediate filament cytoskeleton,extracellular exosome;	sp;tr	10090	1	3;1	MusMusculus_pUnKB_2022_0127	>sp|P27005|S10A8_MOUSE Protein S100-A8 OS=Mus musculus OX=10090 GN=S100a8 PE=1 SV=3;>tr|Q53X15|Q53X15_MOUSE Protein S100 OS=Mus musculus OX=10090 GN=S100a8 PE=1 SV=1	3	8
TRUE	Female / Male	Male	Female	70	P58022	1.98898e+06	501786	1.98688	1.98688	0.000639206	P58022	LOXL2_MOUSE	Lysyl oxidase homolog 2	Loxl2	0.000248945	69	0.351109	P58022	Mus musculus	0.148	87003.1	response to hypoxia,epithelial to mesenchymal transition,endothelial cell proliferation,sprouting angiogenesis,transcription, DNA-templated,cellular protein modification process,receptor-mediated endocytosis,histone modification,protein deamination,collagen fibril organization,positive regulation of chondrocyte differentiation,endothelial cell migration,negative regulation of transcription, DNA-t…	chromatin binding,transcription corepressor activity,protein-lysine 6-oxidase activity,scavenger receptor activity,copper ion binding,methylated histone binding,oligosaccharide binding	basement membrane,extracellular space,nucleus,nucleoplasm,chromosome,membrane,extracellular matrix	sp	10090	1	2	MusMusculus_pUnKB_2022_0127	>sp|P58022|LOXL2_MOUSE Lysyl oxidase homolog 2 OS=Mus musculus OX=10090 GN=Loxl2 PE=1 SV=2	10	14
TRUE	Female / Male	Male	Female	40	A0A0R4IZY6;Q61096	382510	1.45461e+06	-1.92706	1.92706	0.000659909	A0A0R4IZY6;Q61096	A0A0R4IZY6_MOUSE;PRTN3_MOUSE	Myeloblastin	Prtn3	0.000258705	39	0.931275	A0A0R4IZY6;Q61096	Mus musculus	16.5%;16.5%	27609.71;27625.71	;proteolysis,phagocytosis,collagen catabolic process,negative regulation of phagocytosis,mature conventional dendritic cell differentiation	;serine-type endopeptidase activity,protein binding,enzyme binding	;extracellular space,cytosol,plasma membrane,extracellular exosome,extracellular matrix	tr;sp	10090	1	1;2	MusMusculus_pUnKB_2022_0127	>tr|A0A0R4IZY6|A0A0R4IZY6_MOUSE Myeloblastin OS=Mus musculus OX=10090 GN=Prtn3 PE=1 SV=1;>sp|Q61096|PRTN3_MOUSE Myeloblastin OS=Mus musculus OX=10090 GN=Prtn3 PE=1 SV=2	6	8
TRUE	Female / Male	Male	Female	10	D3YXK2;S4R1M2	114912	5299.96	4.43841	4.43841	0.000670899	D3YXK2;S4R1M2	SAFB1_MOUSE;S4R1M2_MOUSE	Scaffold attachment factor B1	Safb	0.000263876	9	0.62851	D3YXK2;S4R1M2	Mus musculus	4.5%;4.5%	105103.61;105316.85	transcription, DNA-templated,intracellular estrogen receptor signaling pathway,growth,hormone metabolic process,positive regulation of transcription from RNA polymerase II promoter,regulation of mRNA processing;	core promoter binding,chromatin binding,double-stranded DNA binding,RNA binding,protein binding,sequence-specific DNA binding;	nucleus,nucleoplasm;	sp;tr	10090	1	2;1	MusMusculus_pUnKB_2022_0127	>sp|D3YXK2|SAFB1_MOUSE Scaffold attachment factor B1 OS=Mus musculus OX=10090 GN=Safb PE=1 SV=2;>tr|S4R1M2|S4R1M2_MOUSE Scaffold attachment factor B1 OS=Mus musculus OX=10090 GN=Safb PE=1 SV=1	2	2
TRUE	Female / Male	Male	Female	20	Q9Y623	705541	3.55714e+06	-2.33391	2.33391	0.000687826	Q9Y623	MYH4_HUMAN	Myosin-4	MYH4	0.000271417	19	0.527308	Q9Y623	Homo sapiens	0.013	223071				sp	9606	2	2	human_uniprot_proteome	>sp|Q9Y623|MYH4_HUMAN Myosin-4 OS=Homo sapiens OX=9606 GN=MYH4 PE=2 SV=2	3	4
TRUE	Female / Male	Male	Female	25	A0A0U1RRM8;H0YJ34;Q3TLE2;Q8CIB5;Q96AC1	3017.27	41557.2	-3.78378	3.78378	0.000710441	A0A0U1RRM8;H0YJ34;Q3TLE2;Q8CIB5;Q96AC1	A0A0U1RRM8_HUMAN;H0YJ34_HUMAN;Q3TLE2_MOUSE;FERM2_MOUSE;FERM2_HUMAN	Fermitin family homolog 2 (Fragment);Fermitin family homolog 2 (Fragment);PH domain-containing protein;Fermitin family homolog 2;Fermitin family homolog 2	FERMT2;FERMT2;Fermt2;Fermt2;FERMT2	0.000281773	24	0.88818	A0A0U1RRM8;H0YJ34;Q3TLE2;Q8CIB5;Q96AC1	Homo sapiens;Homo sapiens;Mus musculus;Mus musculus;Homo sapiens	2%;1.7%;1.6%;1.6%;1.6%	NaN;73353.33;77800.41;77800.41;77860.53	;;;cell-matrix adhesion,transforming growth factor beta receptor signaling pathway,integrin-mediated signaling pathway,regulation of cell shape,Wnt signaling pathway,integrin activation,substrate adhesion-dependent cell spreading,focal adhesion assembly,protein localization to membrane;	;;;phosphatidylinositol-3,4,5-trisphosphate binding;	;;;nucleus,nucleoplasm,cytoplasm,focal adhesion,cell cortex,cell surface,extrinsic component of cytoplasmic side of plasma membrane,lamellipodium membrane,I band,stress fiber,filamentous actin;	tr;tr;tr;sp;sp	9606;9606;10090;10090;9606	1	1	human_uniprot_proteome;human_uniprot_proteome;MusMusculus_pUnKB_2022_0127;MusMusculus_pUnKB_2022_0127;human_uniprot_proteome	>tr|A0A0U1RRM8|A0A0U1RRM8_HUMAN Fermitin family homolog 2 (Fragment) OS=Homo sapiens OX=9606 GN=FERMT2 PE=1 SV=1;>tr|H0YJ34|H0YJ34_HUMAN Fermitin family homolog 2 (Fragment) OS=Homo sapiens OX=9606 GN=FERMT2 PE=1 SV=1;>tr|Q3TLE2|Q3TLE2_MOUSE PH domain-containing protein OS=Mus musculus OX=10090 GN=Fermt2 PE=1 SV=1;>sp|Q8CIB5|FERM2_MOUSE Fermitin family homolog 2 OS=Mus musculus OX=10090 GN=Fermt2…	5	5
TRUE	Female / Male	Male	Female	60	P62280;P62281;Q3UC02;Q9DB79	782879	387350	1.01515	1.01515	0.000741958	P62280;P62281;Q3UC02;Q9DB79	RS11_HUMAN;RS11_MOUSE;Q3UC02_MOUSE;Q9DB79_MOUSE	40S ribosomal protein S11	RPS11;Rps11;Rps11;Rps11	0.000295639	59	0.184251	P62280;P62281;Q3UC02;Q9DB79	Homo sapiens;Mus musculus;Mus musculus;Mus musculus	55.1%;55.1%;55.1%;52.4%	18430.72;18430.72;18430.72;19414.84	;osteoblast differentiation,translation;;	;RNA binding,structural constituent of ribosome,rRNA binding;;	;nucleolus,cytoplasm,focal adhesion,membrane,cytosolic small ribosomal subunit,extracellular matrix,extracellular exosome;;	sp;sp;tr;tr	9606;10090;10090;10090	1;1;1;2	3;3;1;1	human_uniprot_proteome;MusMusculus_pUnKB_2022_0127;MusMusculus_pUnKB_2022_0127;MusMusculus_pUnKB_2022_0127	>sp|P62280|RS11_HUMAN 40S ribosomal protein S11 OS=Homo sapiens OX=9606 GN=RPS11 PE=1 SV=3;>sp|P62281|RS11_MOUSE 40S ribosomal protein S11 OS=Mus musculus OX=10090 GN=Rps11 PE=1 SV=3;>tr|Q3UC02|Q3UC02_MOUSE 40S ribosomal protein S11 OS=Mus musculus OX=10090 GN=Rps11 PE=1 SV=1;>tr|Q9DB79|Q9DB79_MOUSE 40S ribosomal protein S11 OS=Mus musculus OX=10090 GN=Rps11 PE=2 SV=1	9	12
TRUE	Female / Male	Male	Female	30	Q9ERS2	74919.5	300620	-2.00453	2.00453	0.000748906	Q9ERS2	NDUAD_MOUSE	NADH dehydrogenase [ubiquinone] 1 alpha subcomplex subunit 13	Ndufa13	0.00029937	29	0.630942	Q9ERS2	Mus musculus	0.222	16859.6	negative regulation of cell growth,mitochondrial respiratory chain complex I assembly,cellular response to interferon-beta,positive regulation of cysteine-type endopeptidase activity involved in apoptotic process,protein import into mitochondrial inner membrane,positive regulation of protein catabolic process,negative regulation of transcription, DNA-templated,oxidation-reduction process,cellular…	NADH dehydrogenase activity,ATP binding,NADH dehydrogenase (ubiquinone) activity	nucleus,nucleoplasm,cytoplasm,mitochondrion,mitochondrial inner membrane,mitochondrial respiratory chain,mitochondrial respiratory chain complex I,integral component of membrane,mitochondrial membrane,extracellular exosome	sp	10090	1	3	MusMusculus_pUnKB_2022_0127	>sp|Q9ERS2|NDUAD_MOUSE NADH dehydrogenase [ubiquinone] 1 alpha subcomplex subunit 13 OS=Mus musculus OX=10090 GN=Ndufa13 PE=1 SV=3	5	6
TRUE	Female / Male	Male	Female	40	D3Z6I7;E9Q0M9;E9QA15;E9QA16;Q8VCQ8;S4R1T7	187881	75881.4	1.308	1.308	0.00079993	D3Z6I7;E9Q0M9;E9QA15;E9QA16;Q8VCQ8;S4R1T7	D3Z6I7_MOUSE;E9Q0M9_MOUSE;E9QA15_MOUSE;E9QA16_MOUSE;Q8VCQ8_MOUSE;S4R1T7_MOUSE	Caldesmon 1	Cald1	0.000322851	39	0.322937	D3Z6I7;E9Q0M9;E9QA15;E9QA16;Q8VCQ8;S4R1T7	Mus musculus	13.4%;13.9%;9.6%;13.8%;14%;13.9%	63335.09;61652.24;89273.46;61836.44;60452.9;60748.35	;;muscle contraction,regulation of smooth muscle contraction;;;	;;actin binding,calmodulin binding,myosin binding;;;	;;membrane,actin cap;;;	tr	10090	1	1	MusMusculus_pUnKB_2022_0127	>tr|D3Z6I7|D3Z6I7_MOUSE Caldesmon 1 OS=Mus musculus OX=10090 GN=Cald1 PE=1 SV=1;>tr|E9Q0M9|E9Q0M9_MOUSE Caldesmon 1 OS=Mus musculus OX=10090 GN=Cald1 PE=1 SV=1;>tr|E9QA15|E9QA15_MOUSE Caldesmon 1 OS=Mus musculus OX=10090 GN=Cald1 PE=1 SV=1;>tr|E9QA16|E9QA16_MOUSE Caldesmon 1 OS=Mus musculus OX=10090 GN=Cald1 PE=1 SV=1;>tr|Q8VCQ8|Q8VCQ8_MOUSE Caldesmon 1 OS=Mus musculus OX=10090 GN=Cald1 PE=1 SV=1…	8	8
TRUE	Female / Male	Male	Female	15	D3YUV1;F8W6G1;Q3TCW5;Q99J45;Q9UHY1	677.893	7743.5	-3.51386	3.51386	0.000803475	D3YUV1;F8W6G1;Q3TCW5;Q99J45;Q9UHY1	D3YUV1_MOUSE;F8W6G1_HUMAN;Q3TCW5_MOUSE;NRBP_MOUSE;NRBP_HUMAN	Nuclear receptor-binding protein;Nuclear receptor-binding protein;Protein kinase domain-containing protein;Nuclear receptor-binding protein;Nuclear receptor-binding protein	Nrbp1;NRBP1;Nrbp1;Nrbp1;NRBP1	0.000325315	14	1.20111	D3YUV1;F8W6G1;Q3TCW5;Q99J45;Q9UHY1	Mus musculus;Homo sapiens;Mus musculus;Mus musculus;Homo sapiens	0%;0%;0%;0%;0%	60850.87;60829.85;59851.68;59865.71;59844.69	;;;protein phosphorylation,ER to Golgi vesicle-mediated transport,intracellular signal transduction,JNK cascade;	;;;protein serine/threonine kinase activity,protein binding,identical protein binding,protein homodimerization activity,protein kinase activity,ATP binding;	;;;cytosol,cell cortex,endomembrane system,membrane,lamellipodium,perinuclear region of cytoplasm,nucleus;	tr;tr;tr;sp;sp	10090;9606;10090;10090;9606	1;1;2;1;1	1	MusMusculus_pUnKB_2022_0127;human_uniprot_proteome;MusMusculus_pUnKB_2022_0127;MusMusculus_pUnKB_2022_0127;human_uniprot_proteome	>tr|D3YUV1|D3YUV1_MOUSE Nuclear receptor-binding protein OS=Mus musculus OX=10090 GN=Nrbp1 PE=1 SV=1;>tr|F8W6G1|F8W6G1_HUMAN Nuclear receptor-binding protein OS=Homo sapiens OX=9606 GN=NRBP1 PE=1 SV=1;>tr|Q3TCW5|Q3TCW5_MOUSE Protein kinase domain-containing protein OS=Mus musculus OX=10090 GN=Nrbp1 PE=2 SV=1;>sp|Q99J45|NRBP_MOUSE Nuclear receptor-binding protein OS=Mus musculus OX=10090 GN=Nrbp1 …	3	3
TRUE	Female / Male	Male	Female	10	Q8BH43	56838	9755.58	2.54256	2.54256	0.000807034	Q8BH43	WASF2_MOUSE	Wiskott-Aldrich syndrome protein family member 2	Wasf2	0.000327793	9	0.497763	Q8BH43	Mus musculus	0.046	54073.6	angiogenesis,ameboidal-type cell migration,endocytosis,positive regulation of lamellipodium assembly,Rac protein signal transduction,lamellipodium assembly,actin cytoskeleton organization,actin filament-based movement,megakaryocyte development,negative regulation of stress fiber assembly,lamellipodium morphogenesis	actin binding,protein binding,SH3 domain binding,protein complex binding,cadherin binding,protein kinase A binding	ruffle,intracellular,early endosome,cytoskeleton,cell-cell junction,lamellipodium,SCAR complex,protein complex,extracellular exosome	sp	10090	1	1	MusMusculus_pUnKB_2022_0127	>sp|Q8BH43|WASF2_MOUSE Wiskott-Aldrich syndrome protein family member 2 OS=Mus musculus OX=10090 GN=Wasf2 PE=1 SV=1	2	2
TRUE	Female / Male	Male	Female	60	Q3THM1;Q3TIC8;Q9CZ13	415861	985833	-1.24524	1.24524	0.000809998	Q3THM1;Q3TIC8;Q9CZ13	Q3THM1_MOUSE;Q3TIC8_MOUSE;QCR1_MOUSE	Uncharacterized protein;Uncharacterized protein;Cytochrome b-c1 complex subunit 1, mitochondrial	Uqcrc1	0.000331079	59	0.582449	Q3THM1;Q3TIC8;Q9CZ13	Mus musculus	19.4%;19.4%;19.4%	52839.82;52752.63;52851.77	;;mitochondrial electron transport, ubiquinol to cytochrome c,aerobic respiration,response to activity,protein processing,response to alkaloid	;;metalloendopeptidase activity,protein binding,zinc ion binding,ubiquitin protein ligase binding,protein complex binding	;;mitochondrion,mitochondrial inner membrane,mitochondrial respiratory chain complex III,cytosol,myelin sheath	tr;tr;sp	10090	2;2;1	1;1;2	MusMusculus_pUnKB_2022_0127	>tr|Q3THM1|Q3THM1_MOUSE Uncharacterized protein OS=Mus musculus OX=10090 GN=Uqcrc1 PE=2 SV=1;>tr|Q3TIC8|Q3TIC8_MOUSE Uncharacterized protein OS=Mus musculus OX=10090 GN=Uqcrc1 PE=2 SV=1;>sp|Q9CZ13|QCR1_MOUSE Cytochrome b-c1 complex subunit 1, mitochondrial OS=Mus musculus OX=10090 GN=Uqcrc1 PE=1 SV=2	10	12
TRUE	Female / Male	Male	Female	10	A0A494BA05;Q53EL6;Q61823	58915.4	6253.67	3.23587	3.23587	0.000827146	A0A494BA05;Q53EL6;Q61823	A0A494BA05_MOUSE;PDCD4_HUMAN;PDCD4_MOUSE	Programmed cell death protein 4	Pdcd4;PDCD4;Pdcd4	0.000339151	9	0.603576	A0A494BA05;Q53EL6;Q61823	Mus musculus;Homo sapiens;Mus musculus	6.9%;4.7%;4.7%	35354.49;51735.25;51702.18	;;apoptotic process,cell aging,BMP signaling pathway,positive regulation of smooth muscle cell apoptotic process,negative regulation of apoptotic process,negative regulation of JUN kinase activity,negative regulation of transcription, DNA-templated,positive regulation of inflammatory response,epithelial to mesenchymal transition involved in cardiac fibroblast development,cellular response to lipo…	;;RNA binding,protein binding	;;nucleus,cytoplasm,cytosol	tr;sp;sp	10090;9606;10090	1	1;2;1	MusMusculus_pUnKB_2022_0127;human_uniprot_proteome;MusMusculus_pUnKB_2022_0127	>tr|A0A494BA05|A0A494BA05_MOUSE Programmed cell death protein 4 OS=Mus musculus OX=10090 GN=Pdcd4 PE=1 SV=1;>sp|Q53EL6|PDCD4_HUMAN Programmed cell death protein 4 OS=Homo sapiens OX=9606 GN=PDCD4 PE=1 SV=2;>sp|Q61823|PDCD4_MOUSE Programmed cell death protein 4 OS=Mus musculus OX=10090 GN=Pdcd4 PE=1 SV=1	2	2
TRUE	Female / Male	Male	Female	55	Q5EBP9;Q62318	218924	72563.2	1.59312	1.59312	0.000845444	Q5EBP9;Q62318	Q5EBP9_MOUSE;TIF1B_MOUSE	Tripartite motif-containing 28;Transcription intermediary factor 1-beta	Trim28	0.000348735	54	0.349817	Q5EBP9;Q62318	Mus musculus	15.2%;15.2%	88847.03;88847.03	;negative regulation of transcription from RNA polymerase II promoter,in utero embryonic development,epithelial to mesenchymal transition,DNA repair,transcription, DNA-templated,protein phosphorylation,Ras protein signal transduction,embryo implantation,protein ubiquitination,chromatin modification,protein sumoylation,positive regulation of transcription factor import into nucleus,DNA methylation…	;RNA polymerase II transcription coactivator activity,DNA binding,chromatin binding,transcription coactivator activity,transcription corepressor activity,RNA binding,protein kinase activity,ubiquitin-protein transferase activity,protein binding,zinc ion binding,ubiquitin protein ligase binding,Krueppel-associated box domain binding,chromo shadow domain binding,promoter-specific chromatin binding,…	;chromatin,nucleus,nucleoplasm,nuclear euchromatin,nuclear heterochromatin,RNA polymerase II transcription factor complex,nucleolus	tr;sp	10090	2;1	1;3	MusMusculus_pUnKB_2022_0127	>tr|Q5EBP9|Q5EBP9_MOUSE Tripartite motif-containing 28 OS=Mus musculus OX=10090 GN=Trim28 PE=2 SV=1;>sp|Q62318|TIF1B_MOUSE Transcription intermediary factor 1-beta OS=Mus musculus OX=10090 GN=Trim28 PE=1 SV=3	10	11
TRUE	Female / Male	Male	Female	10	Q62426	109454	18930.8	2.53152	2.53152	0.000845444	Q62426	CYTB_MOUSE	Cystatin-B	Cstb	0.000348827	9	0.44072	Q62426	Mus musculus	0.184	11045.6	adult locomotory behavior,negative regulation of peptidase activity,negative regulation of endopeptidase activity,negative regulation of proteolysis	protease binding,RNA binding,endopeptidase inhibitor activity,cysteine-type endopeptidase inhibitor activity	extracellular space,nucleus,nucleolus,cytoplasm,cytosol,extracellular exosome	sp	10090	1	1	MusMusculus_pUnKB_2022_0127	>sp|Q62426|CYTB_MOUSE Cystatin-B OS=Mus musculus OX=10090 GN=Cstb PE=1 SV=1	2	2
TRUE	Female / Male	Male	Female	215	P63017;Q3TH56;Q3TQ13;Q3UBA6;Q3ULM1	7.71404e+06	6540942	0.237988	0.237988	0.000861706	P63017;Q3TH56;Q3TQ13;Q3UBA6;Q3ULM1	HSP7C_MOUSE;Q3TH56_MOUSE;Q3TQ13_MOUSE;Q3UBA6_MOUSE;Q3ULM1_MOUSE	Heat shock cognate 71 kDa protein;Uncharacterized protein;Uncharacterized protein;Uncharacterized protein;Uncharacterized protein	Hspa8	0.000357752	214	0.28447	P63017;Q3TH56;Q3TQ13;Q3UBA6;Q3ULM1	Mus musculus	39.6%;39.6%;39.6%;39.6%;41.4%	70871.06;70872;70871.02;70899.12;68115.83	transcription, DNA-templated,mRNA processing,protein folding,RNA splicing,regulation of protein stability,protein refolding,cellular protein complex disassembly,modulation by host of viral process,positive regulation by host of viral genome replication,negative regulation of transcription, DNA-templated,ATP metabolic process,positive regulation of mRNA splicing, via spliceosome,chaperone mediated…	G-protein coupled receptor binding,phosphatidylserine binding,RNA binding,protein binding,ATP binding,ATPase activity,enzyme binding,MHC class II protein complex binding,heat shock protein binding,ubiquitin protein ligase binding,ATPase activity, coupled,cadherin binding,unfolded protein binding,C3HC4-type RING finger domain binding;;;;	Prp19 complex,extracellular space,intracellular,nucleus,spliceosomal complex,nucleolus,cytoplasm,lysosomal membrane,late endosome,cytosol,plasma membrane,focal adhesion,membrane,intracellular ribonucleoprotein complex,extracellular matrix,melanosome,myelin sheath,extracellular exosome,blood microparticle,lysosomal matrix,ubiquitin ligase complex;;;;	sp;tr;tr;tr;tr	10090	1;2;2;2;2	1	MusMusculus_pUnKB_2022_0127	>sp|P63017|HSP7C_MOUSE Heat shock cognate 71 kDa protein OS=Mus musculus OX=10090 GN=Hspa8 PE=1 SV=1;>tr|Q3TH56|Q3TH56_MOUSE Uncharacterized protein OS=Mus musculus OX=10090 GN=Hspa8 PE=2 SV=1;>tr|Q3TQ13|Q3TQ13_MOUSE Uncharacterized protein OS=Mus musculus OX=10090 GN=Hspa8 PE=2 SV=1;>tr|Q3UBA6|Q3UBA6_MOUSE Uncharacterized protein OS=Mus musculus OX=10090 GN=Hspa8 PE=2 SV=1;>tr|Q3ULM1|Q3ULM1_MOUS…	28	43
TRUE	Female / Male	Male	Female	155	Q640N1	7.77138e+06	3081475	1.33455	1.33455	0.000861706	Q640N1	AEBP1_MOUSE	Adipocyte enhancer-binding protein 1	Aebp1	0.000357162	154	0.266724	Q640N1	Mus musculus	0.214	128365	negative regulation of transcription from RNA polymerase II promoter,transcription, DNA-templated,regulation of transcription, DNA-templated,peptide metabolic process,protein processing	RNA polymerase II regulatory region sequence-specific DNA binding,transcriptional repressor activity, RNA polymerase II transcription regulatory region sequence-specific binding,transcription corepressor activity,carboxypeptidase activity,metallocarboxypeptidase activity,serine-type carboxypeptidase activity,calmodulin binding,zinc ion binding	extracellular space,nucleus,cytoplasm,extracellular exosome,extracellular matrix	sp	10090	1	1	MusMusculus_pUnKB_2022_0127	>sp|Q640N1|AEBP1_MOUSE Adipocyte enhancer-binding protein 1 OS=Mus musculus OX=10090 GN=Aebp1 PE=1 SV=1	21	31
TRUE	Female / Male	Male	Female	60	Q61344	104825	570479	-2.44419	2.44419	0.00101877	Q61344	Q61344_MOUSE	Beta-tropomyosin	Tpm2	0.000425577	59	0.709389	Q61344	Mus musculus	0.215	32800.6				tr	10090	2	1	MusMusculus_pUnKB_2022_0127	>tr|Q61344|Q61344_MOUSE Beta-tropomyosin OS=Mus musculus OX=10090 GN=Tpm2 PE=2 SV=1	11	12
TRUE	Female / Male	Male	Female	30	H7BX95;J3KTL2;Q07955;Q6PDM2	960902	273989	1.81027	1.81027	0.00105024	H7BX95;J3KTL2;Q07955;Q6PDM2	H7BX95_MOUSE;J3KTL2_HUMAN;SRSF1_HUMAN;SRSF1_MOUSE	Serine/arginine-rich splicing factor 1;Serine/arginine-rich-splicing factor 1;Serine/arginine-rich splicing factor 1;Serine/arginine-rich splicing factor 1	Srsf1;SRSF1;SRSF1;Srsf1	0.000440074	29	0.331056	H7BX95;J3KTL2;Q07955;Q6PDM2	Mus musculus;Homo sapiens;Homo sapiens;Mus musculus	31.6%;31.6%;32.3%;32.3%	28329.17;28329.17;27744.57;27744.57	;;;alternative mRNA splicing, via spliceosome,mRNA 5'-splice site recognition,in utero embryonic development,RNA splicing,positive regulation of RNA splicing,oligodendrocyte differentiation,mRNA transport,cardiac muscle contraction,liver regeneration	;;;RNA binding,mRNA binding,protein binding,protein kinase B binding,DNA topoisomerase binding,RS domain binding	;;;nucleus,nucleoplasm,cytoplasm,nuclear speck,extracellular exosome,catalytic step 2 spliceosome,exon-exon junction complex	tr;tr;sp;sp	10090;9606;9606;10090	1	1;1;2;3	MusMusculus_pUnKB_2022_0127;human_uniprot_proteome;human_uniprot_proteome;MusMusculus_pUnKB_2022_0127	>tr|H7BX95|H7BX95_MOUSE Serine/arginine-rich splicing factor 1 OS=Mus musculus OX=10090 GN=Srsf1 PE=1 SV=1;>tr|J3KTL2|J3KTL2_HUMAN Serine/arginine-rich-splicing factor 1 OS=Homo sapiens OX=9606 GN=SRSF1 PE=1 SV=1;>sp|Q07955|SRSF1_HUMAN Serine/arginine-rich splicing factor 1 OS=Homo sapiens OX=9606 GN=SRSF1 PE=1 SV=2;>sp|Q6PDM2|SRSF1_MOUSE Serine/arginine-rich splicing factor 1 OS=Mus musculus OX=…	6	6
TRUE	Female / Male	Male	Female	10	Q99P68	515347	102363	2.33185	2.33185	0.00108104	Q99P68	SOST_MOUSE	Sclerostin	Sost	0.000454371	9	0.42323	Q99P68	Mus musculus	0.142	23500.8	ossification,Wnt signaling pathway,negative regulation of Wnt signaling pathway,negative regulation of ossification,negative regulation of BMP signaling pathway,negative regulation of protein complex assembly,positive regulation of transcription, DNA-templated,cellular response to parathyroid hormone stimulus,negative regulation of canonical Wnt signaling pathway,negative regulation of Wnt signal…	protein binding,transcription factor binding,heparin binding	proteinaceous extracellular matrix,extracellular space,extracellular matrix	sp	10090	1	2	MusMusculus_pUnKB_2022_0127	>sp|Q99P68|SOST_MOUSE Sclerostin OS=Mus musculus OX=10090 GN=Sost PE=1 SV=2	2	2
TRUE	Female / Male	Male	Female	20	O08795;Q3TWG2;Q3U518	472514	127653	1.88813	1.88813	0.00112202	O08795;Q3TWG2;Q3U518	GLU2B_MOUSE;Q3TWG2_MOUSE;Q3U518_MOUSE	Glucosidase 2 subunit beta	Prkcsh	0.000473038	19	0.456003	O08795;Q3TWG2;Q3U518	Mus musculus	9.8%;9.8%;9.8%	58792.74;58693.61;58792.74	in utero embryonic development,liver development,N-glycan processing,nitrogen compound metabolic process,negative regulation of neuron projection development,protein heterooligomerization,renal system development;;	RNA binding,protein kinase C binding,calcium ion binding,protein binding,ion channel binding,phosphoprotein binding;;	endoplasmic reticulum;;	sp;tr;tr	10090	1;2;2	1	MusMusculus_pUnKB_2022_0127	>sp|O08795|GLU2B_MOUSE Glucosidase 2 subunit beta OS=Mus musculus OX=10090 GN=Prkcsh PE=1 SV=1;>tr|Q3TWG2|Q3TWG2_MOUSE Glucosidase 2 subunit beta OS=Mus musculus OX=10090 GN=Prkcsh PE=2 SV=1;>tr|Q3U518|Q3U518_MOUSE Glucosidase 2 subunit beta OS=Mus musculus OX=10090 GN=Prkcsh PE=2 SV=1	4	4
TRUE	Female / Male	Male	Female	150	P06728	22289174	9442275	1.23914	1.23914	0.00114275	P06728	APOA4_MOUSE	Apolipoprotein A-IV	Apoa4	0.000484716	149	0.235086	P06728	Mus musculus	0.473	45029	retinoid metabolic process,innate immune response in mucosa,cholesterol biosynthetic process,lipid transport,response to lipid hydroperoxide,leukocyte cell-cell adhesion,cholesterol metabolic process,positive regulation of cholesterol esterification,positive regulation of triglyceride catabolic process,removal of superoxide radicals,triglyceride catabolic process,regulation of intestinal choleste…	copper ion binding,lipid binding,cholesterol binding,antioxidant activity,cholesterol transporter activity,phosphatidylcholine binding,protein homodimerization activity,phosphatidylcholine-sterol O-acyltransferase activator activity	extracellular region,extracellular space,cytosol,extracellular matrix,very-low-density lipoprotein particle,high-density lipoprotein particle,chylomicron,extracellular exosome,blood microparticle,cell surface	sp	10090	1	3	MusMusculus_pUnKB_2022_0127	>sp|P06728|APOA4_MOUSE Apolipoprotein A-IV OS=Mus musculus OX=10090 GN=Apoa4 PE=1 SV=3	18	30
TRUE	Female / Male	Male	Female	10	A0A140LHF7;A0A171KXD3;E9PKG1;Q3TPF5;Q3UIG8;Q80WB1;Q80WV6;Q8C2D7;Q99873;Q9JIF0	83851.8	13025.8	2.68647	2.68647	0.0011807	A0A140LHF7;A0A171KXD3;E9PKG1;Q3TPF5;Q3UIG8;Q80WB1;Q80WV6;Q8C2D7;Q99873;Q9JIF0	A0A140LHF7_MOUSE;A0A171KXD3_MOUSE;E9PKG1_HUMAN;Q3TPF5_MOUSE;Q3UIG8_MOUSE;Q80WB1_MOUSE;Q80WV6_MOUSE;Q8C2D7_MOUSE;ANM1_HUMAN;ANM1_MOUSE	Protein arginine N-methyltransferase 1;Protein arginine N-methyltransferase 1;Protein arginine N-methyltransferase 1;Methyltransf_25 domain-containing protein;Methyltransf_25 domain-containing protein;Prmt1 protein (Fragment);Prmt1 protein;Methyltransf_25 domain-containing protein;Protein arginine N-methyltransferase 1;Protein arginine N-methyltransferase 1	Prmt1;Prmt1;PRMT1;Prmt1;Prmt1;Prmt1;Prmt1;Prmt1;PRMT1;Prmt1	0.000502329	9	0.393835	A0A140LHF7;A0A171KXD3;E9PKG1;Q3TPF5;Q3UIG8;Q80WB1;Q80WV6;Q8C2D7;Q99873;Q9JIF0	Mus musculus;Mus musculus;Homo sapiens;Mus musculus;Mus musculus;Mus musculus;Mus musculus;Mus musculus;Homo sapiens;Mus musculus	14.4%;9.4%;9.2%;8.7%;8.5%;8.6%;8.5%;8.7%;8.1%;8.1%	24418.94;36567.26;37709.37;39355.23;40522.43;40292.15;40758.77;39562.25;42461.64;42435.6	;;;;;;;;;in utero embryonic development,regulation of transcription, DNA-templated,protein methylation,positive regulation of cell proliferation,histone methylation,peptidyl-arginine methylation,peptidyl-arginine methylation, to asymmetrical-dimethyl arginine,neuron projection development,peptidyl-arginine omega-N-methylation,histone H4-R3 methylation,positive regulation of erythrocyte differenti…	;;;;;;;;;RNA binding,protein binding,N-methyltransferase activity,protein methyltransferase activity,methyl-CpG binding,histone-arginine N-methyltransferase activity,protein-arginine N-methyltransferase activity,[cytochrome c]-arginine N-methyltransferase activity,enzyme binding,protein-arginine omega-N monomethyltransferase activity,protein-arginine omega-N asymmetric methyltransferase activity,…	;;;;;;;;;nucleus,nucleoplasm,cytosol,methylosome	tr;tr;tr;tr;tr;tr;tr;tr;sp;sp	10090;10090;9606;10090;10090;10090;10090;10090;9606;10090	1;1;1;2;1;2;2;2;1;1	1;1;1;1;1;1;1;1;3;1	MusMusculus_pUnKB_2022_0127;MusMusculus_pUnKB_2022_0127;human_uniprot_proteome;MusMusculus_pUnKB_2022_0127;MusMusculus_pUnKB_2022_0127;MusMusculus_pUnKB_2022_0127;MusMusculus_pUnKB_2022_0127;MusMusculus_pUnKB_2022_0127;human_uniprot_proteome;MusMusculus_pUnKB_2022_0127	>tr|A0A140LHF7|A0A140LHF7_MOUSE Protein arginine N-methyltransferase 1 OS=Mus musculus OX=10090 GN=Prmt1 PE=1 SV=1;>tr|A0A171KXD3|A0A171KXD3_MOUSE Protein arginine N-methyltransferase 1 OS=Mus musculus OX=10090 GN=Prmt1 PE=1 SV=1;>tr|E9PKG1|E9PKG1_HUMAN Protein arginine N-methyltransferase 1 OS=Homo sapiens OX=9606 GN=PRMT1 PE=1 SV=1;>tr|Q3TPF5|Q3TPF5_MOUSE Methyltransf_25 domain-containing prote…	2	2
TRUE	Female / Male	Male	Female	60	B2RX06;Q3UHN1;Q9WVB4	431559	103135	2.06502	2.06502	0.00118979	B2RX06;Q3UHN1;Q9WVB4	B2RX06_MOUSE;Q3UHN1_MOUSE;SLIT3_MOUSE	Slit homolog 3 (Drosophila);Uncharacterized protein;Slit homolog 3 protein	Slit3	0.00051111	59	0.423565	B2RX06;Q3UHN1;Q9WVB4	Mus musculus	7.2%;7.2%;7.2%	167755.06;167775.14;167727.05	;;axon guidance,negative regulation of cell proliferation,animal organ morphogenesis,negative regulation of gene expression,negative regulation of cell growth,cellular response to hormone stimulus,Roundabout signaling pathway,axon extension involved in axon guidance,negative chemotaxis,response to cortisol,apoptotic process involved in luteolysis,negative regulation of chemokine-mediated signalin…	;;receptor binding,calcium ion binding,Roundabout binding	;;extracellular space	tr;tr;sp	10090	2	1;1;2	MusMusculus_pUnKB_2022_0127	>tr|B2RX06|B2RX06_MOUSE Slit homolog 3 (Drosophila) OS=Mus musculus OX=10090 GN=Slit3 PE=2 SV=1;>tr|Q3UHN1|Q3UHN1_MOUSE Uncharacterized protein OS=Mus musculus OX=10090 GN=Slit3 PE=2 SV=1;>sp|Q9WVB4|SLIT3_MOUSE Slit homolog 3 protein OS=Mus musculus OX=10090 GN=Slit3 PE=2 SV=2	11	12
TRUE	Female / Male	Male	Female	45	P62879;P62880;Q3U9V4	2.62057e+06	577851	2.18111	2.18111	0.00118979	P62879;P62880;Q3U9V4	GBB2_HUMAN;GBB2_MOUSE;Q3U9V4_MOUSE	Guanine nucleotide-binding protein G(I)/G(S)/G(T) subunit beta-2;Guanine nucleotide-binding protein G(I)/G(S)/G(T) subunit beta-2;Uncharacterized protein	GNB2;Gnb2;Gnb2	0.000508181	44	0.379005	P62879;P62880;Q3U9V4	Homo sapiens;Mus musculus;Mus musculus	14.1%;14.1%;14.1%	37331.03;37331.03;37331.03	;G-protein coupled receptor signaling pathway,regulation of molecular function;	;GTPase activity,signal transducer activity,calcium channel regulator activity,protein binding,protein complex binding,GTPase binding;	;extracellular space,lysosomal membrane,heterotrimeric G-protein complex,focal adhesion,membrane,vesicle,myelin sheath,cell body,perinuclear region of cytoplasm,extracellular exosome;	sp;sp;tr	9606;10090;10090	1	3;3;1	human_uniprot_proteome;MusMusculus_pUnKB_2022_0127;MusMusculus_pUnKB_2022_0127	>sp|P62879|GBB2_HUMAN Guanine nucleotide-binding protein G(I)/G(S)/G(T) subunit beta-2 OS=Homo sapiens OX=9606 GN=GNB2 PE=1 SV=3;>sp|P62880|GBB2_MOUSE Guanine nucleotide-binding protein G(I)/G(S)/G(T) subunit beta-2 OS=Mus musculus OX=10090 GN=Gnb2 PE=1 SV=3;>tr|Q3U9V4|Q3U9V4_MOUSE Uncharacterized protein OS=Mus musculus OX=10090 GN=Gnb2 PE=1 SV=1	7	9
TRUE	Female / Male	Male	Female	65	Q02819;Q8BRD3	173818	229437	-0.400523	0.400523	0.00118979	Q02819;Q8BRD3	NUCB1_MOUSE;Q8BRD3_MOUSE	Nucleobindin-1	Nucb1	0.000511854	64	0.649623	Q02819;Q8BRD3	Mus musculus	16.8%;16.8%	53408.66;53457.74	response to cisplatin,regulation of protein targeting;	G-protein alpha-subunit binding,DNA binding,calcium ion binding;	extracellular space,nucleus,early endosome,rough endoplasmic reticulum,endoplasmic reticulum-Golgi intermediate compartment,Golgi-associated vesicle,cis-Golgi network,trans-Golgi network,membrane,Golgi cisterna membrane,extracellular exosome,extrinsic component of Golgi membrane,lumenal side of Golgi membrane;	sp;tr	10090	1;2	2;1	MusMusculus_pUnKB_2022_0127	>sp|Q02819|NUCB1_MOUSE Nucleobindin-1 OS=Mus musculus OX=10090 GN=Nucb1 PE=1 SV=2;>tr|Q8BRD3|Q8BRD3_MOUSE Nucleobindin-1 OS=Mus musculus OX=10090 GN=Nucb1 PE=2 SV=1	13	13
TRUE	Female / Male	Male	Female	15	Q9D023	2699.06	75399.4	-4.80402	4.80402	0.00118979	Q9D023	MPC2_MOUSE	Mitochondrial pyruvate carrier 2	Mpc2	0.000512312	14	1.19553	Q9D023	Mus musculus	0.063	14285.9	positive regulation of insulin secretion involved in cellular response to glucose stimulus,mitochondrial acetyl-CoA biosynthetic process from pyruvate,mitochondrial pyruvate transmembrane transport	pyruvate transmembrane transporter activity	nucleus,mitochondrion,integral component of mitochondrial inner membrane	sp	10090	1	1	MusMusculus_pUnKB_2022_0127	>sp|Q9D023|MPC2_MOUSE Mitochondrial pyruvate carrier 2 OS=Mus musculus OX=10090 GN=Mpc2 PE=1 SV=1	3	3
TRUE	Female / Male	Male	Female	10	Q5NCJ9;Q8R1I1	27096.1	207996	-2.9404	2.9404	0.00119878	Q5NCJ9;Q8R1I1	Q5NCJ9_MOUSE;QCR9_MOUSE	Complex III subunit 9;Cytochrome b-c1 complex subunit 9	Uqcr10	0.000517724	9	0.6036	Q5NCJ9;Q8R1I1	Mus musculus	10.9%;10.9%	7445.52;7445.52	;mitochondrial electron transport, ubiquinol to cytochrome c,aerobic respiration,mitochondrial respiratory chain complex III assembly,hydrogen ion transmembrane transport	;ubiquinol-cytochrome-c reductase activity	;mitochondrion,mitochondrial inner membrane,mitochondrial respiratory chain complex III,extracellular exosome	tr;sp	10090	1	1	MusMusculus_pUnKB_2022_0127	>tr|Q5NCJ9|Q5NCJ9_MOUSE Complex III subunit 9 OS=Mus musculus OX=10090 GN=Uqcr10 PE=1 SV=1;>sp|Q8R1I1|QCR9_MOUSE Cytochrome b-c1 complex subunit 9 OS=Mus musculus OX=10090 GN=Uqcr10 PE=1 SV=1	2	2
TRUE	Female / Male	Male	Female	440	P07724;Q546G4	23488798	16242033	0.532241	0.532241	0.00121819	P07724;Q546G4	ALBU_MOUSE;Q546G4_MOUSE	Albumin;Serum albumin	Alb	0.000527671	439	0.232883	P07724;Q546G4	Mus musculus	63.5%;63.5%	68692.51;68692.51	retina homeostasis,transport,cellular response to starvation,hemolysis by symbiont of host erythrocytes,negative regulation of apoptotic process,maintenance of mitochondrion location;	DNA binding,fatty acid binding,drug binding,toxic substance binding,pyridoxal phosphate binding,identical protein binding,metal ion binding,chaperone binding,oxygen binding;	extracellular region,extracellular space,nucleus,cytoplasm,endoplasmic reticulum,Golgi apparatus,myelin sheath,protein complex,extracellular exosome,blood microparticle;	sp;tr	10090	1	3;1	MusMusculus_pUnKB_2022_0127	>sp|P07724|ALBU_MOUSE Albumin OS=Mus musculus OX=10090 GN=Alb PE=1 SV=3;>tr|Q546G4|Q546G4_MOUSE Serum albumin OS=Mus musculus OX=10090 GN=Alb PE=1 SV=1	48	88
TRUE	Female / Male	Male	Female	85	Q8R2G6	828342	201412	2.04008	2.04008	0.00125541	Q8R2G6	CCD80_MOUSE	Coiled-coil domain-containing protein 80	Ccdc80	0.000545408	84	0.383928	Q8R2G6	Mus musculus	0.178	107613	positive regulation of cell-substrate adhesion,extracellular matrix organization	fibronectin binding,glycosaminoglycan binding,heparin binding	proteinaceous extracellular matrix,basement membrane,interstitial matrix,extracellular space	sp	10090	1	2	MusMusculus_pUnKB_2022_0127	>sp|Q8R2G6|CCD80_MOUSE Coiled-coil domain-containing protein 80 OS=Mus musculus OX=10090 GN=Ccdc80 PE=1 SV=2	15	17
TRUE	Female / Male	Male	Female	15	P62913;Q5VVC8;Q8VC94;Q9CXW4	1.73272e+06	496979	1.80178	1.80178	0.00126326	P62913;Q5VVC8;Q8VC94;Q9CXW4	RL11_HUMAN;Q5VVC8_HUMAN;Q8VC94_MOUSE;RL11_MOUSE	60S ribosomal protein L11	RPL11;RPL11;Rpl11;Rpl11	0.000550445	14	0.316817	P62913;Q5VVC8;Q8VC94;Q9CXW4	Homo sapiens;Homo sapiens;Mus musculus;Mus musculus	17.4%;18.6%;18.6%;17.4%	20252.38;19024.08;19024.08;20252.38	;;;ribosomal large subunit assembly,rRNA processing,translation,protein targeting,positive regulation of gene expression,positive regulation of protein binding,negative regulation of proteasomal ubiquitin-dependent protein catabolic process,protein localization to nucleus,ribosomal large subunit biogenesis,protein stabilization,regulation of signal transduction by p53 class mediator,positive regu…	;;;RNA binding,structural constituent of ribosome,protein binding,5S rRNA binding,ubiquitin protein ligase binding,ubiquitin ligase inhibitor activity	;;;nucleoplasm,nucleolus,cytoplasm,membrane,cytosolic large ribosomal subunit,extracellular matrix,protein complex,extracellular exosome	sp;tr;tr;sp	9606;9606;10090;10090	1;1;2;1	2;2;1;4	human_uniprot_proteome;human_uniprot_proteome;MusMusculus_pUnKB_2022_0127;MusMusculus_pUnKB_2022_0127	>sp|P62913|RL11_HUMAN 60S ribosomal protein L11 OS=Homo sapiens OX=9606 GN=RPL11 PE=1 SV=2;>tr|Q5VVC8|Q5VVC8_HUMAN 60S ribosomal protein L11 OS=Homo sapiens OX=9606 GN=RPL11 PE=1 SV=2;>tr|Q8VC94|Q8VC94_MOUSE 60S ribosomal protein L11 OS=Mus musculus OX=10090 GN=Rpl11 PE=2 SV=1;>sp|Q9CXW4|RL11_MOUSE 60S ribosomal protein L11 OS=Mus musculus OX=10090 GN=Rpl11 PE=1 SV=4	3	3
TRUE	Female / Male	Male	Female	20	Q16543;Q61081	141746	13098.2	3.43587	3.43587	0.0012914	Q16543;Q61081	CDC37_HUMAN;CDC37_MOUSE	Hsp90 co-chaperone Cdc37	CDC37;Cdc37	0.000564364	19	0.87554	Q16543;Q61081	Homo sapiens;Mus musculus	13%;12.9%	44468.3;44593.41	;protein folding,posttranscriptional regulation of gene expression,peptidyl-tyrosine phosphorylation,regulation of protein kinase activity,protein stabilization,regulation of interferon-gamma-mediated signaling pathway,regulation of type I interferon-mediated signaling pathway,mitophagy in response to mitochondrial depolarization	;protein tyrosine kinase activity,protein binding,kinase binding,protein kinase binding,heat shock protein binding,unfolded protein binding,chaperone binding,Hsp90 protein binding,protein kinase regulator activity	;cytoplasm,cytosol,extracellular exosome,HSP90-CDC37 chaperone complex	sp	9606;10090	1	1	human_uniprot_proteome;MusMusculus_pUnKB_2022_0127	>sp|Q16543|CDC37_HUMAN Hsp90 co-chaperone Cdc37 OS=Homo sapiens OX=9606 GN=CDC37 PE=1 SV=1;>sp|Q61081|CDC37_MOUSE Hsp90 co-chaperone Cdc37 OS=Mus musculus OX=10090 GN=Cdc37 PE=1 SV=1	3	4
TRUE	Female / Male	Male	Female	15	D3Z2H2;D3Z2H7;D3Z7H6;E9Q8Z4;E9Q8Z5;E9Q8Z6;E9Q8Z8;E9Q8Z9;E9Q901;E9Q903;E9Q904;E9Q905;E9Q906;E9Q907;E9Q986;G3X9V2;P30999;Q3TPD1	1040.54	7849.42	-2.91525	2.91525	0.00130703	D3Z2H2;D3Z2H7;D3Z7H6;E9Q8Z4;E9Q8Z5;E9Q8Z6;E9Q8Z8;E9Q8Z9;E9Q901;E9Q903;E9Q904;E9Q905;E9Q906;E9Q907;E9Q986;G3X9V2;P30999;Q3TPD1	D3Z2H2_MOUSE;D3Z2H7_MOUSE;D3Z7H6_MOUSE;E9Q8Z4_MOUSE;E9Q8Z5_MOUSE;E9Q8Z6_MOUSE;E9Q8Z8_MOUSE;E9Q8Z9_MOUSE;E9Q901_MOUSE;E9Q903_MOUSE;E9Q904_MOUSE;E9Q905_MOUSE;E9Q906_MOUSE;E9Q907_MOUSE;E9Q986_MOUSE;G3X9V2_MOUSE;CTND1_MOUSE;Q3TPD1_MOUSE	Catenin delta-1;Catenin delta-1;Catenin delta-1;Catenin delta-1;Catenin delta-1;Catenin delta-1;Catenin delta-1;Catenin delta-1;Catenin delta-1;Catenin delta-1;Catenin delta-1;Catenin delta-1;Catenin delta-1;Catenin delta-1;Catenin delta-1;Catenin delta-1;Catenin delta-1;Uncharacterized protein (Fragment)	Ctnnd1;Ctnnd1;Ctnnd1;Ctnnd1;Ctnnd1;Ctnnd1;Ctnnd1;Ctnnd1;Ctnnd1;Ctnnd1;Ctnnd1;Ctnnd1;Ctnnd1;Ctnnd1;Ctnnd1;Ctnnd1;Ctnnd1;	0.00057289	14	1.34067	D3Z2H2;D3Z2H7;D3Z7H6;E9Q8Z4;E9Q8Z5;E9Q8Z6;E9Q8Z8;E9Q8Z9;E9Q901;E9Q903;E9Q904;E9Q905;E9Q906;E9Q907;E9Q986;G3X9V2;P30999;Q3TPD1	Mus musculus	0%;0%;0%;0%;0%;0%;0%;0%;0%;0%;0%;0%;0%;0%;0%;0%;0%;0%	98828.1;67936.28;93427.08;96871.99;104994.69;107354.34;108175.2;98007.24;101257.65;99718.85;102078.51;96677.48;93496.97;95856.62;92478.09;104103.94;104924.8;93552.16	;;;;;;;;;;;;;;;;morphogenesis of a polarized epithelium,kidney development,transcription, DNA-templated,regulation of transcription, DNA-templated,cell adhesion,salivary gland morphogenesis,positive regulation of protein processing,Wnt signaling pathway,keratinocyte differentiation,epithelial cell differentiation involved in salivary gland development,glomerulus morphogenesis,negative regulation …	;;;;;;;;;;;;;;;;receptor binding,protein binding,protein phosphatase binding,protein domain specific binding,cadherin binding;	;;;;;;;;;;;;;;;;nucleus,cytoplasm,cytosol,plasma membrane,cell-cell junction,cell-cell adherens junction,bicellular tight junction,membrane,flotillin complex,lamellipodium,midbody,extracellular exosome;	tr;tr;tr;tr;tr;tr;tr;tr;tr;tr;tr;tr;tr;tr;tr;tr;sp;tr	10090	1;1;1;1;1;1;1;1;1;1;1;1;1;1;1;1;1;2	1;1;1;1;1;1;1;1;1;1;1;1;1;1;1;1;2;1	MusMusculus_pUnKB_2022_0127	>tr|D3Z2H2|D3Z2H2_MOUSE Catenin delta-1 OS=Mus musculus OX=10090 GN=Ctnnd1 PE=1 SV=1;>tr|D3Z2H7|D3Z2H7_MOUSE Catenin delta-1 OS=Mus musculus OX=10090 GN=Ctnnd1 PE=1 SV=1;>tr|D3Z7H6|D3Z7H6_MOUSE Catenin delta-1 OS=Mus musculus OX=10090 GN=Ctnnd1 PE=1 SV=1;>tr|E9Q8Z4|E9Q8Z4_MOUSE Catenin delta-1 OS=Mus musculus OX=10090 GN=Ctnnd1 PE=1 SV=1;>tr|E9Q8Z5|E9Q8Z5_MOUSE Catenin delta-1 OS=Mus musculus OX=…	3	3
TRUE	Female / Male	Male	Female	20	H3BJ30;H3BJW3;Q6NVF9	4276.5	23038.4	-2.42954	2.42954	0.00130703	H3BJ30;H3BJW3;Q6NVF9	H3BJ30_MOUSE;H3BJW3_MOUSE;CPSF6_MOUSE	Cleavage and polyadenylation specificity factor subunit 6	Cpsf6	0.000574556	19	0.803073	H3BJ30;H3BJW3;Q6NVF9	Mus musculus	8.2%;7.7%;8.2%	59308.94;63413.85;59152.75	;;mRNA polyadenylation,mRNA processing,protein tetramerization	;;RNA binding,mRNA binding	;;nucleus,nucleoplasm,mRNA cleavage factor complex,membrane,nuclear speck,intracellular ribonucleoprotein complex,paraspeckles	tr;tr;sp	10090	1	1	MusMusculus_pUnKB_2022_0127	>tr|H3BJ30|H3BJ30_MOUSE Cleavage and polyadenylation specificity factor subunit 6 OS=Mus musculus OX=10090 GN=Cpsf6 PE=1 SV=1;>tr|H3BJW3|H3BJW3_MOUSE Cleavage and polyadenylation specificity factor subunit 6 OS=Mus musculus OX=10090 GN=Cpsf6 PE=1 SV=1;>sp|Q6NVF9|CPSF6_MOUSE Cleavage and polyadenylation specificity factor subunit 6 OS=Mus musculus OX=10090 GN=Cpsf6 PE=1 SV=1	3	4
TRUE	Female / Male	Male	Female	10	A0A0A6YX26;B7Z4C8;B7Z4E3;C9JU56;H7C2W9;P62899;P62900;Q5M9K9;Q9CY93	591277	29806.8	4.31012	4.31012	0.00131072	A0A0A6YX26;B7Z4C8;B7Z4E3;C9JU56;H7C2W9;P62899;P62900;Q5M9K9;Q9CY93	A0A0A6YX26_MOUSE;B7Z4C8_HUMAN;B7Z4E3_HUMAN;C9JU56_HUMAN;H7C2W9_HUMAN;RL31_HUMAN;RL31_MOUSE;Q5M9K9_MOUSE;Q9CY93_MOUSE	60S ribosomal protein L31;60S ribosomal protein L31;60S ribosomal protein L31;60S ribosomal protein L31 (Fragment);60S ribosomal protein L31 (Fragment);60S ribosomal protein L31;60S ribosomal protein L31;60S ribosomal protein L31;60S ribosomal protein L31	Rpl31;RPL31;RPL31;RPL31;RPL31;RPL31;Rpl31;Rpl31;Rpl31	0.000577861	9	0.732516	A0A0A6YX26;B7Z4C8;B7Z4E3;C9JU56;H7C2W9;P62899;P62900;Q5M9K9;Q9CY93	Mus musculus;Homo sapiens;Homo sapiens;Homo sapiens;Homo sapiens;Homo sapiens;Mus musculus;Mus musculus;Mus musculus	17.8%;17.7%;19.2%;20%;21.3%;18.4%;18.4%;18.4%;18.4%	14996.61;15118.59;13955.34;13335.68;NaN;14462.86;14462.86;14462.86;14410.74	;;;;;;cytoplasmic translation;;	;;;;;;RNA binding,structural constituent of ribosome,protein binding;;	;;;;;;focal adhesion,membrane,cytosolic large ribosomal subunit,extracellular exosome;;	tr;tr;tr;tr;tr;sp;sp;tr;tr	10090;9606;9606;9606;9606;9606;10090;10090;10090	1;1;1;1;1;1;1;1;2	1	MusMusculus_pUnKB_2022_0127;human_uniprot_proteome;human_uniprot_proteome;human_uniprot_proteome;human_uniprot_proteome;human_uniprot_proteome;MusMusculus_pUnKB_2022_0127;MusMusculus_pUnKB_2022_0127;MusMusculus_pUnKB_2022_0127	>tr|A0A0A6YX26|A0A0A6YX26_MOUSE 60S ribosomal protein L31 OS=Mus musculus OX=10090 GN=Rpl31 PE=1 SV=1;>tr|B7Z4C8|B7Z4C8_HUMAN 60S ribosomal protein L31 OS=Homo sapiens OX=9606 GN=RPL31 PE=1 SV=1;>tr|B7Z4E3|B7Z4E3_HUMAN 60S ribosomal protein L31 OS=Homo sapiens OX=9606 GN=RPL31 PE=1 SV=1;>tr|C9JU56|C9JU56_HUMAN 60S ribosomal protein L31 (Fragment) OS=Homo sapiens OX=9606 GN=RPL31 PE=1 SV=1;>tr|H7C…	2	2
TRUE	Female / Male	Male	Female	10	P62266;P62267;Q497E1;Q9CWI9;Q9CZI5	130695	40082.4	1.70516	1.70516	0.00141016	P62266;P62267;Q497E1;Q9CWI9;Q9CZI5	RS23_HUMAN;RS23_MOUSE;Q497E1_MOUSE;Q9CWI9_MOUSE;Q9CZI5_MOUSE	40S ribosomal protein S23	RPS23;Rps23;Rps23;Rps23;Rps23	0.000623514	9	0.39523	P62266;P62267;Q497E1;Q9CWI9;Q9CZI5	Homo sapiens;Mus musculus;Mus musculus;Mus musculus;Mus musculus	16.1%;16.1%;16.1%;16.1%;15.9%	15807.55;15807.55;15808.49;15835.56;16016.8	;translation,protein hydroxylation,maintenance of translational fidelity;;;	;RNA binding,structural constituent of ribosome;;;	;membrane,cytosolic small ribosomal subunit;;;	sp;sp;tr;tr;tr	9606;10090;10090;10090;10090	1;1;2;2;2	3;3;1;1;1	human_uniprot_proteome;MusMusculus_pUnKB_2022_0127;MusMusculus_pUnKB_2022_0127;MusMusculus_pUnKB_2022_0127;MusMusculus_pUnKB_2022_0127	>sp|P62266|RS23_HUMAN 40S ribosomal protein S23 OS=Homo sapiens OX=9606 GN=RPS23 PE=1 SV=3;>sp|P62267|RS23_MOUSE 40S ribosomal protein S23 OS=Mus musculus OX=10090 GN=Rps23 PE=1 SV=3;>tr|Q497E1|Q497E1_MOUSE 40S ribosomal protein S23 OS=Mus musculus OX=10090 GN=Rps23 PE=2 SV=1;>tr|Q9CWI9|Q9CWI9_MOUSE 40S ribosomal protein S23 OS=Mus musculus OX=10090 GN=Rps23 PE=2 SV=1;>tr|Q9CZI5|Q9CZI5_MOUSE 40S …	2	2
TRUE	Female / Male	Male	Female	15	O54998;Q3UU11	501143	60102.4	3.05973	3.05973	0.00142871	O54998;Q3UU11	FKBP7_MOUSE;Q3UU11_MOUSE	Peptidyl-prolyl cis-trans isomerase FKBP7;Peptidylprolyl isomerase	Fkbp7	0.00063539	14	0.725156	O54998;Q3UU11	Mus musculus	15.6%;15.6%	24913.22;24913.22	protein peptidyl-prolyl isomerization,chaperone-mediated protein folding;	peptidyl-prolyl cis-trans isomerase activity,calcium ion binding,protein binding,FK506 binding;	endoplasmic reticulum,endoplasmic reticulum lumen;	sp;tr	10090	1;2	1	MusMusculus_pUnKB_2022_0127	>sp|O54998|FKBP7_MOUSE Peptidyl-prolyl cis-trans isomerase FKBP7 OS=Mus musculus OX=10090 GN=Fkbp7 PE=1 SV=1;>tr|Q3UU11|Q3UU11_MOUSE Peptidylprolyl isomerase OS=Mus musculus OX=10090 GN=Fkbp7 PE=2 SV=1	3	3
TRUE	Female / Male	Male	Female	200	A0A0R4J032;P06683	4655614	2.93724e+06	0.66451	0.66451	0.00144669	A0A0R4J032;P06683	A0A0R4J032_MOUSE;CO9_MOUSE	Complement component C9	C9	0.000647106	199	0.304141	A0A0R4J032;P06683	Mus musculus	42.8%;43.8%	63426.08;62002.33	;cell killing,complement activation, alternative pathway,complement activation, classical pathway,cytolysis,protein homooligomerization	;	;membrane attack complex,extracellular space,cytosol,plasma membrane,other organism cell membrane,extracellular exosome,blood microparticle	tr;sp	10090	1	1;2	MusMusculus_pUnKB_2022_0127	>tr|A0A0R4J032|A0A0R4J032_MOUSE Complement component C9 OS=Mus musculus OX=10090 GN=C9 PE=1 SV=1;>sp|P06683|CO9_MOUSE Complement component C9 OS=Mus musculus OX=10090 GN=C9 PE=1 SV=2	30	41
TRUE	Female / Male	Male	Female	15	A0A0G2JGD2;P07091;Q545V2	5648.35	17885.4	-1.66288	1.66288	0.00149978	A0A0G2JGD2;P07091;Q545V2	A0A0G2JGD2_MOUSE;S10A4_MOUSE;Q545V2_MOUSE	Protein S100-A4 (Fragment);Protein S100-A4;Protein S100	S100a4	0.000672781	14	1.14451	A0A0G2JGD2;P07091;Q545V2	Mus musculus	0%;0%;0%	9062.25;11721.42;11721.42	;positive regulation of I-kappaB kinase/NF-kappaB signaling;	;RNA binding,actin binding,calcium ion binding,protein binding,identical protein binding,transition metal ion binding,calcium-dependent protein binding,RAGE receptor binding;	;extracellular space,nucleus,neuron projection,perinuclear region of cytoplasm,extracellular exosome;	tr;sp;tr	10090	1;1;2	1	MusMusculus_pUnKB_2022_0127	>tr|A0A0G2JGD2|A0A0G2JGD2_MOUSE Protein S100-A4 (Fragment) OS=Mus musculus OX=10090 GN=S100a4 PE=1 SV=1;>sp|P07091|S10A4_MOUSE Protein S100-A4 OS=Mus musculus OX=10090 GN=S100a4 PE=1 SV=1;>tr|Q545V2|Q545V2_MOUSE Protein S100 OS=Mus musculus OX=10090 GN=S100a4 PE=2 SV=1	3	3
TRUE	Female / Male	Male	Female	10	A0A0R4J138;B2RWQ7;P50429	167971	61937.4	1.43933	1.43933	0.00158777	A0A0R4J138;B2RWQ7;P50429	A0A0R4J138_MOUSE;B2RWQ7_MOUSE;ARSB_MOUSE	Arylsulfatase B;Arsb protein;Arylsulfatase B	Arsb	0.000720415	9	0.277166	A0A0R4J138;B2RWQ7;P50429	Mus musculus	3.4%;4.2%;3.4%	59705.09;47919.91;59647.05	;;metabolic process,regulation of epithelial cell migration,positive regulation of neuron projection development,colon epithelial cell migration	;;N-acetylgalactosamine-4-sulfatase activity,arylsulfatase activity,metal ion binding	;;lysosome,cell surface,extracellular exosome	tr;tr;sp	10090	1;2;1	1;1;3	MusMusculus_pUnKB_2022_0127	>tr|A0A0R4J138|A0A0R4J138_MOUSE Arylsulfatase B OS=Mus musculus OX=10090 GN=Arsb PE=1 SV=1;>tr|B2RWQ7|B2RWQ7_MOUSE Arsb protein OS=Mus musculus OX=10090 GN=Arsb PE=2 SV=1;>sp|P50429|ARSB_MOUSE Arylsulfatase B OS=Mus musculus OX=10090 GN=Arsb PE=1 SV=3	2	2
TRUE	Female / Male	Male	Female	40	Q3V3R1	240820	58187.4	2.04918	2.04918	0.00159741	Q3V3R1	C1TM_MOUSE	Monofunctional C1-tetrahydrofolate synthase, mitochondrial	Mthfd1l	0.000726841	39	0.544808	Q3V3R1	Mus musculus	0.088	105729	neural tube closure,folic acid-containing compound metabolic process,purine nucleobase biosynthetic process,10-formyltetrahydrofolate biosynthetic process,formate metabolic process,tetrahydrofolate interconversion,tetrahydrofolate metabolic process,embryonic neurocranium morphogenesis,embryonic viscerocranium morphogenesis,oxidation-reduction process	formate-tetrahydrofolate ligase activity,methenyltetrahydrofolate cyclohydrolase activity,methylenetetrahydrofolate dehydrogenase (NADP+) activity,ATP binding,protein homodimerization activity	mitochondrion,membrane	sp	10090	1	2	MusMusculus_pUnKB_2022_0127	>sp|Q3V3R1|C1TM_MOUSE Monofunctional C1-tetrahydrofolate synthase, mitochondrial OS=Mus musculus OX=10090 GN=Mthfd1l PE=1 SV=2	8	8
TRUE	Female / Male	Male	Female	155	A1L353;A1L354;P82198;Q3UXJ2	1.22407e+06	1.22086e+06	0.0037818	0.0037818	0.00161623	A1L353;A1L354;P82198;Q3UXJ2	A1L353_MOUSE;A1L354_MOUSE;BGH3_MOUSE;Q3UXJ2_MOUSE	Transforming growth factor-beta-induced protein ig-h3	Tgfbi	0.000739561	154	0.347447	A1L353;A1L354;P82198;Q3UXJ2	Mus musculus	27.7%;27.7%;27.7%;29%	74597.04;74615.07;74597.04;70912.86	;;angiogenesis,chondrocyte differentiation,cell adhesion,cell proliferation,extracellular matrix organization;	;;integrin binding,collagen binding,extracellular matrix binding;	;;proteinaceous extracellular matrix,basement membrane,extracellular space,trans-Golgi network,extracellular matrix,extracellular exosome;	tr;tr;sp;tr	10090	1;2;1;1	1	MusMusculus_pUnKB_2022_0127	>tr|A1L353|A1L353_MOUSE Transforming growth factor-beta-induced protein ig-h3 OS=Mus musculus OX=10090 GN=Tgfbi PE=1 SV=1;>tr|A1L354|A1L354_MOUSE Transforming growth factor-beta-induced protein ig-h3 OS=Mus musculus OX=10090 GN=Tgfbi PE=2 SV=1;>sp|P82198|BGH3_MOUSE Transforming growth factor-beta-induced protein ig-h3 OS=Mus musculus OX=10090 GN=Tgfbi PE=1 SV=1;>tr|Q3UXJ2|Q3UXJ2_MOUSE Transformin…	23	31
TRUE	Female / Male	Male	Female	10	P35625;P39876;Q54AE5	54324.4	7971.87	2.76861	2.76861	0.00161757	P35625;P39876;Q54AE5	TIMP3_HUMAN;TIMP3_MOUSE;Q54AE5_MOUSE	Metalloproteinase inhibitor 3	TIMP3;Timp3;Timp3	0.000743589	9	0.597605	P35625;P39876;Q54AE5	Homo sapiens;Mus musculus;Mus musculus	11.4%;11.4%;11.4%	24144.98;24182.02;24182.02	;negative regulation of membrane protein ectodomain proteolysis,negative regulation of ERK1 and ERK2 cascade,cellular response to organic substance,positive regulation of TRAIL-activated apoptotic signaling pathway,negative regulation of metalloendopeptidase activity;	;protease binding,metalloendopeptidase inhibitor activity,zinc ion binding;	;basement membrane,extracellular space,nucleus,extracellular matrix,extracellular exosome;	sp;sp;tr	9606;10090;10090	1	2;1;1	human_uniprot_proteome;MusMusculus_pUnKB_2022_0127;MusMusculus_pUnKB_2022_0127	>sp|P35625|TIMP3_HUMAN Metalloproteinase inhibitor 3 OS=Homo sapiens OX=9606 GN=TIMP3 PE=1 SV=2;>sp|P39876|TIMP3_MOUSE Metalloproteinase inhibitor 3 OS=Mus musculus OX=10090 GN=Timp3 PE=1 SV=1;>tr|Q54AE5|Q54AE5_MOUSE Metalloproteinase inhibitor 3 OS=Mus musculus OX=10090 GN=Timp3 PE=1 SV=1	2	2
TRUE	Female / Male	Male	Female	10	Q8BV49	44105.3	14087.6	1.64653	1.64653	0.00161757	Q8BV49	IFIX_MOUSE	Pyrin and HIN domain-containing protein 1	Pyhin1	0.000744333	9	0.390127	Q8BV49	Mus musculus	0.062	46886.8	negative regulation of transcription from RNA polymerase II promoter,cellular response to interferon-beta	RNA polymerase II core promoter proximal region sequence-specific DNA binding,core promoter binding,transcriptional repressor activity, RNA polymerase II core promoter proximal region sequence-specific binding,double-stranded DNA binding,RNA binding,transcription factor binding,identical protein binding	nucleus,nucleolus,cytosol,membrane	sp	10090	1	1	MusMusculus_pUnKB_2022_0127	>sp|Q8BV49|IFIX_MOUSE Pyrin and HIN domain-containing protein 1 OS=Mus musculus OX=10090 GN=Pyhin1 PE=1 SV=1	2	2
TRUE	Female / Male	Male	Female	65	P35486;Q3UFJ3	854611	1.41665e+06	-0.729142	0.729142	0.00162571	P35486;Q3UFJ3	ODPA_MOUSE;Q3UFJ3_MOUSE	Pyruvate dehydrogenase E1 component subunit alpha, somatic form, mitochondrial;Pyruvate dehydrogenase E1 component subunit alpha	Pdha1	0.000750165	64	0.403537	P35486;Q3UFJ3	Mus musculus	16.4%;16.4%	43231.63;43231.63	glucose metabolic process,acetyl-CoA biosynthetic process from pyruvate,tricarboxylic acid cycle,mitochondrial acetyl-CoA biosynthetic process from pyruvate;	pyruvate dehydrogenase activity,pyruvate dehydrogenase (acetyl-transferring) activity,pyruvate dehydrogenase (NAD+) activity;	nucleus,nucleolus,mitochondrion,mitochondrial matrix,myelin sheath,pyruvate dehydrogenase complex;	sp;tr	10090	1	1	MusMusculus_pUnKB_2022_0127	>sp|P35486|ODPA_MOUSE Pyruvate dehydrogenase E1 component subunit alpha, somatic form, mitochondrial OS=Mus musculus OX=10090 GN=Pdha1 PE=1 SV=1;>tr|Q3UFJ3|Q3UFJ3_MOUSE Pyruvate dehydrogenase E1 component subunit alpha OS=Mus musculus OX=10090 GN=Pdha1 PE=1 SV=1	11	13
TRUE	Female / Male	Male	Female	300	P48678	10669597	7.99288e+06	0.416718	0.416718	0.00164512	P48678	LMNA_MOUSE	Prelamin-A/C	Lmna	0.000763324	299	0.243584	P48678	Mus musculus	0.538	74237.6	nucleus organization,nuclear envelope organization,muscle organ development,negative regulation of cell proliferation,positive regulation of gene expression,establishment of cell polarity,regulation of cell migration,establishment or maintenance of microtubule cytoskeleton polarity,regulation of telomere maintenance,protein localization to nucleus,cellular protein localization,sterol regulatory e…	structural molecule activity,protein binding,identical protein binding	nucleus,nuclear envelope,lamin filament,nucleoplasm,extracellular matrix,nuclear membrane,perinuclear region of cytoplasm	sp	10090	1	2	MusMusculus_pUnKB_2022_0127	>sp|P48678|LMNA_MOUSE Prelamin-A/C OS=Mus musculus OX=10090 GN=Lmna PE=1 SV=2	42	60
TRUE	Female / Male	Male	Female	10	Q6S9I0;Q6S9I2;Q6S9I3	64685.6	1437.75	5.49156	5.49156	0.00164512	Q6S9I0;Q6S9I2;Q6S9I3	Q6S9I0_MOUSE;Q6S9I2_MOUSE;Q6S9I3_MOUSE	Kininogen 2;HMW-kininogen-II variant;Bradykinin	Kng2	0.000763353	9	0.995133	Q6S9I0;Q6S9I2;Q6S9I3	Mus musculus	9.2%;8.7%;6.2%	47887.17;51052;71272.4	;;positive regulation of cytosolic calcium ion concentration,negative regulation of endopeptidase activity,negative regulation of blood coagulation	;;cysteine-type endopeptidase inhibitor activity,receptor binding	;;extracellular space,cell,extracellular matrix,extracellular exosome,blood microparticle	tr	10090	1	1	MusMusculus_pUnKB_2022_0127	>tr|Q6S9I0|Q6S9I0_MOUSE Kininogen 2 OS=Mus musculus OX=10090 GN=Kng2 PE=1 SV=1;>tr|Q6S9I2|Q6S9I2_MOUSE HMW-kininogen-II variant OS=Mus musculus OX=10090 GN=Kng2 PE=1 SV=1;>tr|Q6S9I3|Q6S9I3_MOUSE Bradykinin OS=Mus musculus OX=10090 GN=Kng2 PE=1 SV=1	2	2
TRUE	Female / Male	Male	Female	25	Q8K0Z4;Q8VCV5;Q99LA6;Q99M22	348433	33825.4	3.3647	3.3647	0.00166111	Q8K0Z4;Q8VCV5;Q99LA6;Q99M22	Q8K0Z4_MOUSE;Q8VCV5_MOUSE;Q99LA6_MOUSE;Q99M22_MOUSE	Igh protein	Igh	0.000772906	24	0.923738	Q8K0Z4;Q8VCV5;Q99LA6;Q99M22	Mus musculus	12.1%;12.1%;12%;12.1%	51645.67;52326.21;52567.59;51991.96	;;;	;;;	;;;	tr	10090	2;2;2;1	1	MusMusculus_pUnKB_2022_0127	>tr|Q8K0Z4|Q8K0Z4_MOUSE Igh protein OS=Mus musculus OX=10090 GN=Igh PE=2 SV=1;>tr|Q8VCV5|Q8VCV5_MOUSE Igh protein OS=Mus musculus OX=10090 GN=Igh PE=2 SV=1;>tr|Q99LA6|Q99LA6_MOUSE Igh protein OS=Mus musculus OX=10090 GN=Igh PE=2 SV=1;>tr|Q99M22|Q99M22_MOUSE Igh protein OS=Mus musculus OX=10090 GN=Igh PE=1 SV=1	5	5
TRUE	Female / Male	Male	Female	110	Q00612;Q3TNL1;Q790Y8	569496	718785	-0.335873	0.335873	0.0016726	Q00612;Q3TNL1;Q790Y8	G6PD1_MOUSE;Q3TNL1_MOUSE;Q790Y8_MOUSE	Glucose-6-phosphate 1-dehydrogenase X;Glucose-6-phosphate 1-dehydrogenase;Glucose-6-phosphate 1-dehydrogenase	G6pdx	0.000780404	109	0.370848	Q00612;Q3TNL1;Q790Y8	Mus musculus	28%;28%;28%	59262.55;59263.54;59262.55	cytokine production,angiotensin mediated vasoconstriction involved in regulation of systemic arterial blood pressure,vasodilation by angiotensin involved in regulation of systemic arterial blood pressure,glucose metabolic process,pentose-phosphate shunt,cholesterol biosynthetic process,NADP metabolic process,NADPH regeneration,NADP biosynthetic process,glutathione metabolic process,response to ox…	glucose-6-phosphate dehydrogenase activity,glucose binding,identical protein binding,protein homodimerization activity,NADP binding;;	cytoplasm,cytosol,cytoplasmic side of plasma membrane,membrane,extracellular exosome;;	sp;tr;tr	10090	1;2;1	3;1;1	MusMusculus_pUnKB_2022_0127	>sp|Q00612|G6PD1_MOUSE Glucose-6-phosphate 1-dehydrogenase X OS=Mus musculus OX=10090 GN=G6pdx PE=1 SV=3;>tr|Q3TNL1|Q3TNL1_MOUSE Glucose-6-phosphate 1-dehydrogenase OS=Mus musculus OX=10090 GN=G6pdx PE=2 SV=1;>tr|Q790Y8|Q790Y8_MOUSE Glucose-6-phosphate 1-dehydrogenase OS=Mus musculus OX=10090 GN=G6pdx PE=1 SV=1	19	22
TRUE	Female / Male	Male	Female	10	G3V1C3;O35841;Q3UYQ4;Q9BZZ5	32821.7	3672.39	3.15986	3.15986	0.00172388	G3V1C3;O35841;Q3UYQ4;Q9BZZ5	G3V1C3_HUMAN;API5_MOUSE;Q3UYQ4_MOUSE;API5_HUMAN	Apoptosis inhibitor 5;Apoptosis inhibitor 5;Uncharacterized protein;Apoptosis inhibitor 5	API5;Api5;Api5;API5	0.000806547	9	0.682902	G3V1C3;O35841;Q3UYQ4;Q9BZZ5	Homo sapiens;Mus musculus;Mus musculus;Homo sapiens	4.7%;4.8%;4.6%;4.6%	57561.07;56785.18;59046.64;59004.6	;apoptotic process,negative regulation of apoptotic process,negative regulation of fibroblast apoptotic process;;	;RNA binding,fibroblast growth factor binding;;	;nucleus,spliceosomal complex,cytoplasm,membrane,nuclear speck;;	tr;sp;tr;sp	9606;10090;10090;9606	1;1;2;1	1;2;1;3	human_uniprot_proteome;MusMusculus_pUnKB_2022_0127;MusMusculus_pUnKB_2022_0127;human_uniprot_proteome	>tr|G3V1C3|G3V1C3_HUMAN Apoptosis inhibitor 5 OS=Homo sapiens OX=9606 GN=API5 PE=1 SV=1;>sp|O35841|API5_MOUSE Apoptosis inhibitor 5 OS=Mus musculus OX=10090 GN=Api5 PE=1 SV=2;>tr|Q3UYQ4|Q3UYQ4_MOUSE Uncharacterized protein OS=Mus musculus OX=10090 GN=Api5 PE=2 SV=1;>sp|Q9BZZ5|API5_HUMAN Apoptosis inhibitor 5 OS=Homo sapiens OX=9606 GN=API5 PE=1 SV=3	2	2
TRUE	Female / Male	Male	Female	15	Q32P28	2178202	53796	5.3395	5.3395	0.00175889	Q32P28	P3H1_HUMAN	Prolyl 3-hydroxylase 1	P3H1	0.000825187	14	0.860104	Q32P28	Homo sapiens	0.058	83393.9				sp	9606	1	2	human_uniprot_proteome	>sp|Q32P28|P3H1_HUMAN Prolyl 3-hydroxylase 1 OS=Homo sapiens OX=9606 GN=P3H1 PE=1 SV=2	2	3
TRUE	Female / Male	Male	Female	10	Q3U125;Q9CYH2	34919.2	11107.3	1.65251	1.65251	0.00181212	Q3U125;Q9CYH2	Q3U125_MOUSE;PXL2A_MOUSE	Peroxiredoxin-like 2 activated in M-CSF stimulated monocytes;Peroxiredoxin-like 2A	Prxl2a	0.000852487	9	0.318604	Q3U125;Q9CYH2	Mus musculus	10.5%;11%	25682.04;24394.58	;regulation of osteoclast differentiation,oxidation-reduction process,cellular oxidant detoxification	;antioxidant activity	;cytoplasm,mitochondrion,extracellular exosome	tr;sp	10090	1	1;2	MusMusculus_pUnKB_2022_0127	>tr|Q3U125|Q3U125_MOUSE Peroxiredoxin-like 2 activated in M-CSF stimulated monocytes OS=Mus musculus OX=10090 GN=Prxl2a PE=1 SV=1;>sp|Q9CYH2|PXL2A_MOUSE Peroxiredoxin-like 2A OS=Mus musculus OX=10090 GN=Prxl2a PE=1 SV=2	2	2
TRUE	Female / Male	Male	Female	210	P14733	1.3145e+06	1.31788e+06	-0.00370748	0.00370748	0.00182441	P14733	LMNB1_MOUSE	Lamin-B1	Lmnb1	0.000862959	209	0.300158	P14733	Mus musculus	0.41	66785.6	positive regulation of cyclin-dependent protein serine/threonine kinase activity involved in G2/M transition of mitotic cell cycle,positive regulation of JNK cascade	structural molecule activity,JUN kinase binding,phospholipase binding	nucleus,nuclear envelope,nuclear inner membrane,lamin filament,nucleoplasm,membrane,nuclear matrix,nuclear membrane	sp	10090	1	3	MusMusculus_pUnKB_2022_0127	>sp|P14733|LMNB1_MOUSE Lamin-B1 OS=Mus musculus OX=10090 GN=Lmnb1 PE=1 SV=3	34	42
TRUE	Female / Male	Male	Female	25	P16110;Q3V471;Q8C253	235718	702374	-1.57518	1.57518	0.00182441	P16110;Q3V471;Q8C253	LEG3_MOUSE;Q3V471_MOUSE;Q8C253_MOUSE	Galectin-3;Galectin (Fragment);Galectin	Lgals3	0.000861152	24	0.451505	P16110;Q3V471;Q8C253	Mus musculus	24.2%;34.4%;24.2%	27514.87;19937.64;27414.73	skeletal system development,monocyte chemotaxis,mRNA processing,receptor-mediated endocytosis,RNA splicing,cell differentiation,extracellular matrix organization,neutrophil chemotaxis,regulation of T cell proliferation,innate immune response,negative regulation of endocytosis,eosinophil chemotaxis,macrophage chemotaxis,negative regulation of T cell receptor signaling pathway,positive chemotaxis,r…	RNA binding,protein binding,IgE binding,carbohydrate binding,chemoattractant activity,laminin binding;;	immunological synapse,extracellular region,proteinaceous extracellular matrix,extracellular space,nucleus,spliceosomal complex,cytoplasm,mitochondrial inner membrane,external side of plasma membrane,cell surface,membrane,extracellular matrix,extracellular exosome,glial cell projection;;	sp;tr;tr	10090	1;2;1	3;1;1	MusMusculus_pUnKB_2022_0127	>sp|P16110|LEG3_MOUSE Galectin-3 OS=Mus musculus OX=10090 GN=Lgals3 PE=1 SV=3;>tr|Q3V471|Q3V471_MOUSE Galectin (Fragment) OS=Mus musculus OX=10090 GN=Lgals3 PE=2 SV=1;>tr|Q8C253|Q8C253_MOUSE Galectin OS=Mus musculus OX=10090 GN=Lgals3 PE=1 SV=1	5	5
TRUE	Female / Male	Male	Female	35	Q2HZ94;Q61830	29834.5	61569.7	-1.04524	1.04524	0.00184891	Q2HZ94;Q61830	Q2HZ94_MOUSE;MRC1_MOUSE	Macrophage mannose receptor 1	Mrc1	0.000879302	34	0.692888	Q2HZ94;Q61830	Mus musculus	2.3%;2.3%	164981.13;164981.13	;receptor-mediated endocytosis,signal transduction,cellular response to lipopolysaccharide,cellular response to interferon-gamma,cellular response to interleukin-4	;receptor activity,transmembrane signaling receptor activity,mannose binding	;plasma membrane,integral component of plasma membrane,cell surface,endosome membrane	tr;sp	10090	1	1;2	MusMusculus_pUnKB_2022_0127	>tr|Q2HZ94|Q2HZ94_MOUSE Macrophage mannose receptor 1 OS=Mus musculus OX=10090 GN=Mrc1 PE=1 SV=1;>sp|Q61830|MRC1_MOUSE Macrophage mannose receptor 1 OS=Mus musculus OX=10090 GN=Mrc1 PE=1 SV=2	7	7
TRUE	Female / Male	Male	Female	20	Q19LI2	133038	28414.9	2.22711	2.22711	0.00186374	Q19LI2	A1BG_MOUSE	Alpha-1B-glycoprotein	A1bg	0.000888751	19	0.80529	Q19LI2	Mus musculus	0.086	56554	biological_process	molecular_function	extracellular region,extracellular space,extracellular matrix,extracellular exosome,blood microparticle	sp	10090	1	1	MusMusculus_pUnKB_2022_0127	>sp|Q19LI2|A1BG_MOUSE Alpha-1B-glycoprotein OS=Mus musculus OX=10090 GN=A1bg PE=1 SV=1	4	4
TRUE	Female / Male	Male	Female	235	O88947;Q3TBR2;Q3TDB9;Q3U3V1;Q4FJS7	70160536	16020766	2.13072	2.13072	0.00187187	O88947;Q3TBR2;Q3TDB9;Q3U3V1;Q4FJS7	FA10_MOUSE;Q3TBR2_MOUSE;Q3TDB9_MOUSE;Q3U3V1_MOUSE;Q4FJS7_MOUSE	Coagulation factor X;Uncharacterized protein;Uncharacterized protein (Fragment);Coagulation factor X;F10 protein	F10	0.000895034	234	0.313752	O88947;Q3TBR2;Q3TDB9;Q3U3V1;Q4FJS7	Mus musculus	41.6%;41.6%;40.7%;40.6%;41.6%	54017.96;54017.96;55141.29;55255.4;54003.93	proteolysis,blood coagulation,positive regulation of protein kinase B signaling;;;;	serine-type endopeptidase activity,calcium ion binding,phospholipid binding;;;;	extracellular region;;;;	sp;tr;tr;tr;tr	10090	1;1;2;1;2	1	MusMusculus_pUnKB_2022_0127	>sp|O88947|FA10_MOUSE Coagulation factor X OS=Mus musculus OX=10090 GN=F10 PE=1 SV=1;>tr|Q3TBR2|Q3TBR2_MOUSE Uncharacterized protein OS=Mus musculus OX=10090 GN=F10 PE=1 SV=1;>tr|Q3TDB9|Q3TDB9_MOUSE Uncharacterized protein (Fragment) OS=Mus musculus OX=10090 GN=F10 PE=2 SV=1;>tr|Q3U3V1|Q3U3V1_MOUSE Coagulation factor X OS=Mus musculus OX=10090 GN=F10 PE=1 SV=1;>tr|Q4FJS7|Q4FJS7_MOUSE F10 protein …	21	47
TRUE	Female / Male	Male	Female	50	Q9CPY7	96912.5	98320.2	-0.0208047	0.0208047	0.00189182	Q9CPY7	AMPL_MOUSE	Cytosol aminopeptidase	Lap3	0.000909438	49	0.774736	Q9CPY7	Mus musculus	0.114	56141.3	proteolysis	aminopeptidase activity,peptidase activity,metalloexopeptidase activity,manganese ion binding	nucleus,nucleoplasm,mitochondrion,trans-Golgi network,cytosol,focal adhesion,midbody,extracellular exosome	sp	10090	1	3	MusMusculus_pUnKB_2022_0127	>sp|Q9CPY7|AMPL_MOUSE Cytosol aminopeptidase OS=Mus musculus OX=10090 GN=Lap3 PE=1 SV=3	10	10
TRUE	Female / Male	Male	Female	115	Q543C5;Q62000	12275582	15258878	-0.313857	0.313857	0.00189969	Q543C5;Q62000	Q543C5_MOUSE;MIME_MOUSE	Mimecan	Ogn	0.0009181	114	0.415498	Q543C5;Q62000	Mus musculus	31.2%;31.2%	34012.08;34012.08	;axonogenesis,regulation of receptor activity	;growth factor activity	;proteinaceous extracellular matrix,extracellular space,extracellular matrix,extracellular exosome,extracellular vesicle	tr;sp	10090	1	1	MusMusculus_pUnKB_2022_0127	>tr|Q543C5|Q543C5_MOUSE Mimecan OS=Mus musculus OX=10090 GN=Ogn PE=1 SV=1;>sp|Q62000|MIME_MOUSE Mimecan OS=Mus musculus OX=10090 GN=Ogn PE=1 SV=1	17	23
TRUE	Female / Male	Male	Female	30	A0A0R4J0F8;Q66K08	55552.4	386677	-2.79921	2.79921	0.00193462	A0A0R4J0F8;Q66K08	A0A0R4J0F8_MOUSE;CILP1_MOUSE	Cartilage intermediate layer protein 1	Cilp	0.000937469	29	1.15338	A0A0R4J0F8;Q66K08	Mus musculus	0%;0%	139709.91;132334.21	;negative regulation of insulin-like growth factor receptor signaling pathway	;molecular_function	;proteinaceous extracellular matrix,extracellular space,extracellular matrix,extracellular exosome	tr;sp	10090	1	1	MusMusculus_pUnKB_2022_0127	>tr|A0A0R4J0F8|A0A0R4J0F8_MOUSE Cartilage intermediate layer protein 1 OS=Mus musculus OX=10090 GN=Cilp PE=1 SV=1;>sp|Q66K08|CILP1_MOUSE Cartilage intermediate layer protein 1 OS=Mus musculus OX=10090 GN=Cilp PE=1 SV=1	5	6
TRUE	Female / Male	Male	Female	30	P37804	58802.4	92081.3	-0.647033	0.647033	0.00195459	P37804	TAGL_MOUSE	Transgelin	Tagln	0.000952173	29	0.901542	P37804	Mus musculus	0.124	22575.8	epithelial cell differentiation,cytoskeleton organization	actin filament binding	cytoplasm	sp	10090	1	3	MusMusculus_pUnKB_2022_0127	>sp|P37804|TAGL_MOUSE Transgelin OS=Mus musculus OX=10090 GN=Tagln PE=1 SV=3	6	6
TRUE	Female / Male	Male	Female	220	P11247;Q7TMS4	6.21031e+06	4661898	0.413747	0.413747	0.00195756	P11247;Q7TMS4	PERM_MOUSE;Q7TMS4_MOUSE	Myeloperoxidase;Mpo protein	Mpo	0.000956137	219	0.296951	P11247;Q7TMS4	Mus musculus	33.1%;33.1%	81181.66;81167.63	response to yeast,hypochlorous acid biosynthetic process,respiratory burst involved in defense response,aging,response to mechanical stimulus,removal of superoxide radicals,response to food,response to lipopolysaccharide,low-density lipoprotein particle remodeling,defense response to bacterium,hydrogen peroxide catabolic process,negative regulation of growth of symbiont in host,defense response t…	peroxidase activity,heparin binding,heme binding,metal ion binding;	extracellular space,nucleus,mitochondrion,secretory granule,azurophil granule,intracellular membrane-bounded organelle,extracellular exosome;	sp;tr	10090	1;2	2;1	MusMusculus_pUnKB_2022_0127	>sp|P11247|PERM_MOUSE Myeloperoxidase OS=Mus musculus OX=10090 GN=Mpo PE=1 SV=2;>tr|Q7TMS4|Q7TMS4_MOUSE Mpo protein OS=Mus musculus OX=10090 GN=Mpo PE=2 SV=1	32	44
TRUE	Female / Male	Male	Female	135	A2AKN9;A2BIM8;A2CGB6;B5TE76;P02762;P04938;Q9CXU6	1.34037e+06	1.45219e+06	-0.115602	0.115602	0.0019613	A2AKN9;A2BIM8;A2CGB6;B5TE76;P02762;P04938;Q9CXU6	A2AKN9_MOUSE;MUP18_MOUSE;A2CGB6_MOUSE;B5TE76_MOUSE;MUP6_MOUSE;MUP11_MOUSE;Q9CXU6_MOUSE	Major urinary protein 2;Major urinary protein 18;Major urinary protein 6;Major urinary protein 14;Major urinary protein 6;Major urinary protein 11;Lipocln_cytosolic_FA-bd_dom domain-containing protein	Mup2;Mup18;Mup6;Mup17;Mup6;Mup11;	0.000960482	134	0.40908	A2AKN9;A2BIM8;A2CGB6;B5TE76;P02762;P04938;Q9CXU6	Mus musculus	55.6%;55.2%;55.6%;56.2%;55.6%;55.2%;55.2%	20648.41;20762.55;20649.39;20390.03;20649.39;20762.55;20760.67	;transport,behavior,biological_process;;;energy reserve metabolic process,transport,insulin receptor signaling pathway,aerobic respiration,positive regulation of gene expression,negative regulation of lipid storage,positive regulation of glucose metabolic process,heat generation,glucose homeostasis,locomotor rhythm,negative regulation of gluconeogenesis,positive regulation of lipid metabolic proc…	;molecular_function,transporter activity,pheromone binding,small molecule binding;;;insulin-activated receptor activity,transporter activity,pheromone binding,small molecule binding;molecular_function,insulin-activated receptor activity,transporter activity,pheromone binding,small molecule binding;	;cellular_component,extracellular region;;;extracellular space,nucleus,cytosol;cellular_component,extracellular space,nucleus,cytosol;	tr;sp;tr;tr;sp;sp;tr	10090	1;3;3;2;1;1;2	1;1;1;1;2;2;1	MusMusculus_pUnKB_2022_0127	>tr|A2AKN9|A2AKN9_MOUSE Major urinary protein 2 OS=Mus musculus OX=10090 GN=Mup2 PE=1 SV=1;>sp|A2BIM8|MUP18_MOUSE Major urinary protein 18 OS=Mus musculus OX=10090 GN=Mup18 PE=3 SV=1;>tr|A2CGB6|A2CGB6_MOUSE Major urinary protein 6 OS=Mus musculus OX=10090 GN=Mup6 PE=3 SV=1;>tr|B5TE76|B5TE76_MOUSE Major urinary protein 14 OS=Mus musculus OX=10090 GN=Mup17 PE=2 SV=1;>sp|P02762|MUP6_MOUSE Major urin…	15	27
TRUE	Female / Male	Male	Female	10	Q64442	106071	28099.9	1.9164	1.9164	0.00198167	Q64442	DHSO_MOUSE	Sorbitol dehydrogenase	Sord	0.000973005	9	0.416314	Q64442	Mus musculus	0.073	38249.4	sorbitol metabolic process,sorbitol catabolic process,response to osmotic stress,response to hormone,flagellated sperm motility,response to nutrient levels,response to drug,fructose biosynthetic process,response to cadmium ion,response to copper ion,L-xylitol catabolic process,L-xylitol metabolic process,oxidation-reduction process	L-iditol 2-dehydrogenase activity,zinc ion binding,identical protein binding,D-xylulose reductase activity,NAD binding	mitochondrion,membrane,motile cilium,mitochondrial membrane,extracellular exosome	sp	10090	1	3	MusMusculus_pUnKB_2022_0127	>sp|Q64442|DHSO_MOUSE Sorbitol dehydrogenase OS=Mus musculus OX=10090 GN=Sord PE=1 SV=3	2	2
TRUE	Female / Male	Male	Female	40	A0A668KL51;Q91VA7	44751.7	173794	-1.95736	1.95736	0.00204202	A0A668KL51;Q91VA7	A0A668KL51_MOUSE;Q91VA7_MOUSE	Isocitrate dehydrogenase [NAD] subunit, mitochondrial;Isocitrate dehydrogenase [NAD] subunit, mitochondrial	Idh3b	0.00100789	39	0.841832	A0A668KL51;Q91VA7	Mus musculus	5%;4.9%	41700.09;42194.68	;tricarboxylic acid cycle,isocitrate metabolic process,2-oxoglutarate metabolic process,NADH metabolic process	;magnesium ion binding,isocitrate dehydrogenase (NAD+) activity,NAD binding	;nucleus,mitochondrion	tr	10090	1	1	MusMusculus_pUnKB_2022_0127	>tr|A0A668KL51|A0A668KL51_MOUSE Isocitrate dehydrogenase [NAD] subunit, mitochondrial OS=Mus musculus OX=10090 GN=Idh3b PE=1 SV=1;>tr|Q91VA7|Q91VA7_MOUSE Isocitrate dehydrogenase [NAD] subunit, mitochondrial OS=Mus musculus OX=10090 GN=Idh3b PE=1 SV=1	6	8
TRUE	Female / Male	Male	Female	25	Q543N3;Q61792	956461	173327	2.46421	2.46421	0.00204202	Q543N3;Q61792	Q543N3_MOUSE;LASP1_MOUSE	LIM and SH3 domain protein 1	Lasp1	0.00100733	24	0.586231	Q543N3;Q61792	Mus musculus	21.3%;21.3%	29994.39;29994.39	;ion transport,ion transmembrane transport	;protein binding,ion transmembrane transporter activity,cadherin binding,metal ion binding,actin filament binding	;cytoplasm,focal adhesion,cortical actin cytoskeleton,extracellular exosome	tr;sp	10090	1	1	MusMusculus_pUnKB_2022_0127	>tr|Q543N3|Q543N3_MOUSE LIM and SH3 domain protein 1 OS=Mus musculus OX=10090 GN=Lasp1 PE=1 SV=1;>sp|Q61792|LASP1_MOUSE LIM and SH3 domain protein 1 OS=Mus musculus OX=10090 GN=Lasp1 PE=1 SV=1	4	5
TRUE	Female / Male	Male	Female	25	B4DY09;Q12905;Q3UXI9;Q9CXY6	70244	20868.7	1.75104	1.75104	0.00205635	B4DY09;Q12905;Q3UXI9;Q9CXY6	B4DY09_HUMAN;ILF2_HUMAN;Q3UXI9_MOUSE;ILF2_MOUSE	Interleukin enhancer-binding factor 2;Interleukin enhancer-binding factor 2;DZF domain-containing protein;Interleukin enhancer-binding factor 2	ILF2;ILF2;Ilf2;Ilf2	0.0010176	24	0.556938	B4DY09;Q12905;Q3UXI9;Q9CXY6	Homo sapiens;Homo sapiens;Mus musculus;Mus musculus	17%;15.4%;15.4%;15.4%	38910.42;43062.13;43010.09;43062.13	;;;transcription, DNA-templated,immune response,positive regulation of transcription, DNA-templated	;;;DNA binding,RNA binding,double-stranded RNA binding,ATP binding,transferase activity	;;;extracellular region,nucleus,nucleolus,cytoplasm,membrane,intracellular ribonucleoprotein complex	tr;sp;tr;sp	9606;9606;10090;10090	1;1;2;1	1;2;1;1	human_uniprot_proteome;human_uniprot_proteome;MusMusculus_pUnKB_2022_0127;MusMusculus_pUnKB_2022_0127	>tr|B4DY09|B4DY09_HUMAN Interleukin enhancer-binding factor 2 OS=Homo sapiens OX=9606 GN=ILF2 PE=1 SV=1;>sp|Q12905|ILF2_HUMAN Interleukin enhancer-binding factor 2 OS=Homo sapiens OX=9606 GN=ILF2 PE=1 SV=2;>tr|Q3UXI9|Q3UXI9_MOUSE DZF domain-containing protein OS=Mus musculus OX=10090 GN=Ilf2 PE=2 SV=1;>sp|Q9CXY6|ILF2_MOUSE Interleukin enhancer-binding factor 2 OS=Mus musculus OX=10090 GN=Ilf2 PE=…	5	5
TRUE	Female / Male	Male	Female	10	A0A1W2P7Z1;B2RV73;Q3V1L7;Q8VHI3;Q9Y2G5	1170.33	11629.4	-3.31279	3.31279	0.0020589	A0A1W2P7Z1;B2RV73;Q3V1L7;Q8VHI3;Q9Y2G5	A0A1W2P7Z1_MOUSE;B2RV73_MOUSE;Q3V1L7_MOUSE;OFUT2_MOUSE;OFUT2_HUMAN	Peptide-O-fucosyltransferase (Fragment);Peptide-O-fucosyltransferase;Peptide-O-fucosyltransferase;GDP-fucose protein O-fucosyltransferase 2;GDP-fucose protein O-fucosyltransferase 2	Pofut2;Pofut2;Pofut2;Pofut2;POFUT2	0.00102151	9	0.772409	A0A1W2P7Z1;B2RV73;Q3V1L7;Q8VHI3;Q9Y2G5	Mus musculus;Mus musculus;Mus musculus;Mus musculus;Homo sapiens	0%;0%;0%;0%;0%	24229.63;49429.29;49387.26;49429.29;49975.86	;;;mesoderm formation,fucose metabolic process,regulation of gene expression,regulation of epithelial to mesenchymal transition,fucosylation,protein O-linked fucosylation,regulation of secretion;	;;;fucosyltransferase activity,peptide-O-fucosyltransferase activity;	;;;endoplasmic reticulum,Golgi apparatus;	tr;tr;tr;sp;sp	10090;10090;10090;10090;9606	1;1;2;1;1	1;1;1;1;3	MusMusculus_pUnKB_2022_0127;MusMusculus_pUnKB_2022_0127;MusMusculus_pUnKB_2022_0127;MusMusculus_pUnKB_2022_0127;human_uniprot_proteome	>tr|A0A1W2P7Z1|A0A1W2P7Z1_MOUSE Peptide-O-fucosyltransferase (Fragment) OS=Mus musculus OX=10090 GN=Pofut2 PE=1 SV=1;>tr|B2RV73|B2RV73_MOUSE Peptide-O-fucosyltransferase OS=Mus musculus OX=10090 GN=Pofut2 PE=1 SV=1;>tr|Q3V1L7|Q3V1L7_MOUSE Peptide-O-fucosyltransferase OS=Mus musculus OX=10090 GN=Pofut2 PE=2 SV=1;>sp|Q8VHI3|OFUT2_MOUSE GDP-fucose protein O-fucosyltransferase 2 OS=Mus musculus OX=10…	2	2
TRUE	Female / Male	Male	Female	180	B7STB7;P10107;Q4FJV4	1.44289e+06	1.49109e+06	-0.0474019	0.0474019	0.00210424	B7STB7;P10107;Q4FJV4	B7STB7_MOUSE;ANXA1_MOUSE;Q4FJV4_MOUSE	Annexin;Annexin A1;Annexin	Anxa1	0.00104941	179	0.322878	B7STB7;P10107;Q4FJV4	Mus musculus	47.7%;47.7%;47.7%	38750.3;38734.3;38734.3	;DNA strand renaturation,neutrophil homeostasis,adaptive immune response,monocyte chemotaxis,regulation of leukocyte migration,phagocytosis,muscle contraction,inflammatory response,signal transduction,cell surface receptor signaling pathway,G-protein coupled receptor signaling pathway, coupled to cyclic nucleotide second messenger,regulation of cell shape,response to X-ray,myoblast migration invo…	;single-stranded DNA binding,single-stranded RNA binding,helicase activity,structural molecule activity,calcium ion binding,protein binding,calcium-dependent phospholipid binding,phospholipase A2 inhibitor activity,protein binding, bridging,double-stranded DNA-dependent ATPase activity,annealing helicase activity,protein homodimerization activity,calcium-dependent protein binding,cadherin binding…	;cornified envelope,phagocytic cup,extracellular space,nucleus,nucleoplasm,cytoplasm,endosome,cytosol,plasma membrane,cell-cell adherens junction,focal adhesion,cell surface,basolateral plasma membrane,apical plasma membrane,lateral plasma membrane,extrinsic component of membrane,cytoplasmic vesicle membrane,extrinsic component of external side of plasma membrane,extrinsic component of endosome m…	tr;sp;tr	10090	2;1;1	1;2;1	MusMusculus_pUnKB_2022_0127	>tr|B7STB7|B7STB7_MOUSE Annexin OS=Mus musculus OX=10090 GN=Anxa1 PE=2 SV=1;>sp|P10107|ANXA1_MOUSE Annexin A1 OS=Mus musculus OX=10090 GN=Anxa1 PE=1 SV=2;>tr|Q4FJV4|Q4FJV4_MOUSE Annexin OS=Mus musculus OX=10090 GN=Anxa1 PE=1 SV=1	27	36
TRUE	Female / Male	Male	Female	10	P31327	10280.7	394.456	4.70392	4.70392	0.00213297	P31327	CPSM_HUMAN	Carbamoyl-phosphate synthase [ammonia], mitochondrial	CPS1	0.00106649	9	1.18142	P31327	Homo sapiens	0.017	164939				sp	9606	1	2	human_uniprot_proteome	>sp|P31327|CPSM_HUMAN Carbamoyl-phosphate synthase [ammonia], mitochondrial OS=Homo sapiens OX=9606 GN=CPS1 PE=1 SV=2	2	2
TRUE	Female / Male	Male	Female	85	A0A087WPL5;E9QNN1	258738	91871.6	1.4938	1.4938	0.00214117	A0A087WPL5;E9QNN1	A0A087WPL5_MOUSE;E9QNN1_MOUSE	DEAH box protein 9	Dhx9	0.00107334	84	0.444723	A0A087WPL5;E9QNN1	Mus musculus	10.1%;10%	149619;149690.08	;	;	;	tr	10090	1	1	MusMusculus_pUnKB_2022_0127	>tr|A0A087WPL5|A0A087WPL5_MOUSE DEAH box protein 9 OS=Mus musculus OX=10090 GN=Dhx9 PE=1 SV=1;>tr|E9QNN1|E9QNN1_MOUSE DEAH box protein 9 OS=Mus musculus OX=10090 GN=Dhx9 PE=1 SV=1	15	17
TRUE	Female / Male	Male	Female	45	A0A087WTP3;A0A3B2WCD8;Q3U0V1;Q92945	112690	361070	-1.67992	1.67992	0.00216029	A0A087WTP3;A0A3B2WCD8;Q3U0V1;Q92945	A0A087WTP3_HUMAN;A0A3B2WCD8_MOUSE;FUBP2_MOUSE;FUBP2_HUMAN	Far upstream element-binding protein 2	KHSRP;Khsrp;Khsrp;KHSRP	0.0010857	44	0.579056	A0A087WTP3;A0A3B2WCD8;Q3U0V1;Q92945	Homo sapiens;Mus musculus;Mus musculus;Homo sapiens	7.3%;7.2%;7%;7.3%	73027.77;74252.49;76775.48;73115.31	;;transcription, DNA-templated,regulation of transcription, DNA-templated,mRNA processing,mRNA catabolic process,RNA splicing,miRNA metabolic process,regulation of mRNA stability,negative regulation of nitric oxide biosynthetic process,mRNA transport,positive regulation of mRNA catabolic process,3'-UTR-mediated mRNA destabilization,cellular response to cytokine stimulus,regulation of miRNA metabo…	;;DNA binding,RNA binding,mRNA binding,mRNA 3'-UTR AU-rich region binding;	;;nucleoplasm,cytosol,cytoplasmic stress granule,membrane;	tr;tr;sp;sp	9606;10090;10090;9606	1	1;1;2;4	human_uniprot_proteome;MusMusculus_pUnKB_2022_0127;MusMusculus_pUnKB_2022_0127;human_uniprot_proteome	>tr|A0A087WTP3|A0A087WTP3_HUMAN Far upstream element-binding protein 2 OS=Homo sapiens OX=9606 GN=KHSRP PE=1 SV=1;>tr|A0A3B2WCD8|A0A3B2WCD8_MOUSE Far upstream element-binding protein 2 OS=Mus musculus OX=10090 GN=Khsrp PE=1 SV=1;>sp|Q3U0V1|FUBP2_MOUSE Far upstream element-binding protein 2 OS=Mus musculus OX=10090 GN=Khsrp PE=1 SV=2;>sp|Q92945|FUBP2_HUMAN Far upstream element-binding protein 2 OS…	9	9
TRUE	Female / Male	Male	Female	95	P80318;Q3U0I3;Q3U4U6	473816	413897	0.195053	0.195053	0.00219119	P80318;Q3U0I3;Q3U4U6	TCPG_MOUSE;Q3U0I3_MOUSE;Q3U4U6_MOUSE	T-complex protein 1 subunit gamma	Cct3	0.00110686	94	0.456964	P80318;Q3U0I3;Q3U4U6	Mus musculus	27.7%;29%;27.7%	60629.97;58278.53;60629.97	'de novo' protein folding,binding of sperm to zona pellucida,positive regulation of telomere maintenance via telomerase,pore complex assembly,protein stabilization,chaperone-mediated protein folding,toxin transport,positive regulation of protein localization to Cajal body,positive regulation of telomerase RNA localization to Cajal body;;	RNA binding,protein binding,ATP binding,protein binding involved in protein folding,unfolded protein binding;;	zona pellucida receptor complex,cytosol,chaperonin-containing T-complex,microtubule,plasma membrane,myelin sheath,cell body,extracellular exosome;;	sp;tr;tr	10090	1	1	MusMusculus_pUnKB_2022_0127	>sp|P80318|TCPG_MOUSE T-complex protein 1 subunit gamma OS=Mus musculus OX=10090 GN=Cct3 PE=1 SV=1;>tr|Q3U0I3|Q3U0I3_MOUSE T-complex protein 1 subunit gamma OS=Mus musculus OX=10090 GN=Cct3 PE=1 SV=1;>tr|Q3U4U6|Q3U4U6_MOUSE T-complex protein 1 subunit gamma OS=Mus musculus OX=10090 GN=Cct3 PE=1 SV=1	14	19
TRUE	Female / Male	Male	Female	30	P45591;Q3UHW9	592402	2266973	-1.93612	1.93612	0.00222041	P45591;Q3UHW9	COF2_MOUSE;Q3UHW9_MOUSE	Cofilin-2;ADF-H domain-containing protein	Cfl2	0.00112447	29	0.838761	P45591;Q3UHW9	Mus musculus	28.9%;28.9%	18709.59;18709.59	actin filament organization,skeletal muscle tissue development,actin filament depolymerization,actin filament fragmentation,positive regulation of actin filament depolymerization,sarcomere organization,muscle cell cellular homeostasis;	actin filament binding;	extracellular space,actin cytoskeleton,nuclear matrix,Z disc,I band,extracellular exosome;	sp;tr	10090	1	1	MusMusculus_pUnKB_2022_0127	>sp|P45591|COF2_MOUSE Cofilin-2 OS=Mus musculus OX=10090 GN=Cfl2 PE=1 SV=1;>tr|Q3UHW9|Q3UHW9_MOUSE ADF-H domain-containing protein OS=Mus musculus OX=10090 GN=Cfl2 PE=1 SV=1	6	6
TRUE	Female / Male	Male	Female	15	D3YWT1;D3Z3N4;P31942	64512.4	28227.1	1.19249	1.19249	0.0022586	D3YWT1;D3Z3N4;P31942	D3YWT1_MOUSE;D3Z3N4_MOUSE;HNRH3_HUMAN	Heterogeneous nuclear ribonucleoprotein H3	Hnrnph3;Hnrnph3;HNRNPH3	0.00114672	14	0.342696	D3YWT1;D3Z3N4;P31942	Mus musculus;Mus musculus;Homo sapiens	11.5%;11%;11%	35181.61;36869.44;36926.49	;biological_process,epithelial cell differentiation;	;RNA binding;	;nucleus,nucleoplasm;	tr;tr;sp	10090;10090;9606	1	1;1;2	MusMusculus_pUnKB_2022_0127;MusMusculus_pUnKB_2022_0127;human_uniprot_proteome	>tr|D3YWT1|D3YWT1_MOUSE Heterogeneous nuclear ribonucleoprotein H3 OS=Mus musculus OX=10090 GN=Hnrnph3 PE=1 SV=1;>tr|D3Z3N4|D3Z3N4_MOUSE Heterogeneous nuclear ribonucleoprotein H3 OS=Mus musculus OX=10090 GN=Hnrnph3 PE=1 SV=1;>sp|P31942|HNRH3_HUMAN Heterogeneous nuclear ribonucleoprotein H3 OS=Homo sapiens OX=9606 GN=HNRNPH3 PE=1 SV=2	3	3
TRUE	Female / Male	Male	Female	100	P51885	7445084	7555411	-0.0212221	0.0212221	0.00225911	P51885	LUM_MOUSE	Lumican	Lum	0.00114988	99	0.447149	P51885	Mus musculus	0.361	38265	visual perception,response to organic cyclic compound,collagen fibril organization,positive regulation of transforming growth factor beta1 production,positive regulation of transcription from RNA polymerase II promoter,cartilage development,response to growth factor,axonogenesis	collagen binding	proteinaceous extracellular matrix,fibrillar collagen trimer,extracellular space,extracellular matrix,extracellular exosome	sp	10090	1	2	MusMusculus_pUnKB_2022_0127	>sp|P51885|LUM_MOUSE Lumican OS=Mus musculus OX=10090 GN=Lum PE=1 SV=2	11	20
TRUE	Female / Male	Male	Female	15	A0A0A0MRA5;B7Z4B8;M0QYZ0;M0R3F1;Q8VDM6;Q9BUJ2	10636.1	64635.5	-2.60335	2.60335	0.00226468	A0A0A0MRA5;B7Z4B8;M0QYZ0;M0R3F1;Q8VDM6;Q9BUJ2	A0A0A0MRA5_HUMAN;B7Z4B8_HUMAN;M0QYZ0_HUMAN;M0R3F1_HUMAN;HNRL1_MOUSE;HNRL1_HUMAN	Heterogeneous nuclear ribonucleoprotein U-like protein 1;Heterogeneous nuclear ribonucleoprotein U-like protein 1;Heterogeneous nuclear ribonucleoprotein U-like protein 1 (Fragment);Heterogeneous nuclear ribonucleoprotein U-like protein 1 (Fragment);Heterogeneous nuclear ribonucleoprotein U-like protein 1;Heterogeneous nuclear ribonucleoprotein U-like protein 1	HNRNPUL1;HNRNPUL1;HNRNPUL1;HNRNPUL1;Hnrnpul1;HNRNPUL1	0.00115854	14	0.976884	A0A0A0MRA5;B7Z4B8;M0QYZ0;M0R3F1;Q8VDM6;Q9BUJ2	Homo sapiens;Homo sapiens;Homo sapiens;Homo sapiens;Mus musculus;Homo sapiens	1.7%;1.7%;3.5%;2%;1.5%;1.5%	85939.98;86122.23;42296.59;NaN;96001.88;95738.52	;;;;transcription, DNA-templated,regulation of transcription, DNA-templated,RNA processing,response to virus;	;;;;RNA binding,enzyme binding;	;;;;nucleus,nucleoplasm,intracellular ribonucleoprotein complex;	tr;tr;tr;tr;sp;sp	9606;9606;9606;9606;10090;9606	1	1;1;1;1;1;2	human_uniprot_proteome;human_uniprot_proteome;human_uniprot_proteome;human_uniprot_proteome;MusMusculus_pUnKB_2022_0127;human_uniprot_proteome	>tr|A0A0A0MRA5|A0A0A0MRA5_HUMAN Heterogeneous nuclear ribonucleoprotein U-like protein 1 OS=Homo sapiens OX=9606 GN=HNRNPUL1 PE=1 SV=1;>tr|B7Z4B8|B7Z4B8_HUMAN Heterogeneous nuclear ribonucleoprotein U-like protein 1 OS=Homo sapiens OX=9606 GN=HNRNPUL1 PE=1 SV=1;>tr|M0QYZ0|M0QYZ0_HUMAN Heterogeneous nuclear ribonucleoprotein U-like protein 1 (Fragment) OS=Homo sapiens OX=9606 GN=HNRNPUL1 PE=1 SV=1…	3	3
TRUE	Female / Male	Male	Female	50	Q3TCE7;Q3U094;Q91Z25;Q9WV32	381090	525529	-0.46364	0.46364	0.00226468	Q3TCE7;Q3U094;Q91Z25;Q9WV32	Q3TCE7_MOUSE;Q3U094_MOUSE;Q91Z25_MOUSE;ARC1B_MOUSE	Actin-related protein 2/3 complex subunit;Actin-related protein 2/3 complex subunit;Actin-related protein 2/3 complex subunit;Actin-related protein 2/3 complex subunit 1B	Arpc1b	0.00115815	49	0.516428	Q3TCE7;Q3U094;Q91Z25;Q9WV32	Mus musculus	30.6%;30.6%;30.3%;30.6%	41091.89;41064.82;41498.37;41063.88	;;;response to estradiol,Arp2/3 complex-mediated actin nucleation,response to estrogen	;;;structural constituent of cytoskeleton,actin filament binding	;;;cytoplasm,Arp2/3 protein complex,focal adhesion,tubulobulbar complex,extracellular exosome	tr;tr;tr;sp	10090	2;2;1;1	1;1;1;4	MusMusculus_pUnKB_2022_0127	>tr|Q3TCE7|Q3TCE7_MOUSE Actin-related protein 2/3 complex subunit OS=Mus musculus OX=10090 GN=Arpc1b PE=2 SV=1;>tr|Q3U094|Q3U094_MOUSE Actin-related protein 2/3 complex subunit OS=Mus musculus OX=10090 GN=Arpc1b PE=2 SV=1;>tr|Q91Z25|Q91Z25_MOUSE Actin-related protein 2/3 complex subunit OS=Mus musculus OX=10090 GN=Arpc1b PE=1 SV=1;>sp|Q9WV32|ARC1B_MOUSE Actin-related protein 2/3 complex subunit 1…	10	10
TRUE	Female / Male	Male	Female	15	Q9CWZ3;Q9Y5S9	129314	25778	2.32667	2.32667	0.00227521	Q9CWZ3;Q9Y5S9	RBM8A_MOUSE;RBM8A_HUMAN	RNA-binding protein 8A	Rbm8a;RBM8A	0.00116959	14	1.16715	Q9CWZ3;Q9Y5S9	Mus musculus;Homo sapiens	32.2%;32.2%	19888.98;19888.98	nuclear-transcribed mRNA catabolic process, nonsense-mediated decay,regulation of alternative mRNA splicing, via spliceosome,mRNA processing,regulation of translation,RNA splicing,mRNA transport;	RNA binding,mRNA binding;	nucleus,cytoplasm,nuclear speck,dendrite,exon-exon junction complex,neuronal cell body,catalytic step 2 spliceosome;	sp	10090;9606	1	4;1	MusMusculus_pUnKB_2022_0127;human_uniprot_proteome	>sp|Q9CWZ3|RBM8A_MOUSE RNA-binding protein 8A OS=Mus musculus OX=10090 GN=Rbm8a PE=1 SV=4;>sp|Q9Y5S9|RBM8A_HUMAN RNA-binding protein 8A OS=Homo sapiens OX=9606 GN=RBM8A PE=1 SV=1	3	3
TRUE	Female / Male	Male	Female	85	Q9D154	258713	482365	-0.898774	0.898774	0.00233655	Q9D154	ILEUA_MOUSE	Leukocyte elastase inhibitor A	Serpinb1a	0.00120431	84	0.518362	Q9D154	Mus musculus	0.253	42574.9	negative regulation of endopeptidase activity,regulation of protein catabolic process	serine-type endopeptidase inhibitor activity	extracellular space,cytoplasm,membrane,extracellular matrix,extracellular exosome	sp	10090	1	1	MusMusculus_pUnKB_2022_0127	>sp|Q9D154|ILEUA_MOUSE Leukocyte elastase inhibitor A OS=Mus musculus OX=10090 GN=Serpinb1a PE=1 SV=1	13	17
TRUE	Female / Male	Male	Female	15	G3X8T3;P16675;Q544R6;Q9D2D1	12976.4	55484.5	-2.09619	2.09619	0.00233959	G3X8T3;P16675;Q544R6;Q9D2D1	G3X8T3_MOUSE;PPGB_MOUSE;Q544R6_MOUSE;Q9D2D1_MOUSE	Carboxypeptidase;Lysosomal protective protein;Carboxypeptidase;Carboxypeptidase	Ctsa	0.00120889	14	0.86192	G3X8T3;P16675;Q544R6;Q9D2D1	Mus musculus	0%;0%;0%;0%	55726.19;53844.11;53844.11;53830.08	;proteolysis,regulation of protein stability,proteolysis involved in cellular protein catabolic process,negative regulation of chaperone-mediated autophagy;;	;serine-type carboxypeptidase activity,protein binding;;	;nucleoplasm,mitochondrion,lysosome,membrane,intracellular membrane-bounded organelle,extracellular exosome;;	tr;sp;tr;tr	10090	1;1;1;2	1	MusMusculus_pUnKB_2022_0127	>tr|G3X8T3|G3X8T3_MOUSE Carboxypeptidase OS=Mus musculus OX=10090 GN=Ctsa PE=1 SV=1;>sp|P16675|PPGB_MOUSE Lysosomal protective protein OS=Mus musculus OX=10090 GN=Ctsa PE=1 SV=1;>tr|Q544R6|Q544R6_MOUSE Carboxypeptidase OS=Mus musculus OX=10090 GN=Ctsa PE=1 SV=1;>tr|Q9D2D1|Q9D2D1_MOUSE Carboxypeptidase OS=Mus musculus OX=10090 GN=Ctsa PE=2 SV=1	3	3
TRUE	Female / Male	Male	Female	20	E9QMH7;Q9DBZ1	119019	33377.2	1.83426	1.83426	0.00237686	E9QMH7;Q9DBZ1	E9QMH7_MOUSE;IKIP_MOUSE	Inhibitor of nuclear factor kappa-B kinase-interacting protein	Ikbip	0.0012312	19	0.496219	E9QMH7;Q9DBZ1	Mus musculus	13.9%;13.9%	42497.97;42531.99	;	;molecular_function	;endoplasmic reticulum,endoplasmic reticulum membrane,membrane,integral component of membrane	tr;sp	10090	1	1;2	MusMusculus_pUnKB_2022_0127	>tr|E9QMH7|E9QMH7_MOUSE Inhibitor of nuclear factor kappa-B kinase-interacting protein OS=Mus musculus OX=10090 GN=Ikbip PE=1 SV=1;>sp|Q9DBZ1|IKIP_MOUSE Inhibitor of nuclear factor kappa-B kinase-interacting protein OS=Mus musculus OX=10090 GN=Ikbip PE=1 SV=2	4	4
TRUE	Female / Male	Male	Female	145	P47738;Q3TVM2;Q3U9J7;Q3UJW1;Q544B1	2.52465e+06	982832	1.36107	1.36107	0.0023898	P47738;Q3TVM2;Q3U9J7;Q3UJW1;Q544B1	ALDH2_MOUSE;Q3TVM2_MOUSE;Q3U9J7_MOUSE;Q3UJW1_MOUSE;Q544B1_MOUSE	Aldehyde dehydrogenase, mitochondrial;Aldedh domain-containing protein;Aldedh domain-containing protein;Aldedh domain-containing protein;Aldedh domain-containing protein	Aldh2	0.00124712	144	0.245797	P47738;Q3TVM2;Q3U9J7;Q3UJW1;Q544B1	Mus musculus	44.7%;44.7%;44.7%;44.7%;44.7%	56537.54;56595.58;56510.51;56525.55;56537.54	ethanol catabolic process,oxidation-reduction process;;;;	aldehyde dehydrogenase (NAD) activity,protein binding,NAD binding;;;;	mitochondrion,mitochondrial matrix,extracellular exosome;;;;	sp;tr;tr;tr;tr	10090	1;2;2;2;1	1	MusMusculus_pUnKB_2022_0127	>sp|P47738|ALDH2_MOUSE Aldehyde dehydrogenase, mitochondrial OS=Mus musculus OX=10090 GN=Aldh2 PE=1 SV=1;>tr|Q3TVM2|Q3TVM2_MOUSE Aldedh domain-containing protein OS=Mus musculus OX=10090 GN=Aldh2 PE=2 SV=1;>tr|Q3U9J7|Q3U9J7_MOUSE Aldedh domain-containing protein OS=Mus musculus OX=10090 GN=Aldh2 PE=2 SV=1;>tr|Q3UJW1|Q3UJW1_MOUSE Aldedh domain-containing protein OS=Mus musculus OX=10090 GN=Aldh2 P…	24	29
TRUE	Female / Male	Male	Female	120	P68369;Q71U36	3.56028e+06	1.75163e+06	1.02329	1.02329	0.00247326	P68369;Q71U36	TBA1A_MOUSE;TBA1A_HUMAN	Tubulin alpha-1A chain	Tuba1a;TUBA1A	0.00129385	119	0.239314	P68369;Q71U36	Mus musculus;Homo sapiens	44.6%;44.6%	50135.63;50135.63	cytoskeleton organization,microtubule-based process;	GTPase activity,structural constituent of cytoskeleton,protein binding,GTP binding,protein domain specific binding;	nucleus,microtubule,cytoplasmic microtubule,microtubule cytoskeleton,cytoplasmic ribonucleoprotein granule,myelin sheath,membrane raft,recycling endosome,extracellular exosome;	sp	10090;9606	1	1	MusMusculus_pUnKB_2022_0127;human_uniprot_proteome	>sp|P68369|TBA1A_MOUSE Tubulin alpha-1A chain OS=Mus musculus OX=10090 GN=Tuba1a PE=1 SV=1;>sp|Q71U36|TBA1A_HUMAN Tubulin alpha-1A chain OS=Homo sapiens OX=9606 GN=TUBA1A PE=1 SV=1	16	24
TRUE	Female / Male	Male	Female	15	O88783	3619.62	18556	-2.35798	2.35798	0.00247382	O88783	FA5_MOUSE	Coagulation factor V	F5	0.00130042	14	0.873048	O88783	Mus musculus	0.005	247230	blood coagulation,blood circulation,response to vitamin K	copper ion binding	extracellular space,endoplasmic reticulum,Golgi apparatus,membrane,platelet alpha granule,extracellular vesicle	sp	10090	1	1	MusMusculus_pUnKB_2022_0127	>sp|O88783|FA5_MOUSE Coagulation factor V OS=Mus musculus OX=10090 GN=F5 PE=1 SV=1	3	3
TRUE	Female / Male	Male	Female	35	Q8BL66	111111	55086.7	1.01223	1.01223	0.00247382	Q8BL66	EEA1_MOUSE	Early endosome antigen 1	Eea1	0.00130051	34	0.317708	Q8BL66	Mus musculus	0.056	160915	endocytosis,vesicle fusion,viral RNA genome replication	nucleic acid binding,protein binding,1-phosphatidylinositol binding,GTP-dependent protein binding,protein homodimerization activity,metal ion binding	endosome,early endosome,cytosol,serine-pyruvate aminotransferase complex,extrinsic component of plasma membrane,cytoplasmic vesicle,early endosome membrane,axonal spine,recycling endosome,extracellular exosome	sp	10090	1	2	MusMusculus_pUnKB_2022_0127	>sp|Q8BL66|EEA1_MOUSE Early endosome antigen 1 OS=Mus musculus OX=10090 GN=Eea1 PE=1 SV=2	7	7
TRUE	Female / Male	Male	Female	10	P57716;Q3T9E5;Q3TD54;Q6ZQF2	38053.7	10461.5	1.86295	1.86295	0.00256359	P57716;Q3T9E5;Q3TD54;Q6ZQF2	NICA_MOUSE;Q3T9E5_MOUSE;Q3TD54_MOUSE;Q6ZQF2_MOUSE	Nicastrin;Nicastrin;Nicastrin;Nicastrin (Fragment)	Ncstn	0.00135099	9	0.436487	P57716;Q3T9E5;Q3TD54;Q6ZQF2	Mus musculus	2.8%;2.8%;2.8%;2.8%	78491.99;78568.09;78392.9;79844.6	myeloid cell homeostasis,membrane protein ectodomain proteolysis,Notch signaling pathway,Notch receptor processing,protein processing,beta-amyloid formation,T cell proliferation,amyloid precursor protein metabolic process,positive regulation of catalytic activity,beta-amyloid metabolic process,epithelial cell proliferation;;;	endopeptidase activity,protein binding;;;	lysosomal membrane,endoplasmic reticulum,Golgi apparatus,plasma membrane,integral component of plasma membrane,focal adhesion,membrane,integral component of membrane,cytoplasmic vesicle membrane,melanosome,extracellular exosome,gamma-secretase complex;;;	sp;tr;tr;tr	10090	1;2;2;2	3;1;1;1	MusMusculus_pUnKB_2022_0127	>sp|P57716|NICA_MOUSE Nicastrin OS=Mus musculus OX=10090 GN=Ncstn PE=1 SV=3;>tr|Q3T9E5|Q3T9E5_MOUSE Nicastrin OS=Mus musculus OX=10090 GN=Ncstn PE=2 SV=1;>tr|Q3TD54|Q3TD54_MOUSE Nicastrin OS=Mus musculus OX=10090 GN=Ncstn PE=2 SV=1;>tr|Q6ZQF2|Q6ZQF2_MOUSE Nicastrin (Fragment) OS=Mus musculus OX=10090 GN=Ncstn PE=2 SV=1	2	2
TRUE	Female / Male	Male	Female	25	J3KP15;J3QL05;Q01130;Q62093;Q8C671	1.06749e+06	196577	2.44106	2.44106	0.00257727	J3KP15;J3QL05;Q01130;Q62093;Q8C671	J3KP15_HUMAN;J3QL05_HUMAN;SRSF2_HUMAN;SRSF2_MOUSE;Q8C671_MOUSE	Serine/arginine-rich-splicing factor 2 (Fragment);Serine/arginine-rich-splicing factor 2 (Fragment);Serine/arginine-rich splicing factor 2;Serine/arginine-rich splicing factor 2;Serine/arginine-rich splicing factor 2	SRSF2;SRSF2;SRSF2;Srsf2;Srsf2	0.00136152	24	0.642181	J3KP15;J3QL05;Q01130;Q62093;Q8C671	Homo sapiens;Homo sapiens;Homo sapiens;Mus musculus;Mus musculus	30.1%;30.8%;18.1%;18.1%;15.7%	15371.15;15155.93;25476.35;25476.35;29000.51	;;;mitotic cell cycle,regulation of alternative mRNA splicing, via spliceosome,mRNA processing,RNA splicing,response to vitamin E;	;;;RNA binding,protein kinase C binding,protein binding,pre-mRNA binding;	;;;nucleus,spliceosomal complex,cytosol,nuclear speck,interchromatin granule,extracellular exosome;	tr;tr;sp;sp;tr	9606;9606;9606;10090;10090	1;1;1;1;2	8;1;4;4;1	human_uniprot_proteome;human_uniprot_proteome;human_uniprot_proteome;MusMusculus_pUnKB_2022_0127;MusMusculus_pUnKB_2022_0127	>tr|J3KP15|J3KP15_HUMAN Serine/arginine-rich-splicing factor 2 (Fragment) OS=Homo sapiens OX=9606 GN=SRSF2 PE=1 SV=8;>tr|J3QL05|J3QL05_HUMAN Serine/arginine-rich-splicing factor 2 (Fragment) OS=Homo sapiens OX=9606 GN=SRSF2 PE=1 SV=1;>sp|Q01130|SRSF2_HUMAN Serine/arginine-rich splicing factor 2 OS=Homo sapiens OX=9606 GN=SRSF2 PE=1 SV=4;>sp|Q62093|SRSF2_MOUSE Serine/arginine-rich splicing factor …	4	5
TRUE	Female / Male	Male	Female	25	Q3TJD7;Q8BVJ7	123721	709055	-2.5188	2.5188	0.0026434	Q3TJD7;Q8BVJ7	PDLI7_MOUSE;Q8BVJ7_MOUSE	PDZ and LIM domain protein 7	Pdlim7	0.00140324	24	0.86556	Q3TJD7;Q8BVJ7	Mus musculus	10.9%;22.5%	50119.01;24657.86	ossification,multicellular organism development,actin cytoskeleton organization,cell differentiation,positive regulation of osteoblast differentiation;	protein binding,metal ion binding;	stress fiber,ruffle,nucleus,cytoplasm,cell-cell adherens junction,focal adhesion,actin cytoskeleton;	sp;tr	10090	1	1	MusMusculus_pUnKB_2022_0127	>sp|Q3TJD7|PDLI7_MOUSE PDZ and LIM domain protein 7 OS=Mus musculus OX=10090 GN=Pdlim7 PE=1 SV=1;>tr|Q8BVJ7|Q8BVJ7_MOUSE PDZ and LIM domain protein 7 OS=Mus musculus OX=10090 GN=Pdlim7 PE=1 SV=1	5	5
TRUE	Female / Male	Male	Female	125	Q3TIU7;Q3UIQ2;Q91VD9	587278	618547	-0.0748398	0.0748398	0.00271168	Q3TIU7;Q3UIQ2;Q91VD9	Q3TIU7_MOUSE;Q3UIQ2_MOUSE;NDUS1_MOUSE	NADH-ubiquinone oxidoreductase 75 kDa subunit, mitochondrial;NADH-ubiquinone oxidoreductase 75 kDa subunit, mitochondrial;NADH-ubiquinone oxidoreductase 75 kDa subunit, mitochondrial	Ndufs1	0.00144646	124	0.320621	Q3TIU7;Q3UIQ2;Q91VD9	Mus musculus	20.9%;20.9%;20.9%	79662.69;79748.74;79776.79	;;apoptotic mitochondrial changes,ATP synthesis coupled electron transport,cellular respiration,ATP metabolic process,regulation of mitochondrial membrane potential,reactive oxygen species metabolic process	;;NADH dehydrogenase (ubiquinone) activity,electron carrier activity,metal ion binding,iron-sulfur cluster binding,2 iron, 2 sulfur cluster binding,4 iron, 4 sulfur cluster binding	;;mitochondrion,mitochondrial respiratory chain complex I,mitochondrial intermembrane space,myelin sheath,plasma membrane respiratory chain complex I	tr;tr;sp	10090	2;2;1	1;1;2	MusMusculus_pUnKB_2022_0127	>tr|Q3TIU7|Q3TIU7_MOUSE NADH-ubiquinone oxidoreductase 75 kDa subunit, mitochondrial OS=Mus musculus OX=10090 GN=Ndufs1 PE=2 SV=1;>tr|Q3UIQ2|Q3UIQ2_MOUSE NADH-ubiquinone oxidoreductase 75 kDa subunit, mitochondrial OS=Mus musculus OX=10090 GN=Ndufs1 PE=2 SV=1;>sp|Q91VD9|NDUS1_MOUSE NADH-ubiquinone oxidoreductase 75 kDa subunit, mitochondrial OS=Mus musculus OX=10090 GN=Ndufs1 PE=1 SV=2	20	25
TRUE	Female / Male	Male	Female	160	Q01149;Q3TU64;Q3TX57	26499042	10652961	1.31469	1.31469	0.00273343	Q01149;Q3TU64;Q3TX57	CO1A2_MOUSE;Q3TU64_MOUSE;Q3TX57_MOUSE	Collagen alpha-2(I) chain;Fibrillar collagen NC1 domain-containing protein;Fibrillar collagen NC1 domain-containing protein	Col1a2	0.00146158	159	0.243681	Q01149;Q3TU64;Q3TX57	Mus musculus	27%;27%;27%	129556.76;129596.78;129556.76	skeletal system development,blood vessel development,transforming growth factor beta receptor signaling pathway,Rho protein signal transduction,regulation of blood pressure,collagen fibril organization,skin morphogenesis,protein heterotrimerization,cellular response to amino acid stimulus;;	protease binding,extracellular matrix structural constituent,protein binding,protein binding, bridging,identical protein binding,SMAD binding,metal ion binding,platelet-derived growth factor binding;;	collagen trimer,collagen type I trimer,extracellular space,endoplasmic reticulum,extracellular matrix,extracellular exosome;;	sp;tr;tr	10090	1;2;1	2;1;1	MusMusculus_pUnKB_2022_0127	>sp|Q01149|CO1A2_MOUSE Collagen alpha-2(I) chain OS=Mus musculus OX=10090 GN=Col1a2 PE=1 SV=2;>tr|Q3TU64|Q3TU64_MOUSE Fibrillar collagen NC1 domain-containing protein OS=Mus musculus OX=10090 GN=Col1a2 PE=2 SV=1;>tr|Q3TX57|Q3TX57_MOUSE Fibrillar collagen NC1 domain-containing protein OS=Mus musculus OX=10090 GN=Col1a2 PE=1 SV=1	27	32
TRUE	Female / Male	Male	Female	65	Q3UM23;Q91VI7	174734	61600.5	1.50414	1.50414	0.00273699	Q3UM23;Q91VI7	Q3UM23_MOUSE;RINI_MOUSE	Ribonuclease inhibitor	Rnh1	0.001467	64	0.408979	Q3UM23;Q91VI7	Mus musculus	28.7%;28.7%	49843.47;49816.45	;negative regulation of catalytic activity,regulation of angiogenesis	;ribonuclease inhibitor activity	;nucleoplasm,cytosol,angiogenin-PRI complex,extracellular exosome	tr;sp	10090	2;1	1	MusMusculus_pUnKB_2022_0127	>tr|Q3UM23|Q3UM23_MOUSE Ribonuclease inhibitor OS=Mus musculus OX=10090 GN=Rnh1 PE=2 SV=1;>sp|Q91VI7|RINI_MOUSE Ribonuclease inhibitor OS=Mus musculus OX=10090 GN=Rnh1 PE=1 SV=1	11	13
TRUE	Female / Male	Male	Female	30	Q9CX86	45469.6	89409.8	-0.975529	0.975529	0.00277763	Q9CX86	ROA0_MOUSE	Heterogeneous nuclear ribonucleoprotein A0	Hnrnpa0	0.00149235	29	1.00736	Q9CX86	Mus musculus	0.144	30530.4	inflammatory response,response to lipopolysaccharide,3'-UTR-mediated mRNA stabilization	RNA binding,AU-rich element binding,protein kinase binding	nucleoplasm,intracellular ribonucleoprotein complex	sp	10090	1	1	MusMusculus_pUnKB_2022_0127	>sp|Q9CX86|ROA0_MOUSE Heterogeneous nuclear ribonucleoprotein A0 OS=Mus musculus OX=10090 GN=Hnrnpa0 PE=1 SV=1	6	6
TRUE	Female / Male	Male	Female	35	Q01339;Q9CY42	486157	82329	2.56195	2.56195	0.00281472	Q01339;Q9CY42	APOH_MOUSE;Q9CY42_MOUSE	Beta-2-glycoprotein 1;Apolipoprotein H	Apoh	0.0015159	34	0.589044	Q01339;Q9CY42	Mus musculus	22.6%;22.6%	38618.82;38687.93	negative regulation of endothelial cell proliferation,triglyceride metabolic process,blood coagulation, intrinsic pathway,negative regulation of endothelial cell migration,negative regulation of angiogenesis,regulation of blood coagulation,negative regulation of blood coagulation,plasminogen activation,negative regulation of myeloid cell apoptotic process,negative regulation of smooth muscle cell…	phospholipid binding,heparin binding,lipid binding,identical protein binding,lipoprotein lipase activator activity;	extracellular space,cell surface,extracellular matrix,very-low-density lipoprotein particle,high-density lipoprotein particle,chylomicron,extracellular exosome;	sp;tr	10090	1;2	1	MusMusculus_pUnKB_2022_0127	>sp|Q01339|APOH_MOUSE Beta-2-glycoprotein 1 OS=Mus musculus OX=10090 GN=Apoh PE=1 SV=1;>tr|Q9CY42|Q9CY42_MOUSE Apolipoprotein H OS=Mus musculus OX=10090 GN=Apoh PE=2 SV=1	7	7
TRUE	Female / Male	Male	Female	20	Q9DBX3	35765.5	72396.7	-1.01735	1.01735	0.00290015	Q9DBX3	SUSD2_MOUSE	Sushi domain-containing protein 2	Susd2	0.00157309	19	0.347791	Q9DBX3	Mus musculus	0.023	90641.5	receptor-mediated endocytosis,immune response,negative regulation of cell division,negative regulation of cell cycle G1/S phase transition	molecular_function,scavenger receptor activity,polysaccharide binding	plasma membrane,integral component of membrane,extracellular exosome	sp	10090	1	1	MusMusculus_pUnKB_2022_0127	>sp|Q9DBX3|SUSD2_MOUSE Sushi domain-containing protein 2 OS=Mus musculus OX=10090 GN=Susd2 PE=1 SV=1	4	4
TRUE	Female / Male	Male	Female	25	Q61805	152682	46035.8	1.7297	1.7297	0.00292746	Q61805	LBP_MOUSE	Lipopolysaccharide-binding protein	Lbp	0.00159543	24	0.430961	Q61805	Mus musculus	0.104	53055.5	leukocyte chemotaxis involved in inflammatory response,macrophage activation involved in immune response,acute-phase response,opsonization,lipopolysaccharide transport,lipopolysaccharide-mediated signaling pathway,detection of molecule of bacterial origin,response to lipopolysaccharide,negative regulation of tumor necrosis factor production,positive regulation of chemokine production,positive reg…	lipopolysaccharide binding,receptor binding,lipoteichoic acid binding,lipopeptide binding	extracellular space,cell surface,membrane,extracellular exosome	sp	10090	1	2	MusMusculus_pUnKB_2022_0127	>sp|Q61805|LBP_MOUSE Lipopolysaccharide-binding protein OS=Mus musculus OX=10090 GN=Lbp PE=1 SV=2	5	5
TRUE	Female / Male	Male	Female	10	A8C1V1;Q3TMX5;Q80ZP8	174210	29198.7	2.57685	2.57685	0.00293713	A8C1V1;Q3TMX5;Q80ZP8	A8C1V1_MOUSE;Q3TMX5_MOUSE;Q80ZP8_MOUSE	Uncharacterized protein (Fragment);Mesencephalic astrocyte-derived neurotrophic factor;Armet protein	Manf	0.00160448	9	0.552894	A8C1V1;Q3TMX5;Q80ZP8	Mus musculus	14.7%;14%;15.2%	NaN;20387.75;19012.05	;;	;;	;;	tr	10090	2;1;1	1	MusMusculus_pUnKB_2022_0127	>tr|A8C1V1|A8C1V1_MOUSE Uncharacterized protein (Fragment) OS=Mus musculus OX=10090 GN=Manf PE=2 SV=1;>tr|Q3TMX5|Q3TMX5_MOUSE Mesencephalic astrocyte-derived neurotrophic factor OS=Mus musculus OX=10090 GN=Manf PE=1 SV=1;>tr|Q80ZP8|Q80ZP8_MOUSE Armet protein OS=Mus musculus OX=10090 GN=Manf PE=1 SV=1	2	2
TRUE	Female / Male	Male	Female	15	A0A1B0GR78;A0A1B0GRA5;E9PNJ4;G0XQ39;P70302;Q13586	32568.9	13079.2	1.31623	1.31623	0.00294242	A0A1B0GR78;A0A1B0GRA5;E9PNJ4;G0XQ39;P70302;Q13586	A0A1B0GR78_MOUSE;A0A1B0GRA5_MOUSE;E9PNJ4_HUMAN;G0XQ39_HUMAN;STIM1_MOUSE;STIM1_HUMAN	Stromal interaction molecule 1;Stromal interaction molecule 1;Stromal interaction molecule 1;STIM1L;Stromal interaction molecule 1;Stromal interaction molecule 1	Stim1;Stim1;STIM1;STIM1;Stim1;STIM1	0.00161114	14	0.425479	A0A1B0GR78;A0A1B0GRA5;E9PNJ4;G0XQ39;P70302;Q13586	Mus musculus;Mus musculus;Homo sapiens;Homo sapiens;Mus musculus;Homo sapiens	4.6%;3.2%;4.9%;3.2%;3.6%;3.6%	62195.35;88930.97;57620.39;88645.63;77566.64;77423.38	;;;;store-operated calcium entry,detection of calcium ion,cation transport,cellular calcium ion homeostasis,myotube differentiation,activation of store-operated calcium channel activity,regulation of calcium ion transport,enamel mineralization,calcium ion transmembrane transport,regulation of store-operated calcium entry;	;;;;protease binding,calcium channel regulator activity,calcium ion binding,protein binding,store-operated calcium channel activity,identical protein binding,microtubule plus-end binding;	;;;;endoplasmic reticulum,microtubule,plasma membrane,integral component of plasma membrane,integral component of endoplasmic reticulum membrane,growth cone,cortical endoplasmic reticulum,sarcoplasmic reticulum membrane,protein complex;	tr;tr;tr;tr;sp;sp	10090;10090;9606;9606;10090;9606	1	1;1;1;1;2;3	MusMusculus_pUnKB_2022_0127;MusMusculus_pUnKB_2022_0127;human_uniprot_proteome;human_uniprot_proteome;MusMusculus_pUnKB_2022_0127;human_uniprot_proteome	>tr|A0A1B0GR78|A0A1B0GR78_MOUSE Stromal interaction molecule 1 OS=Mus musculus OX=10090 GN=Stim1 PE=1 SV=1;>tr|A0A1B0GRA5|A0A1B0GRA5_MOUSE Stromal interaction molecule 1 OS=Mus musculus OX=10090 GN=Stim1 PE=1 SV=1;>tr|E9PNJ4|E9PNJ4_HUMAN Stromal interaction molecule 1 OS=Homo sapiens OX=9606 GN=STIM1 PE=1 SV=1;>tr|G0XQ39|G0XQ39_HUMAN STIM1L OS=Homo sapiens OX=9606 GN=STIM1 PE=1 SV=1;>sp|P70302|ST…	3	3
TRUE	Female / Male	Male	Female	20	A2AJP9;A2AJQ0;A8Y5Q0;A8Y5Q1;Q05BF9;Q3UV70;Q9P0J1	2494.14	13076.4	-2.39035	2.39035	0.00295289	A2AJP9;A2AJQ0;A8Y5Q0;A8Y5Q1;Q05BF9;Q3UV70;Q9P0J1	A2AJP9_MOUSE;A2AJQ0_MOUSE;A8Y5Q0_MOUSE;A8Y5Q1_MOUSE;Q05BF9_MOUSE;PDP1_MOUSE;PDP1_HUMAN	[Pyruvate dehydrogenase [acetyl-transferring]]-phosphatase 1, mitochondrial;[Pyruvate dehydrogenase [acetyl-transferring]]-phosphatase 1, mitochondrial;[Pyruvate dehydrogenase [acetyl-transferring]]-phosphatase 1, mitochondrial;Protein phosphatase 2C, magnesium dependent, catalytic subunit;Ppm2c protein;[Pyruvate dehydrogenase [acetyl-transferring]]-phosphatase 1, mitochondrial;[Pyruvate dehydrog…	Pdp1;Pdp1;Pdp1;Pdp1;Pdp1;Pdp1;PDP1	0.00162346	19	0.967526	A2AJP9;A2AJQ0;A8Y5Q0;A8Y5Q1;Q05BF9;Q3UV70;Q9P0J1	Mus musculus;Mus musculus;Mus musculus;Mus musculus;Mus musculus;Mus musculus;Homo sapiens	3.9%;3.7%;3.8%;4.1%;4.1%;4.1%;4.1%	63835.46;67616.08;65459.32;61180.27;61181.25;61180.27;61054.1	;;;;;peptidyl-threonine dephosphorylation;	;;;;;protein serine/threonine phosphatase activity,[pyruvate dehydrogenase (lipoamide)] phosphatase activity,calcium ion binding;	;;;;;mitochondrion,mitochondrial matrix;	tr;tr;tr;tr;tr;sp;sp	10090;10090;10090;10090;10090;10090;9606	1;1;1;1;2;1;1	2;2;1;1;1;1;3	MusMusculus_pUnKB_2022_0127;MusMusculus_pUnKB_2022_0127;MusMusculus_pUnKB_2022_0127;MusMusculus_pUnKB_2022_0127;MusMusculus_pUnKB_2022_0127;MusMusculus_pUnKB_2022_0127;human_uniprot_proteome	>tr|A2AJP9|A2AJP9_MOUSE [Pyruvate dehydrogenase [acetyl-transferring]]-phosphatase 1, mitochondrial OS=Mus musculus OX=10090 GN=Pdp1 PE=1 SV=2;>tr|A2AJQ0|A2AJQ0_MOUSE [Pyruvate dehydrogenase [acetyl-transferring]]-phosphatase 1, mitochondrial OS=Mus musculus OX=10090 GN=Pdp1 PE=1 SV=2;>tr|A8Y5Q0|A8Y5Q0_MOUSE [Pyruvate dehydrogenase [acetyl-transferring]]-phosphatase 1, mitochondrial OS=Mus muscul…	3	4
TRUE	Female / Male	Male	Female	80	A6X935;E9PVD2;E9Q5L2	787239	137286	2.51962	2.51962	0.00295289	A6X935;E9PVD2;E9Q5L2	ITIH4_MOUSE;E9PVD2_MOUSE;E9Q5L2_MOUSE	Inter alpha-trypsin inhibitor, heavy chain 4;Inter alpha-trypsin inhibitor, heavy chain 4;Inter alpha-trypsin inhibitor, heavy chain 4	Itih4	0.00162447	79	0.512361	A6X935;E9PVD2;E9Q5L2	Mus musculus	14.4%;14.5%;14.7%	104659.49;104588.41;102823.41	acute-phase response,negative regulation of endopeptidase activity,hyaluronan metabolic process,response to cytokine;;	serine-type endopeptidase inhibitor activity,protein binding,calcium ion binding,hyaluronic acid binding;;	cytoplasm,plasma membrane,extracellular exosome,blood microparticle;;	sp;tr;tr	10090	1	2;1;1	MusMusculus_pUnKB_2022_0127	>sp|A6X935|ITIH4_MOUSE Inter alpha-trypsin inhibitor, heavy chain 4 OS=Mus musculus OX=10090 GN=Itih4 PE=1 SV=2;>tr|E9PVD2|E9PVD2_MOUSE Inter alpha-trypsin inhibitor, heavy chain 4 OS=Mus musculus OX=10090 GN=Itih4 PE=1 SV=1;>tr|E9Q5L2|E9Q5L2_MOUSE Inter alpha-trypsin inhibitor, heavy chain 4 OS=Mus musculus OX=10090 GN=Itih4 PE=1 SV=1	14	16
TRUE	Female / Male	Male	Female	30	P47879	830931	117220	2.82551	2.82551	0.00296488	P47879	IBP4_MOUSE	Insulin-like growth factor-binding protein 4	Igfbp4	0.00163488	29	0.53514	P47879	Mus musculus	0.323	27806.9	regulation of cell growth,inflammatory response,regulation of glucose metabolic process,regulation of growth,positive regulation of MAPK cascade,positive regulation of insulin-like growth factor receptor signaling pathway,type B pancreatic cell proliferation	protein binding,insulin-like growth factor binding,insulin-like growth factor I binding,insulin-like growth factor II binding	extracellular space	sp	10090	1	2	MusMusculus_pUnKB_2022_0127	>sp|P47879|IBP4_MOUSE Insulin-like growth factor-binding protein 4 OS=Mus musculus OX=10090 GN=Igfbp4 PE=1 SV=2	6	6
TRUE	Female / Male	Male	Female	65	P30153;Q76MZ3;Q7TMX2	238829	100374	1.2506	1.2506	0.00297782	P30153;Q76MZ3;Q7TMX2	2AAA_HUMAN;2AAA_MOUSE;Q7TMX2_MOUSE	Serine/threonine-protein phosphatase 2A 65 kDa regulatory subunit A alpha isoform;Serine/threonine-protein phosphatase 2A 65 kDa regulatory subunit A alpha isoform;Protein phosphatase 2 (Formerly 2A), regulatory subunit A (PR 65), alpha isoform	PPP2R1A;Ppp2r1a;Ppp2r1a	0.00164967	64	0.441282	P30153;Q76MZ3;Q7TMX2	Homo sapiens;Mus musculus;Mus musculus	16.8%;16.8%;16.8%	65308.58;65322.61;65266.46	;protein complex assembly,chromosome segregation,female meiotic division,regulation of catalytic activity,meiotic spindle elongation,mitotic sister chromatid separation,meiotic sister chromatid cohesion, centromeric,peptidyl-serine dephosphorylation,regulation of meiotic cell cycle process involved in oocyte maturation,beta-catenin destruction complex disassembly,positive regulation of extrinsic …	;antigen binding,protein serine/threonine phosphatase activity,protein binding,protein phosphatase regulator activity,protein heterodimerization activity,protein antigen binding;	;protein phosphatase type 2A complex,chromosome, centromeric region,cytosol,lateral plasma membrane,dendrite,extracellular exosome;	sp;sp;tr	9606;10090;10090	1;1;2	4;3;1	human_uniprot_proteome;MusMusculus_pUnKB_2022_0127;MusMusculus_pUnKB_2022_0127	>sp|P30153|2AAA_HUMAN Serine/threonine-protein phosphatase 2A 65 kDa regulatory subunit A alpha isoform OS=Homo sapiens OX=9606 GN=PPP2R1A PE=1 SV=4;>sp|Q76MZ3|2AAA_MOUSE Serine/threonine-protein phosphatase 2A 65 kDa regulatory subunit A alpha isoform OS=Mus musculus OX=10090 GN=Ppp2r1a PE=1 SV=3;>tr|Q7TMX2|Q7TMX2_MOUSE Protein phosphatase 2 (Formerly 2A), regulatory subunit A (PR 65), alpha iso…	11	13
TRUE	Female / Male	Male	Female	45	Q3U6P5;Q9Z204	881701	309229	1.51162	1.51162	0.00302248	Q3U6P5;Q9Z204	Q3U6P5_MOUSE;HNRPC_MOUSE	RRM domain-containing protein;Heterogeneous nuclear ribonucleoproteins C1/C2	Hnrnpc	0.00167829	44	0.352288	Q3U6P5;Q9Z204	Mus musculus	23.7%;25.2%	36905.41;34384.77	;mRNA splicing, via spliceosome,osteoblast differentiation,negative regulation of telomere maintenance via telomerase,ATP-dependent chromatin remodeling,3'-UTR-mediated mRNA stabilization	;RNA polymerase II core promoter proximal region sequence-specific DNA binding,RNA polymerase II distal enhancer sequence-specific DNA binding,RNA binding,mRNA binding,mRNA 3'-UTR binding,poly(U) RNA binding,nucleosomal DNA binding,identical protein binding,telomerase RNA binding,N6-methyladenosine-containing RNA binding	;nuclear chromatin,nucleus,nucleoplasm,spliceosomal complex,cytosol,actin cytoskeleton,membrane,protein complex,pronucleus,extracellular exosome,catalytic step 2 spliceosome,telomerase holoenzyme complex	tr;sp	10090	2;1	1	MusMusculus_pUnKB_2022_0127	>tr|Q3U6P5|Q3U6P5_MOUSE RRM domain-containing protein OS=Mus musculus OX=10090 GN=Hnrnpc PE=2 SV=1;>sp|Q9Z204|HNRPC_MOUSE Heterogeneous nuclear ribonucleoproteins C1/C2 OS=Mus musculus OX=10090 GN=Hnrnpc PE=1 SV=1	8	9
TRUE	Female / Male	Male	Female	15	P04406	1.11084e+06	51019.1	4.44447	4.44447	0.00303095	P04406	G3P_HUMAN	Glyceraldehyde-3-phosphate dehydrogenase	GAPDH	0.00168689	14	0.826195	P04406	Homo sapiens	0.134	36053.2				sp	9606	1	3	human_uniprot_proteome	>sp|P04406|G3P_HUMAN Glyceraldehyde-3-phosphate dehydrogenase OS=Homo sapiens OX=9606 GN=GAPDH PE=1 SV=3	3	3
TRUE	Female / Male	Male	Female	15	Q571J3	8147.17	36102	-2.14771	2.14771	0.0030733	Q571J3	Q571J3_MOUSE	MKIAA4226 protein (Fragment)	Fbn2	0.00171441	14	1.24197	Q571J3	Mus musculus	0.006	241552				tr	10090	2	1	MusMusculus_pUnKB_2022_0127	>tr|Q571J3|Q571J3_MOUSE MKIAA4226 protein (Fragment) OS=Mus musculus OX=10090 GN=Fbn2 PE=2 SV=1	3	3
TRUE	Female / Male	Male	Female	95	Q60932	1.12532e+06	1.92539e+06	-0.774815	0.774815	0.00308298	Q60932	VDAC1_MOUSE	Voltage-dependent anion-selective channel protein 1	Vdac1	0.00172377	94	0.371669	Q60932	Mus musculus	0.5	32351.5	behavioral fear response,anion transport,mitochondrial calcium ion transport,apoptotic process,chemical synaptic transmission,neuron-neuron synaptic transmission,learning,epithelial cell differentiation,anion transmembrane transport,regulation of mitophagy,regulation of anion transmembrane transport,negative regulation of reactive oxygen species metabolic process	nucleotide binding,protein binding,voltage-gated anion channel activity,porin activity,protein kinase binding,protein complex binding,identical protein binding,ion channel binding	nucleus,mitochondrion,mitochondrial outer membrane,mitochondrial inner membrane,plasma membrane,synaptic vesicle,membrane,mitochondrial nucleoid,myelin sheath,membrane raft,pore complex,extracellular exosome	sp	10090	1	3	MusMusculus_pUnKB_2022_0127	>sp|Q60932|VDAC1_MOUSE Voltage-dependent anion-selective channel protein 1 OS=Mus musculus OX=10090 GN=Vdac1 PE=1 SV=3	14	19
TRUE	Female / Male	Male	Female	25	Q4FK49;Q8BTY3;Q9D819	159572	50727	1.65338	1.65338	0.00320144	Q4FK49;Q8BTY3;Q9D819	Q4FK49_MOUSE;Q8BTY3_MOUSE;IPYR_MOUSE	Inorganic diphosphatase;Inorganic diphosphatase;Inorganic pyrophosphatase	Ppa1	0.00179824	24	0.620977	Q4FK49;Q8BTY3;Q9D819	Mus musculus	22.5%;22.6%;22.5%	32667.07;32565.02;32667.07	;;phosphate-containing compound metabolic process	;;magnesium ion binding,inorganic diphosphatase activity,pyrophosphatase activity	;;cytoplasm,extracellular exosome	tr;tr;sp	10090	1;2;1	1	MusMusculus_pUnKB_2022_0127	>tr|Q4FK49|Q4FK49_MOUSE Inorganic diphosphatase OS=Mus musculus OX=10090 GN=Ppa1 PE=1 SV=1;>tr|Q8BTY3|Q8BTY3_MOUSE Inorganic diphosphatase OS=Mus musculus OX=10090 GN=Ppa1 PE=2 SV=1;>sp|Q9D819|IPYR_MOUSE Inorganic pyrophosphatase OS=Mus musculus OX=10090 GN=Ppa1 PE=1 SV=1	5	5
TRUE	Female / Male	Male	Female	15	F8WGM5;Q548T0;Q64324;Q99J48	2375.15	6723.19	-1.50113	1.50113	0.00321328	F8WGM5;Q548T0;Q64324;Q99J48	F8WGM5_MOUSE;Q548T0_MOUSE;STXB2_MOUSE;Q99J48_MOUSE	Syntaxin-binding protein 2 (Fragment);Syntaxin binding protein Munc18-2;Syntaxin-binding protein 2;Stxbp2 protein (Fragment)	Stxbp2	0.00180902	14	1.21257	F8WGM5;Q548T0;Q64324;Q99J48	Mus musculus	0%;0%;0%;0%	NaN;66357.42;66357.42;66313.31	;;leukocyte mediated cytotoxicity,exocytosis,vesicle docking involved in exocytosis,protein transport,neutrophil degranulation;	;;protein binding,syntaxin-1 binding,syntaxin binding,syntaxin-3 binding;	;;cytosol,plasma membrane,apical plasma membrane,specific granule,azurophil granule,zymogen granule membrane,cytolytic granule,extracellular exosome,tertiary granule,SNARE complex;	tr;tr;sp;tr	10090	1;1;1;2	1	MusMusculus_pUnKB_2022_0127	>tr|F8WGM5|F8WGM5_MOUSE Syntaxin-binding protein 2 (Fragment) OS=Mus musculus OX=10090 GN=Stxbp2 PE=1 SV=1;>tr|Q548T0|Q548T0_MOUSE Syntaxin binding protein Munc18-2 OS=Mus musculus OX=10090 GN=Stxbp2 PE=1 SV=1;>sp|Q64324|STXB2_MOUSE Syntaxin-binding protein 2 OS=Mus musculus OX=10090 GN=Stxbp2 PE=1 SV=1;>tr|Q99J48|Q99J48_MOUSE Stxbp2 protein (Fragment) OS=Mus musculus OX=10090 GN=Stxbp2 PE=2 SV=1	3	3
TRUE	Female / Male	Male	Female	120	P50608;Q543D2	24400306	26197116	-0.102509	0.102509	0.00326766	P50608;Q543D2	FMOD_MOUSE;Q543D2_MOUSE	Fibromodulin	Fmod	0.00184383	119	0.410858	P50608;Q543D2	Mus musculus	25.5%;25.5%	43054.72;43054.72	collagen fibril organization,axonogenesis;	;	proteinaceous extracellular matrix,extracellular space,extracellular matrix;	sp;tr	10090	2	1	MusMusculus_pUnKB_2022_0127	>sp|P50608|FMOD_MOUSE Fibromodulin OS=Mus musculus OX=10090 GN=Fmod PE=2 SV=1;>tr|Q543D2|Q543D2_MOUSE Fibromodulin OS=Mus musculus OX=10090 GN=Fmod PE=2 SV=1	13	24
[truncated: 1,233 more rows]

## Sheet: Supp_Table_S4B_Signif_FvM
All significantly changing proteins identified in Female and Male WT Mice
283 Significantly Changing proteins with q<0.001 and Log2FC > 0.58
[truncated: 284 more rows]
