# Supplementary material for: Deep coverage and quantification of the bone proteome provides enhanced opportunities for new discoveries in skeletal biology and disease
Source: PLoS One. 2023 Oct 10;18(10):e0292268. doi: 10.1371/journal.pone.0292268 (PMC10564166; doi:10.1371/journal.pone.0292268)
Supplement: S5 Table — A) Over Enrichment Analysis results from significantly upregulated proteins in the Female vs Male comparison showing 91 GO terms. (XLSX) [file pone.0292268.s006.xlsx]

## Sheet: Supplemental Table 5_OverEnrich
Supplemental Table 5_S5A Over Enrichment Analysis Output for Female vs Male Comparison
91 GO terms identified
p-value	q-value	term_goid	term_category	term_level	term_name	members_input_overlap	members_input_overlap_geneids	size	effective_size	count	GeneRatio non-corrected	GeneRatio
3.57e-11	2.07e-09	GO:0005615	c	2	extracellular space	16399; 66901; 110075; 71660; 14456; 192662; 226243; 11568; 11699; 11816; 11905; 12153; 12259; 12260; 12628; 12630; 12652; 12653; 12814; 12832; 12944; 13014; 13602; 14068; 14161; 14268; 14778; 14824; 18979; 16002; 16006; 16009; 16019; 16644; 17195; 50781; 18815; 19123; 19128; 20219; 20655; 20750; 21825; 21857; 22329; 22370; 22371; 56693; 23980; 223272; 94352; 58859	Igf2; Apoe; Proz; Fn1; Sod1; Pros1; Ambp; Loxl2; Dkk3; Igfbp3; Igfbp1; Grn; Apcs; Proc; Kng1; Plg; Cstb; Pon1; C1qb; C1qa; Col5a2; Gpx3; Aebp1; Vcam1; Arhgdia; Spp1; Itgbl1; Fga; Crtap; Pebp1; Crp; Timp1; Efemp2; Rarres2; Cfh; Thbs1; Vtn; Mbl2; F7; Bmp3; Col11a1; Bmp1; Serpinc1; Itga2b; Chgb; Cfi; Sparcl1; Ighm; Habp2; Chga; Vwf; Gas6	1895	315	52	0.03	0.17
0.00146458	0.032824	GO:0090110	b	4	cargo loading into COPII-coated vesicle	69162; 69608; 338366	Sec24d; Mia3; Sec31a	14	4	3	0.21	0.75
0.00146458	0.032824	GO:0035459	b	4	cargo loading into vesicle	69162; 69608; 338366	Sec24d; Mia3; Sec31a	17	4	3	0.18	0.75
0.00146458	0.032824	GO:0007029	b	4	endoplasmic reticulum organization	69162; 338366; 13666	Eif2ak3; Mia3; Sec31a	56	4	3	0.05	0.75
0.00346592	0.0553104	GO:2000257	b	4	regulation of protein activation cascade	11905; 12628; 18673	Phb; Cfh; Serpinc1	14	5	3	0.21	0.6
0.00346592	0.0553104	GO:0032350	b	4	regulation of hormone metabolic process	16002; 50781; 23980	Igf2; Pebp1; Dkk3	55	5	3	0.05	0.6
0.00656287	0.0897707	GO:0001541	b	4	ovarian follicle development	12385; 18673; 20655	Phb; Ctnna1; Sod1	73	6	3	0.04	0.5
0.00409896	0.0588989	GO:0006900	b	4	vesicle budding from membrane	69162; 69608; 338366; 21787	Sec24d; Tfg; Mia3; Sec31a	56	10	4	0.07	0.4
0.000152852	0.00836318	GO:1900047	b	4	negative regulation of hemostasis	11816; 14161; 16644; 18815; 19123; 19128; 21825	Apoe; Kng1; Pros1; Thbs1; Plg; Proc; Fga	49	18	7	0.14	0.39
2.26e-05	0.00216493	GO:0030193	b	4	regulation of blood coagulation	11816; 11905; 14068; 14161; 16644; 18815; 19123; 19128; 21825	Apoe; F7; Kng1; Pros1; Thbs1; Plg; Proc; Fga; Serpinc1	76	24	9	0.12	0.38
2.26e-05	0.00216493	GO:0050818	b	4	regulation of coagulation	11816; 11905; 14068; 14161; 16644; 18815; 19123; 19128; 21825	Apoe; F7; Kng1; Pros1; Thbs1; Plg; Proc; Fga; Serpinc1	80	24	9	0.11	0.38
0.000227566	0.0108947	GO:0006958	b	4	complement activation, classical pathway	12259; 12260; 12630; 12944; 16019; 17195; 20219	Crp; Cfi; C1qb; C1qa; Apcs; Ighm; Mbl2	172	19	7	0.04	0.37
0.00122151	0.032824	GO:0035150	b	4	regulation of tube size	11816; 12652; 12944; 14161; 16644; 20655	Crp; Apoe; Sod1; Chga; Kng1; Fga	170	18	6	0.04	0.33
0.000640459	0.0222996	GO:0002455	b	4	humoral immune response mediated by circulating immunoglobulin	12259; 12260; 12630; 12944; 16019; 17195; 20219	Crp; Cfi; C1qb; C1qa; Apcs; Ighm; Mbl2	186	22	7	0.04	0.32
6.38e-06	0.00216493	GO:0007599	b	4	hemostasis	16399; 66901; 14456; 11816; 11905; 14068; 14161; 16644; 18815; 19123; 19128; 21825; 22371	Apoe; Proz; Serpinc1; Itga2b; F7; Pros1; Thbs1; Plg; Kng1; Vwf; Proc; Fga; Gas6	162	44	13	0.08	0.3
0.00225928	0.0432652	GO:0003018	b	4	vascular process in circulatory system	11816; 12652; 12944; 14161; 16644; 20655	Crp; Apoe; Sod1; Chga; Kng1; Fga	197	20	6	0.03	0.3
0.000583071	0.0222996	GO:0048568	b	4	embryonic organ development	71660; 12814; 12832; 16002; 18815; 20655; 21849; 22329	Igf2; Plg; Trim28; Col11a1; Sod1; Rarres2; Col5a2; Vcam1	499	28	8	0.02	0.29
0.00297725	0.0518311	GO:1905952	b	4	regulation of lipid localization	11816; 12944; 16009; 18979; 20750; 21825	Crp; Apoe; Pon1; Thbs1; Igfbp3; Spp1	158	21	6	0.04	0.29
0.0077102	0.0987169	GO:0001890	b	4	placenta development	16002; 18815; 21849; 22329; 22371	Igf2; Plg; Vwf; Trim28; Vcam1	181	18	5	0.03	0.28
0.000193672	0.0127823	GO:0071814	m	3	protein-lipid complex binding	11816; 12944; 18979; 20219; 21825	Apcs; Crp; Apoe; Pon1; Thbs1	26	9	5	0.19	0.56
0.000193672	0.00587943	GO:0071813	m	4	lipoprotein particle binding	11816; 12944; 18979; 20219; 21825	Apcs; Crp; Apoe; Pon1; Thbs1	26	9	5	0.19	0.56
0.00986375	0.10218	GO:0006888	b	4	ER to Golgi vesicle-mediated transport	69162; 69608; 338366; 54161; 21787	Sec24d; Tfg; Mia3; Sec31a; Copg1	126	19	5	0.04	0.26
0.00174753	0.0352266	GO:0040013	b	4	negative regulation of locomotion	192662; 338366; 11816; 12385; 16009; 18854; 21825; 21849; 21857	Apoe; Trim28; Timp1; Thbs1; Igfbp3; Mia3; Arhgdia; Pml; Ctnna1	327	40	9	0.03	0.23
0.000267247	0.00587943	GO:0046872	m	4	metal ion binding	16399; 66901; 69608; 14456; 237928; 170750; 94352; 108037; 226243; 11568; 11746; 11816; 12153; 12321; 12630; 12814; 12832; 12944; 13602; 14068; 14161; 14201; 14230; 14268; 15464; 17195; 18452; 18854; 18979; 19123; 19128; 19672; 20219; 20655; 21825; 21849; 21857; 27055; 58859; 21817	Apoe; Proz; Fn1; Sod1; Pros1; Calu; Apcs; Proc; Xpnpep1; Hrc; Anxa4; Pon1; Col5a2; Sec24d; Aebp1; Phospho1; Fga; Loxl2; Timp1; Rcn1; Efemp2; Thbs1; P4ha2; Fkbp10; Tgm2; Mbl2; Trim28; Col11a1; Bmp1; Cfi; Itga2b; F7; Crp; Sparcl1; Fkbp9; Fhl3; Habp2; Pml; Shmt2; Gas6	3971	335	40	0.01	0.12
0.000372574	0.0223545	GO:0005783	c	4	endoplasmic reticulum	69162; 94352; 338366; 11816; 11837; 12321; 13421; 14161; 14230; 14824; 15464; 13666; 18452; 18854; 19123; 19672; 216440; 54161; 21787; 21825; 22329; 22370; 22371; 56693; 23980; 57377; 27055; 21817	Apoe; Mogs; Calu; Vtn; Copg1; Grn; Proc; Hrc; Os9; Eif2ak3; Rplp0; Vcam1; Fga; Crtap; Pebp1; Loxl2; Rcn1; Thbs1; P4ha2; Mia3; Tgm2; Fkbp10; Dnase1l3; Fkbp9; Pml; Vwf; Tfg; Sec31a	1725	205	28	0.02	0.14
1.73e-05	0.00216493	GO:0042060	b	4	wound healing	16399; 66901; 14456; 338366; 11816; 11905; 12944; 14068; 14161; 14268; 16006; 16644; 18815; 19123; 19128; 21825; 21857; 22371	Timp1; Crp; Apoe; Proz; Fn1; Serpinc1; Itga2b; F7; Pros1; Thbs1; Plg; Igfbp1; Mia3; Kng1; Vwf; Proc; Fga; Gas6	388	85	18	0.05	0.21
0.000434212	0.014329	GO:0043169	m	3	cation binding	16399; 66901; 69608; 14456; 12321; 237928; 170750; 108037; 226243; 11568; 11746; 11816; 12153; 12630; 12814; 12832; 12944; 13602; 14068; 14161; 14201; 14230; 14268; 15464; 18979; 17195; 18452; 18854; 19123; 19128; 19672; 20219; 20655; 21825; 21849; 21857; 27055; 94352; 58859; 21817	Apoe; Proz; Fn1; Sod1; Pros1; Calu; Apcs; Proc; Xpnpep1; Hrc; Anxa4; Pon1; Col5a2; Sec24d; Aebp1; Phospho1; Fga; Crp; Timp1; Rcn1; Efemp2; Thbs1; P4ha2; Fkbp10; Tgm2; Mbl2; Trim28; Col11a1; Bmp1; Cfi; Itga2b; F7; Sparcl1; Fkbp9; Fhl3; Habp2; Pml; Loxl2; Shmt2; Gas6	4071	342	40	0.01	0.12
0.000458615	0.0090448	GO:0012505	c	2	endomembrane system	69162; 69608; 12321; 338366; 100088; 11746; 11816; 11837; 12153; 12385; 12652; 12653; 13421; 14161; 14230; 242687; 14824; 15464; 16006; 16009; 13666; 17912; 18452; 18673; 18854; 19123; 19672; 216440; 20655; 20750; 54161; 21787; 21825; 22329; 22370; 22371; 56693; 23980; 17913; 57377; 386649; 27055; 94352; 21817	Apoe; Wasf2; Sod1; Mogs; Calu; Vtn; Igfbp3; Igfbp1; Copg1; Grn; Proc; Hrc; Os9; Anxa4; Phb; Eif2ak3; Rplp0; Sec24d; Spp1; Vcam1; Fga; Crtap; Pebp1; Loxl2; Rcn1; Thbs1; P4ha2; Mia3; Tgm2; Ctnna1; Rcc1; Fkbp10; Bmp1; Chga; Chgb; Dnase1l3; Myo1c; Myo1b; Fkbp9; Nsfl1c; Pml; Vwf; Tfg; Sec31a	3900	391	44	0.01	0.11
0.000467834	0.0090448	GO:0031012	c	2	extracellular matrix	71660; 94111; 237928; 11699; 11746; 11816; 11905; 12153; 12814; 12832; 13014; 13602; 14161; 14268; 16002; 17195; 18815; 21825; 21857; 22370; 22371; 94352; 58859; 21817	Igf2; Apoe; Fn1; Col11a1; Ambp; Tgm2; Vtn; Col5a2; Anxa4; Cstb; Plg; Phospho1; Fga; Loxl2; Mepe; Efemp2; Rarres2; Thbs1; Mbl2; Timp1; Bmp1; Serpinc1; Sparcl1; Vwf	474	166	24	0.05	0.14
0.00818001	0.0987169	GO:0008202	b	4	steroid metabolic process	11816; 16002; 50781; 18979; 20655; 20750; 113868	Igf2; Acaa1a; Apoe; Sod1; Pon1; Dkk3; Spp1	292	33	7	0.02	0.21
0.00415214	0.0588989	GO:0051216	b	4	cartilage development	110075; 94352; 338366; 12153; 12814; 17195; 13666; 21825; 21857	Timp1; Loxl2; Bmp3; Col11a1; Bmp1; Eif2ak3; Thbs1; Mia3; Mbl2	219	45	9	0.04	0.2
0.00803269	0.0987169	GO:0002449	b	4	lymphocyte mediated immunity	12259; 12260; 12630; 12944; 16002; 16019; 17195; 20219	Igf2; Crp; Cfi; C1qb; C1qa; Apcs; Ighm; Mbl2	421	41	8	0.02	0.2
0.000655031	0.0144107	GO:0005102	m	3	signaling receptor binding	110075; 71660; 14456; 11816; 12153; 12944; 14068; 14161; 14268; 14824; 16002; 16019; 16644; 17195; 50781; 18538; 18673; 18815; 20750; 21825; 21857; 22329; 22370; 22371; 23980; 17913; 223272	Igf2; Apoe; Fn1; Vtn; Grn; Phb; Dkk3; Plg; Spp1; Vcam1; Itgbl1; Ighm; Pebp1; Crp; Rarres2; Thbs1; Mbl2; Pcna; Bmp3; Timp1; Bmp1; F7; Kng1; Myo1c; Fga; Vwf; Gas6	1801	201	27	0.01	0.13
6.41e-05	0.0040913	GO:0032101	b	4	regulation of response to external stimulus	71660; 14456; 11816; 11905; 12628; 13421; 14068; 14161; 14268; 16644; 18673; 18815; 18854; 19123; 19128; 20655; 21825; 21817	Pros1; Tgm2; Apoe; Fn1; Cfh; Serpinc1; Phb; F7; Dnase1l3; Rarres2; Thbs1; Plg; Pml; Sod1; Kng1; Proc; Fga; Gas6	747	93	18	0.02	0.19
0.00982821	0.10218	GO:0061448	b	4	connective tissue development	110075; 94352; 338366; 12153; 12814; 17195; 13666; 21825; 21857	Timp1; Loxl2; Bmp3; Col11a1; Bmp1; Eif2ak3; Thbs1; Mia3; Mbl2	292	51	9	0.03	0.18
0.00987117	0.10218	GO:0008015	b	4	blood circulation	14456; 11816; 12652; 12944; 14161; 15464; 16644; 18979; 20655; 23980	Pebp1; Crp; Apoe; Sod1; Chga; Kng1; Pon1; Fga; Hrc; Gas6	488	60	10	0.02	0.17
0.00113522	0.032824	GO:0002684	b	4	positive regulation of immune system process	16399; 71660; 14456; 338366; 12259; 12260; 12628; 12630; 12944; 14068; 16002; 16019; 17195; 18673; 20219; 21825; 22329	Igf2; Crp; Cfh; Cfi; Itga2b; F7; Rarres2; C1qb; C1qa; Thbs1; Vcam1; Mia3; Phb; Apcs; Mbl2; Ighm; Gas6	1071	106	17	0.02	0.16
0.00251419	0.0458541	GO:0006954	b	4	inflammatory response	71660; 11816; 11905; 12628; 12944; 13421; 14268; 16644; 18673; 19123; 20655; 21825; 21857; 21817	Timp1; Crp; Apoe; Fn1; Cfh; Serpinc1; Phb; Dnase1l3; Rarres2; Tgm2; Thbs1; Sod1; Proc; Kng1	681	85	14	0.02	0.16
0.0040984	0.0588989	GO:0001501	b	4	skeletal system development	110075; 94111; 237928; 94352; 338366; 12153; 12814; 12832; 242687; 17195; 13666; 21825; 21857	Timp1; Loxl2; Mepe; Bmp3; Phospho1; Bmp1; Eif2ak3; Thbs1; Col5a2; Mia3; Mbl2; Wasf2; Col11a1	526	80	13	0.02	0.16
0.00824789	0.0987169	GO:0000165	b	4	MAPK cascade	110075; 14456; 11816; 14161; 14268; 16002; 16009; 16019; 18673; 20655; 21825; 23980	Igf2; Pebp1; Apoe; Bmp3; Fn1; Sod1; Phb; Ighm; Igfbp3; Thbs1; Fga; Gas6	815	77	12	0.01	0.16
5.88e-05	0.0040913	GO:0048584	b	4	positive regulation of response to stimulus	110075; 71660; 14456; 11816; 12259; 12260; 12385; 12628; 12630; 12652; 12944; 14068; 14161; 14268; 16002; 16009; 16019; 17195; 13666; 18538; 18673; 18815; 18854; 20219; 20655; 21825; 21849; 23980; 17913; 21817	Igf2; Apoe; Fn1; Sod1; Tgm2; Igfbp3; Apcs; Phb; Eif2ak3; C1qb; C1qa; Plg; Fga; Pebp1; Crp; Rarres2; Thbs1; Trim28; Ctnna1; Mbl2; Pcna; Bmp3; Cfh; Cfi; Chga; F7; Myo1c; Ighm; Pml; Gas6	2325	206	30	0.01	0.15
0.000927032	0.0295878	GO:0080134	b	4	regulation of response to stress	11816; 11905; 12628; 13421; 14068; 14161; 16002; 16644; 13666; 18538; 18673; 18815; 18854; 19123; 19128; 216440; 20655; 21825; 21849; 21817	Igf2; Pcna; Tgm2; Apoe; Trim28; Cfh; F7; Phb; Eif2ak3; Dnase1l3; Pros1; Thbs1; Plg; Pml; Sod1; Kng1; Os9; Proc; Fga; Serpinc1	1303	133	20	0.02	0.15
0.00154264	0.032824	GO:0016477	b	4	cell migration	16399; 71660; 14456; 94352; 192662; 338366; 11816; 12652; 14068; 14161; 14268; 242687; 16002; 16009; 18815; 18854; 20750; 21825; 21857; 22329; 22370; 17913; 223272	Igf2; Apoe; Wasf2; Vtn; Igfbp3; Fn1; Plg; Spp1; Vcam1; Arhgdia; Fga; Loxl2; Rarres2; Thbs1; Mia3; Itgbl1; Timp1; F7; Itga2b; Myo1c; Chga; Pml; Gas6	1420	169	23	0.02	0.14
0.000569497	0.0222996	GO:0006508	b	4	proteolysis	66901; 14456; 170750; 108037; 226243; 11568; 11699; 11816; 11905; 12153; 12628; 12630; 13014; 14068; 14161; 14268; 16644; 13666; 18673; 18815; 18854; 19123; 216440; 21825; 21857; 22370; 23980; 386649	Apoe; Proz; Fn1; Ambp; Vtn; Proc; Xpnpep1; Kng1; Os9; Cstb; Phb; Cfi; Plg; Aebp1; Fga; Pebp1; Timp1; Eif2ak3; Thbs1; Cfh; Bmp1; Serpinc1; F7; Nsfl1c; Habp2; Pml; Shmt2; Gas6	1751	210	28	0.02	0.13
0.00918684	0.10218	GO:0016192	b	4	vesicle-mediated transport	69162; 69608; 14456; 94352; 338366; 11816; 12630; 12652; 14161; 242687; 14824; 16019; 17195; 17912; 19128; 20655; 54161; 21787; 21825; 22370; 21817	Vtn; Loxl2; Apoe; Wasf2; Cfi; Chga; Tfg; Sod1; Pros1; Myo1b; Ighm; Sec24d; Mia3; Copg1; Grn; Tgm2; Thbs1; Mbl2; Fga; Sec31a; Gas6	1548	171	21	0.01	0.12
0.00926857	0.10218	GO:0036211	b	4	protein modification process	110075; 71660; 14456; 94352; 108037; 11699; 11816; 12652; 14161; 14230; 14268; 16002; 16009; 16019; 13666; 18452; 18673; 18854; 216440; 20655; 21825; 21849; 22370; 56040; 56693; 23980; 57377; 27055; 21817	Igf2; Apoe; Fn1; Sod1; Mogs; Ambp; Tgm2; Vtn; Igfbp3; Os9; Phb; Eif2ak3; Rplp1; Fga; Crtap; Pebp1; Loxl2; Rarres2; Thbs1; P4ha2; Fkbp9; Trim28; Bmp3; Fkbp10; Chga; Ighm; Pml; Shmt2; Gas6	3808	262	29	0.01	0.11
0.00536211	0.0738078	GO:0052047	b	3	interaction with other organism via secreted substance involved in symbiotic interaction	14268; 18815	Plg; Fn1	2	2	2	1	1
0.00146458	0.0263625	GO:0060669	b	3	embryonic placenta morphogenesis	16002; 21849; 22329	Igf2; Trim28; Vcam1	32	4	3	0.09	0.75
0.00207284	0.126443	GO:0031982	c	3	vesicle	16399; 69162; 69608; 110075; 12321; 11746; 11816; 12153; 12385; 12652; 12653; 14068; 14161; 14268; 242687; 14824; 16009; 17912; 18673; 18854; 20655; 20750; 54161; 21825; 22329; 22371; 23980; 17913; 286940	Apoe; Wasf2; Sod1; Calu; Igfbp3; Copg1; Grn; Flnb; Anxa4; Phb; Sec24d; Spp1; Vcam1; Fga; Pebp1; Fn1; Thbs1; Ctnna1; Bmp3; Bmp1; F7; Itga2b; Chgb; Myo1c; Myo1b; Chga; Pml; Vwf; Sec31a	1973	238	29	0.01	0.12
0.000812432	0.0190109	GO:0001892	b	3	embryonic placenta development	16002; 18815; 21849; 22329	Igf2; Plg; Trim28; Vcam1	111	7	4	0.04	0.57
0.00228366	0.0334936	GO:0005125	m	4	cytokine activity	110075; 12153; 14824; 20750; 21857	Grn; Spp1; Bmp3; Timp1; Bmp1	226	14	5	0.02	0.36
9.74e-06	0.000455958	GO:0006956	b	3	complement activation	12259; 12260; 12628; 12630; 12944; 16019; 17195; 18673; 20219	Crp; Cfh; Cfi; Phb; C1qb; C1qa; Apcs; Ighm; Mbl2	190	22	9	0.05	0.41
0.00260532	0.0429878	GO:0001846	m	3	opsonin binding	12628; 12944; 18673; 20219	Phb; Crp; Cfh; Apcs	13	9	4	0.31	0.44
0.00289602	0.0868806	GO:0005794	c	4	Golgi apparatus	69162; 69608; 338366; 11816; 12153; 12321; 12385; 16006; 17912; 19123; 20750; 54161; 21787; 22329; 22370; 23980; 386649	Pebp1; Apoe; Bmp1; Tfg; Calu; Myo1b; Sec24d; Igfbp1; Spp1; Vcam1; Mia3; Copg1; Vtn; Proc; Ctnna1; Sec31a; Nsfl1c	1426	115	17	0.01	0.15
3.32e-05	0.00128488	GO:1900046	b	3	regulation of hemostasis	11816; 11905; 14068; 14161; 16644; 18815; 19123; 19128; 21825	Apoe; F7; Kng1; Pros1; Thbs1; Plg; Proc; Fga; Serpinc1	77	25	9	0.12	0.36
4.78e-06	0.000455958	GO:0007596	b	3	blood coagulation	16399; 66901; 14456; 11816; 11905; 14068; 14161; 16644; 18815; 19123; 19128; 21825; 22371	Apoe; Proz; Serpinc1; Itga2b; F7; Pros1; Thbs1; Plg; Kng1; Vwf; Proc; Fga; Gas6	160	43	13	0.08	0.3
4.39e-05	0.00128488	GO:0006959	b	3	humoral immune response	71660; 12259; 12260; 12628; 12630; 12944; 14161; 16019; 17195; 18673; 20219	Crp; Cfh; Cfi; Phb; Rarres2; C1qb; C1qa; Ighm; Apcs; Fga; Mbl2	371	38	11	0.03	0.29
9.14e-06	0.000455958	GO:0050878	b	3	regulation of body fluid levels	16399; 66901; 14456; 11816; 11905; 14068; 14161; 16644; 13666; 18815; 19123; 19128; 21825; 22371	Apoe; Proz; Serpinc1; Itga2b; Eif2ak3; F7; Pros1; Thbs1; Plg; Kng1; Vwf; Proc; Fga; Gas6	354	52	14	0.04	0.27
4.81e-06	0.000455958	GO:0009611	b	3	response to wounding	16399; 66901; 14456; 338366; 11816; 11905; 12385; 12944; 14068; 14161; 14268; 16006; 16644; 18815; 19123; 19128; 20655; 21825; 21857; 22371; 23980	Timp1; Pebp1; Crp; Apoe; Proz; Fn1; Serpinc1; Itga2b; F7; Pros1; Fga; Plg; Sod1; Igfbp1; Mia3; Kng1; Vwf; Thbs1; Proc; Ctnna1; Gas6	514	102	21	0.04	0.21
0.00494581	0.0738078	GO:0031099	b	3	regeneration	14456; 11816; 12385; 14068; 16006; 18673; 18815; 22370	Apoe; F7; Phb; Vtn; Plg; Igfbp1; Ctnna1; Gas6	200	38	8	0.04	0.21
9.34e-05	0.00242731	GO:0045087	b	3	innate immune response	71660; 108037; 11816; 12259; 12260; 12628; 12630; 12944; 14161; 16002; 16019; 17195; 18854; 20219; 21849; 17913; 286940	Igf2; Crp; Apoe; Trim28; Cfh; Cfi; Myo1c; Rarres2; C1qb; C1qa; Fga; Ighm; Pml; Apcs; Flnb; Shmt2; Mbl2	863	87	17	0.02	0.2
0.00409896	0.0541063	GO:0001848	m	3	complement binding	12628; 12944; 18673; 20219	Phb; Crp; Cfh; Apcs	20	10	4	0.2	0.4
7.03e-06	0.000455958	GO:0006952	b	3	defense response	71660; 108037; 11816; 11905; 12259; 12260; 12628; 12630; 12652; 12944; 13421; 14161; 14268; 16002; 16019; 16644; 17195; 18673; 18854; 19123; 20219; 20655; 21825; 21849; 21857; 17913; 286940; 21817	Igf2; Apoe; Fn1; Sod1; Tgm2; Apcs; Flnb; Proc; Kng1; Phb; Cfi; C1qb; C1qa; Fga; Crp; Rarres2; Thbs1; Mbl2; Trim28; Timp1; Cfh; Serpinc1; Chga; Dnase1l3; Myo1c; Ighm; Pml; Shmt2	1614	167	28	0.02	0.17
0.00682542	0.0887305	GO:0031589	b	3	cell-substrate adhesion	16399; 14456; 14161; 14268; 18815; 20750; 21825; 22329; 22370; 22371; 223272	Fn1; Itga2b; Thbs1; Plg; Itgbl1; Spp1; Vcam1; Vwf; Vtn; Fga; Gas6	330	66	11	0.03	0.17
0.00875387	0.10242	GO:0002443	b	3	leukocyte mediated immunity	12259; 12260; 12630; 12652; 12944; 13421; 16002; 16019; 17195; 20219	Igf2; Crp; Cfi; Chga; Dnase1l3; C1qb; C1qa; Apcs; Ighm; Mbl2	509	59	10	0.02	0.17
0.00987117	0.109993	GO:0003013	b	3	circulatory system process	14456; 11816; 12652; 12944; 14161; 15464; 18979; 16644; 20655; 23980	Pebp1; Crp; Apoe; Sod1; Chga; Kng1; Pon1; Fga; Hrc; Gas6	497	60	10	0.02	0.17
0.00102446	0.0213557	GO:0002682	b	3	regulation of immune system process	16399; 71660; 14456; 338366; 11816; 12259; 12260; 12628; 12630; 12944; 13421; 14068; 16002; 16019; 17195; 18673; 18854; 20219; 21825; 22329	Igf2; Crp; Apoe; Cfh; Cfi; Itga2b; F7; Dnase1l3; Rarres2; C1qb; C1qa; Thbs1; Vcam1; Mia3; Phb; Pml; Apcs; Mbl2; Ighm; Gas6	1458	134	20	0.01	0.15
0.00777486	0.0957536	GO:0009790	b	3	embryo development	69608; 71660; 12814; 12832; 14268; 14824; 16002; 18815; 19672; 20655; 21849; 22329; 22370	Igf2; Plg; Rcn1; Col11a1; Fn1; Sod1; Rarres2; Vtn; Col5a2; Sec24d; Vcam1; Grn; Trim28	1175	86	13	0.01	0.15
0.00417291	0.0697472	GO:0040012	b	3	regulation of locomotion	16399; 71660; 14456; 192662; 338366; 11816; 12385; 14068; 14161; 14268; 16002; 16009; 18854; 21825; 21849; 21857; 22370; 17913	Igf2; Vtn; Apoe; Trim28; Timp1; Fn1; F7; Itga2b; Rarres2; Myo1c; Fga; Igfbp3; Mia3; Arhgdia; Pml; Thbs1; Ctnna1; Gas6	1003	129	18	0.02	0.14
0.00536211	0.0589832	GO:0070051	m	3	fibrinogen binding	16399; 21825	Itga2b; Thbs1	5	2	2	0.4	1
0.00536211	0.0589832	GO:0019789	m	4	SUMO transferase activity	18854; 21849	Pml; Trim28	24	2	2	0.08	1
0.00585023	0.094172	GO:0030545	m	2	receptor regulator activity	110075; 14456; 12153; 14824; 16002; 50781; 20750; 21857	Igf2; Bmp3; Timp1; Bmp1; Dkk3; Spp1; Grn; Gas6	534	39	8	0.01	0.21
0.00607561	0.094172	GO:0030234	m	2	enzyme regulator activity	14456; 12321; 192662; 11699; 11816; 11905; 13014; 14268; 16002; 16009; 16644; 18538; 20655; 21857; 56040; 23980	Igf2; Pcna; Apoe; Timp1; Fn1; Serpinc1; Cstb; Rplp1; Kng1; Ambp; Calu; Sod1; Igfbp3; Pebp1; Arhgdia; Gas6	981	113	16	0.02	0.14
0.00656287	0.0951616	GO:0005577	c	2	fibrinogen complex	14161; 14268; 21825	Fga; Fn1; Thbs1	6	6	3	0.5	0.5
4.38e-05	0.00128488	GO:0048583	b	3	regulation of response to stimulus	110075; 71660; 14456; 192662; 11816; 11905; 12153; 12259; 12260; 12385; 12628; 12630; 12652; 12944; 13421; 14068; 14161; 14268; 14824; 16002; 16006; 16009; 16019; 16644; 17195; 13666; 50781; 18538; 18673; 18815; 18854; 19123; 19128; 216440; 20219; 20655; 20750; 21825; 21849; 21857; 23980; 17913; 21817	Igf2; Apoe; Fn1; Sod1; Tgm2; Dkk3; Igfbp3; Igfbp1; Grn; Apcs; Proc; Kng1; Os9; Phb; Cfi; Pros1; C1qb; C1qa; Plg; Spp1; Arhgdia; Fga; Pebp1; Crp; Timp1; Rarres2; Thbs1; Trim28; Ctnna1; Mbl2; Pcna; F7; Bmp3; Bmp1; Cfh; Serpinc1; Chga; Dnase1l3; Myo1c; Ighm; Pml; Eif2ak3; Gas6	4023	346	43	0.01	0.12
0.00514448	0.0738078	GO:0048513	b	3	animal organ development	110075; 71660; 94111; 14456; 237928; 338366; 11746; 11905; 12153; 12260; 12385; 12814; 12832; 14068; 14268; 242687; 16002; 16019; 17195; 13666; 18673; 18815; 18854; 19123; 19672; 20219; 20655; 20750; 21825; 21849; 21857; 22329; 22370; 22371; 23980; 286940; 94352; 21817	Igf2; Wasf2; Sod1; Tgm2; Vtn; Apcs; Flnb; Proc; Col5a2; Anxa4; Phb; Eif2ak3; C1qb; Plg; Spp1; Vcam1; Phospho1; Ighm; Pebp1; Loxl2; Mepe; Timp1; Rcn1; Rarres2; Fn1; Thbs1; Mia3; Trim28; Ctnna1; Mbl2; Bmp3; Col11a1; Bmp1; Serpinc1; F7; Pml; Vwf; Gas6	3591	359	38	0.01	0.11
0.00109516	0.0213557	GO:0019538	b	3	protein metabolic process	66901; 110075; 71660; 14456; 170750; 108037; 75705; 226243; 11568; 11699; 11816; 11837; 11905; 12153; 12259; 12260; 12628; 12630; 12652; 12814; 12944; 13014; 14068; 14161; 14230; 14268; 16002; 16009; 16019; 16644; 17195; 13666; 18452; 18673; 18815; 18854; 19123; 216440; 19989; 20219; 20655; 21825; 21849; 21857; 22370; 56040; 56693; 23980; 57377; 386649; 27055; 94352; 21817	Igf2; Apoe; Proz; Fn1; Sod1; Mogs; Ambp; Loxl2; Vtn; Igfbp3; Apcs; Proc; Xpnpep1; Kng1; Os9; Cstb; Phb; Eif2ak3; Rplp0; C1qb; C1qa; Plg; Rplp1; Aebp1; Mbl2; Fga; Eif4b; Pebp1; Crp; Timp1; Rpl7; Rarres2; Thbs1; P4ha2; Fkbp10; Fkbp9; Tgm2; Trim28; Col11a1; F7; Bmp3; Cfh; Bmp1; Serpinc1; Chga; Cfi; Ighm; Nsfl1c; Habp2; Pml; Crtap; Shmt2; Gas6	5712	520	53	0.01	0.1
0.00772447	0.189721	GO:0062023	c	3	collagen-containing extracellular matrix	11699; 11746; 11905; 12153; 12814; 12832; 13014; 13602; 14161; 14268; 16002; 18815; 21825; 21857; 22370; 22371; 94352; 58859; 21817	Igf2; Plg; Loxl2; Efemp2; Col11a1; Bmp1; Serpinc1; Cstb; Timp1; Ambp; Sparcl1; Fn1; Thbs1; Col5a2; Tgm2; Vwf; Vtn; Fga; Anxa4	352	147	19	0.05	0.13
4.78e-06	0.000234389	GO:0072376	b	2	protein activation cascade	11905; 12259; 12260; 12628; 12630; 12944; 14161; 16019; 17195; 18673; 20219	Crp; Cfh; Cfi; Phb; Serpinc1; C1qb; C1qa; Ighm; Apcs; Fga; Mbl2	205	31	11	0.05	0.35
4.78e-06	0.000234389	GO:0050817	b	2	coagulation	16399; 66901; 14456; 11816; 11905; 14068; 14161; 16644; 18815; 19123; 19128; 21825; 22371	Apoe; Proz; Serpinc1; Itga2b; F7; Pros1; Thbs1; Plg; Kng1; Vwf; Proc; Fga; Gas6	163	43	13	0.08	0.3
0.00297725	0.0355766	GO:0042445	b	2	hormone metabolic process	16002; 50781; 20750; 23980; 113868; 224903	Igf2; Pebp1; Acaa1a; Safb; Dkk3; Spp1	224	21	6	0.03	0.29
0.00353434	0.0355766	GO:0002253	b	2	activation of immune response	12259; 12260; 12628; 12630; 12944; 16019; 17195; 18673; 20219	Crp; Cfh; Cfi; Phb; C1qb; C1qa; Apcs; Ighm; Mbl2	531	44	9	0.02	0.2
0.00363027	0.0355766	GO:0001503	b	2	ossification	110075; 94111; 237928; 338366; 12153; 12814; 12832; 16002; 16009; 13666; 20750	Igf2; Mepe; Bmp3; Phospho1; Bmp1; Eif2ak3; Col5a2; Igfbp3; Spp1; Mia3; Col11a1	375	61	11	0.03	0.18
0.00522714	0.046569	GO:0050900	b	2	leukocyte migration	16399; 71660; 14456; 338366; 12652; 14068; 18815; 20750; 21825; 22329	F7; Itga2b; Rarres2; Thbs1; Plg; Spp1; Vcam1; Mia3; Chga; Gas6	338	55	10	0.03	0.18
0.000256652	0.00838396	GO:0006955	b	2	immune response	71660; 14456; 108037; 11816; 11905; 12259; 12260; 12628; 12630; 12652; 12944; 13421; 14161; 16002; 16019; 17195; 18673; 18854; 20219; 21849; 22370; 17913; 286940	Igf2; Apoe; Vtn; Apcs; Flnb; Phb; Cfi; C1qb; C1qa; Fga; Crp; Rarres2; Mbl2; Trim28; Cfh; Serpinc1; Chga; Dnase1l3; Myo1c; Ighm; Pml; Shmt2; Gas6	1682	150	23	0.01	0.15
0.00105584	0.0172454	GO:0048870	b	2	cell motility	16399; 71660; 14456; 192662; 338366; 11816; 12385; 12652; 14068; 14161; 14268; 242687; 16002; 16009; 18815; 18854; 20750; 21825; 21857; 22329; 22370; 17913; 223272; 94352	Igf2; Apoe; Wasf2; Vtn; Igfbp3; Fn1; Plg; Spp1; Vcam1; Arhgdia; Fga; Loxl2; Rarres2; Thbs1; Mia3; Ctnna1; Itgbl1; Timp1; F7; Itga2b; Myo1c; Chga; Pml; Gas6	1572	175	24	0.02	0.14
0.00933054	0.189721	GO:0009897	c	3	external side of plasma membrane	16399; 11816; 14161; 16019; 18815; 21825; 22329; 22371	Apoe; Itga2b; Thbs1; Plg; Ighm; Vcam1; Vwf; Fga	538	42	8	0.01	0.19
0.00105584	0.0172454	GO:0051674	b	2	localization of cell	16399; 71660; 14456; 192662; 338366; 11816; 12385; 12652; 14068; 14161; 14268; 242687; 16002; 16009; 18815; 18854; 20750; 21825; 21857; 22329; 22370; 17913; 223272; 94352	Igf2; Apoe; Wasf2; Vtn; Igfbp3; Fn1; Plg; Spp1; Vcam1; Arhgdia; Fga; Loxl2; Rarres2; Thbs1; Mia3; Ctnna1; Itgbl1; Timp1; F7; Itga2b; Myo1c; Chga; Pml; Gas6	1572	175	24	0.02	0.14
0.0012482	0.0174748	GO:0006928	b	2	movement of cell or subcellular component	16399; 71660; 14456; 192662; 338366; 11816; 12385; 12652; 14068; 14161; 14268; 242687; 16002; 16009; 17912; 18815; 18854; 20655; 20750; 54161; 21825; 21857; 22329; 22370; 17913; 223272; 94352	Igf2; Apoe; Wasf2; Sod1; Vtn; Igfbp3; Copg1; Fn1; Plg; Spp1; Vcam1; Arhgdia; Fga; Loxl2; Rarres2; Thbs1; Mia3; Ctnna1; Itgbl1; Timp1; F7; Itga2b; Myo1c; Myo1b; Chga; Pml; Gas6	1972	209	27	0.01	0.13
0.000396822	0.00972215	GO:0006950	b	2	response to stress	16399; 66901; 71660; 14456; 108037; 338366; 11816; 11905; 12259; 12260; 12385; 12628; 12630; 12652; 12944; 13421; 14068; 14161; 14268; 14778; 16002; 16006; 16019; 16644; 17195; 13666; 18538; 18673; 18815; 18854; 19123; 19128; 216440; 20219; 20655; 20750; 21825; 21849; 21857; 22371; 23980; 17913; 286940; 94352; 21817	Igf2; Apoe; Proz; Fn1; Sod1; Loxl2; Igfbp1; Apcs; Flnb; Proc; Kng1; Os9; Phb; Cfi; Pros1; C1qb; C1qa; Plg; Gpx3; Spp1; Fga; Pebp1; Crp; Eif2ak3; Rarres2; Thbs1; Mia3; Tgm2; Ctnna1; Mbl2; Pcna; F7; Trim28; Timp1; Cfh; Serpinc1; Itga2b; Dnase1l3; Myo1c; Ighm; Chga; Pml; Vwf; Shmt2; Gas6	3736	401	45	0.01	0.11
0.00789221	0.064453	GO:0009605	b	2	response to external stimulus	71660; 14456; 192662; 11816; 11905; 12628; 12652; 12814; 13421; 14068; 14161; 14268; 18979; 16019; 16644; 17195; 13666; 18673; 18815; 18854; 19123; 19128; 20655; 20750; 21825; 22329; 21817	Apoe; Fn1; Sod1; Pon1; Proc; Kng1; Phb; Eif2ak3; Pros1; Plg; Spp1; Vcam1; Arhgdia; Ighm; Tgm2; Dnase1l3; Rarres2; Thbs1; Mbl2; Col11a1; Cfh; Serpinc1; Chga; F7; Fga; Pml; Gas6	2565	236	27	0.01	0.11
