# Supplementary material for: Deep coverage and quantification of the bone proteome provides enhanced opportunities for new discoveries in skeletal biology and disease
Source: PLoS One. 2023 Oct 10;18(10):e0292268. doi: 10.1371/journal.pone.0292268 (PMC10564166; doi:10.1371/journal.pone.0292268)
Supplement: S6 Table — A) Total peptide report for 5 Wild-type femurs from hydroxyproline analysis showing 31171 precursor identifications. B) Modified Peptide report showing 1186 peptides with hydroxyproline modifications and site confidence of >85%. (XLSX) [file pone.0292268.s007.xlsx]

## Sheet: Supp_Table_S6A_TotalPrecursor
Supplemental Table 6_ S6A Total Peptide Report
31171 reported precursors
EG.PrecursorId	PG.Genes	PG.Protein Accessions	PG.Protein Descriptions	PG.Qvalue	PG.UniProtIds	WT 5 Total Quantity	WT 4 Total Quantity	WT 3 Total Quantity	WT 1 Total Quantity	WT 2 Total Quantity
_APQVYILPPPAEQLSR_.2	Ighg2b	A0A075B5P3	Protein Ighg2b (Fragment)	4.27278e-55	A0A075B5P3	225818	277569	548206	879607	686197
_APQVYILPPPAEQLSR_.3	Ighg2b	A0A075B5P3	Protein Ighg2b (Fragment)	4.27278e-55	A0A075B5P3	52022.1	68376.7	124060	191418	158897
_VVSALPIQHQDWMSGK_.3	Ighg2b	A0A075B5P3	Protein Ighg2b (Fragment)	4.27278e-55	A0A075B5P3	286027	393731	541357	773345	559240
_VVSALPIQHQDWMSGK_.2	Ighg2b	A0A075B5P3	Protein Ighg2b (Fragment)	4.27278e-55	A0A075B5P3	20755.3	34636.4	26843.4	40406.5	46929.7
_TDSFSC[Carbamidomethyl (C)]NVR_.2	Ighg2b	A0A075B5P3	Protein Ighg2b (Fragment)	4.27278e-55	A0A075B5P3	86064.1	102820	131386	214561	272703
_DVLMISLTPK_.2	Ighg2b	A0A075B5P3	Protein Ighg2b (Fragment)	4.27278e-55	A0A075B5P3	79772.3	102950	156871	50642	240541
_DVLM[Oxidation (M)]ISLTPK_.2	Ighg2b	A0A075B5P3	Protein Ighg2b (Fragment)	4.27278e-55	A0A075B5P3	19456.1	15256.7	39764.1	11196.1	40178.9
_VTC[Carbamidomethyl (C)]VVVDVSEDDPDVR_.2	Ighg2b	A0A075B5P3	Protein Ighg2b (Fragment)	4.27278e-55	A0A075B5P3	15617.1	52556.9	46762.3	155786	110251
_VTC[Carbamidomethyl (C)]VVVDVSEDDPDVR_.3	Ighg2b	A0A075B5P3	Protein Ighg2b (Fragment)	4.27278e-55	A0A075B5P3	842.436	8425.38	6477.7	36284.5	23590.6
_ISWFVNNVEVHTAQTQTHR_.4	Ighg2b	A0A075B5P3	Protein Ighg2b (Fragment)	4.27278e-55	A0A075B5P3	10862.6	65365.8	38967.3	6482.77	30718.8
_ISWFVNNVEVHTAQTQTHR_.3	Ighg2b	A0A075B5P3	Protein Ighg2b (Fragment)	4.27278e-55	A0A075B5P3	348.078	21441.6	22461.3	10959.4	31224.2
_KLEPSGPISTINPC[Carbamidomethyl (C)]PPC[Carbamidomethyl (C)]K_.3	Ighg2b	A0A075B5P3	Protein Ighg2b (Fragment)	4.27278e-55	A0A075B5P3	6042.46	27341.3	29469.5	28089.7	46480.5
_TTPPSVYPLAPGC[Carbamidomethyl (C)]GDTTGSSVTLGC[Carbamidomethyl (C)]LVK_.3	Ighg2b	A0A075B5P3	Protein Ighg2b (Fragment)	4.27278e-55	A0A075B5P3	1125.74	1472.66	3878.58	32496.2	32677
_VVSALPIQHQDWMSGKEFK_.3	Ighg2b	A0A075B5P3	Protein Ighg2b (Fragment)	4.27278e-55	A0A075B5P3	9423.37	25053.8	9868.4	73012.3	10113.5
_VNNKDLPSPIER_.3	Ighg2b	A0A075B5P3	Protein Ighg2b (Fragment)	4.27278e-55	A0A075B5P3	1279.82	958.514	81.1228	189487	7868.23
_DIIYIGGAPDVATLTR_.2	Hspg2	E9PZ16	Basement membrane-specific heparan sulfate proteoglycan core protein	4.27278e-55	E9PZ16	1.60214e+06	1.35822e+06	2635947	1.50085e+06	1.12044e+06
_DIIYIGGAPDVATLTR_.3	Hspg2	E9PZ16	Basement membrane-specific heparan sulfate proteoglycan core protein	4.27278e-55	E9PZ16	51519.4	56829.7	92051.1	63827.7	43308.2
_PGAPPPQPLDLQHR_.3	Hspg2	E9PZ16	Basement membrane-specific heparan sulfate proteoglycan core protein	4.27278e-55	E9PZ16	1.66064e+06	1452813	1.47486e+06	412484	1.05574e+06
_TSTADGLLLWQGVVR_.2	Hspg2	E9PZ16	Basement membrane-specific heparan sulfate proteoglycan core protein	4.27278e-55	E9PZ16	781587	639289	1.5374e+06	865210	503798
_TSTADGLLLWQGVVR_.3	Hspg2	E9PZ16	Basement membrane-specific heparan sulfate proteoglycan core protein	4.27278e-55	E9PZ16	128549	116358	242718	163270	90470.7
_SLPEVPETIEFEVR_.2	Hspg2	E9PZ16	Basement membrane-specific heparan sulfate proteoglycan core protein	4.27278e-55	E9PZ16	645139	489939	470890	1.23716e+06	602826
_SLPEVPETIEFEVR_.3	Hspg2	E9PZ16	Basement membrane-specific heparan sulfate proteoglycan core protein	4.27278e-55	E9PZ16	209385	177820	186959	137344	235637
_SPGPNVAVNTK_.2	Hspg2	E9PZ16	Basement membrane-specific heparan sulfate proteoglycan core protein	4.27278e-55	E9PZ16	478361	406156	554193	501946	320447
_AFAYLQVPER_.2	Hspg2	E9PZ16	Basement membrane-specific heparan sulfate proteoglycan core protein	4.27278e-55	E9PZ16	425595	313391	460932	403588	273365
_LLQVTPTDSGEYVC[Carbamidomethyl (C)]R_.2	Hspg2	E9PZ16	Basement membrane-specific heparan sulfate proteoglycan core protein	4.27278e-55	E9PZ16	384463	267424	414210	432433	272841
_LLQVTPTDSGEYVC[Carbamidomethyl (C)]R_.3	Hspg2	E9PZ16	Basement membrane-specific heparan sulfate proteoglycan core protein	4.27278e-55	E9PZ16	19727.3	15181	22263.4	30495.3	16475.8
_LGTVPQFPR_.2	Hspg2	E9PZ16	Basement membrane-specific heparan sulfate proteoglycan core protein	4.27278e-55	E9PZ16	379126	284439	404648	290373	246858
_GM[Oxidation (M)]LEPVQKPDVILVGAGYR_.3	Hspg2	E9PZ16	Basement membrane-specific heparan sulfate proteoglycan core protein	4.27278e-55	E9PZ16	265502	162453	295221	218455	148316
_GMLEPVQKPDVILVGAGYR_.3	Hspg2	E9PZ16	Basement membrane-specific heparan sulfate proteoglycan core protein	4.27278e-55	E9PZ16	104918	78338.2	96467.3	142256	90712.7
_LYILQASPADAGEYVC[Carbamidomethyl (C)]R_.2	Hspg2	E9PZ16	Basement membrane-specific heparan sulfate proteoglycan core protein	4.27278e-55	E9PZ16	286584	180828	310421	353848	177964
_LYILQASPADAGEYVC[Carbamidomethyl (C)]R_.3	Hspg2	E9PZ16	Basement membrane-specific heparan sulfate proteoglycan core protein	4.27278e-55	E9PZ16	52282.9	38810.6	69227.8	85949.6	39676.7
_VDSYGGFLR_.2	Hspg2	E9PZ16	Basement membrane-specific heparan sulfate proteoglycan core protein	4.27278e-55	E9PZ16	377176	253439	393540	185310	255690
_AGLSSGFVGC[Carbamidomethyl (C)]VR_.2	Hspg2	E9PZ16	Basement membrane-specific heparan sulfate proteoglycan core protein	4.27278e-55	E9PZ16	267718	225081	263527	390636	223637
_ALEVEEC[Carbamidomethyl (C)]R_.2	Hspg2	E9PZ16	Basement membrane-specific heparan sulfate proteoglycan core protein	4.27278e-55	E9PZ16	318254	222288	335623	230946	221925
_LHQVSPVDSGEYVC[Carbamidomethyl (C)]R_.3	Hspg2	E9PZ16	Basement membrane-specific heparan sulfate proteoglycan core protein	4.27278e-55	E9PZ16	296161	201092	284837	331093	183484
_ATFSSVPR_.2	Hspg2	E9PZ16	Basement membrane-specific heparan sulfate proteoglycan core protein	4.27278e-55	E9PZ16	247775	186522	291873	352810	180550
_LEPTVPEDSGR_.2	Hspg2	E9PZ16	Basement membrane-specific heparan sulfate proteoglycan core protein	4.27278e-55	E9PZ16	268665	201059	287185	313655	152352
_SPAYTLVWTR_.2	Hspg2	E9PZ16	Basement membrane-specific heparan sulfate proteoglycan core protein	4.27278e-55	E9PZ16	286018	180843	343472	221763	185697
_LTVPSSQNSSFR_.2	Hspg2	E9PZ16	Basement membrane-specific heparan sulfate proteoglycan core protein	4.27278e-55	E9PZ16	245496	158648	255229	391475	151752
_VGGHLRPGIVQSGSIIR_.4	Hspg2	E9PZ16	Basement membrane-specific heparan sulfate proteoglycan core protein	4.27278e-55	E9PZ16	157721	129125	154767	195590	95621.9
_VGGHLRPGIVQSGSIIR_.3	Hspg2	E9PZ16	Basement membrane-specific heparan sulfate proteoglycan core protein	4.27278e-55	E9PZ16	105488	84359.8	92433.2	114317	66650.5
_SVVPQGGPHSLR_.3	Hspg2	E9PZ16	Basement membrane-specific heparan sulfate proteoglycan core protein	4.27278e-55	E9PZ16	226241	145946	253523	352273	144104
_GM[Oxidation (M)]VFGIPDGVLELVPQR_.2	Hspg2	E9PZ16	Basement membrane-specific heparan sulfate proteoglycan core protein	4.27278e-55	E9PZ16	55174.7	20038.6	335119	38213.3	26058.5
_GM[Oxidation (M)]VFGIPDGVLELVPQR_.3	Hspg2	E9PZ16	Basement membrane-specific heparan sulfate proteoglycan core protein	4.27278e-55	E9PZ16	43317.3	26814.8	208599	36073.6	21919.6
_GMVFGIPDGVLELVPQR_.2	Hspg2	E9PZ16	Basement membrane-specific heparan sulfate proteoglycan core protein	4.27278e-55	E9PZ16	36286.7	17450.4	80989.9	37123.8	23198.6
_LSFDQPNDFK_.2	Hspg2	E9PZ16	Basement membrane-specific heparan sulfate proteoglycan core protein	4.27278e-55	E9PZ16	256590	165761	262396	103894	175538
_AASISAVSLEVAQPGPSSGPR_.3	Hspg2	E9PZ16	Basement membrane-specific heparan sulfate proteoglycan core protein	4.27278e-55	E9PZ16	120139	84564.6	155054	166633	57831.8
_AASISAVSLEVAQPGPSSGPR_.2	Hspg2	E9PZ16	Basement membrane-specific heparan sulfate proteoglycan core protein	4.27278e-55	E9PZ16	73047.8	66537	93341.2	101277	43601
_NLVLHTARPGAPPPQPLDLQHR_.5	Hspg2	E9PZ16	Basement membrane-specific heparan sulfate proteoglycan core protein	4.27278e-55	E9PZ16	27450	71933.7	175941	608031	62320.5
_VAEGQTLDLSC[Carbamidomethyl (C)]VVPGQAHAQVTWHK_.4	Hspg2	E9PZ16	Basement membrane-specific heparan sulfate proteoglycan core protein	4.27278e-55	E9PZ16	175662	122109	145084	273194	170986
_TC[Carbamidomethyl (C)]ESLGAGGYR_.2	Hspg2	E9PZ16	Basement membrane-specific heparan sulfate proteoglycan core protein	4.27278e-55	E9PZ16	166010	124801	170199	282297	139953
_LPAIEPSDQGQYLC[Carbamidomethyl (C)]R_.2	Hspg2	E9PZ16	Basement membrane-specific heparan sulfate proteoglycan core protein	4.27278e-55	E9PZ16	141331	128022	197125	147071	72720.5
_LPAIEPSDQGQYLC[Carbamidomethyl (C)]R_.3	Hspg2	E9PZ16	Basement membrane-specific heparan sulfate proteoglycan core protein	4.27278e-55	E9PZ16	36446.1	39451.4	55978.1	41272	21312.3
_LYQLSPADSGEYVC[Carbamidomethyl (C)]QVAGSSHPEHEASFK_.4	Hspg2	E9PZ16	Basement membrane-specific heparan sulfate proteoglycan core protein	4.27278e-55	E9PZ16	157877	97797.6	177265	239836	107107
_LYQLSPADSGEYVC[Carbamidomethyl (C)]QVAGSSHPEHEASFK_.3	Hspg2	E9PZ16	Basement membrane-specific heparan sulfate proteoglycan core protein	4.27278e-55	E9PZ16	11821.1	15768.5	10157.2	41039.4	18580.8
_SIEYSPQLEDASAK_.2	Hspg2	E9PZ16	Basement membrane-specific heparan sulfate proteoglycan core protein	4.27278e-55	E9PZ16	256068	199882	204992	75847.4	132590
_LPQVSPADSGDYVC[Carbamidomethyl (C)]R_.2	Hspg2	E9PZ16	Basement membrane-specific heparan sulfate proteoglycan core protein	4.27278e-55	E9PZ16	273062	168972	220612	29209.5	159259
_VTSYGGELR_.2	Hspg2	E9PZ16	Basement membrane-specific heparan sulfate proteoglycan core protein	4.27278e-55	E9PZ16	196184	127863	201930	168100	151966
_AELLVAEAPSKPITVTVEEQR_.3	Hspg2	E9PZ16	Basement membrane-specific heparan sulfate proteoglycan core protein	4.27278e-55	E9PZ16	191331	127772	149082	243771	95057.7
_SHEPLTLGR_.2	Hspg2	E9PZ16	Basement membrane-specific heparan sulfate proteoglycan core protein	4.27278e-55	E9PZ16	166071	124682	152254	198691	121356
_ESLEVQIHPSR_.3	Hspg2	E9PZ16	Basement membrane-specific heparan sulfate proteoglycan core protein	4.27278e-55	E9PZ16	156183	107539	182400	201583	98277.2
_ATATAC[Carbamidomethyl (C)]RPC[Carbamidomethyl (C)]PC[Carbamidomethyl (C)]PYIDASR_.3	Hspg2	E9PZ16	Basement membrane-specific heparan sulfate proteoglycan core protein	4.27278e-55	E9PZ16	106398	116932	147617	215915	116915
_HPTPLALGQFHTVTLLR_.3	Hspg2	E9PZ16	Basement membrane-specific heparan sulfate proteoglycan core protein	4.27278e-55	E9PZ16	142976	110780	141036	110431	73606
_HPTPLALGQFHTVTLLR_.4	Hspg2	E9PZ16	Basement membrane-specific heparan sulfate proteoglycan core protein	4.27278e-55	E9PZ16	9982.48	12047.8	10893.9	10618.7	6560.55
_FDAGSGMATIR_.2	Hspg2	E9PZ16	Basement membrane-specific heparan sulfate proteoglycan core protein	4.27278e-55	E9PZ16	130698	124534	141982	127006	102153
_DPSPGQPSNFIVPFQEQAWQRPDGQPATR_.4	Hspg2	E9PZ16	Basement membrane-specific heparan sulfate proteoglycan core protein	4.27278e-55	E9PZ16	63809.4	59624.8	92480.3	49668.4	59390.7
_DPSPGQPSNFIVPFQEQAWQRPDGQPATR_.3	Hspg2	E9PZ16	Basement membrane-specific heparan sulfate proteoglycan core protein	4.27278e-55	E9PZ16	56113.2	41525.8	75323.2	54425.4	47446.7
_VSGISMDVAVPENTGQDSAR_.3	Hspg2	E9PZ16	Basement membrane-specific heparan sulfate proteoglycan core protein	4.27278e-55	E9PZ16	66130.1	61479.7	82729.6	97915.6	61580.5
_VSGISMDVAVPENTGQDSAR_.2	Hspg2	E9PZ16	Basement membrane-specific heparan sulfate proteoglycan core protein	4.27278e-55	E9PZ16	34708.3	38643.9	21639.2	83289.4	50742.7
_NIGASVEFHC[Carbamidomethyl (C)]AVPNER_.3	Hspg2	E9PZ16	Basement membrane-specific heparan sulfate proteoglycan core protein	4.27278e-55	E9PZ16	131897	72948.4	114085	161595	89146.2
_GGSLPFR_.2	Hspg2	E9PZ16	Basement membrane-specific heparan sulfate proteoglycan core protein	4.27278e-55	E9PZ16	106770	54469.5	127050	208592	71271.7
_EVSEAVVEK_.2	Hspg2	E9PZ16	Basement membrane-specific heparan sulfate proteoglycan core protein	4.27278e-55	E9PZ16	192056	127489	122027	3852.02	100249
_QLISTHFAPGDFQGFALVNPQR_.3	Hspg2	E9PZ16	Basement membrane-specific heparan sulfate proteoglycan core protein	4.27278e-55	E9PZ16	78359.8	77800.7	104898	176723	61236
_LVSEDPINDGEWHR_.2	Hspg2	E9PZ16	Basement membrane-specific heparan sulfate proteoglycan core protein	4.27278e-55	E9PZ16	54132.3	62889.3	70515.9	97484.3	44437.9
_LVSEDP[Oxidation (P)]INDGEWHR_.3	Hspg2	E9PZ16	Basement membrane-specific heparan sulfate proteoglycan core protein	4.27278e-55	E9PZ16	28322.2	27410.9	35752	39519.7	14767.4
_IESSSSHVAEGQTLDLNC[Carbamidomethyl (C)]VVPGQAQVTWR_.3	Hspg2	E9PZ16	Basement membrane-specific heparan sulfate proteoglycan core protein	4.27278e-55	E9PZ16	106473	58030.8	73164.4	146081	86099.6
_QPLVVLQGNNIVLEHHASR_.4	Hspg2	E9PZ16	Basement membrane-specific heparan sulfate proteoglycan core protein	4.27278e-55	E9PZ16	82619.4	52998.8	90902.6	54392.3	53683.6
_QPLVVLQGNNIVLEHHASR_.3	Hspg2	E9PZ16	Basement membrane-specific heparan sulfate proteoglycan core protein	4.27278e-55	E9PZ16	31784.1	21301.6	33677.7	16366.7	20456.1
_LRLPQVSPADSGDYVC[Carbamidomethyl (C)]R_.3	Hspg2	E9PZ16	Basement membrane-specific heparan sulfate proteoglycan core protein	4.27278e-55	E9PZ16	28138.3	41153.3	113906	213582	57728.5
_C[Carbamidomethyl (C)]RPTTQEIVR_.3	Hspg2	E9PZ16	Basement membrane-specific heparan sulfate proteoglycan core protein	4.27278e-55	E9PZ16	86825.9	33107.8	74695.4	186895	44672.5
_AM[Oxidation (M)]DFNGILTIR_.2	Hspg2	E9PZ16	Basement membrane-specific heparan sulfate proteoglycan core protein	4.27278e-55	E9PZ16	31450.4	16673.3	53836.2	94383.8	22047.4
_AMDFNGILTIR_.2	Hspg2	E9PZ16	Basement membrane-specific heparan sulfate proteoglycan core protein	4.27278e-55	E9PZ16	26270.5	17328.9	21390.8	78714.4	27776.3
_GPSHVPSVSPPMR_.3	Hspg2	E9PZ16	Basement membrane-specific heparan sulfate proteoglycan core protein	4.27278e-55	E9PZ16	69638.4	39307.2	72692.9	156091	29127
_C[Carbamidomethyl (C)]AATNAAGTTQSHVLLLVQALPQISTPPEIR_.4	Hspg2	E9PZ16	Basement membrane-specific heparan sulfate proteoglycan core protein	4.27278e-55	E9PZ16	43109.6	24596	69558.7	83076.9	24831.5
_C[Carbamidomethyl (C)]AATNAAGTTQSHVLLLVQALPQISTPPEIR_.3	Hspg2	E9PZ16	Basement membrane-specific heparan sulfate proteoglycan core protein	4.27278e-55	E9PZ16	19258.7	10804.1	32357.7	36589.3	10571.2
_QVQLSEEHWVHESGRPVQR_.5	Hspg2	E9PZ16	Basement membrane-specific heparan sulfate proteoglycan core protein	4.27278e-55	E9PZ16	26793.7	28162.2	47946.4	68679.2	25514.6
_QVQLSEEHWVHESGRPVQR_.4	Hspg2	E9PZ16	Basement membrane-specific heparan sulfate proteoglycan core protein	4.27278e-55	E9PZ16	20756	20449.6	25323.3	60183.3	16985.8
_IESSSSHVSEGQSLDLNC[Carbamidomethyl (C)]LVSGQTHPQISWHK_.5	Hspg2	E9PZ16	Basement membrane-specific heparan sulfate proteoglycan core protein	4.27278e-55	E9PZ16	42539.9	27735.1	41400.7	38186.6	32795.9
_IESSSSHVSEGQSLDLNC[Carbamidomethyl (C)]LVSGQTHPQISWHK_.4	Hspg2	E9PZ16	Basement membrane-specific heparan sulfate proteoglycan core protein	4.27278e-55	E9PZ16	28234	20960.7	25819	29201.6	19413.7
_RC[Carbamidomethyl (C)]ESC[Carbamidomethyl (C)]APGYEGNPIQPGGK_.3	Hspg2	E9PZ16	Basement membrane-specific heparan sulfate proteoglycan core protein	4.27278e-55	E9PZ16	61881.2	42854.9	61975	87591.5	39884.1
_QPDFISFGLVGGRPEFR_.3	Hspg2	E9PZ16	Basement membrane-specific heparan sulfate proteoglycan core protein	4.27278e-55	E9PZ16	69004.2	32276.6	31312.1	129448	28128.6
_HQGSELHFPSVQPSDAGVYIC[Carbamidomethyl (C)]TC[Carbamidomethyl (C)]R_.4	Hspg2	E9PZ16	Basement membrane-specific heparan sulfate proteoglycan core protein	4.27278e-55	E9PZ16	38655.3	37539.9	43446.2	127175	41676.9
_KIPGDQIVSVVFIK_.3	Hspg2	E9PZ16	Basement membrane-specific heparan sulfate proteoglycan core protein	4.27278e-55	E9PZ16	88997.8	65693.8	56437.1	14650.9	55078.8
_VEGGAVPLESSVLVTIEPAGTAPGVIPPVR_.3	Hspg2	E9PZ16	Basement membrane-specific heparan sulfate proteoglycan core protein	4.27278e-55	E9PZ16	46684.9	18814.2	74334.2	40663.8	34653.3
_VEGGAVPLESSVLVTIEPAGTAPGVIPPVR_.4	Hspg2	E9PZ16	Basement membrane-specific heparan sulfate proteoglycan core protein	4.27278e-55	E9PZ16	12600.6	5627.33	23803.2	11557.7	6795.49
_LGIPVKLEPR_.3	Hspg2	E9PZ16	Basement membrane-specific heparan sulfate proteoglycan core protein	4.27278e-55	E9PZ16	341.13	3230.75	18208.8	239897	3682.26
_C[Carbamidomethyl (C)]PIGYSGLSC[Carbamidomethyl (C)]ESC[Carbamidomethyl (C)]DAHFTR_.3	Hspg2	E9PZ16	Basement membrane-specific heparan sulfate proteoglycan core protein	4.27278e-55	E9PZ16	53320.3	43740.9	80884.5	50911.7	32743.4
_IQVVVLSASGANSVPVR_.2	Hspg2	E9PZ16	Basement membrane-specific heparan sulfate proteoglycan core protein	4.27278e-55	E9PZ16	60363.3	24873.3	52523.7	26599.4	33439.1
_IQVVVLSASGANSVPVR_.3	Hspg2	E9PZ16	Basement membrane-specific heparan sulfate proteoglycan core protein	4.27278e-55	E9PZ16	15168.3	8621.53	17373.1	5680.67	8977.18
_QPGEVC[Carbamidomethyl (C)]GPTHFQC[Carbamidomethyl (C)]VSTNR_.3	Hspg2	E9PZ16	Basement membrane-specific heparan sulfate proteoglycan core protein	4.27278e-55	E9PZ16	67029.8	48282.2	67767.3	27900.5	40547.1
_SPVISIEPPSSTVQQGQDASFK_.3	Hspg2	E9PZ16	Basement membrane-specific heparan sulfate proteoglycan core protein	4.27278e-55	E9PZ16	52505.3	39194.8	59038.1	59692	24339.3
_C[Carbamidomethyl (C)]FC[Carbamidomethyl (C)]MGVSR_.2	Hspg2	E9PZ16	Basement membrane-specific heparan sulfate proteoglycan core protein	4.27278e-55	E9PZ16	39059.3	38746.9	52391.8	56319.3	40284.6
_VGSAEAFAQVLVQGSSSNLPDTSIPGGSTPTVQVTPQLETR_.4	Hspg2	E9PZ16	Basement membrane-specific heparan sulfate proteoglycan core protein	4.27278e-55	E9PZ16	53165.4	23913.9	16539.5	84827.5	35660.9
_RLGTVPQFPR_.3	Hspg2	E9PZ16	Basement membrane-specific heparan sulfate proteoglycan core protein	4.27278e-55	E9PZ16	64484.5	54997.9	38110.5	43195.6	7285.97
_GQTVTFTC[Carbamidomethyl (C)]VATGVPTPIINWR_.3	Hspg2	E9PZ16	Basement membrane-specific heparan sulfate proteoglycan core protein	4.27278e-55	E9PZ16	42180.6	27891.3	31936.5	62152.6	36689.8
_FSDTC[Carbamidomethyl (C)]FLDTDGQATC[Carbamidomethyl (C)]DAC[Carbamidomethyl (C)]APGYTGR_.3	Hspg2	E9PZ16	Basement membrane-specific heparan sulfate proteoglycan core protein	4.27278e-55	E9PZ16	32815.2	26944.7	47394.3	43157	35298
_IETSSPTVTEGQTLDLNC[Carbamidomethyl (C)]VVVGR_.3	Hspg2	E9PZ16	Basement membrane-specific heparan sulfate proteoglycan core protein	4.27278e-55	E9PZ16	67071.1	23212.6	25868.8	23762.7	40467.5
_GPSC[Carbamidomethyl (C)]QDC[Carbamidomethyl (C)]DTGYTR_.2	Hspg2	E9PZ16	Basement membrane-specific heparan sulfate proteoglycan core protein	4.27278e-55	E9PZ16	36582.1	23220.1	35768.3	41137	29030
_C[Carbamidomethyl (C)]LIHEGATPIK_.3	Hspg2	E9PZ16	Basement membrane-specific heparan sulfate proteoglycan core protein	4.27278e-55	E9PZ16	39746.5	26136.7	32575.8	3275.55	21552.6
_C[Carbamidomethyl (C)]LIHEGATPIK_.2	Hspg2	E9PZ16	Basement membrane-specific heparan sulfate proteoglycan core protein	4.27278e-55	E9PZ16	10527.2	8038.62	10237.1	592	7851.32
_IPGDQIVSVVFIK_.2	Hspg2	E9PZ16	Basement membrane-specific heparan sulfate proteoglycan core protein	4.27278e-55	E9PZ16	48588	26121.9	59794.8	430.279	20803.5
_C[Carbamidomethyl (C)]QVSGSPPHYFYWSR_.3	Hspg2	E9PZ16	Basement membrane-specific heparan sulfate proteoglycan core protein	4.27278e-55	E9PZ16	15605.6	26608.2	31344.5	57879.3	10772.7
_EVEQC[Carbamidomethyl (C)]TC[Carbamidomethyl (C)]PPGYR_.2	Hspg2	E9PZ16	Basement membrane-specific heparan sulfate proteoglycan core protein	4.27278e-55	E9PZ16	33200.9	23731.9	27861.9	21400.4	28901.4
_M[Oxidation (M)]ASVGLSDIVMDTTVTHTTIHGR_.4	Hspg2	E9PZ16	Basement membrane-specific heparan sulfate proteoglycan core protein	4.27278e-55	E9PZ16	35260.6	17452.9	31403.5	32335.9	13820.8
_VIPYFTQTPYSFLPLPTIK_.3	Hspg2	E9PZ16	Basement membrane-specific heparan sulfate proteoglycan core protein	4.27278e-55	E9PZ16	5542.56	5872.31	82377.5	30436.8	5566.1
_C[Carbamidomethyl (C)]KPGFFGDATK_.3	Hspg2	E9PZ16	Basement membrane-specific heparan sulfate proteoglycan core protein	4.27278e-55	E9PZ16	18188.5	11769.6	25604.4	50646.1	13876.9
_VAEGQTLDLNC[Carbamidomethyl (C)]VVPGHAHAQVTWHK_.4	Hspg2	E9PZ16	Basement membrane-specific heparan sulfate proteoglycan core protein	4.27278e-55	E9PZ16	22737.5	16902.4	17422.9	28682.3	19644.8
_RFSDTC[Carbamidomethyl (C)]FLDTDGQATC[Carbamidomethyl (C)]DAC[Carbamidomethyl (C)]APGYTGR_.3	Hspg2	E9PZ16	Basement membrane-specific heparan sulfate proteoglycan core protein	4.27278e-55	E9PZ16	17264.2	12175.1	13840.4	35090.7	21089.2
_C[Carbamidomethyl (C)]SATGNPTPMLEWIGGPSGQLPAK_.3	Hspg2	E9PZ16	Basement membrane-specific heparan sulfate proteoglycan core protein	4.27278e-55	E9PZ16	15097.2	10467	34056.1	19511.3	9169.87
_TGSGLYLGQC[Carbamidomethyl (C)]ELC[Carbamidomethyl (C)]EC[Carbamidomethyl (C)]NGHSDLC[Carbamidomethyl (C)]HPETGAC[Carbamidomethyl (C)]SR_.4	Hspg2	E9PZ16	Basement membrane-specific heparan sulfate proteoglycan core protein	4.27278e-55	E9PZ16	19207.1	13176.1	22594.8	8513.55	3279.04
_TSVHSVVVGHSVEFEC[Carbamidomethyl (C)]LALGDPKPQVTWSK_.5	Hspg2	E9PZ16	Basement membrane-specific heparan sulfate proteoglycan core protein	4.27278e-55	E9PZ16	10392.2	11207.7	7093.61	16109	5183.84
_LHHMSVADSGEYVC[Carbamidomethyl (C)]R_.4	Hspg2	E9PZ16	Basement membrane-specific heparan sulfate proteoglycan core protein	4.27278e-55	E9PZ16	4774.93	7409.11	7468.45	19459.2	4008.23
_SGPVEDFVSLAMVGGHLEFR_.3	Hspg2	E9PZ16	Basement membrane-specific heparan sulfate proteoglycan core protein	4.27278e-55	E9PZ16	2401	3861.26	7537.35	5034.68	1914.93
_C[Carbamidomethyl (C)]VVPGQAHAQVTWHK_.4	Hspg2	E9PZ16	Basement membrane-specific heparan sulfate proteoglycan core protein	4.27278e-55	E9PZ16	1407.24	1079.99	2709.57	2939.14	662.111
_AM[Oxidation (M)]LQVHGGSGPR_.3	Hspg2	E9PZ16	Basement membrane-specific heparan sulfate proteoglycan core protein	4.27278e-55	E9PZ16	73274	3983.48	183004	92964.8	5250.39
_SPGPNVAVNTKDIIYIGGAPDVATLTR_.3	Hspg2	E9PZ16	Basement membrane-specific heparan sulfate proteoglycan core protein	4.27278e-55	E9PZ16	3921.03	966.61	451.977	382712	4212.37
_SKSPAYTLVWTR_.3	Hspg2	E9PZ16	Basement membrane-specific heparan sulfate proteoglycan core protein	4.27278e-55	E9PZ16	486.46	360.645	9476.56	103657	3959.31
_GKFSSGITGC[Carbamidomethyl (C)]IK_.3	Hspg2	E9PZ16	Basement membrane-specific heparan sulfate proteoglycan core protein	4.27278e-55	E9PZ16	24882.4	34215.5	15980.1	202719	8684.43
_LRLPQVSPADSGDYVC[Carbamidomethyl (C)]RVESDVGPK_.4	Hspg2	E9PZ16	Basement membrane-specific heparan sulfate proteoglycan core protein	4.27278e-55	E9PZ16	1	9.50407	3.08334	101092	275.425
_VKAFAYLQVPER_.3	Hspg2	E9PZ16	Basement membrane-specific heparan sulfate proteoglycan core protein	4.27278e-55	E9PZ16	3657.93	5053.2	10084.8	46486.8	19077.6
_QFLGNKVDSYGGFLR_.3	Hspg2	E9PZ16	Basement membrane-specific heparan sulfate proteoglycan core protein	4.27278e-55	E9PZ16	1.38516	842.618	268.495	48913.4	1
_IETSSPTVTEGQTLDLNC[Carbamidomethyl (C)]VVVGRPQATITWYK_.4	Hspg2	E9PZ16	Basement membrane-specific heparan sulfate proteoglycan core protein	4.27278e-55	E9PZ16	1365.51	6608.91	1289.54	17754.6	2935.21
_EHLLM[Oxidation (M)]ALADLDELLVR_.3	Hspg2	E9PZ16	Basement membrane-specific heparan sulfate proteoglycan core protein	4.27278e-55	E9PZ16	1	388.499	14.0783	3408.62	46.2756
_MGKDITLEC[Carbamidomethyl (C)]ISSGEPR_.3	Hspg2	E9PZ16	Basement membrane-specific heparan sulfate proteoglycan core protein	4.27278e-55	E9PZ16	2712.34	1358.18	270.618	172984	1049.35
_SIEYSPQLEDASAKEFR_.3	Hspg2	E9PZ16	Basement membrane-specific heparan sulfate proteoglycan core protein	4.27278e-55	E9PZ16	613.499	1264.02	644.15	53103.1	10644.2
_C[Carbamidomethyl (C)]LIHEGATPIKVEWK_.3	Hspg2	E9PZ16	Basement membrane-specific heparan sulfate proteoglycan core protein	4.27278e-55	E9PZ16	1548.16	4169.41	2140.34	43232.6	385.241
_AHSVEEC[Carbamidomethyl (C)]RC[Carbamidomethyl (C)]PIGYSGLSC[Carbamidomethyl (C)]ESC[Carbamidomethyl (C)]DAHFTR_.5	Hspg2	E9PZ16	Basement membrane-specific heparan sulfate proteoglycan core protein	4.27278e-55	E9PZ16	467.759	684.934	608.351	41055.9	220.177
_GGSLPAGHQVHGHMLR_.4	Hspg2	E9PZ16	Basement membrane-specific heparan sulfate proteoglycan core protein	4.27278e-55	E9PZ16	3.16959	1.18726	2077.42	4.10923	291.624
_MLEVPYVDR_.2	F10	O88947;Q3U3V1	Coagulation factor X	4.27278e-55	O88947;Q3U3V1	11369302	13668287	17274196	12754405	11590650
_M[Oxidation (M)]LEVPYVDR_.2	F10	O88947;Q3U3V1	Coagulation factor X	4.27278e-55	O88947;Q3U3V1	9836632	11828182	14880001	11021889	10033240
_MLEVPYVDR_.1	F10	O88947;Q3U3V1	Coagulation factor X	4.27278e-55	O88947;Q3U3V1	20398.4	46582.6	15950.9	26895.4	41817.9
_SC[Carbamidomethyl (C)]ISTAPFPC[Carbamidomethyl (C)]GK_.2	F10	O88947;Q3U3V1	Coagulation factor X	4.27278e-55	O88947;Q3U3V1	9420627	11054275	7678763	15564386	11395004
_MNVAPAC[Carbamidomethyl (C)]LPQK_.2	F10	O88947;Q3U3V1	Coagulation factor X	4.27278e-55	O88947;Q3U3V1	10150772	11971560	12401114	2.86187e+06	7.66469e+06
_M[Oxidation (M)]NVAPAC[Carbamidomethyl (C)]LPQK_.2	F10	O88947;Q3U3V1	Coagulation factor X	4.27278e-55	O88947;Q3U3V1	646994	572310	805714	183566	403493
_MNVAP[Oxidation (P)]AC[Carbamidomethyl (C)]LPQK_.2	F10	O88947;Q3U3V1	Coagulation factor X	4.27278e-55	O88947;Q3U3V1	81652.8	36362.1	72978.9	10237.2	41061.7
_MNVAPAC[Carbamidomethyl (C)]LPQK_.1	F10	O88947;Q3U3V1	Coagulation factor X	4.27278e-55	O88947;Q3U3V1	32978.6	64461.7	20611.4	366.357	42521.1
_MNVAPAC[Carbamidomethyl (C)]LPQK_.3	F10	O88947;Q3U3V1	Coagulation factor X	4.27278e-55	O88947;Q3U3V1	37424.5	42850.8	41028.6	3600.27	17671.2
_NC[Carbamidomethyl (C)]ELFVR_.2	F10	O88947;Q3U3V1	Coagulation factor X	4.27278e-55	O88947;Q3U3V1	6.99303e+06	7628112	7119292	7401649	6244339
_NC[Carbamidomethyl (C)]ELFVR_.1	F10	O88947;Q3U3V1	Coagulation factor X	4.27278e-55	O88947;Q3U3V1	4511.07	12242.8	2064.11	4350.62	12001.7
_LEDAC[Carbamidomethyl (C)]QGDSGGPHVTR_.3	F10	O88947;Q3U3V1	Coagulation factor X	4.27278e-55	O88947;Q3U3V1	6.07401e+06	5.81682e+06	6048175	5212412	4.91243e+06
_LEDAC[Carbamidomethyl (C)]QGDSGGPHVTR_.2	F10	O88947;Q3U3V1	Coagulation factor X	4.27278e-55	O88947;Q3U3V1	369315	469003	347248	340200	361090
_MNVAPAC[Carbamidomethyl (C)]LPQKDWAESTLMTQK_.3	F10	O88947;Q3U3V1	Coagulation factor X	4.27278e-55	O88947;Q3U3V1	101470	457999	881110	5933922	312769
_MNVAPAC[Carbamidomethyl (C)]LPQKDWAESTLM[Oxidation (M)]TQK_.3	F10	O88947;Q3U3V1	Coagulation factor X	4.27278e-55	O88947;Q3U3V1	51861.1	131164	290311	3.00645e+06	90456
_M[Oxidation (M)]NVAPAC[Carbamidomethyl (C)]LPQKDWAESTLMTQK_.3	F10	O88947;Q3U3V1	Coagulation factor X	4.27278e-55	O88947;Q3U3V1	45237.8	91131.9	393417	2.35924e+06	76540
_MNVAPAC[Carbamidomethyl (C)]LP[Oxidation (P)]QKDWAESTLM[Oxidation (M)]TQK_.3	F10	O88947;Q3U3V1	Coagulation factor X	4.27278e-55	O88947;Q3U3V1	22578.8	105757	221007	1610381	69521.1
_M[Oxidation (M)]NVAP[Oxidation (P)]AC[Carbamidomethyl (C)]LPQKDWAESTLMTQK_.3	F10	O88947;Q3U3V1	Coagulation factor X	4.27278e-55	O88947;Q3U3V1	25454.9	97537.9	181217	1.09636e+06	72598.4
_MNVAP[Oxidation (P)]AC[Carbamidomethyl (C)]LPQKDWAESTLM[Oxidation (M)]TQK_.3	F10	O88947;Q3U3V1	Coagulation factor X	4.27278e-55	O88947;Q3U3V1	10998.2	44093.4	182466	1.09337e+06	30029.5
_M[Oxidation (M)]NVAP[Oxidation (P)]AC[Carbamidomethyl (C)]LP[Oxidation (P)]QKDWAESTLMTQK_.3	F10	O88947;Q3U3V1	Coagulation factor X	4.27278e-55	O88947;Q3U3V1	13778.6	23664.4	128990	778397	26557.7
_M[Oxidation (M)]NVAPAC[Carbamidomethyl (C)]LPQKDWAESTLM[Oxidation (M)]TQK_.3	F10	O88947;Q3U3V1	Coagulation factor X	4.27278e-55	O88947;Q3U3V1	17410.3	32124.5	164836	736466	14825.4
_MNVAP[Oxidation (P)]AC[Carbamidomethyl (C)]LP[Oxidation (P)]QKDWAESTLMTQK_.4	F10	O88947;Q3U3V1	Coagulation factor X	4.27278e-55	O88947;Q3U3V1	819.837	8651.61	22489.9	118174	4992.08
_MNVAPAC[Carbamidomethyl (C)]LP[Oxidation (P)]QKDWAESTLM[Oxidation (M)]TQK_.4	F10	O88947;Q3U3V1	Coagulation factor X	4.27278e-55	O88947;Q3U3V1	239.486	3498.02	17447.8	106923	3020.83
_MNVAPAC[Carbamidomethyl (C)]LPQKDWAESTLMTQK_.2	F10	O88947;Q3U3V1	Coagulation factor X	4.27278e-55	O88947;Q3U3V1	4419.23	8668.05	9419.57	100566	10730.5
_LKTPITFR_.2	F10	O88947;Q3U3V1	Coagulation factor X	4.27278e-55	O88947;Q3U3V1	1173239	1.95675e+06	2363816	4.77159e+06	1.45185e+06
_NTEKEEGNEMVHEVDVVIK_.3	F10	O88947;Q3U3V1	Coagulation factor X	4.27278e-55	O88947;Q3U3V1	1.1354e+06	1.29343e+06	1.3501e+06	281535	787098
_NTEKEEGNEM[Oxidation (M)]VHEVDVVIK_.3	F10	O88947;Q3U3V1	Coagulation factor X	4.27278e-55	O88947;Q3U3V1	371698	245405	350686	68210.4	215360
_NTEKEEGNEMVHEVDVVIK_.4	F10	O88947;Q3U3V1	Coagulation factor X	4.27278e-55	O88947;Q3U3V1	10667.3	12048.5	10307	249.043	10509
_NTEKEEGNEMVHEVDVVIK_.2	F10	O88947;Q3U3V1	Coagulation factor X	4.27278e-55	O88947;Q3U3V1	20933.7	36377.6	18823.6	4880.4	30851.1
_EEQNSVVC[Carbamidomethyl (C)]SC[Carbamidomethyl (C)]ASGYFLGNDGK_.3	F10	O88947;Q3U3V1	Coagulation factor X	4.27278e-55	O88947;Q3U3V1	1.29803e+06	1.08228e+06	1.08576e+06	221012	905430
_EEQNSVVC[Carbamidomethyl (C)]SC[Carbamidomethyl (C)]ASGYFLGNDGK_.2	F10	O88947;Q3U3V1	Coagulation factor X	4.27278e-55	O88947;Q3U3V1	223962	234342	149848	62520.1	191908
_NTYYVTGIVSWGEGC[Carbamidomethyl (C)]AR_.2	F10	O88947;Q3U3V1	Coagulation factor X	4.27278e-55	O88947;Q3U3V1	1.01979e+06	962704	258938	422905	734706
_NTYYVTGIVSWGEGC[Carbamidomethyl (C)]AR_.3	F10	O88947;Q3U3V1	Coagulation factor X	4.27278e-55	O88947;Q3U3V1	247240	174631	65297.5	71897.7	191769
_EEGNEM[Oxidation (M)]VHEVDVVIK_.3	F10	O88947;Q3U3V1	Coagulation factor X	4.27278e-55	O88947;Q3U3V1	97058.5	54571.3	18408.1	476322	19145.6
_EEGNEMVHEVDVVIK_.3	F10	O88947;Q3U3V1	Coagulation factor X	4.27278e-55	O88947;Q3U3V1	69879.3	57483.3	81686.1	8008.8	29432.9
_DTYDYDIAVLR_.1	F10	O88947;Q3U3V1	Coagulation factor X	4.27278e-55	O88947;Q3U3V1	77281.2	90310.3	95781.1	159251	86039.6
_DTYDYDIAVLR_.2	F10	O88947;Q3U3V1	Coagulation factor X	4.27278e-55	O88947;Q3U3V1	32422.5	29554.3	46046	74856.1	36152.6
_LDNGDC[Carbamidomethyl (C)]DQFC[Carbamidomethyl (C)]REEQNSVVC[Carbamidomethyl (C)]SC[Carbamidomethyl (C)]ASGYFLGNDGK_.4	F10	O88947;Q3U3V1	Coagulation factor X	4.27278e-55	O88947;Q3U3V1	5946.04	21477.4	44405.1	225865	12554
_LDNGDC[Carbamidomethyl (C)]DQFC[Carbamidomethyl (C)]REEQNSVVC[Carbamidomethyl (C)]SC[Carbamidomethyl (C)]ASGYFLGNDGK_.3	F10	O88947;Q3U3V1	Coagulation factor X	4.27278e-55	O88947;Q3U3V1	8034.1	21393.1	32831.6	181128	17243.7
_LSTSFSITQNMFC[Carbamidomethyl (C)]AGYEAK_.3	F10	O88947;Q3U3V1	Coagulation factor X	4.27278e-55	O88947;Q3U3V1	36777.8	72133.3	4704.62	167470	80851.7
_LSTSFSITQNMFC[Carbamidomethyl (C)]AGYEAK_.2	F10	O88947;Q3U3V1	Coagulation factor X	4.27278e-55	O88947;Q3U3V1	14777.4	36062.2	2107.35	82699.9	39182.1
_LSTSFSITQNM[Oxidation (M)]FC[Carbamidomethyl (C)]AGYEAK_.2	F10	O88947;Q3U3V1	Coagulation factor X	4.27278e-55	O88947;Q3U3V1	1777.15	1185.8	188.024	6414.33	1963.5
_DWAESTLM[Oxidation (M)]TQK_.2	F10	O88947;Q3U3V1	Coagulation factor X	4.27278e-55	O88947;Q3U3V1	1.78423e+06	1.17643e+06	1.92361e+06	329826	840606
_DWAESTLMTQK_.3	F10	O88947;Q3U3V1	Coagulation factor X	4.27278e-55	O88947;Q3U3V1	111874	185039	176475	29342.7	117880
_DWAESTLMTQK_.1	F10	O88947;Q3U3V1	Coagulation factor X	4.27278e-55	O88947;Q3U3V1	16930.1	29052.6	18043.2	87686.1	24675.2
_DWAESTLMTQK_.2	F10	O88947;Q3U3V1	Coagulation factor X	4.27278e-55	O88947;Q3U3V1	8861.7	9723.56	7942.86	415.253	9864.2
_VGDRNTEKEEGNEM[Oxidation (M)]VHEVDVVIK_.4	F10	O88947;Q3U3V1	Coagulation factor X	4.27278e-55	O88947;Q3U3V1	1335.7	7282.67	23650	364910	5502.07
_VGDRNTEKEEGNEMVHEVDVVIK_.5	F10	O88947;Q3U3V1	Coagulation factor X	4.27278e-55	O88947;Q3U3V1	10924.8	2315.92	22346.8	248436	6279.15
_VGDRNTEKEEGNEMVHEVDVVIK_.4	F10	O88947;Q3U3V1	Coagulation factor X	4.27278e-55	O88947;Q3U3V1	1575.57	17998.5	83039.8	1.15966e+06	6280.8
_VGDRNTEKEEGNEM[Oxidation (M)]VHEVDVVIK_.5	F10	O88947;Q3U3V1	Coagulation factor X	4.27278e-55	O88947;Q3U3V1	265.902	126.675	2243.85	82105	829.588
_VGDRNTEKEEGNEMVHEVDVVIK_.3	F10	O88947;Q3U3V1	Coagulation factor X	4.27278e-55	O88947;Q3U3V1	1793.23	32306.6	1640.5	171050	23781.4
_FKNTYYVTGIVSWGEGC[Carbamidomethyl (C)]AR_.3	F10	O88947;Q3U3V1	Coagulation factor X	4.27278e-55	O88947;Q3U3V1	4291.46	18076.1	18663.8	896946	4252.09
_FKNTYYVTGIVSWGEGC[Carbamidomethyl (C)]AR_.2	F10	O88947;Q3U3V1	Coagulation factor X	4.27278e-55	O88947;Q3U3V1	28739.7	8562.48	7931.33	38407.6	29067.6
_MLEVPYVDRNTC[Carbamidomethyl (C)]K_.3	F10	O88947;Q3U3V1	Coagulation factor X	4.27278e-55	O88947;Q3U3V1	4242.36	13579.1	43422.9	3611958	7476.9
_M[Oxidation (M)]LEVPYVDRNTC[Carbamidomethyl (C)]K_.3	F10	O88947;Q3U3V1	Coagulation factor X	4.27278e-55	O88947;Q3U3V1	96789.5	1068.91	1753.59	949175	48569
_MLEVPYVDRNTC[Carbamidomethyl (C)]K_.2	F10	O88947;Q3U3V1	Coagulation factor X	4.27278e-55	O88947;Q3U3V1	13637.5	77868.2	6409.84	424624	22898
_LSTSFSITQNMFC[Carbamidomethyl (C)]AGYEAKLEDAC[Carbamidomethyl (C)]QGDSGGPHVTR_.4	F10	O88947;Q3U3V1	Coagulation factor X	4.27278e-55	O88947;Q3U3V1	300.798	206.271	1003.33	216108	6126.75
_LSTSFSITQNM[Oxidation (M)]FC[Carbamidomethyl (C)]AGYEAKLEDAC[Carbamidomethyl (C)]QGDSGGPHVTR_.4	F10	O88947;Q3U3V1	Coagulation factor X	4.27278e-55	O88947;Q3U3V1	396.624	1	1.80293	48883.8	1
_NC[Carbamidomethyl (C)]ELFVRK_.3	F10	O88947;Q3U3V1	Coagulation factor X	4.27278e-55	O88947;Q3U3V1	468.722	8534.72	2207.3	178529	1.64759
_NC[Carbamidomethyl (C)]ELFVRK_.2	F10	O88947;Q3U3V1	Coagulation factor X	4.27278e-55	O88947;Q3U3V1	1.74906	1.32662	1	33990.1	1
_NTEKEEGNEMVHEVDVVIKHNK_.4	F10	O88947;Q3U3V1	Coagulation factor X	4.27278e-55	O88947;Q3U3V1	299.261	90.9887	594.155	74835.9	401.138
_DLFDPIIQDR_.2	Ckm	P07310	Creatine kinase M-type	4.27278e-55	P07310	12224225	30987260	19772376	2.07727e+06	6.96638e+06
_DLFDPIIQDR_.3	Ckm	P07310	Creatine kinase M-type	4.27278e-55	P07310	252861	812903	399766	34169.6	131046
_DLFDPIIQDR_.1	Ckm	P07310	Creatine kinase M-type	4.27278e-55	P07310	73584.5	436853	38145.2	5024.35	66334.2
_FEEILTR_.2	Ckm	P07310	Creatine kinase M-type	4.27278e-55	P07310	13563191	30782382	14507123	6465735	6.19408e+06
_FEEILTR_.1	Ckm	P07310	Creatine kinase M-type	4.27278e-55	P07310	29331.4	121579	19533.7	7629.53	24038.7
_GYTLPPHC[Carbamidomethyl (C)]SR_.3	Ckm	P07310	Creatine kinase M-type	4.27278e-55	P07310	7.60182e+06	18700260	7.09046e+06	3.96817e+06	4.41301e+06
_GYTLP[Oxidation (P)]PHC[Carbamidomethyl (C)]SR_.3	Ckm	P07310	Creatine kinase M-type	4.27278e-55	P07310	1.35824e+06	6023008	2241607	1.22903e+06	1.44692e+06
_GYTLPPHC[Carbamidomethyl (C)]SR_.2	Ckm	P07310	Creatine kinase M-type	4.27278e-55	P07310	514390	4214473	610397	454822	313493
_LGSSEVEQVQLVVDGVK_.2	Ckm	P07310	Creatine kinase M-type	4.27278e-55	P07310	4722038	11109880	3.6057e+06	1.6505e+06	2.14451e+06
_LGSSEVEQVQLVVDGVK_.3	Ckm	P07310	Creatine kinase M-type	4.27278e-55	P07310	4040345	8440485	3.91941e+06	1.72418e+06	1.90752e+06
_LNYKPQEEYPDLSK_.3	Ckm	P07310	Creatine kinase M-type	4.27278e-55	P07310	5.28493e+06	14961085	5.3132e+06	1.99126e+06	2079879
_LNYKPQEEYPDLSK_.2	Ckm	P07310	Creatine kinase M-type	4.27278e-55	P07310	880983	4.45601e+06	643930	282962	731786
_GTGGVDTAAVGAVFDISNADR_.2	Ckm	P07310	Creatine kinase M-type	4.27278e-55	P07310	3.44233e+06	7520402	3815446	1.64967e+06	1.94664e+06
_GTGGVDTAAVGAVFDISNADR_.3	Ckm	P07310	Creatine kinase M-type	4.27278e-55	P07310	3.01861e+06	5099582	3490090	945483	1.66717e+06
_SMTEQEQQQLIDDHFLFDKPVSPLLLASGM[Oxidation (M)]AR_.4	Ckm	P07310	Creatine kinase M-type	4.27278e-55	P07310	1.1368e+06	2.28002e+06	1.95364e+06	714994	430636
_SM[Oxidation (M)]TEQEQQQLIDDHFLFDKPVSPLLLASGM[Oxidation (M)]AR_.4	Ckm	P07310	Creatine kinase M-type	4.27278e-55	P07310	1.06046e+06	1.51932e+06	2932370	508785	240133
_SMTEQEQQQLIDDHFLFDKP[Oxidation (P)]VSPLLLASGMAR_.4	Ckm	P07310	Creatine kinase M-type	4.27278e-55	P07310	836105	2.00034e+06	1.04899e+06	540926	276611
_SM[Oxidation (M)]TEQEQQQLIDDHFLFDKPVSPLLLASGMAR_.4	Ckm	P07310	Creatine kinase M-type	4.27278e-55	P07310	640919	1554005	815670	419833	216856
_SMTEQEQQQLIDDHFLFDKPVSPLLLASGMAR_.5	Ckm	P07310	Creatine kinase M-type	4.27278e-55	P07310	131169	477836	175675	142021	74191.1
_SMTEQEQQQLIDDHFLFDKPVSPLLLASGM[Oxidation (M)]AR_.5	Ckm	P07310	Creatine kinase M-type	4.27278e-55	P07310	114111	176227	254848	32035	38180.1
_SMTEQEQQQLIDDHFLFDKPVSPLLLASGMAR_.3	Ckm	P07310	Creatine kinase M-type	4.27278e-55	P07310	63298	370088	23607.9	71837.5	46960.4
_SM[Oxidation (M)]TEQEQQQLIDDHFLFDKPVSPLLLASGMAR_.5	Ckm	P07310	Creatine kinase M-type	4.27278e-55	P07310	74048.2	218557	156971	68047.2	36128.3
_SMTEQEQQQLIDDHFLFDKPVSPLLLASGMAR_.4	Ckm	P07310	Creatine kinase M-type	4.27278e-55	P07310	50129.6	54369.9	3.2045	136708	53486.6
_SM[Oxidation (M)]TEQEQQQLIDDHFLFDKPVSPLLLASGMAR_.3	Ckm	P07310	Creatine kinase M-type	4.27278e-55	P07310	31392	95526.8	24223.7	22950.5	10183.1
_SMTEQEQQQLIDDHFLFDKPVSPLLLASGM[Oxidation (M)]AR_.3	Ckm	P07310	Creatine kinase M-type	4.27278e-55	P07310	32917	96517.5	12264.9	10331.7	9723.46
_LMVEMEK_.2	Ckm	P07310	Creatine kinase M-type	4.27278e-55	P07310	1.84966e+06	8845030	2.39392e+06	956876	1332407
_LM[Oxidation (M)]VEMEK_.2	Ckm	P07310	Creatine kinase M-type	4.27278e-55	P07310	1.73986e+06	4.77994e+06	1.76271e+06	201791	133864
_LMVEMEK_.1	Ckm	P07310	Creatine kinase M-type	4.27278e-55	P07310	25919.7	151394	16304.9	6802.11	21508.6
_RGTGGVDTAAVGAVFDISNADR_.3	Ckm	P07310	Creatine kinase M-type	4.27278e-55	P07310	3.95325e+06	10827693	3.28953e+06	1.64424e+06	2.01542e+06
_GQSIDDM[Oxidation (M)]IPAQK_.2	Ckm	P07310	Creatine kinase M-type	4.27278e-55	P07310	3.89804e+06	6502854	3.30822e+06	1502730	1.19937e+06
_GQSIDDMIPAQK_.1	Ckm	P07310	Creatine kinase M-type	4.27278e-55	P07310	48618.4	300432	27893.5	41655.6	60019.6
_GQSIDDMIPAQK_.2	Ckm	P07310	Creatine kinase M-type	4.27278e-55	P07310	14588.4	58896	10467.2	10971.6	18806.3
_AGHPFM[Oxidation (M)]WNEHLGYVLTC[Carbamidomethyl (C)]PSNLGTGLR_.4	Ckm	P07310	Creatine kinase M-type	4.27278e-55	P07310	1.25108e+06	3.20755e+06	719421	388003	498048
_AGHPFMWNEHLGYVLTC[Carbamidomethyl (C)]PSNLGTGLR_.4	Ckm	P07310	Creatine kinase M-type	4.27278e-55	P07310	760101	4207487	189087	335040	464799
_AGHPFM[Oxidation (M)]WNEHLGYVLTC[Carbamidomethyl (C)]PSNLGTGLR_.3	Ckm	P07310	Creatine kinase M-type	4.27278e-55	P07310	172114	588161	66274.4	49432	57441.6
_AGHP[Oxidation (P)]FM[Oxidation (M)]WNEHLGYVLTC[Carbamidomethyl (C)]PSNLGTGLR_.3	Ckm	P07310	Creatine kinase M-type	4.27278e-55	P07310	153529	515522	55574.4	47267.2	49636.4
_AGHP[Oxidation (P)]FM[Oxidation (M)]WNEHLGYVLTC[Carbamidomethyl (C)]P[Oxidation (P)]SNLGTGLR_.4	Ckm	P07310	Creatine kinase M-type	4.27278e-55	P07310	27863.8	103106	28944.7	5606.07	10780.7
_AGHP[Oxidation (P)]FM[Oxidation (M)]WNEHLGYVLTC[Carbamidomethyl (C)]PSNLGTGLR_.4	Ckm	P07310	Creatine kinase M-type	4.27278e-55	P07310	2117.68	48867.3	4406.03	2085.4	5491.78
_SFLVWVNEEDHLR_.3	Ckm	P07310	Creatine kinase M-type	4.27278e-55	P07310	2.56655e+06	6.81577e+06	1.00743e+06	1.4676e+06	950008
_TDLNHENLKGGDDLDPNYVLSSR_.4	Ckm	P07310	Creatine kinase M-type	4.27278e-55	P07310	23858.3	375530	502288	2.79504e+06	76689.6
_SIKGYTLPPHC[Carbamidomethyl (C)]SR_.4	Ckm	P07310	Creatine kinase M-type	4.27278e-55	P07310	288815	1.82102e+06	596454	366295	88878.8
_RFC[Carbamidomethyl (C)]VGLQK_.2	Ckm	P07310	Creatine kinase M-type	4.27278e-55	P07310	458270	1.4108e+06	279804	55246.7	278809
_LSVEALNSLTGEFK_.3	Ckm	P07310	Creatine kinase M-type	4.27278e-55	P07310	88910.6	252225	103970	46884.8	48647.2
_LSVEALNSLTGEFK_.1	Ckm	P07310	Creatine kinase M-type	4.27278e-55	P07310	34997.7	94185.8	22865.3	12814.1	28918.3
_SM[Oxidation (M)]TEQEQQQLIDDHFLFDK_.3	Ckm	P07310	Creatine kinase M-type	4.27278e-55	P07310	23192.2	32649.4	5784.13	4406.66	11922.1
_VLTPDLYNK_.2	Ckm	P07310	Creatine kinase M-type	4.27278e-55	P07310	8782258	27503580	8943912	5.35072e+06	3.92314e+06
_VLTPDLYNK_.1	Ckm	P07310	Creatine kinase M-type	4.27278e-55	P07310	18021	105075	14179.8	19360	21969.8
_HPKFEEILTR_.3	Ckm	P07310	Creatine kinase M-type	4.27278e-55	P07310	6227742	8063723	2.0858e+06	2.6687e+06	2.94275e+06
_HPKFEEILTR_.2	Ckm	P07310	Creatine kinase M-type	4.27278e-55	P07310	8491.32	9341.17	5462.92	131774	11424
_IEEIFKK_.2	Ckm	P07310	Creatine kinase M-type	4.27278e-55	P07310	1408202	3893007	1.48982e+06	283708	722528
_IEEIFKK_.1	Ckm	P07310	Creatine kinase M-type	4.27278e-55	P07310	724.313	21408	1071.49	1.40774	2405
_GGDDLDPNYVLSSR_.3	Ckm	P07310	Creatine kinase M-type	4.27278e-55	P07310	326564	1.05079e+06	385846	14427.1	178250
_GGDDLDPNYVLSSR_.2	Ckm	P07310	Creatine kinase M-type	4.27278e-55	P07310	47652.7	118688	28736.2	34132.1	59008
_GGDDLDPNYVLSSR_.1	Ckm	P07310	Creatine kinase M-type	4.27278e-55	P07310	94798.2	456215	63898.2	47563.4	83501.9
_PVSPLLLASGMAR_.2	Ckm	P07310	Creatine kinase M-type	4.27278e-55	P07310	291507	805875	205808	584.298	112012
_PVSPLLLASGM[Oxidation (M)]AR_.2	Ckm	P07310	Creatine kinase M-type	4.27278e-55	P07310	43726.4	50513.2	22232.4	1411.82	5010.85
_PVSPLLLASGMAR_.3	Ckm	P07310	Creatine kinase M-type	4.27278e-55	P07310	24269.8	77562	8566.99	1.57942	8401.51
_KAGHPFM[Oxidation (M)]WNEHLGYVLTC[Carbamidomethyl (C)]PSNLGTGLR_.4	Ckm	P07310	Creatine kinase M-type	4.27278e-55	P07310	6567.93	180859	20962.2	8519.25	2034.34
_KAGHP[Oxidation (P)]FMWNEHLGYVLTC[Carbamidomethyl (C)]PSNLGTGLR_.4	Ckm	P07310	Creatine kinase M-type	4.27278e-55	P07310	3360.25	126492	1	3343.42	192.249
_KAGHPFMWNEHLGYVLTC[Carbamidomethyl (C)]PSNLGTGLR_.4	Ckm	P07310	Creatine kinase M-type	4.27278e-55	P07310	26553.1	392487	259861	106742	86567.4
_AVEKLSVEALNSLTGEFK_.3	Ckm	P07310	Creatine kinase M-type	4.27278e-55	P07310	1302.37	5904.77	482.379	133830	259.509
_FKLNYKPQEEYPDLSK_.3	Ckm	P07310	Creatine kinase M-type	4.27278e-55	P07310	7747.14	18945.6	13003.1	97519.2	6219.88
_LSVEALNSLTGEFKGK_.3	Ckm	P07310	Creatine kinase M-type	4.27278e-55	P07310	224.016	9334.33	11245	873865	1
_LSVEALNSLTGEFKGK_.2	Ckm	P07310	Creatine kinase M-type	4.27278e-55	P07310	10768.3	647.212	7637.39	85099	4579
_HKTDLNHENLKGGDDLDPNYVLSSR_.4	Ckm	P07310	Creatine kinase M-type	4.27278e-55	P07310	3668.26	92246.3	88792.8	591518	9175.5
_HKTDLNHENLKGGDDLDPNYVLSSR_.3	Ckm	P07310	Creatine kinase M-type	4.27278e-55	P07310	9388.18	26323.5	3398.65	96891.6	16661.6
_KLEKGQSIDDMIPAQK_.3	Ckm	P07310	Creatine kinase M-type	4.27278e-55	P07310	201338	51243.8	32223.7	141243	62757.4
_VLTPDLYNKLR_.2	Ckm	P07310	Creatine kinase M-type	4.27278e-55	P07310	10991.2	2215.45	2335.87	72053.9	3914.66
_LNYKPQEEYPDLSKHNNHMAK_.5	Ckm	P07310	Creatine kinase M-type	4.27278e-55	P07310	2918.63	3770.85	3.00541	82389.4	1850.18
_LNYKPQEEYPDLSKHNNHMAK_.4	Ckm	P07310	Creatine kinase M-type	4.27278e-55	P07310	5893.2	23669	3489.61	221592	21554.2
_LNYKPQEEYPDLSKHNNHM[Oxidation (M)]AK_.4	Ckm	P07310	Creatine kinase M-type	4.27278e-55	P07310	570.323	1421.27	644.98	107817	575.807
_FC[Carbamidomethyl (C)]VGLQKIEEIFKK_.3	Ckm	P07310	Creatine kinase M-type	4.27278e-55	P07310	179.896	778.932	1.92832	44885.6	378.756
_FC[Carbamidomethyl (C)]VGLQKIEEIFKK_.4	Ckm	P07310	Creatine kinase M-type	4.27278e-55	P07310	2484.63	5500.08	411.902	25035.4	703.728
_LEKGQSIDDMIPAQK_.3	Ckm	P07310	Creatine kinase M-type	4.27278e-55	P07310	16223.8	13652.8	10323.6	47524.4	12412.9
_AVEKLSVEALNSLTGEFKGK_.3	Ckm	P07310	Creatine kinase M-type	4.27278e-55	P07310	323.058	1	4422.46	9255.05	2748.16
_AVEKLSVEALNSLTGEFKGK_.4	Ckm	P07310	Creatine kinase M-type	4.27278e-55	P07310	2261.48	5625.29	2893.52	3752.1	252.407
_LANLSKHPKFEEILTR_.4	Ckm	P07310	Creatine kinase M-type	4.27278e-55	P07310	221.397	210.703	1307.01	165814	753.914
_GTGGVDTAAVGAVFDISNADRLGSSEVEQVQLVVDGVK_.4	Ckm	P07310	Creatine kinase M-type	4.27278e-55	P07310	147.617	623.019	849.591	54193.6	713.231
_GTGGVDTAAVGAVFDISNADRLGSSEVEQVQLVVDGVK_.3	Ckm	P07310	Creatine kinase M-type	4.27278e-55	P07310	1635.14	1638.91	5396.17	39585.2	2816.3
_SILFVPTSAPR_.2	Hsp90b1	P08113	Endoplasmin	4.27278e-55	P08113	3.24996e+06	2.08935e+06	3.95831e+06	4509981	3.1391e+06
_GVVDSDDLPLNVSR_.2	Hsp90b1	P08113	Endoplasmin	4.27278e-55	P08113	2.23951e+06	1.47715e+06	2.42911e+06	3.38215e+06	1.96789e+06
_GVVDSDDLPLNVSR_.3	Hsp90b1	P08113	Endoplasmin	4.27278e-55	P08113	16230	15079	16449.1	24222.6	15362.3
_GLFDEYGSK_.2	Hsp90b1	P08113	Endoplasmin	4.27278e-55	P08113	1.50201e+06	916593	1.54239e+06	1.95783e+06	1.32614e+06
_EAESSPFVER_.2	Hsp90b1	P08113	Endoplasmin	4.27278e-55	P08113	909012	707976	931343	1.95055e+06	1.01274e+06
_FQSSHHSTDITSLDQYVER_.4	Hsp90b1	P08113	Endoplasmin	4.27278e-55	P08113	999128	698586	1071405	1.34837e+06	901146
_SGYLLPDTK_.2	Hsp90b1	P08113	Endoplasmin	4.27278e-55	P08113	918942	644527	851958	1.42941e+06	801585
_SGYLLP[Oxidation (P)]DTK_.2	Hsp90b1	P08113	Endoplasmin	4.27278e-55	P08113	54281	44866.5	53844.2	31769.3	39877.7
_FAFQAEVNR_.2	Hsp90b1	P08113	Endoplasmin	4.27278e-55	P08113	1.17776e+06	958136	1145730	528770	1.00605e+06
_TFEINPR_.2	Hsp90b1	P08113	Endoplasmin	4.27278e-55	P08113	757757	545403	848222	1.21565e+06	847465
_NLLHVTDTGVGMTR_.3	Hsp90b1	P08113	Endoplasmin	4.27278e-55	P08113	678592	559194	692822	185756	666208
_NLLHVTDTGVGM[Oxidation (M)]TR_.3	Hsp90b1	P08113	Endoplasmin	4.27278e-55	P08113	212839	93900.7	157873	45496.8	101192
_NLLHVTDTGVGMTR_.2	Hsp90b1	P08113	Endoplasmin	4.27278e-55	P08113	89362.1	107648	88247.4	37362.3	105191
_NLLHVTDTGVGM[Oxidation (M)]TR_.2	Hsp90b1	P08113	Endoplasmin	4.27278e-55	P08113	22146.8	14607	13893.2	6424.08	17218.7
_SGTSEFLNK_.2	Hsp90b1	P08113	Endoplasmin	4.27278e-55	P08113	645594	560636	590806	1.09219e+06	571521
_EEASDYLELDTIK_.2	Hsp90b1	P08113	Endoplasmin	4.27278e-55	P08113	818769	457114	614681	99561.7	794818
_EATEKEFEPLLNWMK_.3	Hsp90b1	P08113	Endoplasmin	4.27278e-55	P08113	172871	272452	309624	545359	323915
_EATEKEFEP[Oxidation (P)]LLNWMK_.3	Hsp90b1	P08113	Endoplasmin	4.27278e-55	P08113	97109.3	149175	171739	305948	180555
_DISTNYYASQK_.2	Hsp90b1	P08113	Endoplasmin	4.27278e-55	P08113	457178	393128	481446	398047	499089
_VFITDDFHDMMPK_.3	Hsp90b1	P08113	Endoplasmin	4.27278e-55	P08113	283598	293192	334143	348986	362342
_VFITDDFHDM[Oxidation (M)]M[Oxidation (M)]PK_.3	Hsp90b1	P08113	Endoplasmin	4.27278e-55	P08113	40791.6	5767.56	19977.7	10460.9	8816.52
_VFITDDFHDMMPK_.2	Hsp90b1	P08113	Endoplasmin	4.27278e-55	P08113	9487.91	14847.5	20654.8	10925.5	25575
_RVFITDDFHDMMPK_.3	Hsp90b1	P08113	Endoplasmin	4.27278e-55	P08113	212139	265465	199932	484775	347933
_RVFITDDFHDMMPK_.4	Hsp90b1	P08113	Endoplasmin	4.27278e-55	P08113	9216.62	53937.7	34029.9	99451.4	63959.5
_GTTITLVLK_.2	Hsp90b1	P08113	Endoplasmin	4.27278e-55	P08113	570230	310743	221816	74263.9	469383
_LISLTDENALAGNEELTVK_.2	Hsp90b1	P08113	Endoplasmin	4.27278e-55	P08113	296185	183229	203025	439664	275571
_EFGTNIK_.2	Hsp90b1	P08113	Endoplasmin	4.27278e-55	P08113	328391	213756	342593	152987	274667
_YNDTFWK_.2	Hsp90b1	P08113	Endoplasmin	4.27278e-55	P08113	318040	239775	342695	31080.7	297301
_IYFM[Oxidation (M)]AGSSR_.2	Hsp90b1	P08113	Endoplasmin	4.27278e-55	P08113	305488	134276	264866	299684	216213
_EGSRTDDEVVQREEEAIQLDGLNASQIR_.4	Hsp90b1	P08113	Endoplasmin	4.27278e-55	P08113	30300	65340.2	83489.1	869486	94327.6
_LTESPC[Carbamidomethyl (C)]ALVASQYGWSGNM[Oxidation (M)]ER_.3	Hsp90b1	P08113	Endoplasmin	4.27278e-55	P08113	89630	46242.3	124396	139134	63597.2
_LTESPC[Carbamidomethyl (C)]ALVASQYGWSGNMER_.2	Hsp90b1	P08113	Endoplasmin	4.27278e-55	P08113	39974.1	38040.6	48196.8	18492.3	38894
_EFEPLLNWM[Oxidation (M)]K_.2	Hsp90b1	P08113	Endoplasmin	4.27278e-55	P08113	195852	55261.8	225884	2113.39	117417
_LGVIEDHSNR_.3	Hsp90b1	P08113	Endoplasmin	4.27278e-55	P08113	190885	38695	108636	137860	79417.5
_KYSQFINFPIYVWSSK_.3	Hsp90b1	P08113	Endoplasmin	4.27278e-55	P08113	39337.7	97050.6	42061.4	280370	80301.6
_KGYEVIYLTEPVDEYC[Carbamidomethyl (C)]IQALPEFDGKR_.4	Hsp90b1	P08113	Endoplasmin	4.27278e-55	P08113	25474.7	35552.4	19240.7	388785	45761.9
_KTFEINPR_.2	Hsp90b1	P08113	Endoplasmin	4.27278e-55	P08113	76016.2	45800.1	70305.8	148015	118853
_KGYEVIYLTEPVDEYC[Carbamidomethyl (C)]IQALPEFDGK_.3	Hsp90b1	P08113	Endoplasmin	4.27278e-55	P08113	81848.7	58681.8	51071.1	70021.1	94340.8
_IADEKYNDTFWK_.3	Hsp90b1	P08113	Endoplasmin	4.27278e-55	P08113	23495.7	33277.8	92931	80818.3	72816.7
_YSQFINFPIYVWSSK_.2	Hsp90b1	P08113	Endoplasmin	4.27278e-55	P08113	24788.6	14446.4	73571.8	35226	22348.1
_YSQFINFPIYVWSSK_.3	Hsp90b1	P08113	Endoplasmin	4.27278e-55	P08113	3070.12	2330.69	5860.63	3986.29	808.404
_GYEVIYLTEPVDEYC[Carbamidomethyl (C)]IQALPEFDGKR_.3	Hsp90b1	P08113	Endoplasmin	4.27278e-55	P08113	8778.6	6617.61	1011.32	103864	12285.4
_TVWDWELMNDIK_.2	Hsp90b1	P08113	Endoplasmin	4.27278e-55	P08113	19409.4	14127	9632.62	10024.5	22120.4
_EGVKFDESEK_.2	Hsp90b1	P08113	Endoplasmin	4.27278e-55	P08113	3910.84	5532	13671	11686.6	11108.1
_TETVEEPLEEDEAAKEEKEESDDEAAVEEEEEEK_.4	Hsp90b1	P08113	Endoplasmin	4.27278e-55	P08113	106135	67702.1	30832.8	27352.6	76258.2
_DISTNYYASQKK_.2	Hsp90b1	P08113	Endoplasmin	4.27278e-55	P08113	2561.89	809.051	897.535	22593.4	2566.29
_DISTNYYASQKK_.3	Hsp90b1	P08113	Endoplasmin	4.27278e-55	P08113	3.18622	1	198.128	178545	1.88598
_ESDDPMAYIHFTAEGEVTFK_.3	Hsp90b1	P08113	Endoplasmin	4.27278e-55	P08113	45059	14169.1	2786.63	107722	37746.8
_EEEAIQLDGLNASQIR_.2	Hsp90b1	P08113	Endoplasmin	4.27278e-55	P08113	47524	24647.6	29050	5953.81	38657.6
_EEEAIQLDGLNASQIR_.3	Hsp90b1	P08113	Endoplasmin	4.27278e-55	P08113	14425.9	9335.57	10662.4	3626.68	13505.9
_IKEDEDDKTVM[Oxidation (M)]DLAVVLFETATLR_.4	Hsp90b1	P08113	Endoplasmin	4.27278e-55	P08113	7884.48	6685.27	4839.26	18161.4	2746.64
_IKEDEDDKTVMDLAVVLFETATLR_.4	Hsp90b1	P08113	Endoplasmin	4.27278e-55	P08113	4460.42	5162.93	4933.85	9949.42	1428.35
_IKEDEDDKTVMDLAVVLFETATLR_.3	Hsp90b1	P08113	Endoplasmin	4.27278e-55	P08113	1	1	36.5286	2248.3	20.5597
_GYEVIYLTEPVDEYC[Carbamidomethyl (C)]IQALPEFDGK_.3	Hsp90b1	P08113	Endoplasmin	4.27278e-55	P08113	17498.7	6361.33	18242.7	9663.77	16468.2
_NLLHVTDTGVGMTREELVK_.4	Hsp90b1	P08113	Endoplasmin	4.27278e-55	P08113	439.281	4654.58	24989.3	478758	6850.84
_NLLHVTDTGVGMTREELVK_.3	Hsp90b1	P08113	Endoplasmin	4.27278e-55	P08113	534.461	4293.74	14947.9	294241	6286.93
_NLLHVTDTGVGM[Oxidation (M)]TREELVK_.3	Hsp90b1	P08113	Endoplasmin	4.27278e-55	P08113	22625.6	16762.1	17217.3	65686	10081.4
_YNDTFWKEFGTNIK_.3	Hsp90b1	P08113	Endoplasmin	4.27278e-55	P08113	70.7786	1.23422	1	25698.8	1.07599
_IADEKYNDTFWKEFGTNIK_.4	Hsp90b1	P08113	Endoplasmin	4.27278e-55	P08113	231.939	1	337.756	71301.3	1979.01
_IADEKYNDTFWKEFGTNIK_.3	Hsp90b1	P08113	Endoplasmin	4.27278e-55	P08113	2654.16	1.06641	1.50779	22414.1	860.518
_EATEKEFEPLLNWMKDK_.4	Hsp90b1	P08113	Endoplasmin	4.27278e-55	P08113	130.842	88.9384	1.45192	120369	298.866
_EATEKEFEPLLNWMKDK_.3	Hsp90b1	P08113	Endoplasmin	4.27278e-55	P08113	408.62	16525.9	11794.4	233147	529.547
_EATEKEFEPLLNWM[Oxidation (M)]KDK_.3	Hsp90b1	P08113	Endoplasmin	4.27278e-55	P08113	2420.71	851.771	1	15186	7371.21
_QDKIYFMAGSSR_.3	Hsp90b1	P08113	Endoplasmin	4.27278e-55	P08113	279.561	5681.39	482.561	222555	4866.48
_AQAYQTGKDISTNYYASQKK_.4	Hsp90b1	P08113	Endoplasmin	4.27278e-55	P08113	2377.46	2342.59	644.358	40786.5	1311.08
_SSITPGTVLIILTGR_.2	Rpl6	P47911	60S ribosomal protein L6	4.27278e-55	P47911	138415	53479	201394	76509.9	89232.9
_SSITPGTVLIILTGR_.3	Rpl6	P47911	60S ribosomal protein L6	4.27278e-55	P47911	97057.3	43276.7	129625	62660.4	63997.2
_FVIATSTK_.2	Rpl6	P47911	60S ribosomal protein L6	4.27278e-55	P47911	203233	99706.9	124379	228812	176172
_VDISDVK_.2	Rpl6	P47911	60S ribosomal protein L6	4.27278e-55	P47911	174599	88925.4	112635	105147	178737
_HLTDAYFK_.2	Rpl6	P47911	60S ribosomal protein L6	4.27278e-55	P47911	109922	61697.4	79159.7	142251	118700
_HQEGEIFDTEKEK_.3	Rpl6	P47911	60S ribosomal protein L6	4.27278e-55	P47911	93237.9	47862.7	51354.5	29329	96646.8
_QLDSGLLLVTGPLVINR_.2	Rpl6	P47911	60S ribosomal protein L6	4.27278e-55	P47911	41865	12008.7	44844.8	21404.3	30838.8
_QLDSGLLLVTGPLVINR_.3	Rpl6	P47911	60S ribosomal protein L6	4.27278e-55	P47911	29412.4	17221.7	38359.9	27429.3	35629.7
_HQEGEIFDTEK_.2	Rpl6	P47911	60S ribosomal protein L6	4.27278e-55	P47911	45619.6	30757.6	2262.64	103288	172499
_VDISDVKIPK_.3	Rpl6	P47911	60S ribosomal protein L6	4.27278e-55	P47911	2.52132	2.01001	3.22214	55890.2	125.254
_VTFVDTPGIIENR_.2	Srl	Q7TQ48	Sarcalumenin	4.27278e-55	Q7TQ48	1.04132e+06	2304608	866776	974494	519413
_VTFVDTPGIIENR_.3	Srl	Q7TQ48	Sarcalumenin	4.27278e-55	Q7TQ48	51524.6	127893	62430	42734.2	24433.5
_AITQELPSLLGSIGLGK_.2	Srl	Q7TQ48	Sarcalumenin	4.27278e-55	Q7TQ48	406372	718564	1.10153e+06	87584	152396
_AITQELPSLLGSIGLGK_.3	Srl	Q7TQ48	Sarcalumenin	4.27278e-55	Q7TQ48	277283	515152	670820	73821.9	114508
_TIEGIVMAADSAR_.2	Srl	Q7TQ48	Sarcalumenin	4.27278e-55	Q7TQ48	681109	1.56486e+06	668385	427266	292142
_FGQNFLEK_.2	Srl	Q7TQ48	Sarcalumenin	4.27278e-55	Q7TQ48	645189	1.33972e+06	635065	471192	257666
_VYVSSFWPQDYKPDTHR_.4	Srl	Q7TQ48	Sarcalumenin	4.27278e-55	Q7TQ48	286176	586806	301628	37740.7	72138.3
_VYVSSFWPQDYKPDTHR_.3	Srl	Q7TQ48	Sarcalumenin	4.27278e-55	Q7TQ48	213895	485919	183978	15383.6	50744.8
_IHALLVDR_.2	Srl	Q7TQ48	Sarcalumenin	4.27278e-55	Q7TQ48	421990	860553	301677	40306.3	164742
_SFSPLEK_.2	Srl	Q7TQ48	Sarcalumenin	4.27278e-55	Q7TQ48	340006	678186	297549	270627	136293
_SFSPLEK_.1	Srl	Q7TQ48	Sarcalumenin	4.27278e-55	Q7TQ48	4996.03	33794.5	3057.61	5693.79	2692.91
_LIGIEVPHK_.2	Srl	Q7TQ48	Sarcalumenin	4.27278e-55	Q7TQ48	268022	599224	251139	220650	119199
_TLMLNEDKPADDYSAVLQR_.3	Srl	Q7TQ48	Sarcalumenin	4.27278e-55	Q7TQ48	136145	425371	138954	88389	122540
_TLM[Oxidation (M)]LNEDKPADDYSAVLQR_.3	Srl	Q7TQ48	Sarcalumenin	4.27278e-55	Q7TQ48	102821	173054	94488	55665.8	41760.2
_YQLYTGAEPTTSEFTVLMHGPK_.3	Srl	Q7TQ48	Sarcalumenin	4.27278e-55	Q7TQ48	222834	523317	229595	121829	106048
_STMINYLLGLEDTR_.2	Srl	Q7TQ48	Sarcalumenin	4.27278e-55	Q7TQ48	113011	288070	117904	77647.7	64082.4
_STMINYLLGLEDTR_.3	Srl	Q7TQ48	Sarcalumenin	4.27278e-55	Q7TQ48	43109.3	127098	42120.5	30448.2	25056.1
_STM[Oxidation (M)]INYLLGLEDTR_.3	Srl	Q7TQ48	Sarcalumenin	4.27278e-55	Q7TQ48	25614.6	24853.2	46024.8	7723.39	6823.93
_MTFFSDGELVFK_.2	Srl	Q7TQ48	Sarcalumenin	4.27278e-55	Q7TQ48	129638	296636	33773.1	8293.29	54779.2
_M[Oxidation (M)]TFFSDGELVFK_.2	Srl	Q7TQ48	Sarcalumenin	4.27278e-55	Q7TQ48	69204.1	28100.3	29808.6	1537.65	21775.9
_ADLIFVVFDPTK_.2	Srl	Q7TQ48	Sarcalumenin	4.27278e-55	Q7TQ48	178634	197335	115692	7791.87	41260.5
_LLSQQC[Carbamidomethyl (C)]SYMGGC[Carbamidomethyl (C)]FLEK_.2	Srl	Q7TQ48	Sarcalumenin	4.27278e-55	Q7TQ48	27239.1	117008	20067.8	17064.3	15171.6
_LLSQQC[Carbamidomethyl (C)]SYMGGC[Carbamidomethyl (C)]FLEK_.3	Srl	Q7TQ48	Sarcalumenin	4.27278e-55	Q7TQ48	28150.2	94265.7	32639.1	13919.1	17740.2
_LLSQQC[Carbamidomethyl (C)]SYM[Oxidation (M)]GGC[Carbamidomethyl (C)]FLEK_.2	Srl	Q7TQ48	Sarcalumenin	4.27278e-55	Q7TQ48	19949.6	32978	13614.8	9160.76	1803.42
_LLSQQC[Carbamidomethyl (C)]SYM[Oxidation (M)]GGC[Carbamidomethyl (C)]FLEK_.3	Srl	Q7TQ48	Sarcalumenin	4.27278e-55	Q7TQ48	14654.2	24718.2	4771.05	5401.97	4201.73
_QHEITDGEITSKPMVLFLGPWSVGK_.4	Srl	Q7TQ48	Sarcalumenin	4.27278e-55	Q7TQ48	21997.8	127823	34305.6	79193.6	20983.7
_PMVLFLGPWSVGK_.2	Srl	Q7TQ48	Sarcalumenin	4.27278e-55	Q7TQ48	40604.6	89998	58834.6	582.313	9864.34
_KIYHTSIKPLEQSYK_.4	Srl	Q7TQ48	Sarcalumenin	4.27278e-55	Q7TQ48	13795.1	53269.5	27528.8	58543.5	27334.4
_TQDIEAEASEER_.2	Srl	Q7TQ48	Sarcalumenin	4.27278e-55	Q7TQ48	18529.7	72128.6	18399	799.115	7116.77
_EAYKDFFGINPISNFK_.2	Srl	Q7TQ48	Sarcalumenin	4.27278e-55	Q7TQ48	1494.23	34131	6137.31	5154.77	3578.96
_DIVEDPDKFYIFK_.3	Srl	Q7TQ48	Sarcalumenin	4.27278e-55	Q7TQ48	802257	1.43624e+06	852706	56976.5	319144
_DIVEDPDKFYIFK_.2	Srl	Q7TQ48	Sarcalumenin	4.27278e-55	Q7TQ48	61225.2	103636	58210.4	2871.43	27048.4
_ADNLATQMLM[Oxidation (M)]R_.2	Srl	Q7TQ48	Sarcalumenin	4.27278e-55	Q7TQ48	212629	291965	133125	36074.2	62292.6
_ADNLATQM[Oxidation (M)]LMR_.2	Srl	Q7TQ48	Sarcalumenin	4.27278e-55	Q7TQ48	99261.1	82286.1	8601.59	13033.7	3033.02
_TPGATGHEEEGPQLDVEDLNTGFEGSK_.3	Srl	Q7TQ48	Sarcalumenin	4.27278e-55	Q7TQ48	183794	355226	164576	292576	146096
_QHEITDGEITSK_.3	Srl	Q7TQ48	Sarcalumenin	4.27278e-55	Q7TQ48	146756	241934	76153.1	3672.98	40612.9
_QHEITDGEITSK_.2	Srl	Q7TQ48	Sarcalumenin	4.27278e-55	Q7TQ48	18432	41500.8	4412.8	64.9174	1363.1
_EEISLLEDLNQVIENR_.3	Srl	Q7TQ48	Sarcalumenin	4.27278e-55	Q7TQ48	54171.1	68208.8	86316.8	1164.53	10786.6
_EEISLLEDLNQVIENR_.2	Srl	Q7TQ48	Sarcalumenin	4.27278e-55	Q7TQ48	45878.9	40150.1	88343.2	1684.42	8292.8
_LKTIEGIVMAADSAR_.3	Srl	Q7TQ48	Sarcalumenin	4.27278e-55	Q7TQ48	1	1.80596	1.09722	103540	29.7307
_AITQELPSLLGSIGLGKNPGAPNC[Carbamidomethyl (C)]DK_.3	Srl	Q7TQ48	Sarcalumenin	4.27278e-55	Q7TQ48	46200.9	38412.8	33290	42311.4	3688.74
_SHIDKTLMLNEDKPADDYSAVLQR_.4	Srl	Q7TQ48	Sarcalumenin	4.27278e-55	Q7TQ48	1	1	1	40876.6	178.836
_VTFVDTPGIIENRK_.3	Srl	Q7TQ48	Sarcalumenin	4.27278e-55	Q7TQ48	1.5411	180.253	217.224	38876.6	1.0787
_VALIGSPVDLTYR_.2	Ndufs1	Q91VD9	NADH-ubiquinone oxidoreductase 75 kDa subunit, mitochondrial	4.27278e-55	Q91VD9	439583	894181	545622	178782	232525
_VAVTPPGLAR_.2	Ndufs1	Q91VD9	NADH-ubiquinone oxidoreductase 75 kDa subunit, mitochondrial	4.27278e-55	Q91VD9	280210	656141	310816	290486	176622
_ILQDIASGR_.2	Ndufs1	Q91VD9	NADH-ubiquinone oxidoreductase 75 kDa subunit, mitochondrial	4.27278e-55	Q91VD9	268166	524885	292845	246548	154637
_FEAPLFNAR_.2	Ndufs1	Q91VD9	NADH-ubiquinone oxidoreductase 75 kDa subunit, mitochondrial	4.27278e-55	Q91VD9	252807	455950	281462	197561	157730
_FASEIAGVDDLGTTGR_.2	Ndufs1	Q91VD9	NADH-ubiquinone oxidoreductase 75 kDa subunit, mitochondrial	4.27278e-55	Q91VD9	204851	414396	216384	102206	86635.2
_GWNILTNSEK_.2	Ndufs1	Q91VD9	NADH-ubiquinone oxidoreductase 75 kDa subunit, mitochondrial	4.27278e-55	Q91VD9	171044	358866	205814	148802	107487
_VGMQIPR_.2	Ndufs1	Q91VD9	NADH-ubiquinone oxidoreductase 75 kDa subunit, mitochondrial	4.27278e-55	Q91VD9	105949	268877	105241	90894.9	91427.5
_ALSEIAGITLPYDTLDQVR_.2	Ndufs1	Q91VD9	NADH-ubiquinone oxidoreductase 75 kDa subunit, mitochondrial	4.27278e-55	Q91VD9	60812.7	105275	92336.7	76582.6	34898.8
_ALSEIAGITLPYDTLDQVR_.3	Ndufs1	Q91VD9	NADH-ubiquinone oxidoreductase 75 kDa subunit, mitochondrial	4.27278e-55	Q91VD9	38360.5	83836.9	53913.2	54784.8	27889.9
_MC[Carbamidomethyl (C)]LVEIEK_.2	Ndufs1	Q91VD9	NADH-ubiquinone oxidoreductase 75 kDa subunit, mitochondrial	4.27278e-55	Q91VD9	77102.2	196113	83301.5	18586.3	60470.8
_VTTGVAAEWK_.2	Ndufs1	Q91VD9	NADH-ubiquinone oxidoreductase 75 kDa subunit, mitochondrial	4.27278e-55	Q91VD9	85930.8	199467	80894.2	20453.4	45806.3
_DDGAAILVAVSNMVQK_.2	Ndufs1	Q91VD9	NADH-ubiquinone oxidoreductase 75 kDa subunit, mitochondrial	4.27278e-55	Q91VD9	45994.2	74202.8	175988	18510.7	17338.5
_DDGAAILVAVSNMVQK_.3	Ndufs1	Q91VD9	NADH-ubiquinone oxidoreductase 75 kDa subunit, mitochondrial	4.27278e-55	Q91VD9	12366.3	28769.5	31706.3	6036.39	6275.32
_LTEPMVR_.2	Ndufs1	Q91VD9	NADH-ubiquinone oxidoreductase 75 kDa subunit, mitochondrial	4.27278e-55	Q91VD9	66584.1	154932	75021.6	50931.8	44822.5
_NRLEEVSPNLVR_.3	Ndufs1	Q91VD9	NADH-ubiquinone oxidoreductase 75 kDa subunit, mitochondrial	4.27278e-55	Q91VD9	41638	165753	72196.1	54201.8	18949
_MLFLLGADGGC[Carbamidomethyl (C)]ITR_.2	Ndufs1	Q91VD9	NADH-ubiquinone oxidoreductase 75 kDa subunit, mitochondrial	4.27278e-55	Q91VD9	49614	153202	46116.7	44436.5	40420.9
_GLLTYTSWEDALSR_.2	Ndufs1	Q91VD9	NADH-ubiquinone oxidoreductase 75 kDa subunit, mitochondrial	4.27278e-55	Q91VD9	51077.1	89472.8	82128.6	39543.4	30755.7
_KTESIDVMDAVGSNIVVSTR_.3	Ndufs1	Q91VD9	NADH-ubiquinone oxidoreductase 75 kDa subunit, mitochondrial	4.27278e-55	Q91VD9	58441.8	101577	44015.2	51624.9	35312.3
_DC[Carbamidomethyl (C)]FIVYQGHHGDVGAPMADVILPGAAYTEK_.4	Ndufs1	Q91VD9	NADH-ubiquinone oxidoreductase 75 kDa subunit, mitochondrial	4.27278e-55	Q91VD9	29097.1	104207	27456.7	39894.2	30777.4
_NIGPLVK_.2	Ndufs1	Q91VD9	NADH-ubiquinone oxidoreductase 75 kDa subunit, mitochondrial	4.27278e-55	Q91VD9	43430.8	95465.2	43841.7	11518.5	29968.9
_HSFC[Carbamidomethyl (C)]EVLK_.2	Ndufs1	Q91VD9	NADH-ubiquinone oxidoreductase 75 kDa subunit, mitochondrial	4.27278e-55	Q91VD9	33236.1	90988.6	42842	2711.07	19428.3
_MHEDINEEWISDK_.3	Ndufs1	Q91VD9	NADH-ubiquinone oxidoreductase 75 kDa subunit, mitochondrial	4.27278e-55	Q91VD9	21512.1	52583.7	17042.9	1682.95	13678.4
_SWLHNDLK_.2	Ndufs1	Q91VD9	NADH-ubiquinone oxidoreductase 75 kDa subunit, mitochondrial	4.27278e-55	Q91VD9	7861.01	27925.6	6847.09	2935.87	4535.88
_IASQVAALDLGYKPGVEAIR_.3	Ndufs1	Q91VD9	NADH-ubiquinone oxidoreductase 75 kDa subunit, mitochondrial	4.27278e-55	Q91VD9	345379	645407	346503	99440.5	165417
_IASQVAALDLGYKPGVEAIR_.2	Ndufs1	Q91VD9	NADH-ubiquinone oxidoreductase 75 kDa subunit, mitochondrial	4.27278e-55	Q91VD9	3963.38	4900.9	276.793	1.35388	113.389
_VDSDNLC[Carbamidomethyl (C)]TEEIFPTEGAGTDLR_.2	Ndufs1	Q91VD9	NADH-ubiquinone oxidoreductase 75 kDa subunit, mitochondrial	4.27278e-55	Q91VD9	24775.3	50045.3	22736.6	36523.8	2471.02
_VDSDNLC[Carbamidomethyl (C)]TEEIFPTEGAGTDLR_.3	Ndufs1	Q91VD9	NADH-ubiquinone oxidoreductase 75 kDa subunit, mitochondrial	4.27278e-55	Q91VD9	66614.7	119288	51391.4	97507.4	46751.2
_DFYMTDSISR_.2	Ndufs1	Q91VD9	NADH-ubiquinone oxidoreductase 75 kDa subunit, mitochondrial	4.27278e-55	Q91VD9	18225.4	94272.6	12058.1	5759.69	23859.7
_KPMVVLGSSALQR_.3	Ndufs1	Q91VD9	NADH-ubiquinone oxidoreductase 75 kDa subunit, mitochondrial	4.27278e-55	Q91VD9	7534.73	25815.5	5929.51	3272.9	3000.27
_KPMVVLGSSALQR_.2	Ndufs1	Q91VD9	NADH-ubiquinone oxidoreductase 75 kDa subunit, mitochondrial	4.27278e-55	Q91VD9	3357.03	15633.8	2770.01	605.82	1491.56
_LVNQEVLADPLVPPQLTIK_.2	Ndufs1	Q91VD9	NADH-ubiquinone oxidoreductase 75 kDa subunit, mitochondrial	4.27278e-55	Q91VD9	5641.05	29500.8	3598.1	770.7	3705.1
_SNYLLNTTIAGVEEADVVLLVGTNPR_.3	Ndufs1	Q91VD9	NADH-ubiquinone oxidoreductase 75 kDa subunit, mitochondrial	4.27278e-55	Q91VD9	1533.12	2214.58	48.7049	1058.32	590.565
_IAIVGAGIGGTSSAYYLR_.2	Pcyox1	Q9CQF9	Prenylcysteine oxidase	4.27278e-55	Q9CQF9	45016.3	40605.4	35064	23558.6	57819.3
_LFLSYDYAVR_.2	Pcyox1	Q9CQF9	Prenylcysteine oxidase	4.27278e-55	Q9CQF9	32778.1	28904.4	30320.4	28069.9	58454.1
_LMHAIGGDDYVR_.3	Pcyox1	Q9CQF9	Prenylcysteine oxidase	4.27278e-55	Q9CQF9	21174.2	24589	31803.5	17670.4	36687.4
_TGSETHSDFYDIVLVAAPLNR_.3	Pcyox1	Q9CQF9	Prenylcysteine oxidase	4.27278e-55	Q9CQF9	19676.2	18134	19918	17096.3	29791.4
_NFDPPIEEFNDPYQQLVTTFIK_.3	Pcyox1	Q9CQF9	Prenylcysteine oxidase	4.27278e-55	Q9CQF9	211.999	802.603	44.5729	1322.75	3473.88
_YGFQSLR_.2	Pcyox1	Q9CQF9	Prenylcysteine oxidase	4.27278e-55	Q9CQF9	29875.9	13152	22356.4	3979.39	45192.8
_YQSHDYAFSSVEK_.3	Pcyox1	Q9CQF9	Prenylcysteine oxidase	4.27278e-55	Q9CQF9	5858.41	7129.35	7173.43	1582.88	20784.5
_VNLQGDIVDR_.2	Add1	E9Q1K3;F8WGR0;F8WHZ9;Q9QYC0;Q9QYC0-2	Alpha-adducin;Alpha-adducin;Alpha-adducin;Alpha-adducin;Isoform 2 of Alpha-adducin	6.67399e-55	E9Q1K3;F8WGR0;F8WHZ9;Q9QYC0;Q9QYC0-2	68611.4	52214.1	71476.6	68147.9	71169.6
_TSTSAVPNLFVPLNTNPK_.2	Add1	E9Q1K3;F8WGR0;F8WHZ9;Q9QYC0;Q9QYC0-2	Alpha-adducin;Alpha-adducin;Alpha-adducin;Alpha-adducin;Isoform 2 of Alpha-adducin	6.67399e-55	E9Q1K3;F8WGR0;F8WHZ9;Q9QYC0;Q9QYC0-2	40865	33666.3	46155.6	47198.4	59341.9
_TLASAGGPDNLVLLDPGK_.2	Add1	E9Q1K3;F8WGR0;F8WHZ9;Q9QYC0;Q9QYC0-2	Alpha-adducin;Alpha-adducin;Alpha-adducin;Alpha-adducin;Isoform 2 of Alpha-adducin	6.67399e-55	E9Q1K3;F8WGR0;F8WHZ9;Q9QYC0;Q9QYC0-2	49964.4	37435.9	59330.5	13821.4	52993.6
_GPP[Oxidation (P)]GAVGAP[Oxidation (P)]GPQGFQGPAGEP[Oxidation (P)]GEP[Oxidation (P)]GQTGPAGPR_.3	Col1a2	Q01149	Collagen alpha-2(I) chain	2.1836e-54	Q01149	35264180	31341190	34593112	66600540	45151264
_GP[Oxidation (P)]PGAVGAP[Oxidation (P)]GPQGFQGPAGEP[Oxidation (P)]GEP[Oxidation (P)]GQTGPAGPR_.3	Col1a2	Q01149	Collagen alpha-2(I) chain	2.1836e-54	Q01149	31840238	28308400	31236252	60781572	41574544
_GPP[Oxidation (P)]GAVGAPGPQGFQGP[Oxidation (P)]AGEP[Oxidation (P)]GEP[Oxidation (P)]GQTGPAGPR_.3	Col1a2	Q01149	Collagen alpha-2(I) chain	2.1836e-54	Q01149	26573992	24284132	25879578	51571644	37062076
_GPP[Oxidation (P)]GAVGAPGP[Oxidation (P)]QGFQGPAGEP[Oxidation (P)]GEP[Oxidation (P)]GQTGPAGPR_.3	Col1a2	Q01149	Collagen alpha-2(I) chain	2.1836e-54	Q01149	25083064	22915062	24478436	48973944	34993904
_GPP[Oxidation (P)]GAVGAPGP[Oxidation (P)]QGFQGPAGEP[Oxidation (P)]GEPGQTGP[Oxidation (P)]AGPR_.3	Col1a2	Q01149	Collagen alpha-2(I) chain	2.1836e-54	Q01149	21621374	19193814	21228280	40297764	27387488
_GPP[Oxidation (P)]GAVGAPGP[Oxidation (P)]QGFQGP[Oxidation (P)]AGEPGEP[Oxidation (P)]GQTGPAGPR_.3	Col1a2	Q01149	Collagen alpha-2(I) chain	2.1836e-54	Q01149	19034406	16959522	18779742	36201464	24609314
_GPP[Oxidation (P)]GAVGAP[Oxidation (P)]GPQGFQGP[Oxidation (P)]AGEPGEP[Oxidation (P)]GQTGPAGPR_.3	Col1a2	Q01149	Collagen alpha-2(I) chain	2.1836e-54	Q01149	13980817	13567202	13598617	26522180	18931938
_GPP[Oxidation (P)]GAVGAP[Oxidation (P)]GP[Oxidation (P)]QGFQGPAGEPGEP[Oxidation (P)]GQTGPAGPR_.3	Col1a2	Q01149	Collagen alpha-2(I) chain	2.1836e-54	Q01149	9771304	8479962	9810087	18359772	11651673
_GPP[Oxidation (P)]GAVGAP[Oxidation (P)]GPQGFQGP[Oxidation (P)]AGEP[Oxidation (P)]GEPGQTGPAGPR_.3	Col1a2	Q01149	Collagen alpha-2(I) chain	2.1836e-54	Q01149	8422279	7.2973e+06	8.23376e+06	15645971	10090949
_GPP[Oxidation (P)]GAVGAPGP[Oxidation (P)]QGFQGPAGEP[Oxidation (P)]GEP[Oxidation (P)]GQTGPAGPR_.2	Col1a2	Q01149	Collagen alpha-2(I) chain	2.1836e-54	Q01149	2.45437e+06	2.93321e+06	1.90342e+06	6427852	7.68163e+06
_GPP[Oxidation (P)]GAVGAPGP[Oxidation (P)]QGFQGPAGEP[Oxidation (P)]GEPGQTGPAGP[Oxidation (P)]R_.2	Col1a2	Q01149	Collagen alpha-2(I) chain	2.1836e-54	Q01149	1.98798e+06	2.43171e+06	1.54991e+06	5.6019e+06	6.69322e+06
_GPP[Oxidation (P)]GAVGAP[Oxidation (P)]GPQGFQGPAGEP[Oxidation (P)]GEP[Oxidation (P)]GQTGPAGPR_.2	Col1a2	Q01149	Collagen alpha-2(I) chain	2.1836e-54	Q01149	1.82625e+06	2.21298e+06	1.39382e+06	5.13506e+06	6.12658e+06
_GPP[Oxidation (P)]GAVGAPGP[Oxidation (P)]QGFQGPAGEP[Oxidation (P)]GEPGQTGP[Oxidation (P)]AGPR_.2	Col1a2	Q01149	Collagen alpha-2(I) chain	2.1836e-54	Q01149	1.81823e+06	2.21748e+06	1.4044e+06	5.10352e+06	6085682
_GPP[Oxidation (P)]GAVGAP[Oxidation (P)]GPQGFQGPAGEPGEPGQTGP[Oxidation (P)]AGP[Oxidation (P)]R_.2	Col1a2	Q01149	Collagen alpha-2(I) chain	2.1836e-54	Q01149	1.77008e+06	2167977	1.37792e+06	4.9633e+06	5924855
_GP[Oxidation (P)]PGAVGAPGP[Oxidation (P)]QGFQGPAGEP[Oxidation (P)]GEP[Oxidation (P)]GQTGPAGPR_.2	Col1a2	Q01149	Collagen alpha-2(I) chain	2.1836e-54	Q01149	1633867	2.00166e+06	1.27349e+06	4577587	5.4664e+06
_GPPGAVGAP[Oxidation (P)]GP[Oxidation (P)]QGFQGP[Oxidation (P)]AGEPGEP[Oxidation (P)]GQTGPAGPR_.2	Col1a2	Q01149	Collagen alpha-2(I) chain	2.1836e-54	Q01149	1.95334e+06	2.26839e+06	1672472	1.44012e+06	5103227
_GPPGAVGAP[Oxidation (P)]GP[Oxidation (P)]QGFQGPAGEP[Oxidation (P)]GEP[Oxidation (P)]GQTGPAGPR_.2	Col1a2	Q01149	Collagen alpha-2(I) chain	2.1836e-54	Q01149	1.4156e+06	1.58623e+06	1.07224e+06	2915691	3.58153e+06
_GP[Oxidation (P)]P[Oxidation (P)]GAVGAPGP[Oxidation (P)]QGFQGPAGEPGEP[Oxidation (P)]GQTGPAGPR_.3	Col1a2	Q01149	Collagen alpha-2(I) chain	2.1836e-54	Q01149	192109	1.07767e+06	355698	7.04428e+06	1.2381e+06
_GPP[Oxidation (P)]GAVGAPGP[Oxidation (P)]QGFQGPAGEPGEPGQTGP[Oxidation (P)]AGPR_.3	Col1a2	Q01149	Collagen alpha-2(I) chain	2.1836e-54	Q01149	1.93804e+06	1.40151e+06	1.46906e+06	3.04015e+06	1.48302e+06
_GPP[Oxidation (P)]GAVGAP[Oxidation (P)]GPQGFQGPAGEPGEP[Oxidation (P)]GQTGPAGPR_.3	Col1a2	Q01149	Collagen alpha-2(I) chain	2.1836e-54	Q01149	1.84569e+06	1.32732e+06	1.29594e+06	2.54138e+06	1143480
_GPP[Oxidation (P)]GAVGAPGP[Oxidation (P)]QGFQGPAGEP[Oxidation (P)]GEPGQTGPAGPR_.3	Col1a2	Q01149	Collagen alpha-2(I) chain	2.1836e-54	Q01149	1.5512e+06	1.09338e+06	1.01839e+06	1.53707e+06	781188
_GPP[Oxidation (P)]GAVGAPGPQGFQGP[Oxidation (P)]AGEP[Oxidation (P)]GEPGQTGPAGPR_.3	Col1a2	Q01149	Collagen alpha-2(I) chain	2.1836e-54	Q01149	1.86748e+06	1.3433e+06	1129166	842939	507620
_GP[Oxidation (P)]PGAVGAPGP[Oxidation (P)]QGFQGP[Oxidation (P)]AGEPGEP[Oxidation (P)]GQTGPAGPR_.3	Col1a2	Q01149	Collagen alpha-2(I) chain	2.1836e-54	Q01149	379918	78621.2	479243	2.05376e+06	2.54351e+06
_GPP[Oxidation (P)]GAVGAP[Oxidation (P)]GP[Oxidation (P)]QGFQGPAGEP[Oxidation (P)]GEPGQTGPAGPR_.3	Col1a2	Q01149	Collagen alpha-2(I) chain	2.1836e-54	Q01149	1.20953e+06	1130566	114453	2317854	191631
_GP[Oxidation (P)]P[Oxidation (P)]GAVGAPGP[Oxidation (P)]QGFQGPAGEP[Oxidation (P)]GEP[Oxidation (P)]GQTGPAGPR_.3	Col1a2	Q01149	Collagen alpha-2(I) chain	2.1836e-54	Q01149	1.43086e+06	1.05248e+06	976090	877196	422933
_GP[Oxidation (P)]P[Oxidation (P)]GAVGAP[Oxidation (P)]GPQGFQGPAGEP[Oxidation (P)]GEP[Oxidation (P)]GQTGPAGPR_.3	Col1a2	Q01149	Collagen alpha-2(I) chain	2.1836e-54	Q01149	1.26378e+06	934124	851975	688100	392230
_GPP[Oxidation (P)]GAVGAP[Oxidation (P)]GPQGFQGPAGEP[Oxidation (P)]GEPGQTGPAGPR_.3	Col1a2	Q01149	Collagen alpha-2(I) chain	2.1836e-54	Q01149	1.0011e+06	790331	711001	830901	490005
_GP[Oxidation (P)]P[Oxidation (P)]GAVGAPGP[Oxidation (P)]QGFQGP[Oxidation (P)]AGEPGEP[Oxidation (P)]GQTGPAGPR_.3	Col1a2	Q01149	Collagen alpha-2(I) chain	2.1836e-54	Q01149	878692	659356	611534	427655	277098
_GP[Oxidation (P)]P[Oxidation (P)]GAVGAPGP[Oxidation (P)]QGFQGPAGEP[Oxidation (P)]GEPGQTGPAGPR_.3	Col1a2	Q01149	Collagen alpha-2(I) chain	2.1836e-54	Q01149	471990	418931	378958	833762	608290
_GP[Oxidation (P)]P[Oxidation (P)]GAVGAPGP[Oxidation (P)]QGFQGPAGEPGEPGQTGP[Oxidation (P)]AGPR_.3	Col1a2	Q01149	Collagen alpha-2(I) chain	2.1836e-54	Q01149	192586	172905	108026	712311	468743
_GPP[Oxidation (P)]GAVGAP[Oxidation (P)]GP[Oxidation (P)]QGFQGP[Oxidation (P)]AGEPGEPGQTGPAGPR_.4	Col1a2	Q01149	Collagen alpha-2(I) chain	2.1836e-54	Q01149	235974	341350	233476	379464	276685
_GPP[Oxidation (P)]GAVGAP[Oxidation (P)]GPQGFQGPAGEP[Oxidation (P)]GEP[Oxidation (P)]GQTGPAGPR_.4	Col1a2	Q01149	Collagen alpha-2(I) chain	2.1836e-54	Q01149	208546	329631	236108	345482	240635
_GPP[Oxidation (P)]GAVGAP[Oxidation (P)]GP[Oxidation (P)]QGFQGPAGEPGEPGQTGPAGP[Oxidation (P)]R_.4	Col1a2	Q01149	Collagen alpha-2(I) chain	2.1836e-54	Q01149	173316	279972	175692	348839	194581
_GP[Oxidation (P)]P[Oxidation (P)]GAVGAPGPQGFQGPAGEP[Oxidation (P)]GEP[Oxidation (P)]GQTGP[Oxidation (P)]AGPR_.3	Col1a2	Q01149	Collagen alpha-2(I) chain	2.1836e-54	Q01149	109028	154511	61178.4	652199	195241
_GPP[Oxidation (P)]GAVGAP[Oxidation (P)]GP[Oxidation (P)]QGFQGPAGEPGEPGQTGP[Oxidation (P)]AGPR_.4	Col1a2	Q01149	Collagen alpha-2(I) chain	2.1836e-54	Q01149	164780	307165	184665	305271	157862
_GP[Oxidation (P)]PGAVGAP[Oxidation (P)]GP[Oxidation (P)]QGFQGP[Oxidation (P)]AGEPGEPGQTGPAGPR_.4	Col1a2	Q01149	Collagen alpha-2(I) chain	2.1836e-54	Q01149	177699	263442	191918	279759	171703
_GP[Oxidation (P)]P[Oxidation (P)]GAVGAP[Oxidation (P)]GPQGFQGPAGEP[Oxidation (P)]GEPGQTGPAGPR_.3	Col1a2	Q01149	Collagen alpha-2(I) chain	2.1836e-54	Q01149	182172	157620	140993	438144	163320
_GP[Oxidation (P)]P[Oxidation (P)]GAVGAP[Oxidation (P)]GPQGFQGPAGEP[Oxidation (P)]GEP[Oxidation (P)]GQTGPAGPR_.4	Col1a2	Q01149	Collagen alpha-2(I) chain	2.1836e-54	Q01149	296397	193631	311498	136538	87559.2
_GP[Oxidation (P)]P[Oxidation (P)]GAVGAPGP[Oxidation (P)]QGFQGPAGEP[Oxidation (P)]GEP[Oxidation (P)]GQTGPAGPR_.4	Col1a2	Q01149	Collagen alpha-2(I) chain	2.1836e-54	Q01149	274289	179526	286938	134046	84530.9
_GP[Oxidation (P)]P[Oxidation (P)]GAVGAPGPQGFQGP[Oxidation (P)]AGEPGEPGQTGP[Oxidation (P)]AGPR_.3	Col1a2	Q01149	Collagen alpha-2(I) chain	2.1836e-54	Q01149	173745	189841	47163.9	151614	224975
_GPP[Oxidation (P)]GAVGAPGP[Oxidation (P)]QGFQGPAGEP[Oxidation (P)]GEPGQTGP[Oxidation (P)]AGP[Oxidation (P)]R_.3	Col1a2	Q01149	Collagen alpha-2(I) chain	2.1836e-54	Q01149	99418	123636	56920.9	225178	177263
_GP[Oxidation (P)]P[Oxidation (P)]GAVGAP[Oxidation (P)]GP[Oxidation (P)]QGFQGPAGEPGEPGQTGPAGPR_.4	Col1a2	Q01149	Collagen alpha-2(I) chain	2.1836e-54	Q01149	80456.3	120798	100562	115961	140389
_GP[Oxidation (P)]P[Oxidation (P)]GAVGAP[Oxidation (P)]GPQGFQGP[Oxidation (P)]AGEPGEPGQTGPAGPR_.4	Col1a2	Q01149	Collagen alpha-2(I) chain	2.1836e-54	Q01149	107192	32139.8	102830	104504	196768
_GPP[Oxidation (P)]GAVGAP[Oxidation (P)]GPQGFQGPAGEPGEPGQTGPAGPR_.3	Col1a2	Q01149	Collagen alpha-2(I) chain	2.1836e-54	Q01149	145637	106523	46324.1	109737	84913.1
_GPP[Oxidation (P)]GAVGAPGP[Oxidation (P)]QGFQGPAGEP[Oxidation (P)]GEP[Oxidation (P)]GQTGP[Oxidation (P)]AGPR_.3	Col1a2	Q01149	Collagen alpha-2(I) chain	2.1836e-54	Q01149	66575	74185.5	31196.3	236157	82715.6
_GPP[Oxidation (P)]GAVGAP[Oxidation (P)]GP[Oxidation (P)]QGFQGPAGEPGEP[Oxidation (P)]GQTGPAGPR_.4	Col1a2	Q01149	Collagen alpha-2(I) chain	2.1836e-54	Q01149	69872.6	72821	80395.5	115792	105138
_GPP[Oxidation (P)]GAVGAPGP[Oxidation (P)]QGFQGPAGEP[Oxidation (P)]GEP[Oxidation (P)]GQTGPAGPR_.4	Col1a2	Q01149	Collagen alpha-2(I) chain	2.1836e-54	Q01149	64809.3	72030.9	76072.3	124640	102470
_GP[Oxidation (P)]P[Oxidation (P)]GAVGAPGP[Oxidation (P)]QGFQGP[Oxidation (P)]AGEPGEP[Oxidation (P)]GQTGPAGPR_.2	Col1a2	Q01149	Collagen alpha-2(I) chain	2.1836e-54	Q01149	69211.5	96818.7	49813.4	159727	60489.4
_GPP[Oxidation (P)]GAVGAPGPQGFQGP[Oxidation (P)]AGEP[Oxidation (P)]GEP[Oxidation (P)]GQTGPAGP[Oxidation (P)]R_.3	Col1a2	Q01149	Collagen alpha-2(I) chain	2.1836e-54	Q01149	74883	66214.7	53913	134682	75113.8
_GPP[Oxidation (P)]GAVGAPGPQGFQGP[Oxidation (P)]AGEP[Oxidation (P)]GEP[Oxidation (P)]GQTGPAGPR_.4	Col1a2	Q01149	Collagen alpha-2(I) chain	2.1836e-54	Q01149	55572.8	59477.3	65156	106724	87185.7
_GPP[Oxidation (P)]GAVGAPGP[Oxidation (P)]QGFQGPAGEP[Oxidation (P)]GEP[Oxidation (P)]GQTGPAGPR_.5	Col1a2	Q01149	Collagen alpha-2(I) chain	2.1836e-54	Q01149	69918.9	58807	52909.6	95493.6	84869.7
_GPP[Oxidation (P)]GAVGAPGP[Oxidation (P)]QGFQGP[Oxidation (P)]AGEP[Oxidation (P)]GEPGQTGPAGPR_.4	Col1a2	Q01149	Collagen alpha-2(I) chain	2.1836e-54	Q01149	67848.1	69355.1	80041.4	41869.1	100881
_GPP[Oxidation (P)]GAVGAPGP[Oxidation (P)]QGFQGP[Oxidation (P)]AGEPGEPGQTGP[Oxidation (P)]AGPR_.4	Col1a2	Q01149	Collagen alpha-2(I) chain	2.1836e-54	Q01149	46033.6	46876.1	50894.6	112039	96635.5
_GPP[Oxidation (P)]GAVGAP[Oxidation (P)]GPQGFQGPAGEPGEP[Oxidation (P)]GQTGP[Oxidation (P)]AGPR_.4	Col1a2	Q01149	Collagen alpha-2(I) chain	2.1836e-54	Q01149	54771.6	57017.7	57973.7	94864.1	78007.4
_GPP[Oxidation (P)]GAVGAPGP[Oxidation (P)]QGFQGPAGEPGEP[Oxidation (P)]GQTGP[Oxidation (P)]AGPR_.4	Col1a2	Q01149	Collagen alpha-2(I) chain	2.1836e-54	Q01149	59107.3	59726.1	62708.6	70837.2	74723.9
_GP[Oxidation (P)]P[Oxidation (P)]GAVGAP[Oxidation (P)]GPQGFQGP[Oxidation (P)]AGEP[Oxidation (P)]GEPGQTGPAGPR_.2	Col1a2	Q01149	Collagen alpha-2(I) chain	2.1836e-54	Q01149	24650.4	25012.2	20380.5	219056	34696.6
_GPP[Oxidation (P)]GAVGAP[Oxidation (P)]GPQGFQGPAGEP[Oxidation (P)]GEP[Oxidation (P)]GQTGPAGPR_.5	Col1a2	Q01149	Collagen alpha-2(I) chain	2.1836e-54	Q01149	46278.4	43992.6	25748.4	76073.1	58682.4
_GPP[Oxidation (P)]GAVGAPGPQGFQGP[Oxidation (P)]AGEP[Oxidation (P)]GEPGQTGPAGPR_.4	Col1a2	Q01149	Collagen alpha-2(I) chain	2.1836e-54	Q01149	16399.9	18161.2	28036.4	31108.4	37840.1
_GPPGAVGAP[Oxidation (P)]GP[Oxidation (P)]QGFQGPAGEPGEPGQTGPAGPR_.3	Col1a2	Q01149	Collagen alpha-2(I) chain	2.1836e-54	Q01149	216080	155117	112468	690508	177174
_GPP[Oxidation (P)]GAVGAPGPQGFQGP[Oxidation (P)]AGEP[Oxidation (P)]GEPGQTGPAGPR_.2	Col1a2	Q01149	Collagen alpha-2(I) chain	2.1836e-54	Q01149	49999.6	82027.3	65956.9	218889	128922
_GATGLP[Oxidation (P)]GVAGAP[Oxidation (P)]GLP[Oxidation (P)]GPR_.2	Col1a2	Q01149	Collagen alpha-2(I) chain	2.1836e-54	Q01149	85480400	83913968	71697928	61551728	136921264
_GATGLP[Oxidation (P)]GVAGAP[Oxidation (P)]GLPGP[Oxidation (P)]R_.2	Col1a2	Q01149	Collagen alpha-2(I) chain	2.1836e-54	Q01149	85480400	83913968	71697928	61547620	136921264
_GATGLP[Oxidation (P)]GVAGAPGLP[Oxidation (P)]GP[Oxidation (P)]R_.2	Col1a2	Q01149	Collagen alpha-2(I) chain	2.1836e-54	Q01149	80705336	79125720	67734792	58052708	128738768
_GATGLP[Oxidation (P)]GVAGAP[Oxidation (P)]GLPGP[Oxidation (P)]R_.3	Col1a2	Q01149	Collagen alpha-2(I) chain	2.1836e-54	Q01149	6.24933e+06	6175311	6.17348e+06	4.60826e+06	7798762
_GATGLP[Oxidation (P)]GVAGAP[Oxidation (P)]GLP[Oxidation (P)]GPR_.3	Col1a2	Q01149	Collagen alpha-2(I) chain	2.1836e-54	Q01149	6083698	6051087	6.04015e+06	4.50922e+06	7605698
_GATGLP[Oxidation (P)]GVAGAPGLP[Oxidation (P)]GP[Oxidation (P)]R_.1	Col1a2	Q01149	Collagen alpha-2(I) chain	2.1836e-54	Q01149	534792	555826	450408	649307	917568
_GATGLP[Oxidation (P)]GVAGAP[Oxidation (P)]GLP[Oxidation (P)]GPR_.1	Col1a2	Q01149	Collagen alpha-2(I) chain	2.1836e-54	Q01149	161681	169172	119441	71629.3	283337
_TGETGASGPPGFVGEKGP[Oxidation (P)]SGEPGTAGAPGTAGP[Oxidation (P)]QGLLGAP[Oxidation (P)]GILGLP[Oxidation (P)]GSR_.4	Col1a2	Q01149	Collagen alpha-2(I) chain	2.1836e-54	Q01149	15056651	15520187	19397784	1.70128e+06	36228980
_TGETGASGPPGFVGEKGP[Oxidation (P)]SGEP[Oxidation (P)]GTAGAPGTAGP[Oxidation (P)]QGLLGAP[Oxidation (P)]GILGLP[Oxidation (P)]GSR_.4	Col1a2	Q01149	Collagen alpha-2(I) chain	2.1836e-54	Q01149	12743001	13125423	913496	28927450	30610272
_TGETGASGP[Oxidation (P)]P[Oxidation (P)]GFVGEKGPSGEPGTAGAPGTAGPQGLLGAP[Oxidation (P)]GILGLP[Oxidation (P)]GSR_.4	Col1a2	Q01149	Collagen alpha-2(I) chain	2.1836e-54	Q01149	13776477	14172582	17741260	1.56376e+06	33145544
_TGETGASGPP[Oxidation (P)]GFVGEKGPSGEP[Oxidation (P)]GTAGAP[Oxidation (P)]GTAGPQGLLGAP[Oxidation (P)]GILGLP[Oxidation (P)]GSR_.3	Col1a2	Q01149	Collagen alpha-2(I) chain	2.1836e-54	Q01149	699188	15868492	1.13826e+06	47425344	1.60221e+06
_TGETGASGP[Oxidation (P)]P[Oxidation (P)]GFVGEKGPSGEPGTAGAPGTAGP[Oxidation (P)]QGLLGAP[Oxidation (P)]GILGLP[Oxidation (P)]GSR_.4	Col1a2	Q01149	Collagen alpha-2(I) chain	2.1836e-54	Q01149	789194	696434	7584371	53053368	1.54835e+06
_TGETGASGPP[Oxidation (P)]GFVGEKGP[Oxidation (P)]SGEPGTAGAPGTAGP[Oxidation (P)]QGLLGAP[Oxidation (P)]GILGLP[Oxidation (P)]GSR_.4	Col1a2	Q01149	Collagen alpha-2(I) chain	2.1836e-54	Q01149	789194	696434	7584371	53053368	1.54835e+06
_TGETGASGPP[Oxidation (P)]GFVGEKGPSGEP[Oxidation (P)]GTAGAP[Oxidation (P)]GTAGPQGLLGAP[Oxidation (P)]GILGLP[Oxidation (P)]GSR_.4	Col1a2	Q01149	Collagen alpha-2(I) chain	2.1836e-54	Q01149	789194	4938446	1.40771e+06	53053368	1.54835e+06
_TGETGASGPP[Oxidation (P)]GFVGEKGPSGEP[Oxidation (P)]GTAGAPGTAGP[Oxidation (P)]QGLLGAP[Oxidation (P)]GILGLP[Oxidation (P)]GSR_.4	Col1a2	Q01149	Collagen alpha-2(I) chain	2.1836e-54	Q01149	789194	4938446	1.40771e+06	53053368	1.54835e+06
_TGETGASGPP[Oxidation (P)]GFVGEKGP[Oxidation (P)]SGEPGTAGAP[Oxidation (P)]GTAGPQGLLGAP[Oxidation (P)]GILGLP[Oxidation (P)]GSR_.4	Col1a2	Q01149	Collagen alpha-2(I) chain	2.1836e-54	Q01149	789194	4938446	1.40771e+06	52607236	1.54835e+06
_TGETGASGPPGFVGEKGP[Oxidation (P)]SGEP[Oxidation (P)]GTAGAP[Oxidation (P)]GTAGPQGLLGAP[Oxidation (P)]GILGLP[Oxidation (P)]GSR_.3	Col1a2	Q01149	Collagen alpha-2(I) chain	2.1836e-54	Q01149	726438	686307	1.42657e+06	51608176	1.59132e+06
_TGETGASGPPGFVGEKGP[Oxidation (P)]SGEP[Oxidation (P)]GTAGAP[Oxidation (P)]GTAGPQGLLGAP[Oxidation (P)]GILGLP[Oxidation (P)]GSR_.4	Col1a2	Q01149	Collagen alpha-2(I) chain	2.1836e-54	Q01149	699110	499918	1.30462e+06	49002124	1.43217e+06
_TGETGASGPP[Oxidation (P)]GFVGEKGP[Oxidation (P)]SGEP[Oxidation (P)]GTAGAPGTAGPQGLLGAP[Oxidation (P)]GILGLP[Oxidation (P)]GSR_.4	Col1a2	Q01149	Collagen alpha-2(I) chain	2.1836e-54	Q01149	700678	506067	1.14026e+06	47868248	1.21768e+06
_TGETGASGPP[Oxidation (P)]GFVGEKGPSGEP[Oxidation (P)]GTAGAP[Oxidation (P)]GTAGPQGLLGAP[Oxidation (P)]GILGLP[Oxidation (P)]GSR_.5	Col1a2	Q01149	Collagen alpha-2(I) chain	2.1836e-54	Q01149	2769469	2.48076e+06	5429328	7.28814e+06	5281181
_TGETGASGPP[Oxidation (P)]GFVGEKGPSGEP[Oxidation (P)]GTAGAPGTAGP[Oxidation (P)]QGLLGAP[Oxidation (P)]GILGLP[Oxidation (P)]GSR_.3	Col1a2	Q01149	Collagen alpha-2(I) chain	2.1836e-54	Q01149	49359.4	76249.5	540728	2.28471e+06	169216
_TGPP[Oxidation (P)]GPSGIAGPP[Oxidation (P)]GPP[Oxidation (P)]GAAGK_.2	Col1a2	Q01149	Collagen alpha-2(I) chain	2.1836e-54	Q01149	13603069	16135545	12038203	37474400	37684956
_TGPP[Oxidation (P)]GPSGIAGP[Oxidation (P)]PGPP[Oxidation (P)]GAAGK_.2	Col1a2	Q01149	Collagen alpha-2(I) chain	2.1836e-54	Q01149	9894623	11602822	8930746	27078798	27439954
_TGPP[Oxidation (P)]GPSGIAGPP[Oxidation (P)]GPP[Oxidation (P)]GAAGK_.3	Col1a2	Q01149	Collagen alpha-2(I) chain	2.1836e-54	Q01149	13750096	11413018	12910947	24243098	20241602
_TGP[Oxidation (P)]PGPSGIAGPP[Oxidation (P)]GPP[Oxidation (P)]GAAGK_.3	Col1a2	Q01149	Collagen alpha-2(I) chain	2.1836e-54	Q01149	13739067	11361543	12935445	24304538	20184442
_TGPP[Oxidation (P)]GPSGIAGP[Oxidation (P)]P[Oxidation (P)]GPPGAAGK_.2	Col1a2	Q01149	Collagen alpha-2(I) chain	2.1836e-54	Q01149	8856701	9994084	7.76575e+06	24505248	24224412
_TGPP[Oxidation (P)]GPSGIAGPPGP[Oxidation (P)]P[Oxidation (P)]GAAGK_.2	Col1a2	Q01149	Collagen alpha-2(I) chain	2.1836e-54	Q01149	8553637	9903950	7.47607e+06	23690116	23752696
_TGP[Oxidation (P)]P[Oxidation (P)]GPSGIAGPP[Oxidation (P)]GPP[Oxidation (P)]GAAGK_.2	Col1a2	Q01149	Collagen alpha-2(I) chain	2.1836e-54	Q01149	10065413	10503856	7.13513e+06	11995901	11913629
_TGPPGP[Oxidation (P)]SGIAGPP[Oxidation (P)]GPP[Oxidation (P)]GAAGK_.3	Col1a2	Q01149	Collagen alpha-2(I) chain	2.1836e-54	Q01149	7.91919e+06	6308786	7221422	13233042	11018440
_TGPP[Oxidation (P)]GP[Oxidation (P)]SGIAGPP[Oxidation (P)]GPP[Oxidation (P)]GAAGK_.2	Col1a2	Q01149	Collagen alpha-2(I) chain	2.1836e-54	Q01149	7.59888e+06	7837657	5.41852e+06	9208034	9042062
_TGP[Oxidation (P)]P[Oxidation (P)]GPSGIAGPP[Oxidation (P)]GPP[Oxidation (P)]GAAGK_.3	Col1a2	Q01149	Collagen alpha-2(I) chain	2.1836e-54	Q01149	8334909	6454317	6.00957e+06	5.99772e+06	5006607
_TGP[Oxidation (P)]PGP[Oxidation (P)]SGIAGPP[Oxidation (P)]GPP[Oxidation (P)]GAAGK_.3	Col1a2	Q01149	Collagen alpha-2(I) chain	2.1836e-54	Q01149	8.28243e+06	6461657	6.03093e+06	5.92442e+06	4.98484e+06
_TGPP[Oxidation (P)]GP[Oxidation (P)]SGIAGPP[Oxidation (P)]GPP[Oxidation (P)]GAAGK_.3	Col1a2	Q01149	Collagen alpha-2(I) chain	2.1836e-54	Q01149	7581993	5916426	5466445	5392879	4581803
_TGP[Oxidation (P)]P[Oxidation (P)]GPSGIAGPPGP[Oxidation (P)]P[Oxidation (P)]GAAGK_.2	Col1a2	Q01149	Collagen alpha-2(I) chain	2.1836e-54	Q01149	5.23138e+06	5.5565e+06	3.67014e+06	6097187	6031339
_TGPP[Oxidation (P)]GP[Oxidation (P)]SGIAGPP[Oxidation (P)]GP[Oxidation (P)]PGAAGK_.2	Col1a2	Q01149	Collagen alpha-2(I) chain	2.1836e-54	Q01149	3595238	3.82449e+06	2.57339e+06	4301569	4.29965e+06
_TGPPGP[Oxidation (P)]SGIAGP[Oxidation (P)]PGP[Oxidation (P)]P[Oxidation (P)]GAAGK_.2	Col1a2	Q01149	Collagen alpha-2(I) chain	2.1836e-54	Q01149	58407.8	65050.5	46028.4	45180.4	104202
_TGPP[Oxidation (P)]GPSGIAGP[Oxidation (P)]P[Oxidation (P)]GPP[Oxidation (P)]GAAGK_.2	Col1a2	Q01149	Collagen alpha-2(I) chain	2.1836e-54	Q01149	13550.4	38002.6	17604.3	36280.2	27696.2
_GYSGLQGLP[Oxidation (P)]GLAGLHGDQGAPGPVGPAGP[Oxidation (P)]R_.3	Col1a2	Q01149	Collagen alpha-2(I) chain	2.1836e-54	Q01149	26557600	35072384	18949046	8783094	48658204
_GYSGLQGLP[Oxidation (P)]GLAGLHGDQGAPGP[Oxidation (P)]VGPAGPR_.3	Col1a2	Q01149	Collagen alpha-2(I) chain	2.1836e-54	Q01149	26409500	20615736	18425092	5.20179e+06	29749140
_GYSGLQGLP[Oxidation (P)]GLAGLHGDQGAP[Oxidation (P)]GPVGPAGPR_.3	Col1a2	Q01149	Collagen alpha-2(I) chain	2.1836e-54	Q01149	22294362	17113834	15622695	4323922	24427880
_GYSGLQGLP[Oxidation (P)]GLAGLHGDQGAPGPVGP[Oxidation (P)]AGPR_.3	Col1a2	Q01149	Collagen alpha-2(I) chain	2.1836e-54	Q01149	1.07641e+06	11099302	7935126	6109934	32808654
_GYSGLQGLP[Oxidation (P)]GLAGLHGDQGAPGPVGPAGPR_.3	Col1a2	Q01149	Collagen alpha-2(I) chain	2.1836e-54	Q01149	7840130	5.88515e+06	7127745	2.65198e+06	11049093
_GYSGLQGLPGLAGLHGDQGAPGP[Oxidation (P)]VGPAGPR_.3	Col1a2	Q01149	Collagen alpha-2(I) chain	2.1836e-54	Q01149	6.56718e+06	4818502	6.15978e+06	2.0512e+06	9222940
_GYSGLQGLPGLAGLHGDQGAP[Oxidation (P)]GPVGPAGPR_.3	Col1a2	Q01149	Collagen alpha-2(I) chain	2.1836e-54	Q01149	6335560	4.65773e+06	5.94691e+06	2.18331e+06	8989538
_GYSGLQGLP[Oxidation (P)]GLAGLHGDQGAPGP[Oxidation (P)]VGP[Oxidation (P)]AGP[Oxidation (P)]R_.3	Col1a2	Q01149	Collagen alpha-2(I) chain	2.1836e-54	Q01149	7336290	5.32923e+06	5.05649e+06	1.36102e+06	7.45275e+06
_GYSGLQGLPGLAGLHGDQGAPGPVGPAGP[Oxidation (P)]R_.3	Col1a2	Q01149	Collagen alpha-2(I) chain	2.1836e-54	Q01149	5.46372e+06	4.04681e+06	5.13944e+06	1.76644e+06	7865007
_GYSGLQGLP[Oxidation (P)]GLAGLHGDQGAP[Oxidation (P)]GP[Oxidation (P)]VGP[Oxidation (P)]AGPR_.3	Col1a2	Q01149	Collagen alpha-2(I) chain	2.1836e-54	Q01149	6712307	4.86434e+06	4635493	1.24585e+06	6794438
_GYSGLQGLPGLAGLHGDQGAPGPVGP[Oxidation (P)]AGPR_.3	Col1a2	Q01149	Collagen alpha-2(I) chain	2.1836e-54	Q01149	5288548	3.72325e+06	4629412	1.68575e+06	7222623
_GYSGLQGLP[Oxidation (P)]GLAGLHGDQGAPGPVGPAGPR_.4	Col1a2	Q01149	Collagen alpha-2(I) chain	2.1836e-54	Q01149	795403	678702	771467	310017	1.21324e+06
_GYSGLQGLP[Oxidation (P)]GLAGLHGDQGAPGPVGPAGP[Oxidation (P)]R_.2	Col1a2	Q01149	Collagen alpha-2(I) chain	2.1836e-54	Q01149	351781	334471	236117	142022	642531
_GYSGLQGLP[Oxidation (P)]GLAGLHGDQGAPGP[Oxidation (P)]VGPAGPR_.2	Col1a2	Q01149	Collagen alpha-2(I) chain	2.1836e-54	Q01149	315446	321527	255118	188458	604547
_GYSGLQGLP[Oxidation (P)]GLAGLHGDQGAP[Oxidation (P)]GPVGPAGPR_.2	Col1a2	Q01149	Collagen alpha-2(I) chain	2.1836e-54	Q01149	326897	312998	230121	144037	600496
_GYSGLQGLP[Oxidation (P)]GLAGLHGDQGAP[Oxidation (P)]GPVGPAGPR_.5	Col1a2	Q01149	Collagen alpha-2(I) chain	2.1836e-54	Q01149	385113	235377	273805	72198.2	334753
_GYSGLQGLPGLAGLHGDQGAP[Oxidation (P)]GP[Oxidation (P)]VGPAGPR_.3	Col1a2	Q01149	Collagen alpha-2(I) chain	2.1836e-54	Q01149	556005	39030.4	60505.4	142648	429347
_GYSGLQGLPGLAGLHGDQGAPGPVGP[Oxidation (P)]AGPR_.2	Col1a2	Q01149	Collagen alpha-2(I) chain	2.1836e-54	Q01149	92542.6	105711	109264	335340	262905
_GYSGLQGLPGLAGLHGDQGAPGPVGPAGPR_.3	Col1a2	Q01149	Collagen alpha-2(I) chain	2.1836e-54	Q01149	152937	171820	156132	98316	185463
_GYSGLQGLP[Oxidation (P)]GLAGLHGDQGAPGPVGPAGPR_.2	Col1a2	Q01149	Collagen alpha-2(I) chain	2.1836e-54	Q01149	74443.3	103873	35930.4	105632	160635
_GYSGLQGLPGLAGLHGDQGAP[Oxidation (P)]GP[Oxidation (P)]VGP[Oxidation (P)]AGPR_.3	Col1a2	Q01149	Collagen alpha-2(I) chain	2.1836e-54	Q01149	15840.6	17248.9	6607.24	117691	17211.3
_GYSGLQGLP[Oxidation (P)]GLAGLHGDQGAP[Oxidation (P)]GPVGPAGPR_.4	Col1a2	Q01149	Collagen alpha-2(I) chain	2.1836e-54	Q01149	23772.8	7922.21	9389.17	16674.8	18254.8
_GYSGLQGLP[Oxidation (P)]GLAGLHGDQGAPGPVGP[Oxidation (P)]AGP[Oxidation (P)]R_.3	Col1a2	Q01149	Collagen alpha-2(I) chain	2.1836e-54	Q01149	3.4892e+06	219745	32625.7	659306	3.45877e+06
_GEAGNIGFP[Oxidation (P)]GPK_.2	Col1a2	Q01149	Collagen alpha-2(I) chain	2.1836e-54	Q01149	59228608	58774400	53152660	61015640	89724080
_GEAGNIGFPGP[Oxidation (P)]K_.2	Col1a2	Q01149	Collagen alpha-2(I) chain	2.1836e-54	Q01149	37683956	37928872	34010332	38744712	57495988
_GEAGNIGFP[Oxidation (P)]GP[Oxidation (P)]K_.2	Col1a2	Q01149	Collagen alpha-2(I) chain	2.1836e-54	Q01149	9646018	3.67003e+06	8863749	10397633	14416914
_GEAGNIGFP[Oxidation (P)]GPK_.1	Col1a2	Q01149	Collagen alpha-2(I) chain	2.1836e-54	Q01149	950663	1.2271e+06	530556	1.67938e+06	2543945
_GEAGNIGFPGP[Oxidation (P)]K_.1	Col1a2	Q01149	Collagen alpha-2(I) chain	2.1836e-54	Q01149	950205	1.22607e+06	521651	1.66799e+06	2.54768e+06
_GEAGNIGFP[Oxidation (P)]GP[Oxidation (P)]K_.1	Col1a2	Q01149	Collagen alpha-2(I) chain	2.1836e-54	Q01149	392566	516718	181864	77480	995330
_GSDGSVGPVGPAGPIGSAGP[Oxidation (P)]PGFP[Oxidation (P)]GAP[Oxidation (P)]GPKGELGPVGNP[Oxidation (P)]GPAGPAGPR_.3	Col1a2	Q01149	Collagen alpha-2(I) chain	2.1836e-54	Q01149	10459736	9978830	11914981	17490952	21820926
_GSDGSVGPVGPAGPIGSAGPP[Oxidation (P)]GFP[Oxidation (P)]GAP[Oxidation (P)]GPKGELGPVGNP[Oxidation (P)]GPAGPAGPR_.3	Col1a2	Q01149	Collagen alpha-2(I) chain	2.1836e-54	Q01149	9756499	9364374	11094216	16405566	20581110
_GSDGSVGPVGPAGP[Oxidation (P)]IGSAGPPGFPGAPGP[Oxidation (P)]KGELGP[Oxidation (P)]VGNP[Oxidation (P)]GPAGPAGPR_.3	Col1a2	Q01149	Collagen alpha-2(I) chain	2.1836e-54	Q01149	8957941	8542433	9844704	806988	18697770
_GSDGSVGP[Oxidation (P)]VGPAGPIGSAGPPGFP[Oxidation (P)]GAP[Oxidation (P)]GP[Oxidation (P)]KGELGPVGNP[Oxidation (P)]GPAGPAGPR_.3	Col1a2	Q01149	Collagen alpha-2(I) chain	2.1836e-54	Q01149	7.82732e+06	981204	1.08331e+06	13363507	16927342
_GSDGSVGPVGPAGPIGSAGPP[Oxidation (P)]GFP[Oxidation (P)]GAP[Oxidation (P)]GP[Oxidation (P)]KGELGPVGNP[Oxidation (P)]GPAGPAGPR_.4	Col1a2	Q01149	Collagen alpha-2(I) chain	2.1836e-54	Q01149	7.39351e+06	6.93158e+06	8395972	7.60698e+06	4.44481e+06
_GSDGSVGPVGPAGPIGSAGP[Oxidation (P)]P[Oxidation (P)]GFP[Oxidation (P)]GAPGP[Oxidation (P)]KGELGPVGNP[Oxidation (P)]GPAGPAGPR_.4	Col1a2	Q01149	Collagen alpha-2(I) chain	2.1836e-54	Q01149	5931747	5557072	6.75044e+06	6356414	3.63646e+06
_GSDGSVGPVGPAGPIGSAGP[Oxidation (P)]PGFP[Oxidation (P)]GAP[Oxidation (P)]GP[Oxidation (P)]KGELGPVGNP[Oxidation (P)]GPAGPAGPR_.4	Col1a2	Q01149	Collagen alpha-2(I) chain	2.1836e-54	Q01149	5.49162e+06	5237829	6.1614e+06	6872045	3.47219e+06
_GSDGSVGPVGPAGPIGSAGPP[Oxidation (P)]GFP[Oxidation (P)]GAP[Oxidation (P)]GPKGELGPVGNP[Oxidation (P)]GPAGPAGPR_.4	Col1a2	Q01149	Collagen alpha-2(I) chain	2.1836e-54	Q01149	5.07587e+06	4923748	5.8001e+06	3.7788e+06	3.33906e+06
_GSDGSVGP[Oxidation (P)]VGPAGPIGSAGPP[Oxidation (P)]GFP[Oxidation (P)]GAP[Oxidation (P)]GPKGELGPVGNP[Oxidation (P)]GPAGPAGPR_.4	Col1a2	Q01149	Collagen alpha-2(I) chain	2.1836e-54	Q01149	3.90149e+06	3676307	3.56678e+06	4227940	2.3573e+06
_GSDGSVGPVGPAGPIGSAGP[Oxidation (P)]PGFPGAP[Oxidation (P)]GP[Oxidation (P)]KGELGPVGNP[Oxidation (P)]GPAGPAGPR_.4	Col1a2	Q01149	Collagen alpha-2(I) chain	2.1836e-54	Q01149	341262	5.29719e+06	101250	7076142	3.58515e+06
_GSDGSVGPVGPAGPIGSAGP[Oxidation (P)]PGFP[Oxidation (P)]GAP[Oxidation (P)]GPKGELGPVGNP[Oxidation (P)]GPAGPAGPR_.4	Col1a2	Q01149	Collagen alpha-2(I) chain	2.1836e-54	Q01149	3.33042e+06	3.3044e+06	3.83511e+06	2.27705e+06	2.2804e+06
_GSDGSVGPVGPAGPIGSAGPP[Oxidation (P)]GFP[Oxidation (P)]GAP[Oxidation (P)]GP[Oxidation (P)]KGELGPVGNPGPAGP[Oxidation (P)]AGPR_.4	Col1a2	Q01149	Collagen alpha-2(I) chain	2.1836e-54	Q01149	2970894	2.66265e+06	3.40484e+06	2.78179e+06	1.65192e+06
_GSDGSVGPVGPAGPIGSAGPP[Oxidation (P)]GFPGAP[Oxidation (P)]GP[Oxidation (P)]KGELGPVGNP[Oxidation (P)]GPAGPAGPR_.3	Col1a2	Q01149	Collagen alpha-2(I) chain	2.1836e-54	Q01149	1.77815e+06	1.84511e+06	2.11056e+06	2926227	3.69914e+06
_GSDGSVGPVGPAGPIGSAGP[Oxidation (P)]P[Oxidation (P)]GFPGAP[Oxidation (P)]GP[Oxidation (P)]KGELGPVGNP[Oxidation (P)]GPAGPAGPR_.5	Col1a2	Q01149	Collagen alpha-2(I) chain	2.1836e-54	Q01149	2.31657e+06	1.96625e+06	4.13331e+06	2.57042e+06	1.21597e+06
_GSDGSVGPVGPAGPIGSAGP[Oxidation (P)]PGFP[Oxidation (P)]GAP[Oxidation (P)]GP[Oxidation (P)]KGELGPVGNP[Oxidation (P)]GPAGPAGPR_.5	Col1a2	Q01149	Collagen alpha-2(I) chain	2.1836e-54	Q01149	2.31657e+06	1.96625e+06	4.13331e+06	2.57042e+06	1.21597e+06
_GSDGSVGPVGPAGPIGSAGPP[Oxidation (P)]GFP[Oxidation (P)]GAP[Oxidation (P)]GP[Oxidation (P)]KGELGPVGNP[Oxidation (P)]GPAGPAGPR_.5	Col1a2	Q01149	Collagen alpha-2(I) chain	2.1836e-54	Q01149	2.31657e+06	1.96625e+06	4.13331e+06	2.57042e+06	1.21597e+06
_GSDGSVGPVGPAGPIGSAGP[Oxidation (P)]P[Oxidation (P)]GFP[Oxidation (P)]GAPGP[Oxidation (P)]KGELGPVGNP[Oxidation (P)]GPAGPAGPR_.5	Col1a2	Q01149	Collagen alpha-2(I) chain	2.1836e-54	Q01149	2221365	1.86952e+06	3.94716e+06	2.45981e+06	1.16336e+06
_GSDGSVGPVGPAGPIGSAGPP[Oxidation (P)]GFP[Oxidation (P)]GAP[Oxidation (P)]GP[Oxidation (P)]KGELGPVGNP[Oxidation (P)]GPAGPAGPR_.3	Col1a2	Q01149	Collagen alpha-2(I) chain	2.1836e-54	Q01149	2167784	1.99098e+06	2.28101e+06	2479073	2232525
_GSDGSVGPVGPAGPIGSAGP[Oxidation (P)]PGFP[Oxidation (P)]GAP[Oxidation (P)]GP[Oxidation (P)]KGELGPVGNP[Oxidation (P)]GPAGPAGPR_.3	Col1a2	Q01149	Collagen alpha-2(I) chain	2.1836e-54	Q01149	1.78684e+06	1.72693e+06	2.07252e+06	2.05432e+06	2.19361e+06
_GSDGSVGPVGPAGPIGSAGP[Oxidation (P)]PGFPGAP[Oxidation (P)]GP[Oxidation (P)]KGELGP[Oxidation (P)]VGNPGP[Oxidation (P)]AGPAGPR_.4	Col1a2	Q01149	Collagen alpha-2(I) chain	2.1836e-54	Q01149	1.91248e+06	2015720	1.51377e+06	2.09634e+06	1.33339e+06
_GSDGSVGPVGPAGPIGSAGPP[Oxidation (P)]GFP[Oxidation (P)]GAP[Oxidation (P)]GP[Oxidation (P)]KGELGPVGNPGP[Oxidation (P)]AGPAGPR_.3	Col1a2	Q01149	Collagen alpha-2(I) chain	2.1836e-54	Q01149	1.64958e+06	1.63555e+06	1.67975e+06	1.84081e+06	1.67656e+06
_GSDGSVGPVGPAGPIGSAGP[Oxidation (P)]P[Oxidation (P)]GFPGAP[Oxidation (P)]GP[Oxidation (P)]KGELGPVGNP[Oxidation (P)]GPAGPAGPR_.3	Col1a2	Q01149	Collagen alpha-2(I) chain	2.1836e-54	Q01149	1500898	1.30616e+06	1.60069e+06	1.41856e+06	1.64724e+06
_GSDGSVGPVGPAGPIGSAGP[Oxidation (P)]P[Oxidation (P)]GFPGAP[Oxidation (P)]GP[Oxidation (P)]KGELGPVGNP[Oxidation (P)]GPAGPAGPR_.4	Col1a2	Q01149	Collagen alpha-2(I) chain	2.1836e-54	Q01149	1.53517e+06	1.4714e+06	1347441	1497159	1.05944e+06
_GSDGSVGPVGPAGPIGSAGPP[Oxidation (P)]GFPGAP[Oxidation (P)]GP[Oxidation (P)]KGELGPVGNPGPAGP[Oxidation (P)]AGPR_.3	Col1a2	Q01149	Collagen alpha-2(I) chain	2.1836e-54	Q01149	1.18777e+06	1.48754e+06	450642	2404743	737546
_GSDGSVGPVGPAGPIGSAGP[Oxidation (P)]PGFP[Oxidation (P)]GAP[Oxidation (P)]GP[Oxidation (P)]KGELGPVGNPGP[Oxidation (P)]AGPAGPR_.3	Col1a2	Q01149	Collagen alpha-2(I) chain	2.1836e-54	Q01149	1.24841e+06	1.32638e+06	1.17239e+06	1.29214e+06	1.16141e+06
_GSDGSVGPVGPAGPIGSAGPP[Oxidation (P)]GFP[Oxidation (P)]GAP[Oxidation (P)]GPKGELGP[Oxidation (P)]VGNP[Oxidation (P)]GPAGPAGPR_.5	Col1a2	Q01149	Collagen alpha-2(I) chain	2.1836e-54	Q01149	1.16649e+06	1.01869e+06	1.8106e+06	1.11305e+06	593216
_GSDGSVGPVGPAGPIGSAGPP[Oxidation (P)]GFP[Oxidation (P)]GAP[Oxidation (P)]GP[Oxidation (P)]KGELGPVGNPGPAGP[Oxidation (P)]AGPR_.3	Col1a2	Q01149	Collagen alpha-2(I) chain	2.1836e-54	Q01149	1.08054e+06	1.15582e+06	1.02924e+06	1.16024e+06	1.00095e+06
_GSDGSVGPVGPAGPIGSAGP[Oxidation (P)]PGFP[Oxidation (P)]GAPGPKGELGPVGNPGP[Oxidation (P)]AGP[Oxidation (P)]AGP[Oxidation (P)]R_.3	Col1a2	Q01149	Collagen alpha-2(I) chain	2.1836e-54	Q01149	1.01787e+06	1.09094e+06	963146	1.06538e+06	938427
_GSDGSVGPVGPAGPIGSAGPP[Oxidation (P)]GFP[Oxidation (P)]GAP[Oxidation (P)]GPKGELGP[Oxidation (P)]VGNPGPAGP[Oxidation (P)]AGPR_.3	Col1a2	Q01149	Collagen alpha-2(I) chain	2.1836e-54	Q01149	1.01041e+06	1.05707e+06	924380	1.03124e+06	903416
_GSDGSVGPVGPAGPIGSAGPP[Oxidation (P)]GFP[Oxidation (P)]GAP[Oxidation (P)]GP[Oxidation (P)]KGELGPVGNPGPAGPAGP[Oxidation (P)]R_.3	Col1a2	Q01149	Collagen alpha-2(I) chain	2.1836e-54	Q01149	771350	828380	711794	770233	672809
_GSDGSVGPVGPAGPIGSAGPP[Oxidation (P)]GFP[Oxidation (P)]GAPGPKGELGPVGNPGP[Oxidation (P)]AGP[Oxidation (P)]AGP[Oxidation (P)]R_.3	Col1a2	Q01149	Collagen alpha-2(I) chain	2.1836e-54	Q01149	471737	556375	466185	418858	340851
_GSDGSVGPVGPAGPIGSAGPP[Oxidation (P)]GFP[Oxidation (P)]GAP[Oxidation (P)]GPKGELGP[Oxidation (P)]VGNPGPAGPAGP[Oxidation (P)]R_.3	Col1a2	Q01149	Collagen alpha-2(I) chain	2.1836e-54	Q01149	467768	558025	463791	419721	340851
_GSDGSVGPVGPAGPIGSAGP[Oxidation (P)]P[Oxidation (P)]GFPGAPGPKGELGP[Oxidation (P)]VGNPGP[Oxidation (P)]AGPAGP[Oxidation (P)]R_.3	Col1a2	Q01149	Collagen alpha-2(I) chain	2.1836e-54	Q01149	402562	458193	295330	463863	385984
_GSDGSVGPVGPAGPIGSAGPP[Oxidation (P)]GFP[Oxidation (P)]GAPGP[Oxidation (P)]KGELGPVGNP[Oxidation (P)]GPAGPAGPR_.4	Col1a2	Q01149	Collagen alpha-2(I) chain	2.1836e-54	Q01149	225151	275252	323993	685928	273736
_GSDGSVGPVGPAGPIGSAGPPGFP[Oxidation (P)]GAPGP[Oxidation (P)]KGELGPVGNP[Oxidation (P)]GPAGPAGPR_.4	Col1a2	Q01149	Collagen alpha-2(I) chain	2.1836e-54	Q01149	209943	221851	192143	744856	163806
_GSDGSVGPVGPAGPIGSAGPP[Oxidation (P)]GFP[Oxidation (P)]GAPGP[Oxidation (P)]KGELGP[Oxidation (P)]VGNP[Oxidation (P)]GPAGPAGPR_.4	Col1a2	Q01149	Collagen alpha-2(I) chain	2.1836e-54	Q01149	390361	237563	224860	338334	315574
_GSDGSVGPVGPAGPIGSAGPP[Oxidation (P)]GFPGAP[Oxidation (P)]GP[Oxidation (P)]KGELGP[Oxidation (P)]VGNPGPAGPAGPR_.4	Col1a2	Q01149	Collagen alpha-2(I) chain	2.1836e-54	Q01149	218101	402751	202522	413445	135531
_GSDGSVGPVGPAGPIGSAGP[Oxidation (P)]P[Oxidation (P)]GFP[Oxidation (P)]GAP[Oxidation (P)]GP[Oxidation (P)]KGELGPVGNPGPAGPAGPR_.4	Col1a2	Q01149	Collagen alpha-2(I) chain	2.1836e-54	Q01149	170080	162512	182680	309687	204012
_GSDGSVGPVGPAGPIGSAGPPGFP[Oxidation (P)]GAP[Oxidation (P)]GP[Oxidation (P)]KGELGPVGNP[Oxidation (P)]GPAGPAGPR_.4	Col1a2	Q01149	Collagen alpha-2(I) chain	2.1836e-54	Q01149	152875	148805	182654	373318	169507
_GSDGSVGPVGPAGPIGSAGPP[Oxidation (P)]GFPGAP[Oxidation (P)]GP[Oxidation (P)]KGELGPVGNP[Oxidation (P)]GPAGPAGPR_.4	Col1a2	Q01149	Collagen alpha-2(I) chain	2.1836e-54	Q01149	151657	152414	180980	332598	159951
_GSDGSVGPVGPAGPIGSAGPP[Oxidation (P)]GFPGAPGP[Oxidation (P)]KGELGP[Oxidation (P)]VGNP[Oxidation (P)]GPAGPAGPR_.4	Col1a2	Q01149	Collagen alpha-2(I) chain	2.1836e-54	Q01149	132448	152511	186691	309302	158519
_GSDGSVGPVGPAGP[Oxidation (P)]IGSAGPPGFPGAP[Oxidation (P)]GP[Oxidation (P)]KGELGP[Oxidation (P)]VGNP[Oxidation (P)]GPAGPAGPR_.4	Col1a2	Q01149	Collagen alpha-2(I) chain	2.1836e-54	Q01149	168439	117906	156678	255551	154961
_GSDGSVGPVGPAGPIGSAGPPGFP[Oxidation (P)]GAPGPKGELGP[Oxidation (P)]VGNP[Oxidation (P)]GPAGPAGPR_.4	Col1a2	Q01149	Collagen alpha-2(I) chain	2.1836e-54	Q01149	182382	184503	175413	121872	152410
_GSDGSVGPVGPAGPIGSAGPP[Oxidation (P)]GFPGAPGP[Oxidation (P)]KGELGPVGNP[Oxidation (P)]GPAGPAGPR_.4	Col1a2	Q01149	Collagen alpha-2(I) chain	2.1836e-54	Q01149	75625.6	85170.3	91933	205046	354914
_GSDGSVGPVGPAGPIGSAGP[Oxidation (P)]P[Oxidation (P)]GFPGAPGPKGELGP[Oxidation (P)]VGNPGP[Oxidation (P)]AGP[Oxidation (P)]AGPR_.4	Col1a2	Q01149	Collagen alpha-2(I) chain	2.1836e-54	Q01149	111790	108461	111170	198076	195768
_GSDGSVGPVGPAGPIGSAGPPGFPGAP[Oxidation (P)]GP[Oxidation (P)]KGELGP[Oxidation (P)]VGNP[Oxidation (P)]GPAGPAGPR_.4	Col1a2	Q01149	Collagen alpha-2(I) chain	2.1836e-54	Q01149	61105.5	82368.3	94776	378548	78779.8
_GSDGSVGPVGPAGP[Oxidation (P)]IGSAGPPGFPGAPGP[Oxidation (P)]KGELGPVGNP[Oxidation (P)]GP[Oxidation (P)]AGP[Oxidation (P)]AGPR_.4	Col1a2	Q01149	Collagen alpha-2(I) chain	2.1836e-54	Q01149	71116.8	36162.2	56266.8	421462	107976
_GSDGSVGPVGPAGPIGSAGPP[Oxidation (P)]GFP[Oxidation (P)]GAP[Oxidation (P)]GP[Oxidation (P)]KGELGP[Oxidation (P)]VGNPGPAGPAGPR_.4	Col1a2	Q01149	Collagen alpha-2(I) chain	2.1836e-54	Q01149	103889	94729.5	111262	180919	112024
_GSDGSVGPVGPAGPIGSAGP[Oxidation (P)]PGFPGAP[Oxidation (P)]GPKGELGP[Oxidation (P)]VGNP[Oxidation (P)]GPAGPAGPR_.4	Col1a2	Q01149	Collagen alpha-2(I) chain	2.1836e-54	Q01149	88743.9	88174.2	110590	182198	92428.8
_GSDGSVGPVGP[Oxidation (P)]AGPIGSAGPPGFP[Oxidation (P)]GAP[Oxidation (P)]GP[Oxidation (P)]KGELGPVGNPGPAGPAGPR_.4	Col1a2	Q01149	Collagen alpha-2(I) chain	2.1836e-54	Q01149	90867.5	78701.6	127396	199078	63984.8
_GSDGSVGPVGPAGP[Oxidation (P)]IGSAGPP[Oxidation (P)]GFPGAP[Oxidation (P)]GP[Oxidation (P)]KGELGPVGNP[Oxidation (P)]GPAGPAGPR_.4	Col1a2	Q01149	Collagen alpha-2(I) chain	2.1836e-54	Q01149	80049.4	101123	110755	146357	94529.8
_GSDGSVGPVGPAGPIGSAGP[Oxidation (P)]PGFP[Oxidation (P)]GAP[Oxidation (P)]GP[Oxidation (P)]KGELGP[Oxidation (P)]VGNPGPAGPAGPR_.4	Col1a2	Q01149	Collagen alpha-2(I) chain	2.1836e-54	Q01149	116201	96701.6	101271	93919.9	100917
_GSDGSVGPVGPAGPIGSAGPP[Oxidation (P)]GFP[Oxidation (P)]GAP[Oxidation (P)]GP[Oxidation (P)]KGELGPVGNPGPAGPAGPR_.4	Col1a2	Q01149	Collagen alpha-2(I) chain	2.1836e-54	Q01149	50835.1	63830.5	77616	173422	62752.9
_GSDGSVGPVGPAGPIGSAGP[Oxidation (P)]P[Oxidation (P)]GFP[Oxidation (P)]GAPGPKGELGPVGNP[Oxidation (P)]GPAGPAGPR_.4	Col1a2	Q01149	Collagen alpha-2(I) chain	2.1836e-54	Q01149	67936.7	65036.4	79770	149188	58964.2
_GSDGSVGPVGPAGPIGSAGPPGFP[Oxidation (P)]GAP[Oxidation (P)]GP[Oxidation (P)]KGELGP[Oxidation (P)]VGNPGPAGPAGPR_.4	Col1a2	Q01149	Collagen alpha-2(I) chain	2.1836e-54	Q01149	58393	56794.7	68346.2	85330	32061
_GSDGSVGPVGPAGP[Oxidation (P)]IGSAGPPGFP[Oxidation (P)]GAPGPKGELGP[Oxidation (P)]VGNPGPAGPAGPR_.4	Col1a2	Q01149	Collagen alpha-2(I) chain	2.1836e-54	Q01149	61204.6	61105.6	40715.6	71392.4	48864.4
_GSDGSVGPVGPAGPIGSAGPPGFP[Oxidation (P)]GAPGPKGELGP[Oxidation (P)]VGNP[Oxidation (P)]GP[Oxidation (P)]AGPAGPR_.4	Col1a2	Q01149	Collagen alpha-2(I) chain	2.1836e-54	Q01149	32970.9	38869.7	43763.1	116118	47662.3
_GSDGSVGPVGPAGPIGSAGP[Oxidation (P)]PGFP[Oxidation (P)]GAP[Oxidation (P)]GPKGELGPVGNPGPAGPAGP[Oxidation (P)]R_.3	Col1a2	Q01149	Collagen alpha-2(I) chain	2.1836e-54	Q01149	1.12425e+06	1.11474e+06	1.22997e+06	451845	1.94537e+06
_GPSGAP[Oxidation (P)]GPDGNKGEAGAVGAP[Oxidation (P)]GSAGASGPGGLP[Oxidation (P)]GER_.3	Col1a2	Q01149	Collagen alpha-2(I) chain	2.1836e-54	Q01149	16046154	18737746	14475872	35555628	30417620
_GPSGAPGP[Oxidation (P)]DGNKGEAGAVGAP[Oxidation (P)]GSAGASGPGGLP[Oxidation (P)]GER_.3	Col1a2	Q01149	Collagen alpha-2(I) chain	2.1836e-54	Q01149	15480983	17944866	14200482	34492224	29383578
_GPSGAP[Oxidation (P)]GP[Oxidation (P)]DGNKGEAGAVGAP[Oxidation (P)]GSAGASGPGGLP[Oxidation (P)]GER_.3	Col1a2	Q01149	Collagen alpha-2(I) chain	2.1836e-54	Q01149	6782715	6.45722e+06	5.69026e+06	13338003	12930261
_GPSGAP[Oxidation (P)]GPDGNKGEAGAVGAP[Oxidation (P)]GSAGASGPGGLP[Oxidation (P)]GER_.4	Col1a2	Q01149	Collagen alpha-2(I) chain	2.1836e-54	Q01149	6.36941e+06	3986764	6.56871e+06	10682495	8596952
_GPSGAP[Oxidation (P)]GP[Oxidation (P)]DGNKGEAGAVGAPGSAGASGPGGLP[Oxidation (P)]GER_.3	Col1a2	Q01149	Collagen alpha-2(I) chain	2.1836e-54	Q01149	4.96729e+06	5.35605e+06	4358885	10365195	8628749
_GPSGAPGP[Oxidation (P)]DGNKGEAGAVGAP[Oxidation (P)]GSAGASGPGGLP[Oxidation (P)]GER_.4	Col1a2	Q01149	Collagen alpha-2(I) chain	2.1836e-54	Q01149	5130366	3237278	5167326	8573613	6.94809e+06
_GP[Oxidation (P)]SGAPGPDGNKGEAGAVGAP[Oxidation (P)]GSAGASGPGGLP[Oxidation (P)]GER_.3	Col1a2	Q01149	Collagen alpha-2(I) chain	2.1836e-54	Q01149	3964677	6155112	802405	4.26412e+06	8.0249e+06
_GPSGAP[Oxidation (P)]GPDGNKGEAGAVGAP[Oxidation (P)]GSAGASGPGGLPGER_.3	Col1a2	Q01149	Collagen alpha-2(I) chain	2.1836e-54	Q01149	2.60045e+06	3013074	2.90265e+06	5.47831e+06	5074981
_GPSGAPGP[Oxidation (P)]DGNKGEAGAVGAP[Oxidation (P)]GSAGASGPGGLPGER_.3	Col1a2	Q01149	Collagen alpha-2(I) chain	2.1836e-54	Q01149	2.25851e+06	2.59958e+06	2.50379e+06	4699460	4370175
_GPSGAPGPDGNKGEAGAVGAP[Oxidation (P)]GSAGASGPGGLP[Oxidation (P)]GER_.3	Col1a2	Q01149	Collagen alpha-2(I) chain	2.1836e-54	Q01149	1.45649e+06	546774	4.04137e+06	993523	7.57376e+06
_GPSGAP[Oxidation (P)]GP[Oxidation (P)]DGNKGEAGAVGAP[Oxidation (P)]GSAGASGPGGLP[Oxidation (P)]GER_.4	Col1a2	Q01149	Collagen alpha-2(I) chain	2.1836e-54	Q01149	2493200	2.26395e+06	1902126	3.74696e+06	3944966
_GPSGAP[Oxidation (P)]GPDGNKGEAGAVGAPGSAGASGPGGLP[Oxidation (P)]GER_.3	Col1a2	Q01149	Collagen alpha-2(I) chain	2.1836e-54	Q01149	1.91313e+06	2.20504e+06	2110561	3954874	3612383
_GPSGAP[Oxidation (P)]GP[Oxidation (P)]DGNKGEAGAVGAPGSAGASGP[Oxidation (P)]GGLP[Oxidation (P)]GER_.3	Col1a2	Q01149	Collagen alpha-2(I) chain	2.1836e-54	Q01149	1.95791e+06	1.67613e+06	1.63715e+06	4163944	3.76563e+06
_GPSGAP[Oxidation (P)]GPDGNKGEAGAVGAPGSAGASGP[Oxidation (P)]GGLP[Oxidation (P)]GER_.3	Col1a2	Q01149	Collagen alpha-2(I) chain	2.1836e-54	Q01149	1.21082e+06	1.2113e+06	1109588	3.38462e+06	1.71701e+06
_GPSGAPGP[Oxidation (P)]DGNKGEAGAVGAPGSAGASGP[Oxidation (P)]GGLP[Oxidation (P)]GER_.3	Col1a2	Q01149	Collagen alpha-2(I) chain	2.1836e-54	Q01149	1.44806e+06	1.35764e+06	1.31212e+06	2.55816e+06	1.85748e+06
_GPSGAP[Oxidation (P)]GP[Oxidation (P)]DGNKGEAGAVGAPGSAGASGP[Oxidation (P)]GGLPGER_.3	Col1a2	Q01149	Collagen alpha-2(I) chain	2.1836e-54	Q01149	1.22588e+06	1269978	1.15416e+06	2.36926e+06	1.88064e+06
_GP[Oxidation (P)]SGAPGPDGNKGEAGAVGAPGSAGASGP[Oxidation (P)]GGLP[Oxidation (P)]GER_.3	Col1a2	Q01149	Collagen alpha-2(I) chain	2.1836e-54	Q01149	1.10526e+06	1.15462e+06	978744	2.46266e+06	1.9486e+06
_GPSGAP[Oxidation (P)]GP[Oxidation (P)]DGNKGEAGAVGAP[Oxidation (P)]GSAGASGPGGLPGER_.3	Col1a2	Q01149	Collagen alpha-2(I) chain	2.1836e-54	Q01149	1.0886e+06	1.1244e+06	1059023	2.2475e+06	1.56868e+06
_GP[Oxidation (P)]SGAPGPDGNKGEAGAVGAP[Oxidation (P)]GSAGASGPGGLPGER_.4	Col1a2	Q01149	Collagen alpha-2(I) chain	2.1836e-54	Q01149	848329	946796	1.11462e+06	1.55185e+06	1.17504e+06
_GPSGAP[Oxidation (P)]GPDGNKGEAGAVGAP[Oxidation (P)]GSAGASGPGGLPGER_.4	Col1a2	Q01149	Collagen alpha-2(I) chain	2.1836e-54	Q01149	794903	890121	1.05762e+06	1.44783e+06	1.1001e+06
_GPSGAPGP[Oxidation (P)]DGNKGEAGAVGAP[Oxidation (P)]GSAGASGPGGLPGER_.4	Col1a2	Q01149	Collagen alpha-2(I) chain	2.1836e-54	Q01149	794129	890121	1.05762e+06	1.44783e+06	1.1001e+06
_GPSGAPGP[Oxidation (P)]DGNKGEAGAVGAPGSAGASGP[Oxidation (P)]GGLP[Oxidation (P)]GER_.4	Col1a2	Q01149	Collagen alpha-2(I) chain	2.1836e-54	Q01149	1.17678e+06	925025	1.12159e+06	1.24215e+06	733535
_GP[Oxidation (P)]SGAPGP[Oxidation (P)]DGNKGEAGAVGAP[Oxidation (P)]GSAGASGPGGLPGER_.3	Col1a2	Q01149	Collagen alpha-2(I) chain	2.1836e-54	Q01149	689947	745893	663259	1.31914e+06	1.17339e+06
_GPSGAP[Oxidation (P)]GPDGNKGEAGAVGAP[Oxidation (P)]GSAGASGP[Oxidation (P)]GGLP[Oxidation (P)]GER_.3	Col1a2	Q01149	Collagen alpha-2(I) chain	2.1836e-54	Q01149	643012	562421	528096	681172	614408
_GP[Oxidation (P)]SGAPGPDGNKGEAGAVGAPGSAGASGPGGLP[Oxidation (P)]GER_.3	Col1a2	Q01149	Collagen alpha-2(I) chain	2.1836e-54	Q01149	378428	410445	400026	855974	680360
_GPSGAPGP[Oxidation (P)]DGNKGEAGAVGAP[Oxidation (P)]GSAGASGP[Oxidation (P)]GGLP[Oxidation (P)]GER_.3	Col1a2	Q01149	Collagen alpha-2(I) chain	2.1836e-54	Q01149	561766	487332	459480	609478	540670
_GP[Oxidation (P)]SGAPGPDGNKGEAGAVGAP[Oxidation (P)]GSAGASGPGGLP[Oxidation (P)]GER_.4	Col1a2	Q01149	Collagen alpha-2(I) chain	2.1836e-54	Q01149	412820	389978	390848	580816	554432
_GP[Oxidation (P)]SGAPGPDGNKGEAGAVGAP[Oxidation (P)]GSAGASGP[Oxidation (P)]GGLP[Oxidation (P)]GER_.3	Col1a2	Q01149	Collagen alpha-2(I) chain	2.1836e-54	Q01149	463553	405045	380565	479880	438793
_GPSGAPGP[Oxidation (P)]DGNKGEAGAVGAP[Oxidation (P)]GSAGASGPGGLP[Oxidation (P)]GER_.2	Col1a2	Q01149	Collagen alpha-2(I) chain	2.1836e-54	Q01149	248436	303343	238368	701194	610350
_GPSGAP[Oxidation (P)]GPDGNKGEAGAVGAP[Oxidation (P)]GSAGASGPGGLP[Oxidation (P)]GER_.2	Col1a2	Q01149	Collagen alpha-2(I) chain	2.1836e-54	Q01149	266296	276608	235932	578497	498624
_GPSGAPGPDGNKGEAGAVGAPGSAGASGP[Oxidation (P)]GGLP[Oxidation (P)]GER_.3	Col1a2	Q01149	Collagen alpha-2(I) chain	2.1836e-54	Q01149	145803	195610	186881	856455	326074
_GPSGAP[Oxidation (P)]GP[Oxidation (P)]DGNKGEAGAVGAP[Oxidation (P)]GSAGASGP[Oxidation (P)]GGLP[Oxidation (P)]GER_.3	Col1a2	Q01149	Collagen alpha-2(I) chain	2.1836e-54	Q01149	261198	233415	206413	402310	335845
_GP[Oxidation (P)]SGAPGP[Oxidation (P)]DGNKGEAGAVGAP[Oxidation (P)]GSAGASGPGGLPGER_.4	Col1a2	Q01149	Collagen alpha-2(I) chain	2.1836e-54	Q01149	241131	244690	275913	339831	297892
_GPSGAP[Oxidation (P)]GP[Oxidation (P)]DGNKGEAGAVGAP[Oxidation (P)]GSAGASGPGGLPGER_.4	Col1a2	Q01149	Collagen alpha-2(I) chain	2.1836e-54	Q01149	196643	196973	228723	269635	238189
_GPSGAP[Oxidation (P)]GP[Oxidation (P)]DGNKGEAGAVGAP[Oxidation (P)]GSAGASGPGGLP[Oxidation (P)]GER_.2	Col1a2	Q01149	Collagen alpha-2(I) chain	2.1836e-54	Q01149	136107	137143	126857	346426	378387
_GP[Oxidation (P)]SGAP[Oxidation (P)]GPDGNKGEAGAVGAP[Oxidation (P)]GSAGASGPGGLPGER_.4	Col1a2	Q01149	Collagen alpha-2(I) chain	2.1836e-54	Q01149	184763	186401	213927	263768	228999
_GPSGAPGPDGNKGEAGAVGAP[Oxidation (P)]GSAGASGPGGLPGER_.3	Col1a2	Q01149	Collagen alpha-2(I) chain	2.1836e-54	Q01149	88772.7	191998	152402	355903	217963
_GPSGAPGP[Oxidation (P)]DGNKGEAGAVGAPGSAGASGPGGLP[Oxidation (P)]GER_.3	Col1a2	Q01149	Collagen alpha-2(I) chain	2.1836e-54	Q01149	78029.6	125364	157193	325277	166078
_GPSGAPGP[Oxidation (P)]DGNKGEAGAVGAP[Oxidation (P)]GSAGASGP[Oxidation (P)]GGLPGER_.3	Col1a2	Q01149	Collagen alpha-2(I) chain	2.1836e-54	Q01149	53511.3	61270.3	102900	297398	58566.8
_GPSGAPGPDGNKGEAGAVGAP[Oxidation (P)]GSAGASGP[Oxidation (P)]GGLP[Oxidation (P)]GER_.3	Col1a2	Q01149	Collagen alpha-2(I) chain	2.1836e-54	Q01149	157872	91688.9	33301.9	64314.5	135574
_GPSGAP[Oxidation (P)]GPDGNKGEAGAVGAPGSAGASGPGGLP[Oxidation (P)]GER_.2	Col1a2	Q01149	Collagen alpha-2(I) chain	2.1836e-54	Q01149	37635.3	52816.5	56599.9	216175	118757
_GPSGAPGP[Oxidation (P)]DGNKGEAGAVGAP[Oxidation (P)]GSAGASGP[Oxidation (P)]GGLP[Oxidation (P)]GER_.4	Col1a2	Q01149	Collagen alpha-2(I) chain	2.1836e-54	Q01149	64527.1	53117	70018.2	121640	66133.5
_GPSGAP[Oxidation (P)]GPDGNKGEAGAVGAPGSAGASGP[Oxidation (P)]GGLPGER_.2	Col1a2	Q01149	Collagen alpha-2(I) chain	2.1836e-54	Q01149	26787.5	44472.7	40527.9	136628	93984.1
_GPSGAPGPDGNKGEAGAVGAPGSAGASGP[Oxidation (P)]GGLP[Oxidation (P)]GER_.2	Col1a2	Q01149	Collagen alpha-2(I) chain	2.1836e-54	Q01149	19722	37136.7	17247	117038	99150.3
_GPSGAPGPDGNKGEAGAVGAPGSAGASGPGGLP[Oxidation (P)]GER_.3	Col1a2	Q01149	Collagen alpha-2(I) chain	2.1836e-54	Q01149	23908	37620.3	30370	110929	52033.2
_GPSGAPGP[Oxidation (P)]DGNKGEAGAVGAPGSAGASGP[Oxidation (P)]GGLPGER_.3	Col1a2	Q01149	Collagen alpha-2(I) chain	2.1836e-54	Q01149	8605.38	11651.5	7667.78	58731.5	19361.6
_GPSGAPGPDGNKGEAGAVGAP[Oxidation (P)]GSAGASGPGGLP[Oxidation (P)]GER_.4	Col1a2	Q01149	Collagen alpha-2(I) chain	2.1836e-54	Q01149	7139.32	14800	13287.9	33729.4	16376.5
_GEQGPAGPP[Oxidation (P)]GFQGLP[Oxidation (P)]GPSGTTGEVGKP[Oxidation (P)]GER_.3	Col1a2	Q01149	Collagen alpha-2(I) chain	2.1836e-54	Q01149	37094116	31797870	25475314	4.64704e+06	39989184
_GEQGPAGPP[Oxidation (P)]GFQGLP[Oxidation (P)]GP[Oxidation (P)]SGTTGEVGKPGER_.3	Col1a2	Q01149	Collagen alpha-2(I) chain	2.1836e-54	Q01149	36945756	30799278	25591504	4589898	37291040
_GEQGPAGPP[Oxidation (P)]GFQGLPGP[Oxidation (P)]SGTTGEVGKP[Oxidation (P)]GER_.3	Col1a2	Q01149	Collagen alpha-2(I) chain	2.1836e-54	Q01149	30031760	25374864	20586826	3.83182e+06	30975980
_GEQGPAGP[Oxidation (P)]PGFQGLPGP[Oxidation (P)]SGTTGEVGKP[Oxidation (P)]GER_.3	Col1a2	Q01149	Collagen alpha-2(I) chain	2.1836e-54	Q01149	20912168	17441644	14454501	2.58983e+06	20642152
_GEQGPAGPP[Oxidation (P)]GFQGLPGP[Oxidation (P)]SGTTGEVGKP[Oxidation (P)]GER_.2	Col1a2	Q01149	Collagen alpha-2(I) chain	2.1836e-54	Q01149	2.06376e+06	2.98546e+06	2.19333e+06	10033976	6160821
_GEQGPAGPP[Oxidation (P)]GFQGLP[Oxidation (P)]GPSGTTGEVGKP[Oxidation (P)]GER_.2	Col1a2	Q01149	Collagen alpha-2(I) chain	2.1836e-54	Q01149	2.01731e+06	2.65764e+06	2203153	10329217	4.93506e+06
_GEQGPAGPPGFQGLP[Oxidation (P)]GP[Oxidation (P)]SGTTGEVGKP[Oxidation (P)]GER_.3	Col1a2	Q01149	Collagen alpha-2(I) chain	2.1836e-54	Q01149	3775838	3.32722e+06	2.57538e+06	781585	4.84972e+06
_GEQGPAGPPGFQGLP[Oxidation (P)]GP[Oxidation (P)]SGTTGEVGKP[Oxidation (P)]GER_.2	Col1a2	Q01149	Collagen alpha-2(I) chain	2.1836e-54	Q01149	607305	864745	782288	3.52648e+06	1.61826e+06
_GEQGPAGPP[Oxidation (P)]GFQGLP[Oxidation (P)]GPSGTTGEVGKP[Oxidation (P)]GER_.4	Col1a2	Q01149	Collagen alpha-2(I) chain	2.1836e-54	Q01149	1.46083e+06	1.23101e+06	1.01428e+06	211992	1304844
_GLP[Oxidation (P)]GEFGLP[Oxidation (P)]GPAGPR_.2	Col1a2	Q01149	Collagen alpha-2(I) chain	2.1836e-54	Q01149	69174008	68814264	66885172	60542020	105988040
_GLP[Oxidation (P)]GEFGLP[Oxidation (P)]GP[Oxidation (P)]AGPR_.2	Col1a2	Q01149	Collagen alpha-2(I) chain	2.1836e-54	Q01149	6.97712e+06	6025538	6.74701e+06	6.42922e+06	10321446
_GLP[Oxidation (P)]GEFGLPGP[Oxidation (P)]AGP[Oxidation (P)]R_.2	Col1a2	Q01149	Collagen alpha-2(I) chain	2.1836e-54	Q01149	6.97712e+06	6025538	6.74701e+06	6.42922e+06	10321446
_GLP[Oxidation (P)]GEFGLP[Oxidation (P)]GPAGP[Oxidation (P)]R_.2	Col1a2	Q01149	Collagen alpha-2(I) chain	2.1836e-54	Q01149	6718788	5824153	6492249	6202115	9944472
_GLP[Oxidation (P)]GEFGLP[Oxidation (P)]GPAGPR_.3	Col1a2	Q01149	Collagen alpha-2(I) chain	2.1836e-54	Q01149	2.99024e+06	3.01877e+06	3.65139e+06	2968077	3474726
_GLP[Oxidation (P)]GEFGLPGP[Oxidation (P)]AGPR_.2	Col1a2	Q01149	Collagen alpha-2(I) chain	2.1836e-54	Q01149	3.16177e+06	3.21165e+06	1.52224e+06	690425	2.34075e+06
_GLP[Oxidation (P)]GEFGLPGPAGP[Oxidation (P)]R_.2	Col1a2	Q01149	Collagen alpha-2(I) chain	2.1836e-54	Q01149	1.57095e+06	968700	1.4219e+06	741931	358656
_GLPGEFGLP[Oxidation (P)]GPAGPR_.2	Col1a2	Q01149	Collagen alpha-2(I) chain	2.1836e-54	Q01149	517313	381930	297875	347921	577195
_GLPGEFGLPGPAGP[Oxidation (P)]R_.2	Col1a2	Q01149	Collagen alpha-2(I) chain	2.1836e-54	Q01149	490765	349715	283219	324187	540783
_GLPGEFGLPGP[Oxidation (P)]AGPR_.2	Col1a2	Q01149	Collagen alpha-2(I) chain	2.1836e-54	Q01149	418283	316244	153557	278178	464467
_GLP[Oxidation (P)]GEFGLP[Oxidation (P)]GP[Oxidation (P)]AGPR_.3	Col1a2	Q01149	Collagen alpha-2(I) chain	2.1836e-54	Q01149	304828	278475	296759	301424	448419
_GLP[Oxidation (P)]GEFGLP[Oxidation (P)]GPAGPR_.1	Col1a2	Q01149	Collagen alpha-2(I) chain	2.1836e-54	Q01149	253487	283118	207600	168853	416849
_GLPGEFGLP[Oxidation (P)]GP[Oxidation (P)]AGPR_.2	Col1a2	Q01149	Collagen alpha-2(I) chain	2.1836e-54	Q01149	166120	162806	180323	162639	272755
_GIP[Oxidation (P)]GAVGAP[Oxidation (P)]GPAGASGDRGEAGAAGPSGPAGPR_.3	Col1a2	Q01149	Collagen alpha-2(I) chain	2.1836e-54	Q01149	20397666	25988256	22784122	65822100	39984780
_GIP[Oxidation (P)]GAVGAPGP[Oxidation (P)]AGASGDRGEAGAAGPSGPAGPR_.3	Col1a2	Q01149	Collagen alpha-2(I) chain	2.1836e-54	Q01149	17949644	22856270	19978680	58146876	35535664
_GIP[Oxidation (P)]GAVGAP[Oxidation (P)]GPAGASGDRGEAGAAGPSGPAGPR_.4	Col1a2	Q01149	Collagen alpha-2(I) chain	2.1836e-54	Q01149	2444260	2.66244e+06	2.77712e+06	6.93925e+06	4.14466e+06
_GIP[Oxidation (P)]GAVGAPGP[Oxidation (P)]AGASGDRGEAGAAGPSGPAGPR_.4	Col1a2	Q01149	Collagen alpha-2(I) chain	2.1836e-54	Q01149	2443117	2.62629e+06	2772095	6914797	4.10736e+06
_GIPGAVGAP[Oxidation (P)]GP[Oxidation (P)]AGASGDRGEAGAAGPSGPAGPR_.4	Col1a2	Q01149	Collagen alpha-2(I) chain	2.1836e-54	Q01149	2.41561e+06	2.65047e+06	2.75794e+06	6873710	4.08929e+06
_GIP[Oxidation (P)]GAVGAP[Oxidation (P)]GPAGASGDRGEAGAAGPSGP[Oxidation (P)]AGPR_.3	Col1a2	Q01149	Collagen alpha-2(I) chain	2.1836e-54	Q01149	2433230	2.50908e+06	2.4537e+06	4.17719e+06	2.65745e+06
_GIP[Oxidation (P)]GAVGAP[Oxidation (P)]GPAGASGDRGEAGAAGPSGPAGP[Oxidation (P)]R_.3	Col1a2	Q01149	Collagen alpha-2(I) chain	2.1836e-54	Q01149	2433230	2.50631e+06	2.4537e+06	4.17719e+06	2.65745e+06
_GIP[Oxidation (P)]GAVGAP[Oxidation (P)]GPAGASGDRGEAGAAGP[Oxidation (P)]SGPAGPR_.3	Col1a2	Q01149	Collagen alpha-2(I) chain	2.1836e-54	Q01149	2433230	2.50631e+06	2.4537e+06	4.17719e+06	2.65745e+06
_GIP[Oxidation (P)]GAVGAPGP[Oxidation (P)]AGASGDRGEAGAAGPSGP[Oxidation (P)]AGPR_.3	Col1a2	Q01149	Collagen alpha-2(I) chain	2.1836e-54	Q01149	2.0789e+06	2363252	2218448	3.85862e+06	2.48208e+06
_GIP[Oxidation (P)]GAVGAPGPAGASGDRGEAGAAGPSGPAGP[Oxidation (P)]R_.3	Col1a2	Q01149	Collagen alpha-2(I) chain	2.1836e-54	Q01149	923548	1.04377e+06	358414	2.60112e+06	1.29796e+06
_GIP[Oxidation (P)]GAVGAPGPAGASGDRGEAGAAGP[Oxidation (P)]SGPAGPR_.4	Col1a2	Q01149	Collagen alpha-2(I) chain	2.1836e-54	Q01149	730167	823062	832216	2143232	1.23274e+06
_GIP[Oxidation (P)]GAVGAP[Oxidation (P)]GPAGASGDRGEAGAAGPSGPAGPR_.2	Col1a2	Q01149	Collagen alpha-2(I) chain	2.1836e-54	Q01149	167414	217642	232483	877465	421050
_GIP[Oxidation (P)]GAVGAPGP[Oxidation (P)]AGASGDRGEAGAAGPSGPAGPR_.2	Col1a2	Q01149	Collagen alpha-2(I) chain	2.1836e-54	Q01149	158046	215382	215085	790261	426177
_GIP[Oxidation (P)]GAVGAPGPAGASGDRGEAGAAGPSGPAGPR_.3	Col1a2	Q01149	Collagen alpha-2(I) chain	2.1836e-54	Q01149	160465	241039	259260	694378	317377
_GIPGAVGAPGPAGASGDRGEAGAAGPSGPAGP[Oxidation (P)]R_.3	Col1a2	Q01149	Collagen alpha-2(I) chain	2.1836e-54	Q01149	127030	187128	201084	598120	235503
_GIPGAVGAPGP[Oxidation (P)]AGASGDRGEAGAAGPSGPAGPR_.3	Col1a2	Q01149	Collagen alpha-2(I) chain	2.1836e-54	Q01149	139415	191359	225460	529843	246955
_GIP[Oxidation (P)]GAVGAP[Oxidation (P)]GP[Oxidation (P)]AGASGDRGEAGAAGPSGP[Oxidation (P)]AGPR_.3	Col1a2	Q01149	Collagen alpha-2(I) chain	2.1836e-54	Q01149	124627	118141	113063	207899	135099
_GIP[Oxidation (P)]GAVGAPGP[Oxidation (P)]AGASGDRGEAGAAGP[Oxidation (P)]SGP[Oxidation (P)]AGPR_.3	Col1a2	Q01149	Collagen alpha-2(I) chain	2.1836e-54	Q01149	94616.2	107789	102933	193652	122300
_GIP[Oxidation (P)]GAVGAPGPAGASGDRGEAGAAGP[Oxidation (P)]SGP[Oxidation (P)]AGPR_.3	Col1a2	Q01149	Collagen alpha-2(I) chain	2.1836e-54	Q01149	47673.9	61024.4	44026.1	137001	65455.7
_GIP[Oxidation (P)]GAVGAPGPAGASGDRGEAGAAGPSGP[Oxidation (P)]AGPR_.3	Col1a2	Q01149	Collagen alpha-2(I) chain	2.1836e-54	Q01149	48313	46763.5	68785.7	58745.8	126292
_GIP[Oxidation (P)]GAVGAP[Oxidation (P)]GPAGASGDRGEAGAAGP[Oxidation (P)]SGPAGPR_.4	Col1a2	Q01149	Collagen alpha-2(I) chain	2.1836e-54	Q01149	19975.6	70250.2	60504.9	60836.9	84318
_GIP[Oxidation (P)]GAVGAPGPAGASGDRGEAGAAGPSGP[Oxidation (P)]AGPR_.4	Col1a2	Q01149	Collagen alpha-2(I) chain	2.1836e-54	Q01149	26617.2	37428.2	30679.6	57564.3	55211.7
_GIP[Oxidation (P)]GAVGAPGPAGASGDRGEAGAAGPSGPAGPR_.4	Col1a2	Q01149	Collagen alpha-2(I) chain	2.1836e-54	Q01149	6123.63	13073.1	11933.4	35702.8	22420
_GIPGAVGAPGP[Oxidation (P)]AGASGDRGEAGAAGPSGP[Oxidation (P)]AGPR_.4	Col1a2	Q01149	Collagen alpha-2(I) chain	2.1836e-54	Q01149	1127.57	1339.46	1.66597	2016.46	1482.76
_GLP[Oxidation (P)]GIAGALGEP[Oxidation (P)]GPLGISGPP[Oxidation (P)]GAR_.2	Col1a2	Q01149	Collagen alpha-2(I) chain	2.1836e-54	Q01149	19763764	17270830	24981168	38036932	46917480
_GLP[Oxidation (P)]GIAGALGEPGPLGISGPP[Oxidation (P)]GAR_.3	Col1a2	Q01149	Collagen alpha-2(I) chain	2.1836e-54	Q01149	17731486	15946769	20068992	13392642	10294423
_GLP[Oxidation (P)]GIAGALGEPGP[Oxidation (P)]LGISGPP[Oxidation (P)]GAR_.3	Col1a2	Q01149	Collagen alpha-2(I) chain	2.1836e-54	Q01149	12423987	11051116	13152497	9399793	7354176
_GLP[Oxidation (P)]GIAGALGEPGPLGISGPP[Oxidation (P)]GAR_.2	Col1a2	Q01149	Collagen alpha-2(I) chain	2.1836e-54	Q01149	11467967	8563546	12048212	7.17074e+06	5.60107e+06
_GLP[Oxidation (P)]GIAGALGEPGPLGISGP[Oxidation (P)]PGAR_.2	Col1a2	Q01149	Collagen alpha-2(I) chain	2.1836e-54	Q01149	6.56879e+06	5.12463e+06	6.90827e+06	4557365	3593658
_GLP[Oxidation (P)]GIAGALGEPGP[Oxidation (P)]LGISGPPGAR_.2	Col1a2	Q01149	Collagen alpha-2(I) chain	2.1836e-54	Q01149	6.51613e+06	4.91408e+06	6985493	4526338	2.21358e+06
_GLP[Oxidation (P)]GIAGALGEP[Oxidation (P)]GPLGISGP[Oxidation (P)]PGAR_.2	Col1a2	Q01149	Collagen alpha-2(I) chain	2.1836e-54	Q01149	262797	111158	436780	10255665	556074
_GLP[Oxidation (P)]GIAGALGEP[Oxidation (P)]GPLGISGPP[Oxidation (P)]GAR_.4	Col1a2	Q01149	Collagen alpha-2(I) chain	2.1836e-54	Q01149	842431	690815	999944	1625632	1.37657e+06
_GLP[Oxidation (P)]GIAGALGEPGP[Oxidation (P)]LGISGPP[Oxidation (P)]GAR_.2	Col1a2	Q01149	Collagen alpha-2(I) chain	2.1836e-54	Q01149	298842	215323	358380	3.68282e+06	694148
_GLP[Oxidation (P)]GIAGALGEPGP[Oxidation (P)]LGISGPP[Oxidation (P)]GAR_.4	Col1a2	Q01149	Collagen alpha-2(I) chain	2.1836e-54	Q01149	1.173e+06	826563	1.55817e+06	886180	590262
_GLP[Oxidation (P)]GIAGALGEPGP[Oxidation (P)]LGISGP[Oxidation (P)]PGAR_.2	Col1a2	Q01149	Collagen alpha-2(I) chain	2.1836e-54	Q01149	288926	1.59047e+06	312750	718392	615959
_GLP[Oxidation (P)]GIAGALGEP[Oxidation (P)]GP[Oxidation (P)]LGISGPPGAR_.2	Col1a2	Q01149	Collagen alpha-2(I) chain	2.1836e-54	Q01149	187483	251959	367305	672186	627908
_GLP[Oxidation (P)]GIAGALGEPGP[Oxidation (P)]LGISGP[Oxidation (P)]P[Oxidation (P)]GAR_.3	Col1a2	Q01149	Collagen alpha-2(I) chain	2.1836e-54	Q01149	217380	135510	256760	170716	102483
_GLP[Oxidation (P)]GIAGALGEP[Oxidation (P)]GPLGISGP[Oxidation (P)]P[Oxidation (P)]GAR_.3	Col1a2	Q01149	Collagen alpha-2(I) chain	2.1836e-54	Q01149	173480	88117.8	186255	101159	78046.7
_GLP[Oxidation (P)]GIAGALGEPGP[Oxidation (P)]LGISGP[Oxidation (P)]P[Oxidation (P)]GAR_.2	Col1a2	Q01149	Collagen alpha-2(I) chain	2.1836e-54	Q01149	107249	23807.8	102636	239359	150387
_GLP[Oxidation (P)]GIAGALGEP[Oxidation (P)]GPLGISGPP[Oxidation (P)]GAR_.3	Col1a2	Q01149	Collagen alpha-2(I) chain	2.1836e-54	Q01149	22457.4	19532	36759.6	74898.5	62858.9
_GLP[Oxidation (P)]GIAGALGEPGPLGISGPPGAR_.3	Col1a2	Q01149	Collagen alpha-2(I) chain	2.1836e-54	Q01149	17259.6	37414.2	42452.8	37338.4	31134.1
_GDGGPP[Oxidation (P)]GMTGFP[Oxidation (P)]GAAGR_.2	Col1a2	Q01149	Collagen alpha-2(I) chain	2.1836e-54	Q01149	21575180	25933802	19438164	23138966	44306820
_GDGGP[Oxidation (P)]PGMTGFP[Oxidation (P)]GAAGR_.2	Col1a2	Q01149	Collagen alpha-2(I) chain	2.1836e-54	Q01149	15107533	17983462	13303203	16493014	30413040
_GDGGPP[Oxidation (P)]GM[Oxidation (M)]TGFP[Oxidation (P)]GAAGR_.2	Col1a2	Q01149	Collagen alpha-2(I) chain	2.1836e-54	Q01149	15899299	12054352	12896722	13659250	20929476
_GDGGPPGMTGFP[Oxidation (P)]GAAGR_.2	Col1a2	Q01149	Collagen alpha-2(I) chain	2.1836e-54	Q01149	2.91928e+06	4823901	3.83332e+06	3.96845e+06	6.28295e+06
_GDGGP[Oxidation (P)]P[Oxidation (P)]GMTGFP[Oxidation (P)]GAAGR_.2	Col1a2	Q01149	Collagen alpha-2(I) chain	2.1836e-54	Q01149	3.18631e+06	2.23403e+06	3122819	1.99546e+06	2.64948e+06
_GDGGP[Oxidation (P)]PGM[Oxidation (M)]TGFP[Oxidation (P)]GAAGR_.2	Col1a2	Q01149	Collagen alpha-2(I) chain	2.1836e-54	Q01149	3.35262e+06	2.3407e+06	2752819	1.04563e+06	3.40566e+06
_GDGGPPGM[Oxidation (M)]TGFP[Oxidation (P)]GAAGR_.2	Col1a2	Q01149	Collagen alpha-2(I) chain	2.1836e-54	Q01149	1.21971e+06	727321	1.20247e+06	1.37868e+06	1.78013e+06
_GDGGPP[Oxidation (P)]GMTGFPGAAGR_.2	Col1a2	Q01149	Collagen alpha-2(I) chain	2.1836e-54	Q01149	664921	1.16186e+06	875867	912624	1457910
_GDGGPP[Oxidation (P)]GMTGFP[Oxidation (P)]GAAGR_.3	Col1a2	Q01149	Collagen alpha-2(I) chain	2.1836e-54	Q01149	724158	687622	667041	588380	912228
_GDGGPP[Oxidation (P)]GM[Oxidation (M)]TGFPGAAGR_.2	Col1a2	Q01149	Collagen alpha-2(I) chain	2.1836e-54	Q01149	644137	289176	656236	334672	243753
_GDGGP[Oxidation (P)]PGM[Oxidation (M)]TGFPGAAGR_.2	Col1a2	Q01149	Collagen alpha-2(I) chain	2.1836e-54	Q01149	509823	224183	242333	121355	389508
_GDGGPPGMTGFP[Oxidation (P)]GAAGR_.3	Col1a2	Q01149	Collagen alpha-2(I) chain	2.1836e-54	Q01149	70929.3	61134.8	122127	96265.8	153725
_GDGGP[Oxidation (P)]P[Oxidation (P)]GMTGFPGAAGR_.2	Col1a2	Q01149	Collagen alpha-2(I) chain	2.1836e-54	Q01149	46044.2	62693.5	52876.1	53570.8	118695
_GDGGP[Oxidation (P)]P[Oxidation (P)]GM[Oxidation (M)]TGFPGAAGR_.2	Col1a2	Q01149	Collagen alpha-2(I) chain	2.1836e-54	Q01149	88730.9	19810.3	72757.9	24928.1	53893
_GDGGPPGM[Oxidation (M)]TGFP[Oxidation (P)]GAAGR_.3	Col1a2	Q01149	Collagen alpha-2(I) chain	2.1836e-54	Q01149	43024.5	22504.4	16928.1	49938.6	57869.4
_GDGGPP[Oxidation (P)]GM[Oxidation (M)]TGFP[Oxidation (P)]GAAGR_.3	Col1a2	Q01149	Collagen alpha-2(I) chain	2.1836e-54	Q01149	12530	11184.6	13726.8	8413.75	8549.38
_GDGGP[Oxidation (P)]P[Oxidation (P)]GM[Oxidation (M)]TGFPGAAGR_.3	Col1a2	Q01149	Collagen alpha-2(I) chain	2.1836e-54	Q01149	1.1748e+06	6805.24	51811.2	28886.3	38606.2
_GDGGPPGM[Oxidation (M)]TGFP[Oxidation (P)]GAAGR_.1	Col1a2	Q01149	Collagen alpha-2(I) chain	2.1836e-54	Q01149	26633.3	108724	57895.4	433365	14781.3
_HGNRGEPGP[Oxidation (P)]AGSVGPVGAVGPR_.4	Col1a2	Q01149	Collagen alpha-2(I) chain	2.1836e-54	Q01149	6.70058e+06	8562512	13730515	69098464	18050212
_HGNRGEP[Oxidation (P)]GPAGSVGPVGAVGPR_.4	Col1a2	Q01149	Collagen alpha-2(I) chain	2.1836e-54	Q01149	5.73359e+06	7435664	11755225	59192948	15421391
_HGNRGEP[Oxidation (P)]GPAGSVGPVGAVGPR_.3	Col1a2	Q01149	Collagen alpha-2(I) chain	2.1836e-54	Q01149	3666832	5.7208e+06	7295532	32197196	9658119
_HGNRGEPGP[Oxidation (P)]AGSVGPVGAVGPR_.3	Col1a2	Q01149	Collagen alpha-2(I) chain	2.1836e-54	Q01149	3.58639e+06	5.4812e+06	7.13124e+06	30661332	9266520
_HGNRGEPGPAGSVGPVGAVGPR_.4	Col1a2	Q01149	Collagen alpha-2(I) chain	2.1836e-54	Q01149	1.11663e+06	2492654	2.79584e+06	8712581	3.026e+06
_HGNRGEPGPAGSVGP[Oxidation (P)]VGAVGPR_.4	Col1a2	Q01149	Collagen alpha-2(I) chain	2.1836e-54	Q01149	1.04945e+06	1.96239e+06	3.24499e+06	10540272	107136
_HGNRGEPGP[Oxidation (P)]AGSVGPVGAVGPR_.2	Col1a2	Q01149	Collagen alpha-2(I) chain	2.1836e-54	Q01149	11002.5	58791.9	28299	318847	107762
_HGNRGEP[Oxidation (P)]GPAGSVGPVGAVGPR_.2	Col1a2	Q01149	Collagen alpha-2(I) chain	2.1836e-54	Q01149	11449.2	55437.4	26049.6	301868	103616
_HGNRGEPGPAGSVGPVGAVGPR_.2	Col1a2	Q01149	Collagen alpha-2(I) chain	2.1836e-54	Q01149	2625.86	19873.9	6819.6	53013.8	19983.6
_HGNRGEPGPAGSVGP[Oxidation (P)]VGAVGPR_.2	Col1a2	Q01149	Collagen alpha-2(I) chain	2.1836e-54	Q01149	550.212	7559.42	1137.78	2136.98	7440.98
_GIP[Oxidation (P)]GAVGAPGP[Oxidation (P)]AGASGDR_.2	Col1a2	Q01149	Collagen alpha-2(I) chain	2.1836e-54	Q01149	30108246	24269830	16974026	2.67345e+06	38382044
_GIP[Oxidation (P)]GAVGAP[Oxidation (P)]GPAGASGDR_.2	Col1a2	Q01149	Collagen alpha-2(I) chain	2.1836e-54	Q01149	30108246	24269830	16974026	2.6733e+06	38382044
_GIP[Oxidation (P)]GAVGAP[Oxidation (P)]GPAGASGDR_.3	Col1a2	Q01149	Collagen alpha-2(I) chain	2.1836e-54	Q01149	913514	556797	361530	42397.9	675047
_GIP[Oxidation (P)]GAVGAPGP[Oxidation (P)]AGASGDR_.1	Col1a2	Q01149	Collagen alpha-2(I) chain	2.1836e-54	Q01149	143226	113159	57827.4	164544	146038
_GIP[Oxidation (P)]GAVGAPGPAGASGDR_.2	Col1a2	Q01149	Collagen alpha-2(I) chain	2.1836e-54	Q01149	102573	110883	59205.3	14158.9	132983
_GIP[Oxidation (P)]GAVGAP[Oxidation (P)]GPAGASGDR_.1	Col1a2	Q01149	Collagen alpha-2(I) chain	2.1836e-54	Q01149	140396	125989	47159.6	449371	189885
_GELGPVGNP[Oxidation (P)]GPAGPAGPR_.2	Col1a2	Q01149	Collagen alpha-2(I) chain	2.1836e-54	Q01149	18506920	16030618	12149118	6.14906e+06	18408244
_GELGPVGNPGP[Oxidation (P)]AGPAGPR_.2	Col1a2	Q01149	Collagen alpha-2(I) chain	2.1836e-54	Q01149	18011082	15632799	11848621	6006591	17957208
_GELGPVGNPGPAGP[Oxidation (P)]AGPR_.2	Col1a2	Q01149	Collagen alpha-2(I) chain	2.1836e-54	Q01149	17144516	12804384	11235248	5784744	17307784
_GELGPVGNP[Oxidation (P)]GPAGPAGPR_.3	Col1a2	Q01149	Collagen alpha-2(I) chain	2.1836e-54	Q01149	2.98187e+06	1.97388e+06	1.8829e+06	726852	1.75025e+06
_GELGPVGNPGP[Oxidation (P)]AGP[Oxidation (P)]AGPR_.2	Col1a2	Q01149	Collagen alpha-2(I) chain	2.1836e-54	Q01149	954231	629911	398848	95654	348351
_GELGPVGNP[Oxidation (P)]GP[Oxidation (P)]AGPAGPR_.2	Col1a2	Q01149	Collagen alpha-2(I) chain	2.1836e-54	Q01149	942715	623657	388700	108766	345687
_GELGPVGNP[Oxidation (P)]GPAGP[Oxidation (P)]AGPR_.2	Col1a2	Q01149	Collagen alpha-2(I) chain	2.1836e-54	Q01149	878537	571911	358547	85349.4	317258
_GELGPVGNP[Oxidation (P)]GPAGPAGP[Oxidation (P)]R_.2	Col1a2	Q01149	Collagen alpha-2(I) chain	2.1836e-54	Q01149	878537	571945	354683	83780.7	312221
_GELGPVGNPGPAGPAGPR_.2	Col1a2	Q01149	Collagen alpha-2(I) chain	2.1836e-54	Q01149	428384	405814	389527	226458	466595
_GELGPVGNP[Oxidation (P)]GPAGP[Oxidation (P)]AGPR_.3	Col1a2	Q01149	Collagen alpha-2(I) chain	2.1836e-54	Q01149	135559	106329	58690.8	19848.1	44242.7
_P[Oxidation (P)]GPIGPAGPR_.2	Col1a2	Q01149	Collagen alpha-2(I) chain	2.1836e-54	Q01149	38415260	35162468	30960074	8468393	55938948
_PGPIGPAGPR_.2	Col1a2	Q01149	Collagen alpha-2(I) chain	2.1836e-54	Q01149	9989812	7.66392e+06	7.96121e+06	1.44041e+06	14904382
_P[Oxidation (P)]GP[Oxidation (P)]IGPAGPR_.2	Col1a2	Q01149	Collagen alpha-2(I) chain	2.1836e-54	Q01149	1.32703e+06	1.06707e+06	1.13875e+06	2.30351e+06	1.52476e+06
_PGP[Oxidation (P)]IGPAGPR_.2	Col1a2	Q01149	Collagen alpha-2(I) chain	2.1836e-54	Q01149	1.63129e+06	947213	1.34083e+06	98276	1.11656e+06
_P[Oxidation (P)]GPIGPAGP[Oxidation (P)]R_.2	Col1a2	Q01149	Collagen alpha-2(I) chain	2.1836e-54	Q01149	178961	107080	140236	19731.5	175459
_P[Oxidation (P)]GPIGP[Oxidation (P)]AGPR_.2	Col1a2	Q01149	Collagen alpha-2(I) chain	2.1836e-54	Q01149	178961	107080	140236	19731.4	175459
_P[Oxidation (P)]GPIGPAGPR_.1	Col1a2	Q01149	Collagen alpha-2(I) chain	2.1836e-54	Q01149	11542.9	14453.8	1967.12	1.90887	21544.9
_GSDGSVGPVGPAGPIGSAGPP[Oxidation (P)]GFP[Oxidation (P)]GAP[Oxidation (P)]GPK_.3	Col1a2	Q01149	Collagen alpha-2(I) chain	2.1836e-54	Q01149	4.62712e+06	4913755	5.88261e+06	6.53661e+06	9835473
_GSDGSVGPVGPAGPIGSAGPP[Oxidation (P)]GFP[Oxidation (P)]GAPGP[Oxidation (P)]K_.3	Col1a2	Q01149	Collagen alpha-2(I) chain	2.1836e-54	Q01149	4296599	4.52786e+06	5.45312e+06	6040759	9069016
_GSDGSVGPVGPAGPIGSAGPP[Oxidation (P)]GFP[Oxidation (P)]GAP[Oxidation (P)]GP[Oxidation (P)]K_.3	Col1a2	Q01149	Collagen alpha-2(I) chain	2.1836e-54	Q01149	11378442	7125062	6099290	491506	3.93426e+06
_GSDGSVGPVGPAGPIGSAGPP[Oxidation (P)]GFPGAP[Oxidation (P)]GP[Oxidation (P)]K_.3	Col1a2	Q01149	Collagen alpha-2(I) chain	2.1836e-54	Q01149	3.70186e+06	3.86863e+06	4.69111e+06	5198160	7.74911e+06
_GSDGSVGPVGPAGPIGSAGPPGFP[Oxidation (P)]GAP[Oxidation (P)]GP[Oxidation (P)]K_.3	Col1a2	Q01149	Collagen alpha-2(I) chain	2.1836e-54	Q01149	3.70083e+06	3.86831e+06	4.68713e+06	5.19859e+06	7.75202e+06
_GSDGSVGPVGPAGPIGSAGP[Oxidation (P)]P[Oxidation (P)]GFPGAP[Oxidation (P)]GP[Oxidation (P)]K_.3	Col1a2	Q01149	Collagen alpha-2(I) chain	2.1836e-54	Q01149	9198237	5.72105e+06	4.91426e+06	361700	3.14876e+06
_GSDGSVGPVGPAGPIGSAGP[Oxidation (P)]P[Oxidation (P)]GFP[Oxidation (P)]GAPGP[Oxidation (P)]K_.3	Col1a2	Q01149	Collagen alpha-2(I) chain	2.1836e-54	Q01149	6.32399e+06	4.01688e+06	3.45335e+06	606940	2.51025e+06
_GSDGSVGPVGPAGPIGSAGP[Oxidation (P)]P[Oxidation (P)]GFP[Oxidation (P)]GAP[Oxidation (P)]GPK_.3	Col1a2	Q01149	Collagen alpha-2(I) chain	2.1836e-54	Q01149	2.51435e+06	2452363	2.70961e+06	2.90127e+06	4.28289e+06
_GSDGSVGPVGPAGPIGSAGPP[Oxidation (P)]GFP[Oxidation (P)]GAPGP[Oxidation (P)]K_.2	Col1a2	Q01149	Collagen alpha-2(I) chain	2.1836e-54	Q01149	551981	645606	446070	610011	1.08223e+06
_GSDGSVGPVGPAGPIGSAGPP[Oxidation (P)]GFP[Oxidation (P)]GAP[Oxidation (P)]GPK_.2	Col1a2	Q01149	Collagen alpha-2(I) chain	2.1836e-54	Q01149	481563	611377	426932	691916	1113048
_GSDGSVGPVGPAGPIGSAGPP[Oxidation (P)]GFPGAP[Oxidation (P)]GP[Oxidation (P)]K_.2	Col1a2	Q01149	Collagen alpha-2(I) chain	2.1836e-54	Q01149	551750	534822	335453	331235	680185
_GSDGSVGPVGPAGPIGSAGP[Oxidation (P)]P[Oxidation (P)]GFP[Oxidation (P)]GAP[Oxidation (P)]GPK_.2	Col1a2	Q01149	Collagen alpha-2(I) chain	2.1836e-54	Q01149	469037	454761	277087	284118	565007
_GSDGSVGPVGPAGPIGSAGP[Oxidation (P)]PGFP[Oxidation (P)]GAP[Oxidation (P)]GP[Oxidation (P)]K_.2	Col1a2	Q01149	Collagen alpha-2(I) chain	2.1836e-54	Q01149	798722	622751	238981	16897.2	331121
_GSDGSVGPVGPAGPIGSAGPP[Oxidation (P)]GFP[Oxidation (P)]GAP[Oxidation (P)]GP[Oxidation (P)]K_.2	Col1a2	Q01149	Collagen alpha-2(I) chain	2.1836e-54	Q01149	796082	624591	240474	15079.2	330791
_GSDGSVGPVGPAGPIGSAGPPGFP[Oxidation (P)]GAP[Oxidation (P)]GP[Oxidation (P)]K_.2	Col1a2	Q01149	Collagen alpha-2(I) chain	2.1836e-54	Q01149	486375	434178	252487	212927	457343
_GSDGSVGPVGP[Oxidation (P)]AGPIGSAGPP[Oxidation (P)]GFPGAP[Oxidation (P)]GPK_.3	Col1a2	Q01149	Collagen alpha-2(I) chain	2.1836e-54	Q01149	180808	167872	261619	226489	312996
_GSDGSVGPVGPAGPIGSAGP[Oxidation (P)]P[Oxidation (P)]GFPGAPGP[Oxidation (P)]K_.3	Col1a2	Q01149	Collagen alpha-2(I) chain	2.1836e-54	Q01149	152686	98698.2	127656	297913	202655
_GSDGSVGPVGPAGPIGSAGP[Oxidation (P)]PGFPGAP[Oxidation (P)]GP[Oxidation (P)]K_.3	Col1a2	Q01149	Collagen alpha-2(I) chain	2.1836e-54	Q01149	124129	83629.5	112747	262141	174010
_GSDGSVGP[Oxidation (P)]VGPAGPIGSAGPP[Oxidation (P)]GFPGAP[Oxidation (P)]GPK_.3	Col1a2	Q01149	Collagen alpha-2(I) chain	2.1836e-54	Q01149	121306	110766	165001	148696	197296
_GSDGSVGP[Oxidation (P)]VGPAGPIGSAGPPGFP[Oxidation (P)]GAP[Oxidation (P)]GP[Oxidation (P)]K_.2	Col1a2	Q01149	Collagen alpha-2(I) chain	2.1836e-54	Q01149	213506	199845	60840.4	26155.2	174164
_GSDGSVGPVGPAGPIGSAGPP[Oxidation (P)]GFPGAP[Oxidation (P)]GPK_.2	Col1a2	Q01149	Collagen alpha-2(I) chain	2.1836e-54	Q01149	88158.2	47355.1	191570	180332	88989.4
_GSDGSVGPVGPAGP[Oxidation (P)]IGSAGP[Oxidation (P)]PGFPGAP[Oxidation (P)]GP[Oxidation (P)]K_.2	Col1a2	Q01149	Collagen alpha-2(I) chain	2.1836e-54	Q01149	210336	131554	62229.7	224996	275656
_GSDGSVGPVGPAGPIGSAGP[Oxidation (P)]P[Oxidation (P)]GFP[Oxidation (P)]GAP[Oxidation (P)]GP[Oxidation (P)]K_.3	Col1a2	Q01149	Collagen alpha-2(I) chain	2.1836e-54	Q01149	182194	111228	95943.2	14516.7	30738.8
_GSDGSVGPVGP[Oxidation (P)]AGPIGSAGPP[Oxidation (P)]GFP[Oxidation (P)]GAP[Oxidation (P)]GP[Oxidation (P)]K_.3	Col1a2	Q01149	Collagen alpha-2(I) chain	2.1836e-54	Q01149	29355.1	16612.9	14917.2	11766	17369.1
_GLVGEP[Oxidation (P)]GPAGSK_.2	Col1a2	Q01149	Collagen alpha-2(I) chain	2.1836e-54	Q01149	45068328	38388660	34056784	10525709	56203572
_GLVGEP[Oxidation (P)]GPAGSK_.1	Col1a2	Q01149	Collagen alpha-2(I) chain	2.1836e-54	Q01149	796612	1.12514e+06	305535	141363	1.69423e+06
_GEPGP[Oxidation (P)]AGSVGPVGAVGPR_.2	Col1a2	Q01149	Collagen alpha-2(I) chain	2.1836e-54	Q01149	17329748	17446216	12332460	3.3745e+06	29528070
_GEPGPAGSVGPVGAVGPR_.2	Col1a2	Q01149	Collagen alpha-2(I) chain	2.1836e-54	Q01149	4.26203e+06	25484646	19875226	2.97262e+06	22212260
_GEP[Oxidation (P)]GPAGSVGPVGAVGPR_.3	Col1a2	Q01149	Collagen alpha-2(I) chain	2.1836e-54	Q01149	2.93236e+06	2.15647e+06	2.12559e+06	488199	3.09272e+06
_GEPGPAGSVGPVGAVGPR_.3	Col1a2	Q01149	Collagen alpha-2(I) chain	2.1836e-54	Q01149	1.57646e+06	1.04664e+06	1.06106e+06	169198	865824
_GEP[Oxidation (P)]GPAGSVGPVGAVGPR_.2	Col1a2	Q01149	Collagen alpha-2(I) chain	2.1836e-54	Q01149	429656	393766	1.24027e+06	51935.2	1.36924e+06
_GEPGP[Oxidation (P)]AGSVGPVGAVGPR_.3	Col1a2	Q01149	Collagen alpha-2(I) chain	2.1836e-54	Q01149	70785.9	54591.5	50845.1	6683.53	72405.7
_GEPGP[Oxidation (P)]AGSVGPVGAVGPR_.1	Col1a2	Q01149	Collagen alpha-2(I) chain	2.1836e-54	Q01149	68147.9	55017.7	25599.6	1.45688	188910
_GLVGEP[Oxidation (P)]GP[Oxidation (P)]AGSKGESGNKGEP[Oxidation (P)]GSVGAQGPPGP[Oxidation (P)]SGEEGK_.4	Col1a2	Q01149	Collagen alpha-2(I) chain	2.1836e-54	Q01149	5.047e+06	4.76907e+06	4210761	9862433	9378388
_GLVGEPGPAGSKGESGNKGEP[Oxidation (P)]GSVGAQGPP[Oxidation (P)]GPSGEEGK_.4	Col1a2	Q01149	Collagen alpha-2(I) chain	2.1836e-54	Q01149	4.96861e+06	4695141	4.21939e+06	9668598	9292449
_GLVGEP[Oxidation (P)]GP[Oxidation (P)]AGSKGESGNKGEP[Oxidation (P)]GSVGAQGPP[Oxidation (P)]GPSGEEGK_.4	Col1a2	Q01149	Collagen alpha-2(I) chain	2.1836e-54	Q01149	4.64359e+06	4.12829e+06	3.73464e+06	6560200	8.08266e+06
_GLVGEP[Oxidation (P)]GP[Oxidation (P)]AGSKGESGNKGEPGSVGAQGPP[Oxidation (P)]GPSGEEGK_.4	Col1a2	Q01149	Collagen alpha-2(I) chain	2.1836e-54	Q01149	2.96754e+06	2.67701e+06	986294	698823	5348250
_GLVGEP[Oxidation (P)]GP[Oxidation (P)]AGSKGESGNKGEP[Oxidation (P)]GSVGAQGP[Oxidation (P)]P[Oxidation (P)]GPSGEEGK_.4	Col1a2	Q01149	Collagen alpha-2(I) chain	2.1836e-54	Q01149	1.72584e+06	837084	561903	3.39318e+06	1650675
_GLVGEPGP[Oxidation (P)]AGSKGESGNKGEP[Oxidation (P)]GSVGAQGPP[Oxidation (P)]GPSGEEGK_.4	Col1a2	Q01149	Collagen alpha-2(I) chain	2.1836e-54	Q01149	269778	724178	800573	4225413	1.344e+06
_GLVGEP[Oxidation (P)]GPAGSKGESGNKGEP[Oxidation (P)]GSVGAQGPP[Oxidation (P)]GPSGEEGK_.4	Col1a2	Q01149	Collagen alpha-2(I) chain	2.1836e-54	Q01149	177173	666121	746833	4.26979e+06	1360863
_GLVGEP[Oxidation (P)]GPAGSKGESGNKGEP[Oxidation (P)]GSVGAQGPPGP[Oxidation (P)]SGEEGK_.4	Col1a2	Q01149	Collagen alpha-2(I) chain	2.1836e-54	Q01149	524128	428616	287929	3098760	1.10711e+06
_GLVGEP[Oxidation (P)]GP[Oxidation (P)]AGSKGESGNKGEP[Oxidation (P)]GSVGAQGP[Oxidation (P)]PGP[Oxidation (P)]SGEEGK_.4	Col1a2	Q01149	Collagen alpha-2(I) chain	2.1836e-54	Q01149	800275	614684	496736	926057	1.57536e+06
_GLVGEP[Oxidation (P)]GP[Oxidation (P)]AGSKGESGNKGEP[Oxidation (P)]GSVGAQGP[Oxidation (P)]PGPSGEEGK_.4	Col1a2	Q01149	Collagen alpha-2(I) chain	2.1836e-54	Q01149	716639	632382	541457	956589	1.29668e+06
_GLVGEP[Oxidation (P)]GPAGSKGESGNKGEPGSVGAQGPPGP[Oxidation (P)]SGEEGK_.4	Col1a2	Q01149	Collagen alpha-2(I) chain	2.1836e-54	Q01149	829238	768662	657129	956958	498154
_GLVGEP[Oxidation (P)]GP[Oxidation (P)]AGSKGESGNKGEP[Oxidation (P)]GSVGAQGPP[Oxidation (P)]GP[Oxidation (P)]SGEEGK_.4	Col1a2	Q01149	Collagen alpha-2(I) chain	2.1836e-54	Q01149	636018	555556	111784	905648	39831.2
_GLVGEPGP[Oxidation (P)]AGSKGESGNKGEPGSVGAQGPP[Oxidation (P)]GPSGEEGK_.4	Col1a2	Q01149	Collagen alpha-2(I) chain	2.1836e-54	Q01149	472671	402503	358405	558001	332452
_GLVGEP[Oxidation (P)]GP[Oxidation (P)]AGSKGESGNKGEP[Oxidation (P)]GSVGAQGP[Oxidation (P)]PGPSGEEGK_.3	Col1a2	Q01149	Collagen alpha-2(I) chain	2.1836e-54	Q01149	209209	246845	143759	551851	551997
_GLVGEP[Oxidation (P)]GP[Oxidation (P)]AGSKGESGNKGEP[Oxidation (P)]GSVGAQGPPGP[Oxidation (P)]SGEEGK_.3	Col1a2	Q01149	Collagen alpha-2(I) chain	2.1836e-54	Q01149	186951	232621	92569.3	216333	504150
_GLVGEP[Oxidation (P)]GP[Oxidation (P)]AGSKGESGNKGEPGSVGAQGPPGP[Oxidation (P)]SGEEGK_.4	Col1a2	Q01149	Collagen alpha-2(I) chain	2.1836e-54	Q01149	344725	299479	194925	159385	182027
_GLVGEP[Oxidation (P)]GP[Oxidation (P)]AGSKGESGNKGEP[Oxidation (P)]GSVGAQGPP[Oxidation (P)]GPSGEEGK_.3	Col1a2	Q01149	Collagen alpha-2(I) chain	2.1836e-54	Q01149	171407	200895	87623.3	181126	477592
_GLVGEP[Oxidation (P)]GP[Oxidation (P)]AGSKGESGNKGEPGSVGAQGPPGPSGEEGK_.4	Col1a2	Q01149	Collagen alpha-2(I) chain	2.1836e-54	Q01149	262478	243725	168089	78464	144381
_GLVGEP[Oxidation (P)]GPAGSKGESGNKGEP[Oxidation (P)]GSVGAQGPP[Oxidation (P)]GPSGEEGK_.3	Col1a2	Q01149	Collagen alpha-2(I) chain	2.1836e-54	Q01149	191073	233590	121839	214129	15854.7
_GLVGEP[Oxidation (P)]GP[Oxidation (P)]AGSKGESGNKGEP[Oxidation (P)]GSVGAQGP[Oxidation (P)]P[Oxidation (P)]GPSGEEGK_.3	Col1a2	Q01149	Collagen alpha-2(I) chain	2.1836e-54	Q01149	88838	73675.3	44050.9	167472	143026
_GLVGEP[Oxidation (P)]GP[Oxidation (P)]AGSKGESGNKGEPGSVGAQGP[Oxidation (P)]P[Oxidation (P)]GP[Oxidation (P)]SGEEGK_.3	Col1a2	Q01149	Collagen alpha-2(I) chain	2.1836e-54	Q01149	61274.5	69442	31176	112552	143214
_GLVGEPGP[Oxidation (P)]AGSKGESGNKGEPGSVGAQGPP[Oxidation (P)]GP[Oxidation (P)]SGEEGK_.3	Col1a2	Q01149	Collagen alpha-2(I) chain	2.1836e-54	Q01149	66351.5	97091.5	3365.68	197843	21279.3
_GLVGEP[Oxidation (P)]GP[Oxidation (P)]AGSKGESGNKGEP[Oxidation (P)]GSVGAQGP[Oxidation (P)]PGP[Oxidation (P)]SGEEGK_.3	Col1a2	Q01149	Collagen alpha-2(I) chain	2.1836e-54	Q01149	49571.3	49883.1	21880.5	46379.2	102322
_GEP[Oxidation (P)]GSVGAQGPPGPSGEEGKR_.3	Col1a2	Q01149	Collagen alpha-2(I) chain	2.1836e-54	Q01149	20352880	19377958	529249	9002973	32777120
_GEP[Oxidation (P)]GSVGAQGPP[Oxidation (P)]GPSGEEGKR_.3	Col1a2	Q01149	Collagen alpha-2(I) chain	2.1836e-54	Q01149	7171378	4.25877e+06	3.31993e+06	624793	5772270
_GEP[Oxidation (P)]GSVGAQGP[Oxidation (P)]PGPSGEEGKR_.3	Col1a2	Q01149	Collagen alpha-2(I) chain	2.1836e-54	Q01149	7.39393e+06	3567300	3563368	512514	4.08833e+06
_GEPGSVGAQGP[Oxidation (P)]PGPSGEEGKR_.3	Col1a2	Q01149	Collagen alpha-2(I) chain	2.1836e-54	Q01149	897388	557256	379152	3.32599e+06	230097
_GEPGSVGAQGPP[Oxidation (P)]GPSGEEGKR_.3	Col1a2	Q01149	Collagen alpha-2(I) chain	2.1836e-54	Q01149	2.34406e+06	1.34854e+06	902546	34849.9	413982
_GEP[Oxidation (P)]GSVGAQGPPGP[Oxidation (P)]SGEEGKR_.2	Col1a2	Q01149	Collagen alpha-2(I) chain	2.1836e-54	Q01149	196807	245835	75415.1	40838	426736
_GEP[Oxidation (P)]GSVGAQGPP[Oxidation (P)]GPSGEEGKR_.2	Col1a2	Q01149	Collagen alpha-2(I) chain	2.1836e-54	Q01149	198350	244912	77690.1	40814.6	420795
_GEP[Oxidation (P)]GSVGAQGPPGP[Oxidation (P)]SGEEGKR_.3	Col1a2	Q01149	Collagen alpha-2(I) chain	2.1836e-54	Q01149	113880	65448.3	50607.8	2543.92	96241.7
_GEPGSVGAQGPPGP[Oxidation (P)]SGEEGKR_.2	Col1a2	Q01149	Collagen alpha-2(I) chain	2.1836e-54	Q01149	40390.3	64720.5	3841.12	73369.3	16822.8
_GEP[Oxidation (P)]GSVGAQGP[Oxidation (P)]P[Oxidation (P)]GPSGEEGKR_.3	Col1a2	Q01149	Collagen alpha-2(I) chain	2.1836e-54	Q01149	46990.6	5271.01	373292	565.484	6542.97
_GEAGNIGFP[Oxidation (P)]GP[Oxidation (P)]KGPSGDP[Oxidation (P)]GKP[Oxidation (P)]GER_.4	Col1a2	Q01149	Collagen alpha-2(I) chain	2.1836e-54	Q01149	1.0624e+06	1831295	2.80508e+06	13541432	3877196
_GEAGNIGFP[Oxidation (P)]GPKGP[Oxidation (P)]SGDPGKP[Oxidation (P)]GER_.4	Col1a2	Q01149	Collagen alpha-2(I) chain	2.1836e-54	Q01149	750573	1.31312e+06	2.1754e+06	6.77185e+06	1.22927e+06
_GEAGNIGFP[Oxidation (P)]GP[Oxidation (P)]KGPSGDPGKP[Oxidation (P)]GER_.4	Col1a2	Q01149	Collagen alpha-2(I) chain	2.1836e-54	Q01149	750573	1.31262e+06	2.1754e+06	6.77185e+06	1.22927e+06
_GEAGNIGFPGPKGP[Oxidation (P)]SGDP[Oxidation (P)]GKP[Oxidation (P)]GER_.4	Col1a2	Q01149	Collagen alpha-2(I) chain	2.1836e-54	Q01149	330845	574021	911628	5410002	1.21273e+06
_GEAGNIGFPGP[Oxidation (P)]KGPSGDP[Oxidation (P)]GKP[Oxidation (P)]GER_.4	Col1a2	Q01149	Collagen alpha-2(I) chain	2.1836e-54	Q01149	332062	567465	877974	5.45741e+06	1.179e+06
_GEAGNIGFPGP[Oxidation (P)]KGPSGDPGKP[Oxidation (P)]GER_.4	Col1a2	Q01149	Collagen alpha-2(I) chain	2.1836e-54	Q01149	416870	724370	1.20859e+06	4.60576e+06	658853
_GEAGNIGFP[Oxidation (P)]GPKGPSGDPGKP[Oxidation (P)]GER_.4	Col1a2	Q01149	Collagen alpha-2(I) chain	2.1836e-54	Q01149	333007	701680	920364	3.74333e+06	486540
_GEAGNIGFPGP[Oxidation (P)]KGP[Oxidation (P)]SGDPGKP[Oxidation (P)]GER_.3	Col1a2	Q01149	Collagen alpha-2(I) chain	2.1836e-54	Q01149	236827	547341	527397	2.27155e+06	509791
_GEAGNIGFP[Oxidation (P)]GPKGP[Oxidation (P)]SGDPGKP[Oxidation (P)]GER_.3	Col1a2	Q01149	Collagen alpha-2(I) chain	2.1836e-54	Q01149	203560	534314	605023	2179829	480504
_GEAGNIGFP[Oxidation (P)]GP[Oxidation (P)]KGPSGDP[Oxidation (P)]GKPGER_.3	Col1a2	Q01149	Collagen alpha-2(I) chain	2.1836e-54	Q01149	194138	518512	590677	2.08241e+06	468721
_GEAGNIGFP[Oxidation (P)]GP[Oxidation (P)]KGPSGDPGKP[Oxidation (P)]GER_.3	Col1a2	Q01149	Collagen alpha-2(I) chain	2.1836e-54	Q01149	205597	512264	563125	2.11242e+06	447697
_GEAGNIGFP[Oxidation (P)]GPKGP[Oxidation (P)]SGDP[Oxidation (P)]GKP[Oxidation (P)]GER_.4	Col1a2	Q01149	Collagen alpha-2(I) chain	2.1836e-54	Q01149	49948.8	222441	334974	2.41755e+06	454836
_GEAGNIGFP[Oxidation (P)]GPKGPSGDP[Oxidation (P)]GKP[Oxidation (P)]GER_.4	Col1a2	Q01149	Collagen alpha-2(I) chain	2.1836e-54	Q01149	2603.13	18526.7	54901.4	2.69777e+06	55805.1
_GEAGNIGFP[Oxidation (P)]GP[Oxidation (P)]KGPSGDP[Oxidation (P)]GKP[Oxidation (P)]GER_.3	Col1a2	Q01149	Collagen alpha-2(I) chain	2.1836e-54	Q01149	140649	164371	190630	1.40518e+06	407440
_GEAGNIGFP[Oxidation (P)]GP[Oxidation (P)]KGP[Oxidation (P)]SGDPGKP[Oxidation (P)]GER_.3	Col1a2	Q01149	Collagen alpha-2(I) chain	2.1836e-54	Q01149	127114	143568	179120	1.39882e+06	403107
_GEAGNIGFPGP[Oxidation (P)]KGP[Oxidation (P)]SGDP[Oxidation (P)]GKP[Oxidation (P)]GER_.3	Col1a2	Q01149	Collagen alpha-2(I) chain	2.1836e-54	Q01149	145342	170196	200646	1.24861e+06	388265
_GEAGNIGFP[Oxidation (P)]GP[Oxidation (P)]KGP[Oxidation (P)]SGDP[Oxidation (P)]GKPGER_.3	Col1a2	Q01149	Collagen alpha-2(I) chain	2.1836e-54	Q01149	84876.5	107554	116150	849140	242773
_GEAGNIGFPGPKGP[Oxidation (P)]SGDPGKP[Oxidation (P)]GER_.3	Col1a2	Q01149	Collagen alpha-2(I) chain	2.1836e-54	Q01149	66944	161868	169049	757759	144534
_GEAGNIGFP[Oxidation (P)]GP[Oxidation (P)]KGPSGDP[Oxidation (P)]GKP[Oxidation (P)]GER_.2	Col1a2	Q01149	Collagen alpha-2(I) chain	2.1836e-54	Q01149	41488.3	69743.1	28008.2	712184	172795
_GEAGNIGFPGP[Oxidation (P)]KGPSGDPGKP[Oxidation (P)]GER_.3	Col1a2	Q01149	Collagen alpha-2(I) chain	2.1836e-54	Q01149	41564.9	16327.7	59614.8	817448	25056.2
_GEAGNIGFP[Oxidation (P)]GPKGP[Oxidation (P)]SGDPGKP[Oxidation (P)]GER_.2	Col1a2	Q01149	Collagen alpha-2(I) chain	2.1836e-54	Q01149	42851	97135.4	83936.1	368105	94155.2
_GEAGNIGFPGP[Oxidation (P)]KGP[Oxidation (P)]SGDP[Oxidation (P)]GKP[Oxidation (P)]GER_.2	Col1a2	Q01149	Collagen alpha-2(I) chain	2.1836e-54	Q01149	5965.38	32908.9	20374.4	461011	77925.7
_GEAGNIGFPGP[Oxidation (P)]KGP[Oxidation (P)]SGDPGKPGER_.4	Col1a2	Q01149	Collagen alpha-2(I) chain	2.1836e-54	Q01149	5568.94	15916	22991.1	153974	32930.9
_GEAGNIGFP[Oxidation (P)]GP[Oxidation (P)]KGPSGDPGKPGER_.4	Col1a2	Q01149	Collagen alpha-2(I) chain	2.1836e-54	Q01149	2092.08	11464.4	19689.5	111479	29528.5
_GEAGNIGFPGP[Oxidation (P)]KGPSGDP[Oxidation (P)]GKP[Oxidation (P)]GER_.3	Col1a2	Q01149	Collagen alpha-2(I) chain	2.1836e-54	Q01149	12.7255	1391.53	6753.19	1.71731e+06	6697.92
_GEAGNIGFP[Oxidation (P)]GPKGP[Oxidation (P)]SGDP[Oxidation (P)]GKP[Oxidation (P)]GER_.2	Col1a2	Q01149	Collagen alpha-2(I) chain	2.1836e-54	Q01149	14586.9	34962.7	22577.1	426936	50327.3
_GEAGNIGFP[Oxidation (P)]GPKGPSGDP[Oxidation (P)]GKP[Oxidation (P)]GER_.3	Col1a2	Q01149	Collagen alpha-2(I) chain	2.1836e-54	Q01149	12.6591	1725.79	9105.43	1731255	13864
_GEAGNIGFPGPKGP[Oxidation (P)]SGDP[Oxidation (P)]GKP[Oxidation (P)]GER_.3	Col1a2	Q01149	Collagen alpha-2(I) chain	2.1836e-54	Q01149	252193	136514	73999.2	56241.5	557154
_GEAGAAGPSGPAGPR_.2	Col1a2	Q01149	Collagen alpha-2(I) chain	2.1836e-54	Q01149	34092344	20600790	14698708	3035617	34675036
_GEAGAAGP[Oxidation (P)]SGPAGPR_.2	Col1a2	Q01149	Collagen alpha-2(I) chain	2.1836e-54	Q01149	485.172	2.09221e+06	2.37078e+06	15597.8	25248.1
_GEAGAAGPSGPAGPR_.3	Col1a2	Q01149	Collagen alpha-2(I) chain	2.1836e-54	Q01149	85802	41310	36423.5	20349.2	68322.1
_GEAGAAGPSGPAGPR_.1	Col1a2	Q01149	Collagen alpha-2(I) chain	2.1836e-54	Q01149	122552	61835.7	17167.3	1	75355.7
_GPSGEP[Oxidation (P)]GTAGAP[Oxidation (P)]GTAGPQGLLGAP[Oxidation (P)]GILGLP[Oxidation (P)]GSR_.4	Col1a2	Q01149	Collagen alpha-2(I) chain	2.1836e-54	Q01149	6.02118e+06	4.41251e+06	10904683	619609	7.52633e+06
_GPSGEPGTAGAP[Oxidation (P)]GTAGPQGLLGAP[Oxidation (P)]GILGLP[Oxidation (P)]GSR_.3	Col1a2	Q01149	Collagen alpha-2(I) chain	2.1836e-54	Q01149	6.29776e+06	5.36011e+06	6.20824e+06	272720	2.01314e+06
_GPSGEPGTAGAPGTAGP[Oxidation (P)]QGLLGAP[Oxidation (P)]GILGLP[Oxidation (P)]GSR_.3	Col1a2	Q01149	Collagen alpha-2(I) chain	2.1836e-54	Q01149	4768437	4.09355e+06	4.71396e+06	213079	1566809
_GPSGEP[Oxidation (P)]GTAGAP[Oxidation (P)]GTAGPQGLLGAP[Oxidation (P)]GILGLP[Oxidation (P)]GSR_.2	Col1a2	Q01149	Collagen alpha-2(I) chain	2.1836e-54	Q01149	2213488	2.09307e+06	2070608	502752	5.61028e+06
_GPSGEP[Oxidation (P)]GTAGAPGTAGP[Oxidation (P)]QGLLGAP[Oxidation (P)]GILGLP[Oxidation (P)]GSR_.2	Col1a2	Q01149	Collagen alpha-2(I) chain	2.1836e-54	Q01149	2093862	1.97649e+06	2.03866e+06	495229	5.17912e+06
_GPSGEPGTAGAP[Oxidation (P)]GTAGPQGLLGAP[Oxidation (P)]GILGLP[Oxidation (P)]GSR_.4	Col1a2	Q01149	Collagen alpha-2(I) chain	2.1836e-54	Q01149	1.51555e+06	1.02139e+06	2.19985e+06	84933.2	503723
_GPSGEPGTAGAPGTAGP[Oxidation (P)]QGLLGAP[Oxidation (P)]GILGLP[Oxidation (P)]GSR_.4	Col1a2	Q01149	Collagen alpha-2(I) chain	2.1836e-54	Q01149	941767	628483	1.33409e+06	48572.1	295567
_GPSGEPGTAGAP[Oxidation (P)]GTAGP[Oxidation (P)]QGLLGAP[Oxidation (P)]GILGLP[Oxidation (P)]GSR_.3	Col1a2	Q01149	Collagen alpha-2(I) chain	2.1836e-54	Q01149	350794	329217	389948	88474.8	694112
_GPSGEP[Oxidation (P)]GTAGAP[Oxidation (P)]GTAGPQGLLGAP[Oxidation (P)]GILGLP[Oxidation (P)]GSR_.3	Col1a2	Q01149	Collagen alpha-2(I) chain	2.1836e-54	Q01149	302802	271875	254740	46897.3	770891
_GPSGEPGTAGAP[Oxidation (P)]GTAGPQGLLGAP[Oxidation (P)]GILGLP[Oxidation (P)]GSR_.2	Col1a2	Q01149	Collagen alpha-2(I) chain	2.1836e-54	Q01149	330781	389145	307440	103524	502611
_GPSGEPGTAGAPGTAGP[Oxidation (P)]QGLLGAP[Oxidation (P)]GILGLP[Oxidation (P)]GSR_.2	Col1a2	Q01149	Collagen alpha-2(I) chain	2.1836e-54	Q01149	330477	388358	301643	96187	502556
_GP[Oxidation (P)]SGEPGTAGAP[Oxidation (P)]GTAGPQGLLGAP[Oxidation (P)]GILGLP[Oxidation (P)]GSR_.3	Col1a2	Q01149	Collagen alpha-2(I) chain	2.1836e-54	Q01149	259101	245731	283272	66987	514404
_GPSGEP[Oxidation (P)]GTAGAPGTAGP[Oxidation (P)]QGLLGAP[Oxidation (P)]GILGLP[Oxidation (P)]GSR_.3	Col1a2	Q01149	Collagen alpha-2(I) chain	2.1836e-54	Q01149	191282	177117	228556	57323.5	367805
_GP[Oxidation (P)]SGEPGTAGAPGTAGP[Oxidation (P)]QGLLGAP[Oxidation (P)]GILGLP[Oxidation (P)]GSR_.3	Col1a2	Q01149	Collagen alpha-2(I) chain	2.1836e-54	Q01149	182580	171755	171786	58988.9	416507
_GPSGEP[Oxidation (P)]GTAGAP[Oxidation (P)]GTAGPQGLLGAPGILGLP[Oxidation (P)]GSR_.3	Col1a2	Q01149	Collagen alpha-2(I) chain	2.1836e-54	Q01149	5615.62	9520.39	1134.85	8237.79	99651.6
_SGQP[Oxidation (P)]GPVGPAGVR_.2	Col1a2	Q01149	Collagen alpha-2(I) chain	2.1836e-54	Q01149	20356646	18051598	15727055	26962304	21742086
_SGQPGPVGPAGVR_.3	Col1a2	Q01149	Collagen alpha-2(I) chain	2.1836e-54	Q01149	477375	408172	478428	815488	620855
_SGQPGPVGPAGVR_.2	Col1a2	Q01149	Collagen alpha-2(I) chain	2.1836e-54	Q01149	131279	163363	132611	176454	142562
_SGQP[Oxidation (P)]GPVGPAGVR_.3	Col1a2	Q01149	Collagen alpha-2(I) chain	2.1836e-54	Q01149	130427	89188.6	109907	184765	154957
_SGQPGPVGPAGVR_.1	Col1a2	Q01149	Collagen alpha-2(I) chain	2.1836e-54	Q01149	113045	98564.5	96092.7	154382	156740
_SGQP[Oxidation (P)]GPVGPAGVR_.1	Col1a2	Q01149	Collagen alpha-2(I) chain	2.1836e-54	Q01149	56281.1	37768	27196	26478.1	27206.3
_SGQPGP[Oxidation (P)]VGPAGVR_.1	Col1a2	Q01149	Collagen alpha-2(I) chain	2.1836e-54	Q01149	14498.5	8095.44	5310.36	17192.4	15271
_GPP[Oxidation (P)]GAVGSP[Oxidation (P)]GVNGAP[Oxidation (P)]GEAGR_.2	Col1a2	Q01149	Collagen alpha-2(I) chain	2.1836e-54	Q01149	6628712	6.8603e+06	7508910	3.63391e+06	14337959
_GPP[Oxidation (P)]GAVGSPGVNGAP[Oxidation (P)]GEAGR_.2	Col1a2	Q01149	Collagen alpha-2(I) chain	2.1836e-54	Q01149	1.26015e+06	1.17987e+06	6874737	2.91733e+06	1976311
_GP[Oxidation (P)]P[Oxidation (P)]GAVGSP[Oxidation (P)]GVNGAP[Oxidation (P)]GEAGR_.3	Col1a2	Q01149	Collagen alpha-2(I) chain	2.1836e-54	Q01149	2.00349e+06	1.61093e+06	2.9705e+06	888292	4862426
_GPP[Oxidation (P)]GAVGSP[Oxidation (P)]GVNGAP[Oxidation (P)]GEAGR_.3	Col1a2	Q01149	Collagen alpha-2(I) chain	2.1836e-54	Q01149	1.86917e+06	1.41254e+06	1.99399e+06	842506	2.69972e+06
_GP[Oxidation (P)]PGAVGSP[Oxidation (P)]GVNGAP[Oxidation (P)]GEAGR_.3	Col1a2	Q01149	Collagen alpha-2(I) chain	2.1836e-54	Q01149	1.82817e+06	1.3831e+06	1.94113e+06	823004	2.64925e+06
_GP[Oxidation (P)]P[Oxidation (P)]GAVGSPGVNGAP[Oxidation (P)]GEAGR_.3	Col1a2	Q01149	Collagen alpha-2(I) chain	2.1836e-54	Q01149	1.07049e+06	848934	1.14634e+06	469047	1579707
_GPP[Oxidation (P)]GAVGSPGVNGAP[Oxidation (P)]GEAGR_.3	Col1a2	Q01149	Collagen alpha-2(I) chain	2.1836e-54	Q01149	708774	693250	721602	187764	1.0424e+06
_GPPGAVGSP[Oxidation (P)]GVNGAP[Oxidation (P)]GEAGR_.2	Col1a2	Q01149	Collagen alpha-2(I) chain	2.1836e-54	Q01149	393079	531945	728588	339475	889059
_GPP[Oxidation (P)]GAVGSP[Oxidation (P)]GVNGAPGEAGR_.3	Col1a2	Q01149	Collagen alpha-2(I) chain	2.1836e-54	Q01149	524986	389546	563468	287930	748600
_GPPGAVGSP[Oxidation (P)]GVNGAP[Oxidation (P)]GEAGR_.3	Col1a2	Q01149	Collagen alpha-2(I) chain	2.1836e-54	Q01149	42414	46402	91527.5	32791.8	101156
_RGSP[Oxidation (P)]GEAGSAGPAGPP[Oxidation (P)]GLR_.3	Col1a2	Q01149	Collagen alpha-2(I) chain	2.1836e-54	Q01149	13660144	11945710	10141381	13771189	18292452
_RGSP[Oxidation (P)]GEAGSAGP[Oxidation (P)]AGPP[Oxidation (P)]GLR_.3	Col1a2	Q01149	Collagen alpha-2(I) chain	2.1836e-54	Q01149	2.81447e+06	1.99786e+06	1.2635e+06	2.25629e+06	2.56777e+06
_RGSP[Oxidation (P)]GEAGSAGPAGPP[Oxidation (P)]GLR_.2	Col1a2	Q01149	Collagen alpha-2(I) chain	2.1836e-54	Q01149	50204.8	78002.1	19916.6	49824.3	99204.6
_GIP[Oxidation (P)]GPAGAAGATGAR_.2	Col1a2	Q01149	Collagen alpha-2(I) chain	2.1836e-54	Q01149	1.08451e+06	892779	3330355	2.67336e+06	51598972
_GIPGP[Oxidation (P)]AGAAGATGAR_.2	Col1a2	Q01149	Collagen alpha-2(I) chain	2.1836e-54	Q01149	2.26203e+06	1.88485e+06	3222528	3390244	2.35409e+06
_GIP[Oxidation (P)]GPAGAAGATGAR_.3	Col1a2	Q01149	Collagen alpha-2(I) chain	2.1836e-54	Q01149	504692	398612	432458	838011	630524
_GIPGP[Oxidation (P)]AGAAGATGAR_.3	Col1a2	Q01149	Collagen alpha-2(I) chain	2.1836e-54	Q01149	389460	283157	312853	680236	478984
_GIP[Oxidation (P)]GPAGAAGATGAR_.1	Col1a2	Q01149	Collagen alpha-2(I) chain	2.1836e-54	Q01149	76846.4	68504.2	34450.3	91903.6	85617.4
_GIPGP[Oxidation (P)]AGAAGATGAR_.1	Col1a2	Q01149	Collagen alpha-2(I) chain	2.1836e-54	Q01149	76846.4	65744.4	34450.3	91903.6	85617.4
_GTPGESGAAGPSGPIGSR_.2	Col1a2	Q01149	Collagen alpha-2(I) chain	2.1836e-54	Q01149	4.56469e+06	4661793	4199895	5.27714e+06	5.99094e+06
_GTP[Oxidation (P)]GESGAAGP[Oxidation (P)]SGPIGSR_.2	Col1a2	Q01149	Collagen alpha-2(I) chain	2.1836e-54	Q01149	3709448	3.17758e+06	2.57679e+06	4.37106e+06	3.5941e+06
_GTP[Oxidation (P)]GESGAAGPSGP[Oxidation (P)]IGSR_.2	Col1a2	Q01149	Collagen alpha-2(I) chain	2.1836e-54	Q01149	2917564	2.507e+06	2.02998e+06	3442930	2.81033e+06
_GTP[Oxidation (P)]GESGAAGPSGPIGSR_.3	Col1a2	Q01149	Collagen alpha-2(I) chain	2.1836e-54	Q01149	2.49096e+06	2.05049e+06	1.98562e+06	3.24217e+06	2.83978e+06
_GTP[Oxidation (P)]GESGAAGP[Oxidation (P)]SGPIGSR_.3	Col1a2	Q01149	Collagen alpha-2(I) chain	2.1836e-54	Q01149	222631	262850	106199	173510	161850
_GTP[Oxidation (P)]GESGAAGPSGPIGSR_.1	Col1a2	Q01149	Collagen alpha-2(I) chain	2.1836e-54	Q01149	110064	108633	76205	186507	216492
_GTP[Oxidation (P)]GESGAAGPSGPIGSR_.2	Col1a2	Q01149	Collagen alpha-2(I) chain	2.1836e-54	Q01149	25946.8	39565.2	30825.1	21744.1	42696.5
_GTPGESGAAGPSGPIGSR_.3	Col1a2	Q01149	Collagen alpha-2(I) chain	2.1836e-54	Q01149	5421.98	3738.49	3348.02	1149.43	2697.52
_GSP[Oxidation (P)]GEAGSAGP[Oxidation (P)]AGPP[Oxidation (P)]GLR_.2	Col1a2	Q01149	Collagen alpha-2(I) chain	2.1836e-54	Q01149	4325407	3738430	3184482	3.50094e+06	4375440
_GSP[Oxidation (P)]GEAGSAGPAGP[Oxidation (P)]P[Oxidation (P)]GLR_.2	Col1a2	Q01149	Collagen alpha-2(I) chain	2.1836e-54	Q01149	4.06775e+06	3.48485e+06	3.01367e+06	3.28862e+06	4.14416e+06
_GSP[Oxidation (P)]GEAGSAGPAGPP[Oxidation (P)]GLR_.3	Col1a2	Q01149	Collagen alpha-2(I) chain	2.1836e-54	Q01149	2.24558e+06	1.90616e+06	2098018	2500655	2.73804e+06
_GSPGEAGSAGPAGPP[Oxidation (P)]GLR_.2	Col1a2	Q01149	Collagen alpha-2(I) chain	2.1836e-54	Q01149	1.6237e+06	1.67819e+06	1.61749e+06	1.58105e+06	2.20479e+06
_GSP[Oxidation (P)]GEAGSAGP[Oxidation (P)]AGPP[Oxidation (P)]GLR_.3	Col1a2	Q01149	Collagen alpha-2(I) chain	2.1836e-54	Q01149	251038	181994	182142	171522	241537
_GSP[Oxidation (P)]GEAGSAGPAGPP[Oxidation (P)]GLR_.1	Col1a2	Q01149	Collagen alpha-2(I) chain	2.1836e-54	Q01149	146394	116313	119535	146285	213959
_GSP[Oxidation (P)]GEAGSAGPAGPP[Oxidation (P)]GLR_.2	Col1a2	Q01149	Collagen alpha-2(I) chain	2.1836e-54	Q01149	44940.9	52814.6	38710.2	54602.2	95416.9
_GYP[Oxidation (P)]GSIGPTGAAGAP[Oxidation (P)]GPHGSVGPAGK_.2	Col1a2	Q01149	Collagen alpha-2(I) chain	2.1836e-54	Q01149	3.33633e+06	4.16005e+06	2.39627e+06	9803469	9377982
_GYP[Oxidation (P)]GSIGPTGAAGAPGP[Oxidation (P)]HGSVGPAGK_.2	Col1a2	Q01149	Collagen alpha-2(I) chain	2.1836e-54	Q01149	2206330	2.73451e+06	1.54003e+06	6.5223e+06	6191537
_GYP[Oxidation (P)]GSIGPTGAAGAPGPHGSVGPAGK_.3	Col1a2	Q01149	Collagen alpha-2(I) chain	2.1836e-54	Q01149	567381	669105	721205	1.04561e+06	966145
_GYP[Oxidation (P)]GSIGPTGAAGAP[Oxidation (P)]GPHGSVGPAGK_.4	Col1a2	Q01149	Collagen alpha-2(I) chain	2.1836e-54	Q01149	344971	263895	293299	461340	400344
_GYP[Oxidation (P)]GSIGPTGAAGAPGP[Oxidation (P)]HGSVGPAGK_.4	Col1a2	Q01149	Collagen alpha-2(I) chain	2.1836e-54	Q01149	343373	262800	292968	461056	398777
_GYP[Oxidation (P)]GSIGP[Oxidation (P)]TGAAGAP[Oxidation (P)]GP[Oxidation (P)]HGSVGPAGK_.3	Col1a2	Q01149	Collagen alpha-2(I) chain	2.1836e-54	Q01149	270628	248962	314415	428862	350248
_GYPGSIGP[Oxidation (P)]TGAAGAPGP[Oxidation (P)]HGSVGPAGK_.4	Col1a2	Q01149	Collagen alpha-2(I) chain	2.1836e-54	Q01149	221417	172054	177552	284036	248477
_GYP[Oxidation (P)]GSIGP[Oxidation (P)]TGAAGAPGPHGSVGPAGK_.3	Col1a2	Q01149	Collagen alpha-2(I) chain	2.1836e-54	Q01149	82676.4	79914.7	70446.7	10195.6	116808
_GYPGSIGP[Oxidation (P)]TGAAGAPGPHGSVGP[Oxidation (P)]AGK_.4	Col1a2	Q01149	Collagen alpha-2(I) chain	2.1836e-54	Q01149	8601.27	1394.25	3354.81	15212.9	8119.67
_EGPVGLP[Oxidation (P)]GIDGRPGPIGPAGPR_.3	Col1a2	Q01149	Collagen alpha-2(I) chain	2.1836e-54	Q01149	1.04263e+06	1.30477e+06	2808052	11674939	3190072
_EGPVGLPGIDGRPGPIGP[Oxidation (P)]AGPR_.3	Col1a2	Q01149	Collagen alpha-2(I) chain	2.1836e-54	Q01149	946600	1.18424e+06	2.52561e+06	10380336	2.67925e+06
_EGPVGLPGIDGRPGPIGPAGP[Oxidation (P)]R_.3	Col1a2	Q01149	Collagen alpha-2(I) chain	2.1836e-54	Q01149	655817	802688	1.73242e+06	7.36142e+06	1.86016e+06
_EGP[Oxidation (P)]VGLP[Oxidation (P)]GIDGRPGPIGPAGPR_.3	Col1a2	Q01149	Collagen alpha-2(I) chain	2.1836e-54	Q01149	147095	191618	430940	1.88973e+06	526182
_EGPVGLP[Oxidation (P)]GIDGRPGPIGPAGP[Oxidation (P)]R_.2	Col1a2	Q01149	Collagen alpha-2(I) chain	2.1836e-54	Q01149	1	1	1.73558	807388	4564.31
_EGPVGLP[Oxidation (P)]GIDGRPGP[Oxidation (P)]IGP[Oxidation (P)]AGPR_.3	Col1a2	Q01149	Collagen alpha-2(I) chain	2.1836e-54	Q01149	14497.5	30268.8	77811.4	503363	51165.6
_EGPVGLP[Oxidation (P)]GIDGRPGPIGP[Oxidation (P)]AGP[Oxidation (P)]R_.3	Col1a2	Q01149	Collagen alpha-2(I) chain	2.1836e-54	Q01149	11661.2	27427	48957	475410	47880.9
_EGP[Oxidation (P)]VGLPGIDGRPGPIGPAGPR_.2	Col1a2	Q01149	Collagen alpha-2(I) chain	2.1836e-54	Q01149	201529	39836.6	68045.5	178848	110780
_EGPVGLP[Oxidation (P)]GIDGRPGPIGP[Oxidation (P)]AGPR_.2	Col1a2	Q01149	Collagen alpha-2(I) chain	2.1836e-54	Q01149	58814.9	59463.6	58299.8	671602	105646
_EGPVGLP[Oxidation (P)]GIDGRPGPIGPAGPR_.2	Col1a2	Q01149	Collagen alpha-2(I) chain	2.1836e-54	Q01149	768.016	1879.36	2100.61	97286.6	35695.4
_EGPVGLP[Oxidation (P)]GIDGRPGP[Oxidation (P)]IGPAGP[Oxidation (P)]R_.3	Col1a2	Q01149	Collagen alpha-2(I) chain	2.1836e-54	Q01149	11552.6	23635.7	24348.3	318909	31570.1
_GESGNKGEP[Oxidation (P)]GSVGAQGPP[Oxidation (P)]GPSGEEGK_.3	Col1a2	Q01149	Collagen alpha-2(I) chain	2.1836e-54	Q01149	5086524	3444819	2.74098e+06	497021	6064472
_GESGNKGEP[Oxidation (P)]GSVGAQGPPGP[Oxidation (P)]SGEEGK_.3	Col1a2	Q01149	Collagen alpha-2(I) chain	2.1836e-54	Q01149	4.49498e+06	3.11416e+06	2474885	635754	5.34711e+06
_GESGNKGEP[Oxidation (P)]GSVGAQGP[Oxidation (P)]P[Oxidation (P)]GPSGEEGK_.3	Col1a2	Q01149	Collagen alpha-2(I) chain	2.1836e-54	Q01149	2.03102e+06	249511	537453	187561	1.36878e+06
_GESGNKGEP[Oxidation (P)]GSVGAQGP[Oxidation (P)]PGP[Oxidation (P)]SGEEGK_.3	Col1a2	Q01149	Collagen alpha-2(I) chain	2.1836e-54	Q01149	2111342	257459	598309	144000	1.11427e+06
_GESGNKGEPGSVGAQGPP[Oxidation (P)]GPSGEEGK_.3	Col1a2	Q01149	Collagen alpha-2(I) chain	2.1836e-54	Q01149	1.48563e+06	1.2589e+06	719085	71300.2	603647
_GESGNKGEPGSVGAQGPPGP[Oxidation (P)]SGEEGK_.3	Col1a2	Q01149	Collagen alpha-2(I) chain	2.1836e-54	Q01149	1.3955e+06	1.17062e+06	679221	67956.2	605637
_GESGNKGEP[Oxidation (P)]GSVGAQGPP[Oxidation (P)]GP[Oxidation (P)]SGEEGK_.3	Col1a2	Q01149	Collagen alpha-2(I) chain	2.1836e-54	Q01149	1554054	45756.6	828448	50018.6	866756
_GESGNKGEPGSVGAQGP[Oxidation (P)]P[Oxidation (P)]GPSGEEGK_.3	Col1a2	Q01149	Collagen alpha-2(I) chain	2.1836e-54	Q01149	524607	443530	263298	27391	218960
_GESGNKGEPGSVGAQGP[Oxidation (P)]P[Oxidation (P)]GP[Oxidation (P)]SGEEGK_.3	Col1a2	Q01149	Collagen alpha-2(I) chain	2.1836e-54	Q01149	359855	145392	293557	58454.8	430832
_GESGNKGEP[Oxidation (P)]GSVGAQGPPGP[Oxidation (P)]SGEEGK_.2	Col1a2	Q01149	Collagen alpha-2(I) chain	2.1836e-54	Q01149	4072.05	59927.1	11984.6	3404.73	132587
_GESGNKGEP[Oxidation (P)]GSVGAQGPP[Oxidation (P)]GPSGEEGK_.2	Col1a2	Q01149	Collagen alpha-2(I) chain	2.1836e-54	Q01149	5359.6	33106.5	7700.69	18275.8	69386.8
_GLP[Oxidation (P)]GLKGYSGLQGLP[Oxidation (P)]GLAGLHGDQGAPGPVGPAGPR_.4	Col1a2	Q01149	Collagen alpha-2(I) chain	2.1836e-54	Q01149	1.00911e+06	2.05034e+06	2.22694e+06	16766016	3.04011e+06
_GLP[Oxidation (P)]GLKGYSGLQGLP[Oxidation (P)]GLAGLHGDQGAP[Oxidation (P)]GP[Oxidation (P)]VGPAGPR_.4	Col1a2	Q01149	Collagen alpha-2(I) chain	2.1836e-54	Q01149	814986	1.40936e+06	1.37342e+06	10059547	1.75636e+06
_GLP[Oxidation (P)]GLKGYSGLQGLP[Oxidation (P)]GLAGLHGDQGAP[Oxidation (P)]GPVGPAGPR_.4	Col1a2	Q01149	Collagen alpha-2(I) chain	2.1836e-54	Q01149	148735	373360	379275	2.93589e+06	558676
_GLP[Oxidation (P)]GLKGYSGLQGLP[Oxidation (P)]GLAGLHGDQGAP[Oxidation (P)]GP[Oxidation (P)]VGPAGPR_.3	Col1a2	Q01149	Collagen alpha-2(I) chain	2.1836e-54	Q01149	141948	237744	185253	1.56373e+06	290603
_GLP[Oxidation (P)]GLKGYSGLQGLP[Oxidation (P)]GLAGLHGDQGAPGP[Oxidation (P)]VGP[Oxidation (P)]AGPR_.3	Col1a2	Q01149	Collagen alpha-2(I) chain	2.1836e-54	Q01149	133998	236611	175438	1544406	278783
_GLP[Oxidation (P)]GLKGYSGLQGLPGLAGLHGDQGAP[Oxidation (P)]GPVGP[Oxidation (P)]AGP[Oxidation (P)]R_.3	Col1a2	Q01149	Collagen alpha-2(I) chain	2.1836e-54	Q01149	109302	203651	142541	1.31943e+06	433208
_GLP[Oxidation (P)]GLKGYSGLQGLPGLAGLHGDQGAP[Oxidation (P)]GP[Oxidation (P)]VGP[Oxidation (P)]AGPR_.3	Col1a2	Q01149	Collagen alpha-2(I) chain	2.1836e-54	Q01149	125622	215923	164675	1.42496e+06	256463
_GLP[Oxidation (P)]GLKGYSGLQGLP[Oxidation (P)]GLAGLHGDQGAPGP[Oxidation (P)]VGPAGPR_.3	Col1a2	Q01149	Collagen alpha-2(I) chain	2.1836e-54	Q01149	123996	86741.7	81879.5	400714	175942
_GLP[Oxidation (P)]GLKGYSGLQGLP[Oxidation (P)]GLAGLHGDQGAP[Oxidation (P)]GPVGPAGPR_.3	Col1a2	Q01149	Collagen alpha-2(I) chain	2.1836e-54	Q01149	36393.9	64982.1	50081.2	265129	105236
_GLP[Oxidation (P)]GLKGYSGLQGLP[Oxidation (P)]GLAGLHGDQGAP[Oxidation (P)]GPVGPAGPR_.5	Col1a2	Q01149	Collagen alpha-2(I) chain	2.1836e-54	Q01149	73671.1	74433.7	24071	294643	48227.4
_GLP[Oxidation (P)]GLKGYSGLQGLPGLAGLHGDQGAPGP[Oxidation (P)]VGP[Oxidation (P)]AGPR_.3	Col1a2	Q01149	Collagen alpha-2(I) chain	2.1836e-54	Q01149	51999	80711.5	58927.1	184790	122433
_GLPGLKGYSGLQGLP[Oxidation (P)]GLAGLHGDQGAPGP[Oxidation (P)]VGPAGPR_.4	Col1a2	Q01149	Collagen alpha-2(I) chain	2.1836e-54	Q01149	2769.99	22325.5	10365.8	83304.7	62564.4
_GSQGSQGPAGPP[Oxidation (P)]GP[Oxidation (P)]PGPP[Oxidation (P)]GPP[Oxidation (P)]GVSGGGYDFGFEGDFYR_.4	Col1a2	Q01149	Collagen alpha-2(I) chain	2.1836e-54	Q01149	462421	529857	85232.4	2.11151e+06	1343570
_GSQGSQGPAGP[Oxidation (P)]PGPP[Oxidation (P)]GPP[Oxidation (P)]GPP[Oxidation (P)]GVSGGGYDFGFEGDFYR_.4	Col1a2	Q01149	Collagen alpha-2(I) chain	2.1836e-54	Q01149	462421	529857	85225.7	2.11151e+06	1343570
_GSQGSQGPAGPP[Oxidation (P)]GPP[Oxidation (P)]GP[Oxidation (P)]P[Oxidation (P)]GPPGVSGGGYDFGFEGDFYR_.4	Col1a2	Q01149	Collagen alpha-2(I) chain	2.1836e-54	Q01149	462421	529857	85212.3	2.11151e+06	1343570
_GSQGSQGPAGPP[Oxidation (P)]GPP[Oxidation (P)]GPP[Oxidation (P)]GPP[Oxidation (P)]GVSGGGYDFGFEGDFYR_.4	Col1a2	Q01149	Collagen alpha-2(I) chain	2.1836e-54	Q01149	462421	529857	85208.8	2.11151e+06	1343570
_GSQGSQGPAGPP[Oxidation (P)]GP[Oxidation (P)]PGPPGP[Oxidation (P)]P[Oxidation (P)]GVSGGGYDFGFEGDFYR_.4	Col1a2	Q01149	Collagen alpha-2(I) chain	2.1836e-54	Q01149	462421	529857	85195.2	2.11151e+06	1343570
_GSQGSQGP[Oxidation (P)]AGPPGPPGP[Oxidation (P)]P[Oxidation (P)]GPP[Oxidation (P)]GVSGGGYDFGFEGDFYR_.4	Col1a2	Q01149	Collagen alpha-2(I) chain	2.1836e-54	Q01149	337122	372774	79419	1.55541e+06	974869
_GSQGSQGP[Oxidation (P)]AGPPGPP[Oxidation (P)]GPP[Oxidation (P)]GPP[Oxidation (P)]GVSGGGYDFGFEGDFYR_.4	Col1a2	Q01149	Collagen alpha-2(I) chain	2.1836e-54	Q01149	330449	379900	14453.5	1574512	988848
_GSQGSQGPAGPPGP[Oxidation (P)]PGP[Oxidation (P)]P[Oxidation (P)]GP[Oxidation (P)]PGVSGGGYDFGFEGDFYR_.4	Col1a2	Q01149	Collagen alpha-2(I) chain	2.1836e-54	Q01149	303294	347350	69485.9	1417751	895933
_GSQGSQGPAGPP[Oxidation (P)]GPPGPP[Oxidation (P)]GP[Oxidation (P)]P[Oxidation (P)]GVSGGGYDFGFEGDFYR_.4	Col1a2	Q01149	Collagen alpha-2(I) chain	2.1836e-54	Q01149	303294	347350	69485.9	1.41775e+06	895933
_GSQGSQGPAGPP[Oxidation (P)]GPPGP[Oxidation (P)]P[Oxidation (P)]GPP[Oxidation (P)]GVSGGGYDFGFEGDFYR_.4	Col1a2	Q01149	Collagen alpha-2(I) chain	2.1836e-54	Q01149	331424	355878	25707.8	1.37705e+06	880637
_GSQGSQGPAGPPGP[Oxidation (P)]P[Oxidation (P)]GPP[Oxidation (P)]GPP[Oxidation (P)]GVSGGGYDFGFEGDFYR_.4	Col1a2	Q01149	Collagen alpha-2(I) chain	2.1836e-54	Q01149	241232	271701	67075.9	1.14105e+06	715131
_GSQGSQGPAGPP[Oxidation (P)]GPP[Oxidation (P)]GP[Oxidation (P)]PGPP[Oxidation (P)]GVSGGGYDFGFEGDFYR_.3	Col1a2	Q01149	Collagen alpha-2(I) chain	2.1836e-54	Q01149	237518	188354	29576.7	745393	444177
_GSQGSQGP[Oxidation (P)]AGPPGPPGP[Oxidation (P)]P[Oxidation (P)]GP[Oxidation (P)]PGVSGGGYDFGFEGDFYR_.3	Col1a2	Q01149	Collagen alpha-2(I) chain	2.1836e-54	Q01149	223089	187671	31035.1	698910	454710
_GSQGSQGPAGPP[Oxidation (P)]GPPGP[Oxidation (P)]P[Oxidation (P)]GP[Oxidation (P)]PGVSGGGYDFGFEGDFYR_.3	Col1a2	Q01149	Collagen alpha-2(I) chain	2.1836e-54	Q01149	215497	176500	36325.6	660198	402071
_GSQGSQGPAGPP[Oxidation (P)]GPPGP[Oxidation (P)]P[Oxidation (P)]GPP[Oxidation (P)]GVSGGGYDFGFEGDFYR_.3	Col1a2	Q01149	Collagen alpha-2(I) chain	2.1836e-54	Q01149	214298	172509	40984.5	638897	408787
_GSQGSQGPAGPP[Oxidation (P)]GP[Oxidation (P)]PGP[Oxidation (P)]PGPP[Oxidation (P)]GVSGGGYDFGFEGDFYR_.3	Col1a2	Q01149	Collagen alpha-2(I) chain	2.1836e-54	Q01149	208975	166946	44635	630964	408372
_GSQGSQGPAGPP[Oxidation (P)]GPP[Oxidation (P)]GPP[Oxidation (P)]GPP[Oxidation (P)]GVSGGGYDFGFEGDFYR_.3	Col1a2	Q01149	Collagen alpha-2(I) chain	2.1836e-54	Q01149	136964	162176	11488.1	641524	389041
_GSQGSQGPAGPP[Oxidation (P)]GPP[Oxidation (P)]GP[Oxidation (P)]PGP[Oxidation (P)]PGVSGGGYDFGFEGDFYR_.3	Col1a2	Q01149	Collagen alpha-2(I) chain	2.1836e-54	Q01149	148423	112967	24332.9	452134	285164
_GSQGSQGPAGP[Oxidation (P)]PGPP[Oxidation (P)]GPP[Oxidation (P)]GPP[Oxidation (P)]GVSGGGYDFGFEGDFYR_.3	Col1a2	Q01149	Collagen alpha-2(I) chain	2.1836e-54	Q01149	111558	108539	23803.4	284476	162082
_GSQGSQGP[Oxidation (P)]AGPPGP[Oxidation (P)]P[Oxidation (P)]GPP[Oxidation (P)]GPP[Oxidation (P)]GVSGGGYDFGFEGDFYR_.4	Col1a2	Q01149	Collagen alpha-2(I) chain	2.1836e-54	Q01149	171156	133629	21515.3	212167	88432.2
_GSQGSQGP[Oxidation (P)]AGPPGP[Oxidation (P)]P[Oxidation (P)]GP[Oxidation (P)]PGPP[Oxidation (P)]GVSGGGYDFGFEGDFYR_.4	Col1a2	Q01149	Collagen alpha-2(I) chain	2.1836e-54	Q01149	177385	127016	12421	212486	84476.5
_GSQGSQGP[Oxidation (P)]AGPPGPP[Oxidation (P)]GP[Oxidation (P)]P[Oxidation (P)]GPP[Oxidation (P)]GVSGGGYDFGFEGDFYR_.4	Col1a2	Q01149	Collagen alpha-2(I) chain	2.1836e-54	Q01149	148364	119751	12421.6	186643	79976.2
_GSQGSQGPAGPP[Oxidation (P)]GP[Oxidation (P)]P[Oxidation (P)]GP[Oxidation (P)]PGPP[Oxidation (P)]GVSGGGYDFGFEGDFYR_.4	Col1a2	Q01149	Collagen alpha-2(I) chain	2.1836e-54	Q01149	140332	116549	20507.2	175795	85513.3
_GSQGSQGPAGPPGP[Oxidation (P)]P[Oxidation (P)]GP[Oxidation (P)]P[Oxidation (P)]GPP[Oxidation (P)]GVSGGGYDFGFEGDFYR_.4	Col1a2	Q01149	Collagen alpha-2(I) chain	2.1836e-54	Q01149	140174	116534	20511.2	184908	76357
_GSQGSQGP[Oxidation (P)]AGPPGP[Oxidation (P)]PGPP[Oxidation (P)]GP[Oxidation (P)]P[Oxidation (P)]GVSGGGYDFGFEGDFYR_.4	Col1a2	Q01149	Collagen alpha-2(I) chain	2.1836e-54	Q01149	127398	107378	7941.28	173026	71751.4
_GSQGSQGP[Oxidation (P)]AGPPGP[Oxidation (P)]P[Oxidation (P)]GPPGP[Oxidation (P)]P[Oxidation (P)]GVSGGGYDFGFEGDFYR_.4	Col1a2	Q01149	Collagen alpha-2(I) chain	2.1836e-54	Q01149	96584.8	76402.3	7645.57	119624	59007.4
_GSQGSQGPAGPP[Oxidation (P)]GPP[Oxidation (P)]GPP[Oxidation (P)]GP[Oxidation (P)]P[Oxidation (P)]GVSGGGYDFGFEGDFYR_.3	Col1a2	Q01149	Collagen alpha-2(I) chain	2.1836e-54	Q01149	54764.4	43968.5	905.127	48755.5	8135.27
_GSQGSQGPAGPP[Oxidation (P)]GPPGP[Oxidation (P)]P[Oxidation (P)]GP[Oxidation (P)]P[Oxidation (P)]GVSGGGYDFGFEGDFYR_.3	Col1a2	Q01149	Collagen alpha-2(I) chain	2.1836e-54	Q01149	42845.9	36108.4	650.383	45267.9	26319.4
_GSQGSQGPAGPP[Oxidation (P)]GP[Oxidation (P)]P[Oxidation (P)]GPP[Oxidation (P)]GPP[Oxidation (P)]GVSGGGYDFGFEGDFYR_.3	Col1a2	Q01149	Collagen alpha-2(I) chain	2.1836e-54	Q01149	45370.9	29149.4	1303.05	33633.3	21090.4
_GSQGSQGPAGPP[Oxidation (P)]GPP[Oxidation (P)]GP[Oxidation (P)]P[Oxidation (P)]GP[Oxidation (P)]PGVSGGGYDFGFEGDFYR_.3	Col1a2	Q01149	Collagen alpha-2(I) chain	2.1836e-54	Q01149	37393.3	27788.2	358.412	33697.7	10923.7
_GSQGSQGPAGPP[Oxidation (P)]GPP[Oxidation (P)]GP[Oxidation (P)]P[Oxidation (P)]GPP[Oxidation (P)]GVSGGGYDFGFEGDFYR_.3	Col1a2	Q01149	Collagen alpha-2(I) chain	2.1836e-54	Q01149	73432.2	52579.6	1490.56	53376.5	32716.1
_GAP[Oxidation (P)]GPDGNNGAQGPP[Oxidation (P)]GPQGVQGGK_.3	Col1a2	Q01149	Collagen alpha-2(I) chain	2.1836e-54	Q01149	2.80585e+06	2.04233e+06	2.47272e+06	330486	3.00398e+06
_GAPGP[Oxidation (P)]DGNNGAQGPP[Oxidation (P)]GPQGVQGGK_.3	Col1a2	Q01149	Collagen alpha-2(I) chain	2.1836e-54	Q01149	2.80585e+06	2.04233e+06	2.47272e+06	330486	3.00398e+06
_GAPGP[Oxidation (P)]DGNNGAQGPPGP[Oxidation (P)]QGVQGGK_.3	Col1a2	Q01149	Collagen alpha-2(I) chain	2.1836e-54	Q01149	2.39038e+06	1.74047e+06	2.07289e+06	240823	2.46975e+06
_GAP[Oxidation (P)]GPDGNNGAQGP[Oxidation (P)]P[Oxidation (P)]GPQGVQGGK_.3	Col1a2	Q01149	Collagen alpha-2(I) chain	2.1836e-54	Q01149	1.87078e+06	1.37724e+06	1.67107e+06	167995	2.07348e+06
_GAP[Oxidation (P)]GPDGNNGAQGPP[Oxidation (P)]GPQGVQGGK_.2	Col1a2	Q01149	Collagen alpha-2(I) chain	2.1836e-54	Q01149	859430	838999	655451	564314	1.82128e+06
_GAPGP[Oxidation (P)]DGNNGAQGPPGP[Oxidation (P)]QGVQGGK_.2	Col1a2	Q01149	Collagen alpha-2(I) chain	2.1836e-54	Q01149	635680	615309	491711	193087	1.45344e+06
_GAPGP[Oxidation (P)]DGNNGAQGPP[Oxidation (P)]GPQGVQGGK_.2	Col1a2	Q01149	Collagen alpha-2(I) chain	2.1836e-54	Q01149	395841	388748	312169	402589	732363
_GAP[Oxidation (P)]GPDGNNGAQGPPGP[Oxidation (P)]QGVQGGK_.2	Col1a2	Q01149	Collagen alpha-2(I) chain	2.1836e-54	Q01149	265152	259222	198571	28216.9	509887
_GAPGPDGNNGAQGPP[Oxidation (P)]GP[Oxidation (P)]QGVQGGK_.2	Col1a2	Q01149	Collagen alpha-2(I) chain	2.1836e-54	Q01149	29119.2	44249.4	59083.2	493468	64189.1
_GEAGAVGAP[Oxidation (P)]GSAGASGPGGLP[Oxidation (P)]GER_.2	Col1a2	Q01149	Collagen alpha-2(I) chain	2.1836e-54	Q01149	7036488	5.57093e+06	3.94164e+06	4318506	7587291
_GEAGAVGAPGSAGASGP[Oxidation (P)]GGLP[Oxidation (P)]GER_.2	Col1a2	Q01149	Collagen alpha-2(I) chain	2.1836e-54	Q01149	1.52638e+06	1.09357e+06	761893	206136	1840597
_GEAGAVGAPGSAGASGP[Oxidation (P)]GGLPGER_.2	Col1a2	Q01149	Collagen alpha-2(I) chain	2.1836e-54	Q01149	758020	692250	458620	572211	1.01094e+06
_GEAGAVGAP[Oxidation (P)]GSAGASGPGGLPGER_.2	Col1a2	Q01149	Collagen alpha-2(I) chain	2.1836e-54	Q01149	742533	684249	449490	493000	1.01153e+06
_GEAGAVGAP[Oxidation (P)]GSAGASGPGGLP[Oxidation (P)]GER_.3	Col1a2	Q01149	Collagen alpha-2(I) chain	2.1836e-54	Q01149	1.27859e+06	509638	305522	39897	661133
_GEAGAVGAP[Oxidation (P)]GSAGASGPGGLPGER_.3	Col1a2	Q01149	Collagen alpha-2(I) chain	2.1836e-54	Q01149	499627	356992	258682	41692	533560
_GEAGAVGAP[Oxidation (P)]GSAGASGP[Oxidation (P)]GGLP[Oxidation (P)]GER_.2	Col1a2	Q01149	Collagen alpha-2(I) chain	2.1836e-54	Q01149	92439.8	67102.9	61359.9	141663	96385.6
_GVSSGPGPMGLM[Oxidation (M)]GPR_.2	Col1a2	Q01149	Collagen alpha-2(I) chain	2.1836e-54	Q01149	2.17368e+06	1.20822e+06	1.29113e+06	1.62724e+06	1.71905e+06
_GVSSGPGPM[Oxidation (M)]GLMGPR_.2	Col1a2	Q01149	Collagen alpha-2(I) chain	2.1836e-54	Q01149	2.17377e+06	1.21515e+06	1305894	1.49138e+06	1.73282e+06
_GVSSGPGP[Oxidation (P)]MGLMGPR_.2	Col1a2	Q01149	Collagen alpha-2(I) chain	2.1836e-54	Q01149	1.96288e+06	1.07247e+06	1.17836e+06	1.34304e+06	1.5283e+06
_GVSSGP[Oxidation (P)]GPMGLMGPR_.2	Col1a2	Q01149	Collagen alpha-2(I) chain	2.1836e-54	Q01149	482251	306883	458408	405451	509090
_GVSSGPGPM[Oxidation (M)]GLM[Oxidation (M)]GPR_.2	Col1a2	Q01149	Collagen alpha-2(I) chain	2.1836e-54	Q01149	414523	123834	265970	384197	142811
_GVSSGPGP[Oxidation (P)]MGLM[Oxidation (M)]GPR_.2	Col1a2	Q01149	Collagen alpha-2(I) chain	2.1836e-54	Q01149	406855	160201	237929	296746	95268.1
_GVSSGPGPMGLM[Oxidation (M)]GP[Oxidation (P)]R_.2	Col1a2	Q01149	Collagen alpha-2(I) chain	2.1836e-54	Q01149	38063.2	206221	73159.5	23486.6	38944.6
_GVSSGPGPMGLMGP[Oxidation (P)]R_.2	Col1a2	Q01149	Collagen alpha-2(I) chain	2.1836e-54	Q01149	78209	33645.8	40844.6	110055	59331.9
_GVSSGP[Oxidation (P)]GPMGLM[Oxidation (M)]GPR_.2	Col1a2	Q01149	Collagen alpha-2(I) chain	2.1836e-54	Q01149	88311.5	22249.9	6716.55	63453.8	23958.8
_GVSSGPGP[Oxidation (P)]M[Oxidation (M)]GLMGPR_.2	Col1a2	Q01149	Collagen alpha-2(I) chain	2.1836e-54	Q01149	36717.9	18172.7	23161.3	44362	30456.7
_GVSSGP[Oxidation (P)]GP[Oxidation (P)]MGLMGPR_.2	Col1a2	Q01149	Collagen alpha-2(I) chain	2.1836e-54	Q01149	29508.9	14613.8	23636.5	19631.8	17173.3
_GVSSGPGPMGLMGPR_.3	Col1a2	Q01149	Collagen alpha-2(I) chain	2.1836e-54	Q01149	20613.4	21019.3	12913.5	18844.7	27284.5
_GEVGPAGPNGFAGPAGAAGQPGAK_.2	Col1a2	Q01149	Collagen alpha-2(I) chain	2.1836e-54	Q01149	1.35172e+06	1.3241e+06	1.01961e+06	683570	2534989
_GEVGPAGPNGFAGPAGAAGQP[Oxidation (P)]GAK_.3	Col1a2	Q01149	Collagen alpha-2(I) chain	2.1836e-54	Q01149	1.13071e+06	936627	1.5213e+06	278129	1.88222e+06
_GEVGP[Oxidation (P)]AGPNGFAGPAGAAGQP[Oxidation (P)]GAK_.3	Col1a2	Q01149	Collagen alpha-2(I) chain	2.1836e-54	Q01149	1.24301e+06	1.0281e+06	1.6862e+06	310291	965679
_GEVGPAGPNGFAGP[Oxidation (P)]AGAAGQP[Oxidation (P)]GAK_.2	Col1a2	Q01149	Collagen alpha-2(I) chain	2.1836e-54	Q01149	529019	362218	223193	1.72816e+06	1.87243e+06
_GEVGPAGPNGFAGPAGAAGQP[Oxidation (P)]GAK_.2	Col1a2	Q01149	Collagen alpha-2(I) chain	2.1836e-54	Q01149	371136	457333	548590	179285	1241961
_GEVGPAGPNGFAGPAGAAGQPGAK_.3	Col1a2	Q01149	Collagen alpha-2(I) chain	2.1836e-54	Q01149	399210	331955	350501	80045.9	593476
_GEVGPAGPNGFAGP[Oxidation (P)]AGAAGQP[Oxidation (P)]GAK_.3	Col1a2	Q01149	Collagen alpha-2(I) chain	2.1836e-54	Q01149	325038	197772	249394	3080.46	233530
_GESGNKGEPGSVGAQGPP[Oxidation (P)]GPSGEEGKR_.4	Col1a2	Q01149	Collagen alpha-2(I) chain	2.1836e-54	Q01149	2.36076e+06	2.41737e+06	856973	723655	729206
_GESGNKGEP[Oxidation (P)]GSVGAQGPPGP[Oxidation (P)]SGEEGKR_.4	Col1a2	Q01149	Collagen alpha-2(I) chain	2.1836e-54	Q01149	163610	1238394	810531	603834	1.93306e+06
_GESGNKGEP[Oxidation (P)]GSVGAQGPP[Oxidation (P)]GPSGEEGKR_.4	Col1a2	Q01149	Collagen alpha-2(I) chain	2.1836e-54	Q01149	1.66856e+06	751080	138520	583619	198897
_GESGNKGEP[Oxidation (P)]GSVGAQGP[Oxidation (P)]PGPSGEEGKR_.4	Col1a2	Q01149	Collagen alpha-2(I) chain	2.1836e-54	Q01149	155678	931591	105416	1562.8	1.41335e+06
_GESGNKGEP[Oxidation (P)]GSVGAQGP[Oxidation (P)]P[Oxidation (P)]GPSGEEGKR_.4	Col1a2	Q01149	Collagen alpha-2(I) chain	2.1836e-54	Q01149	833512	166316	105042	3428.11	933981
_GESGNKGEP[Oxidation (P)]GSVGAQGPPGPSGEEGKR_.4	Col1a2	Q01149	Collagen alpha-2(I) chain	2.1836e-54	Q01149	71011	172815	310471	31311.7	141973
_GESGNKGEPGSVGAQGPP[Oxidation (P)]GPSGEEGKR_.3	Col1a2	Q01149	Collagen alpha-2(I) chain	2.1836e-54	Q01149	128370	232308	45537.8	48231.7	20142.1
_GESGNKGEP[Oxidation (P)]GSVGAQGPP[Oxidation (P)]GPSGEEGKR_.3	Col1a2	Q01149	Collagen alpha-2(I) chain	2.1836e-54	Q01149	98279	190946	22527.7	29920.5	62809.3
_GESGNKGEPGSVGAQGPP[Oxidation (P)]GP[Oxidation (P)]SGEEGKR_.4	Col1a2	Q01149	Collagen alpha-2(I) chain	2.1836e-54	Q01149	112181	67744.7	265.269	14765.6	110306
_GESGNKGEP[Oxidation (P)]GSVGAQGPP[Oxidation (P)]GP[Oxidation (P)]SGEEGKR_.4	Col1a2	Q01149	Collagen alpha-2(I) chain	2.1836e-54	Q01149	1.83118	44756.2	2467.21	2.38315	1
_GESGNKGEP[Oxidation (P)]GSVGAQGP[Oxidation (P)]PGP[Oxidation (P)]SGEEGKR_.4	Col1a2	Q01149	Collagen alpha-2(I) chain	2.1836e-54	Q01149	239543	558810	111666	1336.79	864649
_GESGNKGEPGSVGAQGPPGP[Oxidation (P)]SGEEGKR_.3	Col1a2	Q01149	Collagen alpha-2(I) chain	2.1836e-54	Q01149	128293	230033	43410.3	483.456	164052
_GESGNKGEPGSVGAQGP[Oxidation (P)]P[Oxidation (P)]GP[Oxidation (P)]SGEEGKR_.4	Col1a2	Q01149	Collagen alpha-2(I) chain	2.1836e-54	Q01149	287262	29655	179943	3.28738	44482.7
_GESGNKGEPGSVGAQGPPGP[Oxidation (P)]SGEEGKR_.4	Col1a2	Q01149	Collagen alpha-2(I) chain	2.1836e-54	Q01149	45494.5	179109	63540.2	114596	41100.7
_GESGNKGEPGSVGAQGP[Oxidation (P)]PGPSGEEGKR_.3	Col1a2	Q01149	Collagen alpha-2(I) chain	2.1836e-54	Q01149	14376.2	57845.7	6232.4	9823.21	16879.5
_GESGNKGEP[Oxidation (P)]GSVGAQGPPGP[Oxidation (P)]SGEEGKR_.3	Col1a2	Q01149	Collagen alpha-2(I) chain	2.1836e-54	Q01149	3567.15	14927.7	330.696	3987.73	20177.9
_GESGNKGEP[Oxidation (P)]GSVGAQGP[Oxidation (P)]P[Oxidation (P)]GPSGEEGKR_.3	Col1a2	Q01149	Collagen alpha-2(I) chain	2.1836e-54	Q01149	3.80352	63840.1	206.505	4.93107	96445.2
_GVSSGP[Oxidation (P)]GP[Oxidation (P)]MGLMGPRGPPGAVGAP[Oxidation (P)]GPQGFQGPAGEP[Oxidation (P)]GEP[Oxidation (P)]GQTGPAGPR_.4	Col1a2	Q01149	Collagen alpha-2(I) chain	2.1836e-54	Q01149	2.08915e+06	2.00557e+06	2.37193e+06	3497413	4.35719e+06
_GVSSGPGPMGLM[Oxidation (M)]GPRGPP[Oxidation (P)]GAVGAPGP[Oxidation (P)]QGFQGPAGEP[Oxidation (P)]GEP[Oxidation (P)]GQTGPAGPR_.5	Col1a2	Q01149	Collagen alpha-2(I) chain	2.1836e-54	Q01149	895464	797002	890428	1.00815e+06	1.59716e+06
_GVSSGPGPMGLMGPRGPPGAVGAPGPQGFQGP[Oxidation (P)]AGEPGEPGQTGPAGPR_.4	Col1a2	Q01149	Collagen alpha-2(I) chain	2.1836e-54	Q01149	394920	351619	17044.9	676557	761071
_GVSSGPGPMGLMGP[Oxidation (P)]RGPPGAVGAPGPQGFQGPAGEPGEPGQTGPAGPR_.4	Col1a2	Q01149	Collagen alpha-2(I) chain	2.1836e-54	Q01149	9754.49	38935.9	1595.86	226963	56540.2
_GPNGDAGRP[Oxidation (P)]GEP[Oxidation (P)]GLM[Oxidation (M)]GPR_.3	Col1a2	Q01149	Collagen alpha-2(I) chain	2.1836e-54	Q01149	4.50263e+06	2461383	3745164	3.25429e+06	3.91973e+06
_GPNGDAGRP[Oxidation (P)]GEP[Oxidation (P)]GLMGP[Oxidation (P)]R_.3	Col1a2	Q01149	Collagen alpha-2(I) chain	2.1836e-54	Q01149	217556	185785	230748	133603	338525
_GPNGDAGRP[Oxidation (P)]GEPGLM[Oxidation (M)]GP[Oxidation (P)]R_.3	Col1a2	Q01149	Collagen alpha-2(I) chain	2.1836e-54	Q01149	127244	119552	116891	132161	314837
_GPNGDAGRP[Oxidation (P)]GEP[Oxidation (P)]GLMGPR_.2	Col1a2	Q01149	Collagen alpha-2(I) chain	2.1836e-54	Q01149	59130.1	101373	51409.4	47739.8	176464
_GPNGDAGRPGEP[Oxidation (P)]GLM[Oxidation (M)]GP[Oxidation (P)]R_.3	Col1a2	Q01149	Collagen alpha-2(I) chain	2.1836e-54	Q01149	25746.5	36710.9	7117.61	23153.6	21163.7
_GPNGDAGRP[Oxidation (P)]GEP[Oxidation (P)]GLM[Oxidation (M)]GPR_.2	Col1a2	Q01149	Collagen alpha-2(I) chain	2.1836e-54	Q01149	16292.4	10837.5	10492.4	9754.98	31010
_GPNGDAGRP[Oxidation (P)]GEPGLMGPR_.3	Col1a2	Q01149	Collagen alpha-2(I) chain	2.1836e-54	Q01149	168475	183943	160070	11403.9	74111.1
_GENGIVGP[Oxidation (P)]TGSVGAAGP[Oxidation (P)]SGP[Oxidation (P)]NGPP[Oxidation (P)]GPVGSR_.3	Col1a2	Q01149	Collagen alpha-2(I) chain	2.1836e-54	Q01149	2401818	3606978	368084	128084	5.78585e+06
_GENGIVGPTGSVGAAGPSGPNGPP[Oxidation (P)]GPVGSR_.3	Col1a2	Q01149	Collagen alpha-2(I) chain	2.1836e-54	Q01149	377724	355086	565865	237274	993788
_GENGIVGPTGSVGAAGPSGPNGPPGP[Oxidation (P)]VGSR_.3	Col1a2	Q01149	Collagen alpha-2(I) chain	2.1836e-54	Q01149	301287	279156	454922	199289	789049
_GENGIVGPTGSVGAAGPSGPNGPP[Oxidation (P)]GPVGSR_.2	Col1a2	Q01149	Collagen alpha-2(I) chain	2.1836e-54	Q01149	38551	50750.3	20904.7	711773	191819
_GENGIVGPTGSVGAAGPSGPNGPPGP[Oxidation (P)]VGSR_.2	Col1a2	Q01149	Collagen alpha-2(I) chain	2.1836e-54	Q01149	37458	48320.9	53996.5	452016	123338
_GPP[Oxidation (P)]GAVGSP[Oxidation (P)]GVNGAP[Oxidation (P)]GEAGRDGNP[Oxidation (P)]GSDGPP[Oxidation (P)]GR_.3	Col1a2	Q01149	Collagen alpha-2(I) chain	2.1836e-54	Q01149	11990.3	87601.2	1.11219e+06	5.38364e+06	253886
_GPP[Oxidation (P)]GAVGSPGVNGAP[Oxidation (P)]GEAGRDGNP[Oxidation (P)]GSDGPP[Oxidation (P)]GR_.3	Col1a2	Q01149	Collagen alpha-2(I) chain	2.1836e-54	Q01149	127659	388669	261071	934574	326349
_GPPGAVGSP[Oxidation (P)]GVNGAP[Oxidation (P)]GEAGRDGNP[Oxidation (P)]GSDGPP[Oxidation (P)]GR_.3	Col1a2	Q01149	Collagen alpha-2(I) chain	2.1836e-54	Q01149	22324.6	50576.9	215270	986844	235223
_GPP[Oxidation (P)]GAVGSP[Oxidation (P)]GVNGAPGEAGRDGNP[Oxidation (P)]GSDGPP[Oxidation (P)]GR_.3	Col1a2	Q01149	Collagen alpha-2(I) chain	2.1836e-54	Q01149	113383	180733	116283	813876	241507
_GPP[Oxidation (P)]GAVGSPGVNGAPGEAGRDGNP[Oxidation (P)]GSDGP[Oxidation (P)]P[Oxidation (P)]GR_.3	Col1a2	Q01149	Collagen alpha-2(I) chain	2.1836e-54	Q01149	12903.3	61422.5	83721.5	498715	103246
_GPP[Oxidation (P)]GAVGSP[Oxidation (P)]GVNGAP[Oxidation (P)]GEAGRDGNP[Oxidation (P)]GSDGPP[Oxidation (P)]GR_.2	Col1a2	Q01149	Collagen alpha-2(I) chain	2.1836e-54	Q01149	32149.5	33039.8	51368.3	16177.6	74630.6
_GPP[Oxidation (P)]GAVGSP[Oxidation (P)]GVNGAP[Oxidation (P)]GEAGRDGNPGSDGPP[Oxidation (P)]GR_.3	Col1a2	Q01149	Collagen alpha-2(I) chain	2.1836e-54	Q01149	45566.1	77469.7	101010	532664	117338
_GPP[Oxidation (P)]GAVGSP[Oxidation (P)]GVNGAP[Oxidation (P)]GEAGRDGNP[Oxidation (P)]GSDGPP[Oxidation (P)]GR_.4	Col1a2	Q01149	Collagen alpha-2(I) chain	2.1836e-54	Q01149	32824	17474.6	24099.2	35531.5	4738.01
_GEVGPAGP[Oxidation (P)]NGFAGP[Oxidation (P)]AGAAGQP[Oxidation (P)]GAKGEK_.3	Col1a2	Q01149	Collagen alpha-2(I) chain	2.1836e-54	Q01149	1546257	1.16935e+06	1.71396e+06	73548.4	1.58959e+06
_GEVGPAGPNGFAGP[Oxidation (P)]AGAAGQP[Oxidation (P)]GAKGEK_.3	Col1a2	Q01149	Collagen alpha-2(I) chain	2.1836e-54	Q01149	748869	749016	1.05433e+06	404453	1.32953e+06
_GEVGPAGPNGFAGPAGAAGQP[Oxidation (P)]GAKGEK_.3	Col1a2	Q01149	Collagen alpha-2(I) chain	2.1836e-54	Q01149	138596	129239	237941	48027.8	231776
_P[Oxidation (P)]GEP[Oxidation (P)]GLM[Oxidation (M)]GPR_.2	Col1a2	Q01149	Collagen alpha-2(I) chain	2.1836e-54	Q01149	1.32035e+06	509350	583546	101184	972546
_P[Oxidation (P)]GEP[Oxidation (P)]GLMGPR_.2	Col1a2	Q01149	Collagen alpha-2(I) chain	2.1836e-54	Q01149	737250	767525	435598	112742	1.28029e+06
_P[Oxidation (P)]GEP[Oxidation (P)]GLMGP[Oxidation (P)]R_.2	Col1a2	Q01149	Collagen alpha-2(I) chain	2.1836e-54	Q01149	597254	263780	98925.3	27186.7	705992
_GP[Oxidation (P)]KGENGIVGPTGSVGAAGPSGPNGPP[Oxidation (P)]GPVGSR_.4	Col1a2	Q01149	Collagen alpha-2(I) chain	2.1836e-54	Q01149	1.41885e+06	547750	2.12814e+06	1.15591e+06	1.74184e+06
_GP[Oxidation (P)]KGENGIVGPTGSVGAAGPSGPNGPPGP[Oxidation (P)]VGSR_.4	Col1a2	Q01149	Collagen alpha-2(I) chain	2.1836e-54	Q01149	227516	172536	300087	157988	272031
_GPKGENGIVGPTGSVGAAGPSGPNGPPGP[Oxidation (P)]VGSR_.4	Col1a2	Q01149	Collagen alpha-2(I) chain	2.1836e-54	Q01149	41748.2	59446.3	82684.8	79200	108435
_GEP[Oxidation (P)]GSVGAQGPPGPSGEEGK_.2	Col1a2	Q01149	Collagen alpha-2(I) chain	2.1836e-54	Q01149	277523	677280	286324	2005457	252521
_GEPGSVGAQGPP[Oxidation (P)]GPSGEEGK_.2	Col1a2	Q01149	Collagen alpha-2(I) chain	2.1836e-54	Q01149	821418	482560	279551	58171.7	293074
_GEP[Oxidation (P)]GSVGAQGP[Oxidation (P)]PGPSGEEGK_.3	Col1a2	Q01149	Collagen alpha-2(I) chain	2.1836e-54	Q01149	99075.2	68565.9	71041.2	15906.5	134538
_GEP[Oxidation (P)]GSVGAQGPPGP[Oxidation (P)]SGEEGK_.2	Col1a2	Q01149	Collagen alpha-2(I) chain	2.1836e-54	Q01149	33987.9	50664	41614.4	81593.1	95952.8
_GEPGSVGAQGPP[Oxidation (P)]GP[Oxidation (P)]SGEEGK_.2	Col1a2	Q01149	Collagen alpha-2(I) chain	2.1836e-54	Q01149	92528.8	72411.4	41956.7	26379.5	54133.6
_GEP[Oxidation (P)]GSVGAQGPP[Oxidation (P)]GPSGEEGK_.2	Col1a2	Q01149	Collagen alpha-2(I) chain	2.1836e-54	Q01149	5409.1	9021.77	6168	30941.3	24964.7
_GEP[Oxidation (P)]GSVGAQGP[Oxidation (P)]PGPSGEEGK_.2	Col1a2	Q01149	Collagen alpha-2(I) chain	2.1836e-54	Q01149	39698.1	57292.7	61165.2	23757.3	128322
_GEPGSVGAQGP[Oxidation (P)]PGP[Oxidation (P)]SGEEGK_.2	Col1a2	Q01149	Collagen alpha-2(I) chain	2.1836e-54	Q01149	75807.6	66262.9	46046.5	61095.8	37805
_GEPGSVGAQGPP[Oxidation (P)]GPSGEEGK_.3	Col1a2	Q01149	Collagen alpha-2(I) chain	2.1836e-54	Q01149	115907	50113.5	12488.2	546.265	7894.07
_GEQGPAGPP[Oxidation (P)]GFQGLP[Oxidation (P)]GPSGTTGEVGK_.3	Col1a2	Q01149	Collagen alpha-2(I) chain	2.1836e-54	Q01149	1.55512e+06	764354	576644	74142.6	1.27507e+06
_GEQGPAGPP[Oxidation (P)]GFQGLPGP[Oxidation (P)]SGTTGEVGK_.3	Col1a2	Q01149	Collagen alpha-2(I) chain	2.1836e-54	Q01149	1.06052e+06	510240	393837	14357.4	868205
_GEVGLP[Oxidation (P)]GLSGPVGP[Oxidation (P)]P[Oxidation (P)]GNP[Oxidation (P)]GTNGLTGAK_.2	Col1a2	Q01149	Collagen alpha-2(I) chain	2.1836e-54	Q01149	287237	247213	428301	447552	598235
_GEVGLP[Oxidation (P)]GLSGP[Oxidation (P)]VGP[Oxidation (P)]PGNP[Oxidation (P)]GTNGLTGAK_.2	Col1a2	Q01149	Collagen alpha-2(I) chain	2.1836e-54	Q01149	240144	242645	388504	279324	549896
_GEVGLP[Oxidation (P)]GLSGP[Oxidation (P)]VGP[Oxidation (P)]P[Oxidation (P)]GNPGTNGLTGAK_.2	Col1a2	Q01149	Collagen alpha-2(I) chain	2.1836e-54	Q01149	133680	110883	196061	245588	269496
_GEVGLP[Oxidation (P)]GLSGPVGPP[Oxidation (P)]GNP[Oxidation (P)]GTNGLTGAK_.3	Col1a2	Q01149	Collagen alpha-2(I) chain	2.1836e-54	Q01149	166611	44941.6	230963	153199	103275
_GEVGLP[Oxidation (P)]GLSGP[Oxidation (P)]VGP[Oxidation (P)]PGNP[Oxidation (P)]GTNGLTGAK_.3	Col1a2	Q01149	Collagen alpha-2(I) chain	2.1836e-54	Q01149	117339	72711.1	167607	80559.6	89875.8
_GEVGLPGLSGP[Oxidation (P)]VGPP[Oxidation (P)]GNP[Oxidation (P)]GTNGLTGAK_.3	Col1a2	Q01149	Collagen alpha-2(I) chain	2.1836e-54	Q01149	44087	32360.6	92585.3	68250.4	48248.1
_GEVGLP[Oxidation (P)]GLSGPVGPP[Oxidation (P)]GNP[Oxidation (P)]GTNGLTGAK_.2	Col1a2	Q01149	Collagen alpha-2(I) chain	2.1836e-54	Q01149	12182.5	13319.2	25319.7	20683.8	15629.5
_GLP[Oxidation (P)]GSP[Oxidation (P)]GNVGPSGK_.1	Col1a2	Q01149	Collagen alpha-2(I) chain	2.1836e-54	Q01149	1.11323e+06	1.13464e+06	522852	1.31776e+06	1.90725e+06
_NSIAYLDEETGSLNK_.2	Col1a2	Q01149	Collagen alpha-2(I) chain	2.1836e-54	Q01149	993240	1.008e+06	1.23464e+06	1.42188e+06	909855
_FTYSVLVDGC[Carbamidomethyl (C)]SK_.2	Col1a2	Q01149	Collagen alpha-2(I) chain	2.1836e-54	Q01149	959854	868157	1.02935e+06	1149618	1.15091e+06
_FTYSVLVDGC[Carbamidomethyl (C)]SK_.3	Col1a2	Q01149	Collagen alpha-2(I) chain	2.1836e-54	Q01149	9615.55	12029.4	10195.9	9434.71	10066
_TGETGASGPP[Oxidation (P)]GFVGEK_.3	Col1a2	Q01149	Collagen alpha-2(I) chain	2.1836e-54	Q01149	665328	550938	534014	146024	593255
_TGETGASGP[Oxidation (P)]P[Oxidation (P)]GFVGEK_.2	Col1a2	Q01149	Collagen alpha-2(I) chain	2.1836e-54	Q01149	357593	306834	223186	96075.7	73618.2
_TGETGASGPPGFVGEK_.2	Col1a2	Q01149	Collagen alpha-2(I) chain	2.1836e-54	Q01149	184964	247314	217413	54699.2	321872
_TGETGASGPP[Oxidation (P)]GFVGEK_.1	Col1a2	Q01149	Collagen alpha-2(I) chain	2.1836e-54	Q01149	93197	90474.3	47727.4	31835.2	215257
_DYEVDATLK_.2	Col1a2	Q01149	Collagen alpha-2(I) chain	2.1836e-54	Q01149	778100	636958	1.07013e+06	1.14403e+06	623992
_LPFLDIAPLDIGGADQEFR_.2	Col1a2	Q01149	Collagen alpha-2(I) chain	2.1836e-54	Q01149	327575	227696	3141466	78738	213567
_GFP[Oxidation (P)]GTPGLP[Oxidation (P)]GFK_.2	Col1a2	Q01149	Collagen alpha-2(I) chain	2.1836e-54	Q01149	486129	624668	841574	1.00489e+06	881817
_GHSGM[Oxidation (M)]DGLKGQP[Oxidation (P)]GAQGVKGEP[Oxidation (P)]GAP[Oxidation (P)]GENGTP[Oxidation (P)]GQAGAR_.5	Col1a2	Q01149	Collagen alpha-2(I) chain	2.1836e-54	Q01149	563826	529840	628623	192584	386825
_GHSGM[Oxidation (M)]DGLKGQP[Oxidation (P)]GAQGVKGEP[Oxidation (P)]GAP[Oxidation (P)]GENGTP[Oxidation (P)]GQAGAR_.4	Col1a2	Q01149	Collagen alpha-2(I) chain	2.1836e-54	Q01149	355584	335048	346184	210965	118675
_VYC[Carbamidomethyl (C)]DFSTGETC[Carbamidomethyl (C)]IQAQPVNTPAK_.3	Col1a2	Q01149	Collagen alpha-2(I) chain	2.1836e-54	Q01149	588469	533921	821565	649295	279700
_VYC[Carbamidomethyl (C)]DFSTGETC[Carbamidomethyl (C)]IQAQPVNTPAK_.2	Col1a2	Q01149	Collagen alpha-2(I) chain	2.1836e-54	Q01149	90489.9	101658	65143.4	99318.3	53988.7
_SLNNQIETLLTPEGSR_.2	Col1a2	Q01149	Collagen alpha-2(I) chain	2.1836e-54	Q01149	533256	472537	753458	790804	433515
_AVLLQGSNDVELVAEGNSR_.3	Col1a2	Q01149	Collagen alpha-2(I) chain	2.1836e-54	Q01149	451318	304149	561680	479809	280937
_AVLLQGSNDVELVAEGNSR_.2	Col1a2	Q01149	Collagen alpha-2(I) chain	2.1836e-54	Q01149	86018.8	52964.6	89626.2	79053.3	40059.8
_TGPP[Oxidation (P)]GPSGIAGPP[Oxidation (P)]GPP[Oxidation (P)]GAAGKEGIR_.3	Col1a2	Q01149	Collagen alpha-2(I) chain	2.1836e-54	Q01149	6319.72	28343.6	57389.9	1.88642e+06	49446.2
_EMATQLAFMR_.2	Col1a2	Q01149	Collagen alpha-2(I) chain	2.1836e-54	Q01149	151672	262266	370427	785457	356696
_GEAGAAGPSGPAGP[Oxidation (P)]RGSP[Oxidation (P)]GER_.2	Col1a2	Q01149	Collagen alpha-2(I) chain	2.1836e-54	Q01149	186247	297199	216587	760548	354530
_GPSGPQGIR_.2	Col1a2	Q01149	Collagen alpha-2(I) chain	2.1836e-54	Q01149	610749	329986	61803.6	289689	484540
_GPAGPSGPVGK_.2	Col1a2	Q01149	Collagen alpha-2(I) chain	2.1836e-54	Q01149	130416	53057.7	25079	958905	67239.6
_GQP[Oxidation (P)]GAQGVKGEP[Oxidation (P)]GAP[Oxidation (P)]GENGTP[Oxidation (P)]GQAGAR_.3	Col1a2	Q01149	Collagen alpha-2(I) chain	2.1836e-54	Q01149	279560	222204	210255	59435.8	138110
_LSHPEWNSDYYWIDPNQGC[Carbamidomethyl (C)]TM[Oxidation (M)]DAIK_.3	Col1a2	Q01149	Collagen alpha-2(I) chain	2.1836e-54	Q01149	131410	67397.3	176769	132636	71261.3
_LSHPEWNSDYYWIDPNQGC[Carbamidomethyl (C)]TMDAIK_.3	Col1a2	Q01149	Collagen alpha-2(I) chain	2.1836e-54	Q01149	42589.7	60516.2	11580.1	139515	53842.9
_SQPSLRPKDYEVDATLK_.4	Col1a2	Q01149	Collagen alpha-2(I) chain	2.1836e-54	Q01149	223193	169168	323041	17137	111953
_GYP[Oxidation (P)]GSIGPTGAAGAPGP[Oxidation (P)]HGSVGPAGKHGNR_.4	Col1a2	Q01149	Collagen alpha-2(I) chain	2.1836e-54	Q01149	14530.1	23852.7	8144.64	7656.39	34694.3
_GYPGSIGP[Oxidation (P)]TGAAGAPGP[Oxidation (P)]HGSVGPAGKHGNR_.5	Col1a2	Q01149	Collagen alpha-2(I) chain	2.1836e-54	Q01149	6681.94	7183.49	6264.56	2126.71	12613
_GYP[Oxidation (P)]GSIGPTGAAGAP[Oxidation (P)]GPHGSVGPAGKHGNR_.4	Col1a2	Q01149	Collagen alpha-2(I) chain	2.1836e-54	Q01149	14530.1	23852.7	7820.45	7654.8	34694.3
_HVWLGETINGGSQFEYNVEGVSSK_.3	Col1a2	Q01149	Collagen alpha-2(I) chain	2.1836e-54	Q01149	15269.4	10353	12841.6	35342.1	9033.68
_GENGIVGP[Oxidation (P)]TGSVGAAGPSGP[Oxidation (P)]NGPPGPVGSRGDGGPPGMTGFP[Oxidation (P)]GAAGR_.4	Col1a2	Q01149	Collagen alpha-2(I) chain	2.1836e-54	Q01149	2.26907e+06	1.76289e+06	2.12232e+06	818082	3.76545e+06
_GENGIVGP[Oxidation (P)]TGSVGAAGP[Oxidation (P)]SGPNGPPGPVGSRGDGGPPGMTGFP[Oxidation (P)]GAAGR_.4	Col1a2	Q01149	Collagen alpha-2(I) chain	2.1836e-54	Q01149	2.22496e+06	1.73132e+06	2103190	755713	3.70915e+06
_GENGIVGPTGSVGAAGP[Oxidation (P)]SGP[Oxidation (P)]NGPPGPVGSRGDGGPPGMTGFP[Oxidation (P)]GAAGR_.4	Col1a2	Q01149	Collagen alpha-2(I) chain	2.1836e-54	Q01149	1.87777e+06	1.4001e+06	1.57584e+06	827891	3.02888e+06
_GENGIVGPTGSVGAAGPSGPNGPPGPVGSRGDGGP[Oxidation (P)]P[Oxidation (P)]GMTGFP[Oxidation (P)]GAAGR_.4	Col1a2	Q01149	Collagen alpha-2(I) chain	2.1836e-54	Q01149	797989	659756	745520	609354	1.35871e+06
_GENGIVGPTGSVGAAGPSGP[Oxidation (P)]NGPPGP[Oxidation (P)]VGSRGDGGPPGMTGFP[Oxidation (P)]GAAGR_.4	Col1a2	Q01149	Collagen alpha-2(I) chain	2.1836e-54	Q01149	636820	525357	612641	543132	1.10324e+06
_GENGIVGPTGSVGAAGPSGP[Oxidation (P)]NGP[Oxidation (P)]PGPVGSRGDGGP[Oxidation (P)]PGMTGFPGAAGR_.4	Col1a2	Q01149	Collagen alpha-2(I) chain	2.1836e-54	Q01149	3717.42	18782.4	2417.38	429796	23596.8
_GENGIVGPTGSVGAAGPSGPNGPPGPVGSRGDGGPPGM[Oxidation (M)]TGFPGAAGR_.4	Col1a2	Q01149	Collagen alpha-2(I) chain	2.1836e-54	Q01149	832.841	11528.5	20594.8	14836.9	2827.69
_GENGIVGPTGSVGAAGPSGPNGPPGP[Oxidation (P)]VGSRGDGGP[Oxidation (P)]PGMTGFP[Oxidation (P)]GAAGR_.4	Col1a2	Q01149	Collagen alpha-2(I) chain	2.1836e-54	Q01149	3704.59	5099.41	3200.71	143602	12891.4
_GSTGPAGIRGPNGDAGRP[Oxidation (P)]GEP[Oxidation (P)]GLMGPR_.4	Col1a2	Q01149	Collagen alpha-2(I) chain	2.1836e-54	Q01149	3924.28	27025.2	556156	7.98287e+06	27143.9
_GSTGPAGIRGPNGDAGRPGEP[Oxidation (P)]GLM[Oxidation (M)]GPR_.4	Col1a2	Q01149	Collagen alpha-2(I) chain	2.1836e-54	Q01149	396.002	18617.3	441185	4.86635e+06	18094.5
_GSTGPAGIRGPNGDAGRPGEP[Oxidation (P)]GLM[Oxidation (M)]GP[Oxidation (P)]R_.4	Col1a2	Q01149	Collagen alpha-2(I) chain	2.1836e-54	Q01149	7360.76	5890.1	247445	4956892	10317.2
_GSTGPAGIRGPNGDAGRP[Oxidation (P)]GEP[Oxidation (P)]GLM[Oxidation (M)]GPR_.4	Col1a2	Q01149	Collagen alpha-2(I) chain	2.1836e-54	Q01149	252.987	4675.01	208184	3.95906e+06	7383.7
_GSTGPAGIRGPNGDAGRP[Oxidation (P)]GEPGLM[Oxidation (M)]GP[Oxidation (P)]R_.4	Col1a2	Q01149	Collagen alpha-2(I) chain	2.1836e-54	Q01149	3.09367	717.339	36645.1	1.86181e+06	6960.91
_GSTGPAGIRGP[Oxidation (P)]NGDAGRPGEP[Oxidation (P)]GLM[Oxidation (M)]GPR_.3	Col1a2	Q01149	Collagen alpha-2(I) chain	2.1836e-54	Q01149	3735.77	35493.4	3588.89	96415.7	9848.87
_GSTGPAGIRGPNGDAGRP[Oxidation (P)]GEPGLM[Oxidation (M)]GPR_.3	Col1a2	Q01149	Collagen alpha-2(I) chain	2.1836e-54	Q01149	2807.67	30765.3	2251.71	665090	776.105
_GSPGERGEVGPAGPNGFAGPAGAAGQPGAK_.3	Col1a2	Q01149	Collagen alpha-2(I) chain	2.1836e-54	Q01149	1.65846e+06	145599	1.19793e+06	247169	1.96271e+06
_GSP[Oxidation (P)]GERGEVGPAGPNGFAGPAGAAGQP[Oxidation (P)]GAK_.3	Col1a2	Q01149	Collagen alpha-2(I) chain	2.1836e-54	Q01149	42752.2	129588	120208	1.08957e+06	132036
_GLP[Oxidation (P)]GSP[Oxidation (P)]GNVGPSGKEGPVGLP[Oxidation (P)]GIDGR_.3	Col1a2	Q01149	Collagen alpha-2(I) chain	2.1836e-54	Q01149	51557.6	39905.9	51914.6	825724	62860.4
_EGPVGLP[Oxidation (P)]GIDGR_.1	Col1a2	Q01149	Collagen alpha-2(I) chain	2.1836e-54	Q01149	148226	198009	88372.9	2.93977	431641
_GEVGPAGP[Oxidation (P)]NGFAGP[Oxidation (P)]AGAAGQP[Oxidation (P)]GAKGEKGTK_.3	Col1a2	Q01149	Collagen alpha-2(I) chain	2.1836e-54	Q01149	81699.4	117413	156933	98258.2	215152
_GEVGPAGPNGFAGP[Oxidation (P)]AGAAGQP[Oxidation (P)]GAKGEKGTK_.4	Col1a2	Q01149	Collagen alpha-2(I) chain	2.1836e-54	Q01149	145.802	362.472	1065.76	136034	6475.73
_GHSGM[Oxidation (M)]DGLKGQP[Oxidation (P)]GAQGVK_.4	Col1a2	Q01149	Collagen alpha-2(I) chain	2.1836e-54	Q01149	25884.9	12309.6	24859.7	1430.66	29464.3
_GHSGM[Oxidation (M)]DGLKGQP[Oxidation (P)]GAQGVK_.3	Col1a2	Q01149	Collagen alpha-2(I) chain	2.1836e-54	Q01149	42430.6	25845.4	1.28135	8033.59	66527.9
_GTKGP[Oxidation (P)]KGENGIVGPTGSVGAAGPSGPNGPP[Oxidation (P)]GPVGSR_.4	Col1a2	Q01149	Collagen alpha-2(I) chain	2.1836e-54	Q01149	4116.12	7225.36	26357.3	94230.1	23408
_GLP[Oxidation (P)]GEFGLPGPAGP[Oxidation (P)]RGER_.3	Col1a2	Q01149	Collagen alpha-2(I) chain	2.1836e-54	Q01149	9060.71	27694.6	917759	40196896	27529.2
_GLP[Oxidation (P)]GEFGLPGP[Oxidation (P)]AGPRGER_.3	Col1a2	Q01149	Collagen alpha-2(I) chain	2.1836e-54	Q01149	9055.87	27700.9	917759	40177996	27222.5
_GLP[Oxidation (P)]GEFGLP[Oxidation (P)]GPAGPRGER_.3	Col1a2	Q01149	Collagen alpha-2(I) chain	2.1836e-54	Q01149	8562.75	25804.3	788469	34103852	24023.1
_GLPGEFGLPGPAGP[Oxidation (P)]RGER_.3	Col1a2	Q01149	Collagen alpha-2(I) chain	2.1836e-54	Q01149	185.486	464.204	108619	6.45135e+06	1.34773
_GLP[Oxidation (P)]GEFGLP[Oxidation (P)]GP[Oxidation (P)]AGPRGER_.3	Col1a2	Q01149	Collagen alpha-2(I) chain	2.1836e-54	Q01149	1	1004.64	91320.5	6.43592e+06	892.038
_GLP[Oxidation (P)]GEFGLPGP[Oxidation (P)]AGP[Oxidation (P)]RGER_.3	Col1a2	Q01149	Collagen alpha-2(I) chain	2.1836e-54	Q01149	104.688	2924.27	50754.2	3276961	1480.29
_GLPGEFGLPGP[Oxidation (P)]AGPRGER_.3	Col1a2	Q01149	Collagen alpha-2(I) chain	2.1836e-54	Q01149	431.086	464.264	127337	7517206	918.669
_GLPGEFGLP[Oxidation (P)]GPAGPRGER_.3	Col1a2	Q01149	Collagen alpha-2(I) chain	2.1836e-54	Q01149	185.513	464.181	114160	6.45135e+06	669.828
_GLP[Oxidation (P)]GEFGLPGPAGP[Oxidation (P)]RGER_.2	Col1a2	Q01149	Collagen alpha-2(I) chain	2.1836e-54	Q01149	38177.5	12163.8	18837.2	1.03741e+06	73830.7
_GLP[Oxidation (P)]GEFGLPGP[Oxidation (P)]AGPRGER_.2	Col1a2	Q01149	Collagen alpha-2(I) chain	2.1836e-54	Q01149	972.763	19681	6939.25	1.00835e+06	39017
_GLP[Oxidation (P)]GEFGLP[Oxidation (P)]GPAGPRGER_.2	Col1a2	Q01149	Collagen alpha-2(I) chain	2.1836e-54	Q01149	753.404	20205.9	6589.29	762648	29873.6
_EGPVGLP[Oxidation (P)]GIDGRPGPIGPAGP[Oxidation (P)]RGEAGNIGFPGP[Oxidation (P)]K_.4	Col1a2	Q01149	Collagen alpha-2(I) chain	2.1836e-54	Q01149	2985.83	14720.1	320018	10242964	10114.5
_EGP[Oxidation (P)]VGLP[Oxidation (P)]GIDGRPGPIGP[Oxidation (P)]AGPRGEAGNIGFP[Oxidation (P)]GPK_.4	Col1a2	Q01149	Collagen alpha-2(I) chain	2.1836e-54	Q01149	279.252	2204.6	115144	10461407	2047.41
_EGP[Oxidation (P)]VGLP[Oxidation (P)]GIDGRPGP[Oxidation (P)]IGPAGPRGEAGNIGFP[Oxidation (P)]GPK_.4	Col1a2	Q01149	Collagen alpha-2(I) chain	2.1836e-54	Q01149	793.021	8055.52	334762	9399871	6544.56
_EGPVGLP[Oxidation (P)]GIDGRPGPIGPAGP[Oxidation (P)]RGEAGNIGFP[Oxidation (P)]GPK_.3	Col1a2	Q01149	Collagen alpha-2(I) chain	2.1836e-54	Q01149	8630.16	13088.6	33293.4	343770	20838.8
_EGPVGLP[Oxidation (P)]GIDGRPGP[Oxidation (P)]IGPAGPRGEAGNIGFP[Oxidation (P)]GPK_.4	Col1a2	Q01149	Collagen alpha-2(I) chain	2.1836e-54	Q01149	3043.7	3823.86	178293	16115255	6874.42
_EGPVGLP[Oxidation (P)]GIDGRP[Oxidation (P)]GPIGPAGPRGEAGNIGFP[Oxidation (P)]GPK_.4	Col1a2	Q01149	Collagen alpha-2(I) chain	2.1836e-54	Q01149	3044.03	4948.2	178293	16115255	6891.54
_EGPVGLP[Oxidation (P)]GIDGRPGPIGPAGP[Oxidation (P)]RGEAGNIGFP[Oxidation (P)]GPK_.4	Col1a2	Q01149	Collagen alpha-2(I) chain	2.1836e-54	Q01149	7940.14	9734.87	158965	14705463	8777.75
_EGPVGLPGIDGRPGP[Oxidation (P)]IGP[Oxidation (P)]AGPRGEAGNIGFP[Oxidation (P)]GPK_.4	Col1a2	Q01149	Collagen alpha-2(I) chain	2.1836e-54	Q01149	1151.93	8239.59	317301	9790347	3620.13
_EGP[Oxidation (P)]VGLP[Oxidation (P)]GIDGRP[Oxidation (P)]GPIGPAGPRGEAGNIGFP[Oxidation (P)]GPK_.4	Col1a2	Q01149	Collagen alpha-2(I) chain	2.1836e-54	Q01149	2688.74	12196.1	151828	13786184	2167.82
_EGPVGLP[Oxidation (P)]GIDGRPGPIGPAGPRGEAGNIGFP[Oxidation (P)]GPK_.4	Col1a2	Q01149	Collagen alpha-2(I) chain	2.1836e-54	Q01149	5817.45	6361.81	62139.9	4859150	41646.8
_EGP[Oxidation (P)]VGLP[Oxidation (P)]GIDGRPGPIGPAGPRGEAGNIGFP[Oxidation (P)]GPK_.4	Col1a2	Q01149	Collagen alpha-2(I) chain	2.1836e-54	Q01149	267.816	8495.35	12019.2	2.67889e+06	5389.48
_EGPVGLP[Oxidation (P)]GIDGRP[Oxidation (P)]GPIGPAGPRGEAGNIGFP[Oxidation (P)]GPK_.3	Col1a2	Q01149	Collagen alpha-2(I) chain	2.1836e-54	Q01149	72144.5	107094	98366.5	1.59423e+06	89247.3
_EGPVGLPGIDGRPGPIGP[Oxidation (P)]AGP[Oxidation (P)]RGEAGNIGFP[Oxidation (P)]GPK_.3	Col1a2	Q01149	Collagen alpha-2(I) chain	2.1836e-54	Q01149	44372.5	24051	39598.4	1136966	34528.9
_TGETGASGPP[Oxidation (P)]GFVGEKGP[Oxidation (P)]SGEPGTAGAP[Oxidation (P)]GTAGPQGLLGAP[Oxidation (P)]GILGLP[Oxidation (P)]GSRGER_.4	Col1a2	Q01149	Collagen alpha-2(I) chain	2.1836e-54	Q01149	30885.3	21257.3	154537	13122664	58264.5
_TGETGASGPPGFVGEKGP[Oxidation (P)]SGEP[Oxidation (P)]GTAGAP[Oxidation (P)]GTAGPQGLLGAPGILGLP[Oxidation (P)]GSRGER_.4	Col1a2	Q01149	Collagen alpha-2(I) chain	2.1836e-54	Q01149	2836.46	21545.5	11480.6	343085	123685
_TGETGASGPPGFVGEKGP[Oxidation (P)]SGEP[Oxidation (P)]GTAGAP[Oxidation (P)]GTAGPQGLLGAP[Oxidation (P)]GILGLP[Oxidation (P)]GSRGER_.5	Col1a2	Q01149	Collagen alpha-2(I) chain	2.1836e-54	Q01149	579.856	270.374	225290	12819147	390.843
_TGETGASGPP[Oxidation (P)]GFVGEKGPSGEP[Oxidation (P)]GTAGAP[Oxidation (P)]GTAGPQGLLGAP[Oxidation (P)]GILGLP[Oxidation (P)]GSRGER_.5	Col1a2	Q01149	Collagen alpha-2(I) chain	2.1836e-54	Q01149	1	1002.06	151489	7510312	156.74
_TGETGASGPPGFVGEKGP[Oxidation (P)]SGEP[Oxidation (P)]GTAGAP[Oxidation (P)]GTAGPQGLLGAP[Oxidation (P)]GILGLP[Oxidation (P)]GSRGER_.3	Col1a2	Q01149	Collagen alpha-2(I) chain	2.1836e-54	Q01149	29593.3	25594.2	175630	11499766	62649.5
_TGETGASGPP[Oxidation (P)]GFVGEKGPSGEP[Oxidation (P)]GTAGAPGTAGP[Oxidation (P)]QGLLGAP[Oxidation (P)]GILGLP[Oxidation (P)]GSRGER_.4	Col1a2	Q01149	Collagen alpha-2(I) chain	2.1836e-54	Q01149	17992.2	24817.6	177454	9876731	46083.4
_TGETGASGPP[Oxidation (P)]GFVGEKGPSGEP[Oxidation (P)]GTAGAP[Oxidation (P)]GTAGPQGLLGAP[Oxidation (P)]GILGLP[Oxidation (P)]GSRGER_.4	Col1a2	Q01149	Collagen alpha-2(I) chain	2.1836e-54	Q01149	186484	39911.3	188432	6.36862e+06	108156
_TGETGASGPP[Oxidation (P)]GFVGEKGPSGEP[Oxidation (P)]GTAGAP[Oxidation (P)]GTAGP[Oxidation (P)]QGLLGAP[Oxidation (P)]GILGLPGSRGER_.4	Col1a2	Q01149	Collagen alpha-2(I) chain	2.1836e-54	Q01149	27955.7	29161.1	125538	4322076	50285.7
_TGETGASGPP[Oxidation (P)]GFVGEKGP[Oxidation (P)]SGEPGTAGAP[Oxidation (P)]GTAGPQGLLGAP[Oxidation (P)]GILGLP[Oxidation (P)]GSRGER_.5	Col1a2	Q01149	Collagen alpha-2(I) chain	2.1836e-54	Q01149	892.671	5423.72	56049.4	2.58635e+06	6478.31
_TGETGASGPP[Oxidation (P)]GFVGEKGPSGEP[Oxidation (P)]GTAGAP[Oxidation (P)]GTAGPQGLLGAP[Oxidation (P)]GILGLP[Oxidation (P)]GSRGER_.3	Col1a2	Q01149	Collagen alpha-2(I) chain	2.1836e-54	Q01149	34810.6	93213.7	375078	15119124	18918
_TGETGASGPPGFVGEKGP[Oxidation (P)]SGEPGTAGAP[Oxidation (P)]GTAGPQGLLGAP[Oxidation (P)]GILGLP[Oxidation (P)]GSRGER_.5	Col1a2	Q01149	Collagen alpha-2(I) chain	2.1836e-54	Q01149	299.128	374.761	282927	1.70004e+06	1510.06
_TGETGASGPP[Oxidation (P)]GFVGEKGPSGEPGTAGAP[Oxidation (P)]GTAGPQGLLGAP[Oxidation (P)]GILGLP[Oxidation (P)]GSRGER_.5	Col1a2	Q01149	Collagen alpha-2(I) chain	2.1836e-54	Q01149	169.778	282.839	379687	1.3937e+06	180.26
_TGETGASGPP[Oxidation (P)]GFVGEKGPSGEPGTAGAP[Oxidation (P)]GTAGPQGLLGAP[Oxidation (P)]GILGLP[Oxidation (P)]GSRGER_.4	Col1a2	Q01149	Collagen alpha-2(I) chain	2.1836e-54	Q01149	4245.57	49828.5	12072.5	939516	88001.6
_GSP[Oxidation (P)]GEAGSAGPAGP[Oxidation (P)]P[Oxidation (P)]GLRGSPGSR_.3	Col1a2	Q01149	Collagen alpha-2(I) chain	2.1836e-54	Q01149	677.023	3302.2	90329.1	5.75649e+06	6162.91
_GSP[Oxidation (P)]GEAGSAGPAGPP[Oxidation (P)]GLRGSP[Oxidation (P)]GSR_.3	Col1a2	Q01149	Collagen alpha-2(I) chain	2.1836e-54	Q01149	955.66	5441.68	80694	6354492	5952.29
_GSP[Oxidation (P)]GEAGSAGP[Oxidation (P)]AGPP[Oxidation (P)]GLRGSP[Oxidation (P)]GSR_.3	Col1a2	Q01149	Collagen alpha-2(I) chain	2.1836e-54	Q01149	2.82165	417.477	7668.22	1.01325e+06	7740.69
_GSP[Oxidation (P)]GEAGSAGPAGP[Oxidation (P)]P[Oxidation (P)]GLRGSP[Oxidation (P)]GSR_.3	Col1a2	Q01149	Collagen alpha-2(I) chain	2.1836e-54	Q01149	1.40805	2324.79	6063.63	780622	7383.61
_GSTGPAGIR_.2	Col1a2	Q01149	Collagen alpha-2(I) chain	2.1836e-54	Q01149	1.90175	51174.2	1.71896e+06	1	38555.5
_GLP[Oxidation (P)]GSP[Oxidation (P)]GNVGPSGKEGPVGLP[Oxidation (P)]GIDGRPGPIGPAGP[Oxidation (P)]R_.4	Col1a2	Q01149	Collagen alpha-2(I) chain	2.1836e-54	Q01149	196.955	948.161	119159	4.41423e+06	1070.63
_GLP[Oxidation (P)]GSP[Oxidation (P)]GNVGPSGKEGPVGLP[Oxidation (P)]GIDGRPGP[Oxidation (P)]IGPAGPR_.4	Col1a2	Q01149	Collagen alpha-2(I) chain	2.1836e-54	Q01149	197.057	643.509	102455	3969436	991.143
_GLP[Oxidation (P)]GSPGNVGP[Oxidation (P)]SGKEGPVGLP[Oxidation (P)]GIDGRPGPIGP[Oxidation (P)]AGPR_.4	Col1a2	Q01149	Collagen alpha-2(I) chain	2.1836e-54	Q01149	1178.33	1790.47	38867.5	1.56032e+06	4106.38
_GLP[Oxidation (P)]GSP[Oxidation (P)]GNVGPSGKEGPVGLP[Oxidation (P)]GIDGRPGPIGPAGPR_.4	Col1a2	Q01149	Collagen alpha-2(I) chain	2.1836e-54	Q01149	1.40969	1.81953	3957.92	1.37167e+06	125.489
_GLP[Oxidation (P)]GSP[Oxidation (P)]GNVGPSGKEGPVGLPGIDGRPGPIGP[Oxidation (P)]AGPR_.4	Col1a2	Q01149	Collagen alpha-2(I) chain	2.1836e-54	Q01149	2.43097	183.985	1607.47	1.31717e+06	1788.52
_GLP[Oxidation (P)]GSP[Oxidation (P)]GNVGPSGKEGPVGLP[Oxidation (P)]GIDGRPGP[Oxidation (P)]IGPAGPR_.3	Col1a2	Q01149	Collagen alpha-2(I) chain	2.1836e-54	Q01149	255.104	247.252	222.535	509720	862.348
_GPP[Oxidation (P)]GAVGAPGP[Oxidation (P)]QGFQGPAGEP[Oxidation (P)]GEPGQTGPAGP[Oxidation (P)]RGPAGSP[Oxidation (P)]GK_.4	Col1a2	Q01149	Collagen alpha-2(I) chain	2.1836e-54	Q01149	94443.7	213072	66884.4	664322	165927
_GPP[Oxidation (P)]GAVGAP[Oxidation (P)]GPQGFQGPAGEP[Oxidation (P)]GEPGQTGP[Oxidation (P)]AGPRGPAGSP[Oxidation (P)]GK_.4	Col1a2	Q01149	Collagen alpha-2(I) chain	2.1836e-54	Q01149	75448.5	68687.5	36294.8	1.40098e+06	195418
_GPP[Oxidation (P)]GAVGAP[Oxidation (P)]GPQGFQGPAGEP[Oxidation (P)]GEP[Oxidation (P)]GQTGPAGPRGP[Oxidation (P)]AGSPGK_.3	Col1a2	Q01149	Collagen alpha-2(I) chain	2.1836e-54	Q01149	123892	72332.6	259564	634256	363121
_GPP[Oxidation (P)]GAVGAP[Oxidation (P)]GPQGFQGPAGEP[Oxidation (P)]GEP[Oxidation (P)]GQTGPAGP[Oxidation (P)]RGPAGSPGK_.4	Col1a2	Q01149	Collagen alpha-2(I) chain	2.1836e-54	Q01149	78539.6	80192.2	68316.1	1.50752e+06	157825
_GPP[Oxidation (P)]GAVGAP[Oxidation (P)]GPQGFQGPAGEP[Oxidation (P)]GEP[Oxidation (P)]GQTGPAGPRGPAGSP[Oxidation (P)]GK_.4	Col1a2	Q01149	Collagen alpha-2(I) chain	2.1836e-54	Q01149	52074.1	3031.9	19384.5	1.69291e+06	30112
_GPP[Oxidation (P)]GAVGAP[Oxidation (P)]GPQGFQGPAGEP[Oxidation (P)]GEPGQTGP[Oxidation (P)]AGPRGPAGSP[Oxidation (P)]GK_.3	Col1a2	Q01149	Collagen alpha-2(I) chain	2.1836e-54	Q01149	279020	265533	338760	760898	381014
_GPSGEP[Oxidation (P)]GTAGAP[Oxidation (P)]GTAGPQGLLGAP[Oxidation (P)]GILGLP[Oxidation (P)]GSRGER_.3	Col1a2	Q01149	Collagen alpha-2(I) chain	2.1836e-54	Q01149	252.705	253.16	307160	3335240	2.05644
_GPSGEP[Oxidation (P)]GTAGAPGTAGP[Oxidation (P)]QGLLGAP[Oxidation (P)]GILGLP[Oxidation (P)]GSRGER_.4	Col1a2	Q01149	Collagen alpha-2(I) chain	2.1836e-54	Q01149	1.17467	1	81173.6	264667	1.59873
_GSP[Oxidation (P)]GERGEVGPAGPNGFAGP[Oxidation (P)]AGAAGQP[Oxidation (P)]GAKGEK_.4	Col1a2	Q01149	Collagen alpha-2(I) chain	2.1836e-54	Q01149	3649.09	429.143	41333.8	696080	7603.6
_GSPGERGEVGP[Oxidation (P)]AGPNGFAGP[Oxidation (P)]AGAAGQP[Oxidation (P)]GAKGEK_.3	Col1a2	Q01149	Collagen alpha-2(I) chain	2.1836e-54	Q01149	2659.43	6517.59	4173.9	152048	4862.08
_GSPGERGEVGPAGPNGFAGP[Oxidation (P)]AGAAGQP[Oxidation (P)]GAKGEK_.4	Col1a2	Q01149	Collagen alpha-2(I) chain	2.1836e-54	Q01149	18401.9	496.281	17053.2	860963	3014.28
_GSPGERGEVGP[Oxidation (P)]AGPNGFAGPAGAAGQP[Oxidation (P)]GAKGEK_.4	Col1a2	Q01149	Collagen alpha-2(I) chain	2.1836e-54	Q01149	1	1	1.27502	662338	671.396
_GSP[Oxidation (P)]GERGEVGPAGPNGFAGPAGAAGQP[Oxidation (P)]GAKGEK_.4	Col1a2	Q01149	Collagen alpha-2(I) chain	2.1836e-54	Q01149	1	1	3407.87	755227	670.788
_GSPGERGEVGP[Oxidation (P)]AGPNGFAGPAGAAGQP[Oxidation (P)]GAKGEK_.3	Col1a2	Q01149	Collagen alpha-2(I) chain	2.1836e-54	Q01149	478.571	2180.13	710.901	71503.9	4877.93
_P[Oxidation (P)]GPIGPAGPRGEAGNIGFP[Oxidation (P)]GPK_.3	Col1a2	Q01149	Collagen alpha-2(I) chain	2.1836e-54	Q01149	1258.84	2425.6	2430.77	1643261	32383.6
_TGP[Oxidation (P)]P[Oxidation (P)]GPSGIAGPP[Oxidation (P)]GPP[Oxidation (P)]GAAGKEGIRGPR_.4	Col1a2	Q01149	Collagen alpha-2(I) chain	2.1836e-54	Q01149	2.93177	3243.64	22030.5	170756	3239.31
_TGPPGP[Oxidation (P)]SGIAGPP[Oxidation (P)]GPP[Oxidation (P)]GAAGKEGIRGPR_.4	Col1a2	Q01149	Collagen alpha-2(I) chain	2.1836e-54	Q01149	6035.58	830.996	110479	753725	10194.1
_TGP[Oxidation (P)]PGP[Oxidation (P)]SGIAGPP[Oxidation (P)]GPPGAAGKEGIRGP[Oxidation (P)]R_.4	Col1a2	Q01149	Collagen alpha-2(I) chain	2.1836e-54	Q01149	1922.89	3367.3	34296.2	234515	903.035
_TGP[Oxidation (P)]P[Oxidation (P)]GPSGIAGPP[Oxidation (P)]GPPGAAGKEGIRGP[Oxidation (P)]R_.4	Col1a2	Q01149	Collagen alpha-2(I) chain	2.1836e-54	Q01149	1922.81	471.661	23508.7	185172	2389.6
_GLP[Oxidation (P)]GEFGLPGPAGP[Oxidation (P)]RGERGTP[Oxidation (P)]GESGAAGPSGPIGSR_.4	Col1a2	Q01149	Collagen alpha-2(I) chain	2.1836e-54	Q01149	1	2184.51	28231.2	173558	962.96
_GLP[Oxidation (P)]GEFGLPGPAGPRGERGTP[Oxidation (P)]GESGAAGP[Oxidation (P)]SGPIGSR_.4	Col1a2	Q01149	Collagen alpha-2(I) chain	2.1836e-54	Q01149	1	1	13844.1	71623.9	1
_AGVM[Oxidation (M)]GPPGNRGSTGP[Oxidation (P)]AGIR_.3	Col1a2	Q01149	Collagen alpha-2(I) chain	2.1836e-54	Q01149	1	219.163	4193.98	179143	229.031
_EGIRGPRGDQGPVGR_.4	Col1a2	Q01149	Collagen alpha-2(I) chain	2.1836e-54	Q01149	1.90175	1	14107.4	2.38032	1
_GAAGIP[Oxidation (P)]GGKGEKGETGLR_.4	Col1a2	Q01149	Collagen alpha-2(I) chain	2.1836e-54	Q01149	1.83118	926.501	6547.25	2.38032	1
_GAAGIP[Oxidation (P)]GGKGEKGETGLR_.3	Col1a2	Q01149	Collagen alpha-2(I) chain	2.1836e-54	Q01149	2.44302	3470.28	2474.76	3.17753	1
_GERGTP[Oxidation (P)]GESGAAGPSGPIGSR_.3	Col1a2	Q01149	Collagen alpha-2(I) chain	2.1836e-54	Q01149	337.18	305.008	12694.8	2.74766e+06	452.902
_TNKPSRLPFLDIAPLDIGGADQEFR_.4	Col1a2	Q01149	Collagen alpha-2(I) chain	2.1836e-54	Q01149	2.62286	115.189	673.963	358769	76.3383
_[Acetyl (Protein N-term)]SDILPLDVIGR_.2	Tbce	E0CZ81;Q8CIV8	Tubulin-specific chaperone E	3.02385e-54	E0CZ81;Q8CIV8	9598.26	5495.28	103898	9013.49	5323.36
_LLDLSSNPSIDESQLSLIADLPR_.3	Tbce	E0CZ81;Q8CIV8	Tubulin-specific chaperone E	3.02385e-54	E0CZ81;Q8CIV8	690.602	1843.91	1893.66	374.043	189.597
_EQEIAAVQAR_.2	Rrbp1	A2AVJ7;Q99PL5	Ribosome-binding protein 1	3.2195e-54	A2AVJ7;Q99PL5	342344	215342	361349	561917	295953
_LLATEQEDAAVAK_.2	Rrbp1	A2AVJ7;Q99PL5	Ribosome-binding protein 1	3.2195e-54	A2AVJ7;Q99PL5	349893	219970	338299	419908	287167
_LIEILSEK_.2	Rrbp1	A2AVJ7;Q99PL5	Ribosome-binding protein 1	3.2195e-54	A2AVJ7;Q99PL5	310066	204087	341994	461496	272705
_LQSSEVEVK_.2	Rrbp1	A2AVJ7;Q99PL5	Ribosome-binding protein 1	3.2195e-54	A2AVJ7;Q99PL5	197716	108109	146125	307274	140431
_TILAETEGMLK_.2	Rrbp1	A2AVJ7;Q99PL5	Ribosome-binding protein 1	3.2195e-54	A2AVJ7;Q99PL5	210640	140812	166382	70567.7	185849
_LTAEFEEAQR_.2	Rrbp1	A2AVJ7;Q99PL5	Ribosome-binding protein 1	3.2195e-54	A2AVJ7;Q99PL5	192429	113546	120834	101346	140700
_AAGPLESSGKEEITQLK_.3	Rrbp1	A2AVJ7;Q99PL5	Ribosome-binding protein 1	3.2195e-54	A2AVJ7;Q99PL5	150970	76116.2	113726	80241	118836
_KPPTLEPSMDIVLK_.3	Rrbp1	A2AVJ7;Q99PL5	Ribosome-binding protein 1	3.2195e-54	A2AVJ7;Q99PL5	124348	76529.9	116469	123595	61299.6
_LKGELESSDQVR_.3	Rrbp1	A2AVJ7;Q99PL5	Ribosome-binding protein 1	3.2195e-54	A2AVJ7;Q99PL5	128037	65966.3	76394.2	56454.1	84151.6
_LKGELESSDQVR_.2	Rrbp1	A2AVJ7;Q99PL5	Ribosome-binding protein 1	3.2195e-54	A2AVJ7;Q99PL5	24233.1	16545	15466.3	13358.6	21428.2
_SIEALLEAGQAQDTQASHAEANQQQTR_.3	Rrbp1	A2AVJ7;Q99PL5	Ribosome-binding protein 1	3.2195e-54	A2AVJ7;Q99PL5	118926	58520.9	97368.9	136090	52856
_QLLLESQSQLDEAK_.2	Rrbp1	A2AVJ7;Q99PL5	Ribosome-binding protein 1	3.2195e-54	A2AVJ7;Q99PL5	134188	67892.3	90435.1	41564.3	103215
_HLEDIVEK_.2	Rrbp1	A2AVJ7;Q99PL5	Ribosome-binding protein 1	3.2195e-54	A2AVJ7;Q99PL5	81796	36431.5	57446.9	89376.5	63108.8
_TEATLEAEQTR_.2	Rrbp1	A2AVJ7;Q99PL5	Ribosome-binding protein 1	3.2195e-54	A2AVJ7;Q99PL5	93106.8	47486.6	43336.8	31633.7	57619.9
_SKC[Carbamidomethyl (C)]EELSSLHGQLK_.3	Rrbp1	A2AVJ7;Q99PL5	Ribosome-binding protein 1	3.2195e-54	A2AVJ7;Q99PL5	56928.4	31264.4	35921.2	68044.6	66401.5
_TGVIQDTWHK_.3	Rrbp1	A2AVJ7;Q99PL5	Ribosome-binding protein 1	3.2195e-54	A2AVJ7;Q99PL5	49614.1	30538.6	60565.1	74294.3	43036.5
_QVLQLQASHK_.3	Rrbp1	A2AVJ7;Q99PL5	Ribosome-binding protein 1	3.2195e-54	A2AVJ7;Q99PL5	57927.2	28204	62002.8	53755.9	54146.1
_VSAVAVAPTSVHSSVGHTPIATVPAMPQEK_.4	Rrbp1	A2AVJ7;Q99PL5	Ribosome-binding protein 1	3.2195e-54	A2AVJ7;Q99PL5	61502.8	73426.1	58425.4	37830.2	19057.7
_VEPAVSSIVNSIQVLASK_.2	Rrbp1	A2AVJ7;Q99PL5	Ribosome-binding protein 1	3.2195e-54	A2AVJ7;Q99PL5	16139.7	14696.7	49296.2	7467.8	16100.1
_VEPAVSSIVNSIQVLASK_.3	Rrbp1	A2AVJ7;Q99PL5	Ribosome-binding protein 1	3.2195e-54	A2AVJ7;Q99PL5	10609.2	10827.5	35245.6	4963.54	8252.78
_ETSYEEALANQR_.2	Rrbp1	A2AVJ7;Q99PL5	Ribosome-binding protein 1	3.2195e-54	A2AVJ7;Q99PL5	44407.3	26486.6	34118.2	19154.5	33701.2
_QSDELALVR_.2	Rrbp1	A2AVJ7;Q99PL5	Ribosome-binding protein 1	3.2195e-54	A2AVJ7;Q99PL5	16620.7	7240.11	10107.3	6625.18	9984.41
_LKELESQVSC[Carbamidomethyl (C)]LEK_.3	Rrbp1	A2AVJ7;Q99PL5	Ribosome-binding protein 1	3.2195e-54	A2AVJ7;Q99PL5	48646	27936.4	31786	11289.4	35228.8
_ELESQVSC[Carbamidomethyl (C)]LEK_.2	Rrbp1	A2AVJ7;Q99PL5	Ribosome-binding protein 1	3.2195e-54	A2AVJ7;Q99PL5	47460.6	27754.9	22609.2	102.396	29153.2
_EAEETQNSLQAEC[Carbamidomethyl (C)]DQYR_.2	Rrbp1	A2AVJ7;Q99PL5	Ribosome-binding protein 1	3.2195e-54	A2AVJ7;Q99PL5	4703.43	1239.75	2258.23	1.47979	3135.07
_EAEETQNSLQAEC[Carbamidomethyl (C)]DQYR_.3	Rrbp1	A2AVJ7;Q99PL5	Ribosome-binding protein 1	3.2195e-54	A2AVJ7;Q99PL5	14846.8	6851.94	4322.69	300.516	6190.7
_LREAEETQNSLQAEC[Carbamidomethyl (C)]DQYR_.3	Rrbp1	A2AVJ7;Q99PL5	Ribosome-binding protein 1	3.2195e-54	A2AVJ7;Q99PL5	1588.67	2360.78	5501.87	25783.6	4724.45
_KGEPGPPDC[Carbamidomethyl (C)]DGPLFLPYK_.3	Rrbp1	A2AVJ7;Q99PL5	Ribosome-binding protein 1	3.2195e-54	A2AVJ7;Q99PL5	5750.32	4716.78	7499.21	7668.2	10311.4
_TILAETEGMLKDLQK_.3	Rrbp1	A2AVJ7;Q99PL5	Ribosome-binding protein 1	3.2195e-54	A2AVJ7;Q99PL5	2.22236	1.58088	3753.6	172418	152.421
_IQEELEKLR_.3	Rrbp1	A2AVJ7;Q99PL5	Ribosome-binding protein 1	3.2195e-54	A2AVJ7;Q99PL5	826.485	3637.64	2317.83	71900.9	765.578
_QLLLESQSQLDEAKSEAQK_.3	Rrbp1	A2AVJ7;Q99PL5	Ribosome-binding protein 1	3.2195e-54	A2AVJ7;Q99PL5	3785.74	10907.7	11313.3	55467.4	3532.43
_TEATLEAEQTRR_.3	Rrbp1	A2AVJ7;Q99PL5	Ribosome-binding protein 1	3.2195e-54	A2AVJ7;Q99PL5	3.16959	100.163	28094.4	4.10923	1.15572
_QVLQLQASHKESEEALQK_.3	Rrbp1	A2AVJ7;Q99PL5	Ribosome-binding protein 1	3.2195e-54	A2AVJ7;Q99PL5	1.29824	299.254	1	22089.3	201.016
_AAGPLESSGKEEITQLKER_.4	Rrbp1	A2AVJ7;Q99PL5	Ribosome-binding protein 1	3.2195e-54	A2AVJ7;Q99PL5	899.557	954.605	491.489	74053.5	9545.21
_AAGPLESSGKEEITQLKER_.3	Rrbp1	A2AVJ7;Q99PL5	Ribosome-binding protein 1	3.2195e-54	A2AVJ7;Q99PL5	23182.4	20785.9	19071.2	34884.9	1266.13
_QLLLESQSQLDEAKSEAQKQSDELALVR_.4	Rrbp1	A2AVJ7;Q99PL5	Ribosome-binding protein 1	3.2195e-54	A2AVJ7;Q99PL5	19878.2	1632.68	44948.1	79055	22876.8
_ASM[Oxidation (M)]VQSQEAPK_.2	Rrbp1	A2AVJ7;Q99PL5	Ribosome-binding protein 1	3.2195e-54	A2AVJ7;Q99PL5	15007.3	18145.5	1.7391	6894.55	1085.91
_YGPLTADGTTAAETKEESSEPPR_.3	Tnxb	O35452	Protein Tnxb	3.78435e-54	O35452	895730	1.8877e+06	1.52532e+06	1.11767e+06	73111
_MNLYGLHEGR_.3	Tnxb	O35452	Protein Tnxb	3.78435e-54	O35452	631566	622486	798529	106418	187497
_MNLYGLHEGR_.2	Tnxb	O35452	Protein Tnxb	3.78435e-54	O35452	198991	244726	234072	36823.9	68966.8
_M[Oxidation (M)]NLYGLHEGR_.3	Tnxb	O35452	Protein Tnxb	3.78435e-54	O35452	37179.5	12344.6	35010	7956.76	8037.23
_VPGHEDQVTISGLEPDHK_.4	Tnxb	O35452	Protein Tnxb	3.78435e-54	O35452	884820	779121	1.04852e+06	71994.8	232688
_GLAPGQDYQVTVR_.2	Tnxb	O35452	Protein Tnxb	3.78435e-54	O35452	530926	645614	714327	612665	206837
_FLLFGVQDGK_.2	Tnxb	O35452	Protein Tnxb	3.78435e-54	O35452	572292	479773	1.00559e+06	269197	131161
_EVTVLDLDPAR_.2	Tnxb	O35452	Protein Tnxb	3.78435e-54	O35452	556777	488810	853707	296812	158024
_LGELWVTDPTTDSLR_.2	Tnxb	O35452	Protein Tnxb	3.78435e-54	O35452	450147	358653	875165	264356	149911
_FTLFGIANK_.2	Tnxb	O35452	Protein Tnxb	3.78435e-54	O35452	396612	348648	735645	229857	130413
_EVTIPGLEPSR_.2	Tnxb	O35452	Protein Tnxb	3.78435e-54	O35452	485141	409191	676234	138144	131238
_VVAVTPTTLDLSWLRPQAEVDR_.3	Tnxb	O35452	Protein Tnxb	3.78435e-54	O35452	346718	335874	757646	153380	121593
_VVAVTPTTLDLSWLRPQAEVDR_.4	Tnxb	O35452	Protein Tnxb	3.78435e-54	O35452	9743.49	11221.4	13799.8	6869.76	16952.4
_VVPVEGPDR_.2	Tnxb	O35452	Protein Tnxb	3.78435e-54	O35452	420928	289871	607918	253413	123797
_VLISGLEPK_.2	Tnxb	O35452	Protein Tnxb	3.78435e-54	O35452	499573	374837	657333	36192.4	124129
_LSQLSVSDVTTSSLR_.2	Tnxb	O35452	Protein Tnxb	3.78435e-54	O35452	411142	293897	504872	323085	119526
_TATITALDAGR_.2	Tnxb	O35452	Protein Tnxb	3.78435e-54	O35452	418124	381407	582662	136419	117686
_DKDGP[Oxidation (P)]QAISVEGPQR_.3	Tnxb	O35452	Protein Tnxb	3.78435e-54	O35452	193751	156339	243810	78398.4	55203.1
_DKDGPQAISVEGPQR_.3	Tnxb	O35452	Protein Tnxb	3.78435e-54	O35452	174905	138582	225192	70224.2	51291.1
_DKDGPQAISVEGP[Oxidation (P)]QR_.3	Tnxb	O35452	Protein Tnxb	3.78435e-54	O35452	39023.6	34988.2	48644.9	16015.9	18058.6
_LLLYGLR_.2	Tnxb	O35452	Protein Tnxb	3.78435e-54	O35452	409709	380933	500145	125597	113643
_EVPLTAEQR_.2	Tnxb	O35452	Protein Tnxb	3.78435e-54	O35452	376662	349568	512136	179628	110447
_FFLYGLR_.2	Tnxb	O35452	Protein Tnxb	3.78435e-54	O35452	341735	300464	482431	189923	85588
_LFPSTFYSAQLR_.2	Tnxb	O35452	Protein Tnxb	3.78435e-54	O35452	256739	243499	511517	268458	96232.1
_DRDGQSQVVPVDGSHR_.4	Tnxb	O35452	Protein Tnxb	3.78435e-54	O35452	207438	158417	223272	62450.6	51334.8
_DRDGQSQVVPVDGSHR_.3	Tnxb	O35452	Protein Tnxb	3.78435e-54	O35452	186007	152143	203536	68331.4	54245.3
_DLQFSDIGETSAK_.2	Tnxb	O35452	Protein Tnxb	3.78435e-54	O35452	331904	274977	452888	142799	114780
_FLLFGLK_.2	Tnxb	O35452	Protein Tnxb	3.78435e-54	O35452	143688	235080	719172	107921	78074.2
_LGELTVTGVTPDSLR_.2	Tnxb	O35452	Protein Tnxb	3.78435e-54	O35452	190766	298492	543185	123404	122313
_GPFDSFVILYK_.2	Tnxb	O35452	Protein Tnxb	3.78435e-54	O35452	205669	168532	691296	107989	45917.3
_VGPVSTVGTTDKQPEEKPPLEPR_.4	Tnxb	O35452	Protein Tnxb	3.78435e-54	O35452	270429	257831	400025	182452	66292.6
_YEVTVVSVR_.2	Tnxb	O35452	Protein Tnxb	3.78435e-54	O35452	349995	284175	397411	40145.7	90872
_EVTIEGLQPGR_.2	Tnxb	O35452	Protein Tnxb	3.78435e-54	O35452	330404	265536	329235	45223.1	76199.5
_LSWTVAR_.2	Tnxb	O35452	Protein Tnxb	3.78435e-54	O35452	234850	207854	320796	159463	86528.3
_GFEESEPLTGFLTTVPDGPTQLR_.3	Tnxb	O35452	Protein Tnxb	3.78435e-54	O35452	160383	114628	541373	62533.2	41622.3
_SLC[Carbamidomethyl (C)]SLHGVFDLSR_.3	Tnxb	O35452	Protein Tnxb	3.78435e-54	O35452	209168	170095	257095	181004	65049.9
_APGPVDAYEIQFIPMTEGVSPPFTAR_.3	Tnxb	O35452	Protein Tnxb	3.78435e-54	O35452	62848	45592.9	162414	58429.3	18890.7
_APGPVDAYEIQFIP[Oxidation (P)]MTEGVSPPFTAR_.3	Tnxb	O35452	Protein Tnxb	3.78435e-54	O35452	30386.2	25501.6	165530	45302.3	8778.1
_APGPVDAYEIQFIPM[Oxidation (M)]TEGVSPPFTAR_.3	Tnxb	O35452	Protein Tnxb	3.78435e-54	O35452	36634.5	15865.4	136587	33289.1	5349.6
_VGPLSVIAVTDPR_.2	Tnxb	O35452	Protein Tnxb	3.78435e-54	O35452	221252	170274	374905	28951.6	50700.9
_AGQC[Carbamidomethyl (C)]VC[Carbamidomethyl (C)]VEGFR_.2	Tnxb	O35452	Protein Tnxb	3.78435e-54	O35452	249564	222153	269765	35031.7	68320.1
_VGPVSTVGMTEK_.2	Tnxb	O35452	Protein Tnxb	3.78435e-54	O35452	243061	262854	261095	12300.9	63295.2
_FGPLTAEGITEPTNAADHTK_.3	Tnxb	O35452	Protein Tnxb	3.78435e-54	O35452	226946	201030	176524	117422	97970.2
_MNLYGLR_.2	Tnxb	O35452	Protein Tnxb	3.78435e-54	O35452	176538	184050	281867	112714	57571.5
_ILIQSDPDPGSPPR_.2	Tnxb	O35452	Protein Tnxb	3.78435e-54	O35452	193943	155714	274342	110462	50400.7
_TQTQILQGLIPDTR_.2	Tnxb	O35452	Protein Tnxb	3.78435e-54	O35452	137029	88284.4	212009	10574.1	31880.7
_TQTQILQGLIPDTR_.3	Tnxb	O35452	Protein Tnxb	3.78435e-54	O35452	78279.8	56495.1	115104	6569.5	20651.8
_LGPVSVEGTTAPVEK_.2	Tnxb	O35452	Protein Tnxb	3.78435e-54	O35452	206116	185179	215318	86587.8	54209.8
_GHAVSYPASIR_.2	Tnxb	O35452	Protein Tnxb	3.78435e-54	O35452	111418	101621	136702	71290	30280.8
_GHAVSYPASIR_.3	Tnxb	O35452	Protein Tnxb	3.78435e-54	O35452	76255.6	47459.6	94541.7	39030.8	19712.7
_DRDGQPHVVSVAADLR_.3	Tnxb	O35452	Protein Tnxb	3.78435e-54	O35452	119569	113492	154324	46953.5	32834.4
_DRDGQPHVVSVAADLR_.4	Tnxb	O35452	Protein Tnxb	3.78435e-54	O35452	61763.2	49327.9	82385.7	34013.3	13671.8
_STPISGLEPGR_.2	Tnxb	O35452	Protein Tnxb	3.78435e-54	O35452	237306	139291	218225	35883.5	56834
_NFQVPTR_.2	Tnxb	O35452	Protein Tnxb	3.78435e-54	O35452	157693	146061	225867	65671.6	39004.2
_TLSPVLESPR_.2	Tnxb	O35452	Protein Tnxb	3.78435e-54	O35452	187703	140752	193879	65157.2	38489
_SVVISPLDPNR_.2	Tnxb	O35452	Protein Tnxb	3.78435e-54	O35452	162543	136803	212131	52948	47386.1
_FILYGLIGK_.2	Tnxb	O35452	Protein Tnxb	3.78435e-54	O35452	159091	135891	204339	34891.1	37940
_DAQGQPQSVPIEGDENEVTVPGLESNR_.3	Tnxb	O35452	Protein Tnxb	3.78435e-54	O35452	162726	116570	174544	36543.2	32387.8
_DAQGQPQSVPIEGDENEVTVPGLESNRK_.3	Tnxb	O35452	Protein Tnxb	3.78435e-54	O35452	92410.8	99057.3	168884	98926.4	23587.2
_FLLYGLLGR_.2	Tnxb	O35452	Protein Tnxb	3.78435e-54	O35452	107497	113872	198083	42719.3	20427.2
_M[Oxidation (M)]NLYGIYSGQR_.2	Tnxb	O35452	Protein Tnxb	3.78435e-54	O35452	158503	94659.2	115157	50903.2	36746.6
_FGVPLLSTLEQNPR_.3	Tnxb	O35452	Protein Tnxb	3.78435e-54	O35452	78233.4	82553.9	179633	93118.1	20028.3
_GTSWGPPASK_.2	Tnxb	O35452	Protein Tnxb	3.78435e-54	O35452	97335.7	82736.2	136038	84537.2	39826.8
_VASTEGDQTDITLTGLESNHR_.3	Tnxb	O35452	Protein Tnxb	3.78435e-54	O35452	132888	108596	137299	29751.3	30012.6
_SVVISPLDPNRK_.3	Tnxb	O35452	Protein Tnxb	3.78435e-54	O35452	97902.9	72257.5	172854	63019.6	25883.4
_MNLYGLHEGHR_.3	Tnxb	O35452	Protein Tnxb	3.78435e-54	O35452	56702.1	62918.2	77779	60668.4	20121.6
_M[Oxidation (M)]NLYGLHEGHR_.3	Tnxb	O35452	Protein Tnxb	3.78435e-54	O35452	15577.8	46550.7	26247.6	33210.4	10161.5
_MNFYGLHGR_.3	Tnxb	O35452	Protein Tnxb	3.78435e-54	O35452	78512.1	83904.8	115051	51110.2	21960
_MNFYGLHGR_.2	Tnxb	O35452	Protein Tnxb	3.78435e-54	O35452	10194.9	15919	16197.9	8792.21	6598.71
_TC[Carbamidomethyl (C)]PWDC[Carbamidomethyl (C)]GDGGR_.2	Tnxb	O35452	Protein Tnxb	3.78435e-54	O35452	93432.3	89423.7	96564.6	42588.6	24813.4
_GPDC[Carbamidomethyl (C)]AIQTC[Carbamidomethyl (C)]PGDC[Carbamidomethyl (C)]R_.2	Tnxb	O35452	Protein Tnxb	3.78435e-54	O35452	100921	90631.8	109112	3106.9	29720.2
_AIWGESLTPPVLTSFTTGGLR_.3	Tnxb	O35452	Protein Tnxb	3.78435e-54	O35452	36355.2	33598.1	164325	36351.1	10278.8
_AIWGESLTPPVLTSFTTGGLR_.2	Tnxb	O35452	Protein Tnxb	3.78435e-54	O35452	6260.57	5264.18	29344.3	2912.72	1414.21
_LEILEELVK_.2	Tnxb	O35452	Protein Tnxb	3.78435e-54	O35452	111806	66647.1	123546	10656.7	5723.98
_C[Carbamidomethyl (C)]VC[Carbamidomethyl (C)]NPGYTGPAC[Carbamidomethyl (C)]ATR_.2	Tnxb	O35452	Protein Tnxb	3.78435e-54	O35452	58225.9	56294.2	79950.4	77593.2	20262.9
_EHC[Carbamidomethyl (C)]TGGC[Carbamidomethyl (C)]C[Carbamidomethyl (C)]PTAAQAGTGQTDVR_.3	Tnxb	O35452	Protein Tnxb	3.78435e-54	O35452	87225.9	68605.7	81364.7	15150	22063.5
_MNLYGIHSGQR_.2	Tnxb	O35452	Protein Tnxb	3.78435e-54	O35452	31836.9	40639.6	41758.4	29004.6	12340.4
_M[Oxidation (M)]NLYGIHSGQR_.3	Tnxb	O35452	Protein Tnxb	3.78435e-54	O35452	38285.5	19653.3	39267.8	3607.1	5287.86
_EVTISSLEPNRK_.3	Tnxb	O35452	Protein Tnxb	3.78435e-54	O35452	65124.1	48335.6	82263.9	25000.8	15815.5
_STPISGLEPGRK_.3	Tnxb	O35452	Protein Tnxb	3.78435e-54	O35452	43702.6	46001.8	83898.8	35024.3	17518.1
_FVVSYVSAGNQR_.2	Tnxb	O35452	Protein Tnxb	3.78435e-54	O35452	50139	56761.8	84701.4	18543.3	12134.6
_VGPVSAVGVTAAEEEPPSPTEPR_.3	Tnxb	O35452	Protein Tnxb	3.78435e-54	O35452	62172	65336.5	76040	11050.2	4674.05
_MHLLEETTVR_.3	Tnxb	O35452	Protein Tnxb	3.78435e-54	O35452	46069.2	53090.7	62831.5	19523.3	10011.7
_DGQSQVVPVDGSHR_.3	Tnxb	O35452	Protein Tnxb	3.78435e-54	O35452	50317.2	30489.8	57776.9	10148.9	19487.2
_RVGPLSVIAVTDPR_.3	Tnxb	O35452	Protein Tnxb	3.78435e-54	O35452	35177.2	34798.6	53596.2	7163.18	6671.16
_DTQGQPQMVPVSGDLGEVTVSGLEPAR_.3	Tnxb	O35452	Protein Tnxb	3.78435e-54	O35452	29360.4	25476.4	67206.2	2798.76	5362.84
_VGPLSVSAMTAPAPATEASK_.2	Tnxb	O35452	Protein Tnxb	3.78435e-54	O35452	22811.8	25450	37341.1	13114.8	9838.42
_C[Carbamidomethyl (C)]EDGVC[Carbamidomethyl (C)]VC[Carbamidomethyl (C)]HAGYSGEDC[Carbamidomethyl (C)]GVR_.3	Tnxb	O35452	Protein Tnxb	3.78435e-54	O35452	32363.8	18734.5	31804.6	539.84	4873.13
_C[Carbamidomethyl (C)]VC[Carbamidomethyl (C)]DPGYSGEDC[Carbamidomethyl (C)]GVR_.2	Tnxb	O35452	Protein Tnxb	3.78435e-54	O35452	19774.4	15253.9	23818	12496.1	2648.52
_LSWTVPEGHFDSFVVQFK_.3	Tnxb	O35452	Protein Tnxb	3.78435e-54	O35452	19443.3	22679.4	8225.26	18468.9	3231.74
_LGPISALGVTASEVDISAPDHTEPPHAPGLGTLAVTEATPDSLR_.4	Tnxb	O35452	Protein Tnxb	3.78435e-54	O35452	26686.2	18181.4	2023.93	15304.3	5597.49
_VRLEILEELVK_.3	Tnxb	O35452	Protein Tnxb	3.78435e-54	O35452	4858.4	6586.79	8492.37	14647.5	627.645
_DC[Carbamidomethyl (C)]SQHGVC[Carbamidomethyl (C)]QDGLC[Carbamidomethyl (C)]MC[Carbamidomethyl (C)]HAGYAGEDC[Carbamidomethyl (C)]SIR_.4	Tnxb	O35452	Protein Tnxb	3.78435e-54	O35452	5131.32	9832.01	13182.9	3620.73	3430.71
_GFEFSVPFTEMK_.2	Tnxb	O35452	Protein Tnxb	3.78435e-54	O35452	96753.5	120129	210892	60345.5	41383.7
_GFEFSVPFTEM[Oxidation (M)]K_.2	Tnxb	O35452	Protein Tnxb	3.78435e-54	O35452	81829.2	51667.2	145700	34645.8	4374.73
_YGPLTADGTTAAETK_.2	Tnxb	O35452	Protein Tnxb	3.78435e-54	O35452	144334	126513	151464	54619.8	148393
_WVPPTSR_.2	Tnxb	O35452	Protein Tnxb	3.78435e-54	O35452	109516	87301.4	173885	39533.8	36382.3
_TITTM[Oxidation (M)]IDGPQDLR_.2	Tnxb	O35452	Protein Tnxb	3.78435e-54	O35452	106425	82038.5	100635	62341.4	75671.5
_VGPVSTVGTTDK_.2	Tnxb	O35452	Protein Tnxb	3.78435e-54	O35452	123698	81080.5	79442.1	6142.31	25094
_ISYQLADGGEPQSVQVDGR_.2	Tnxb	O35452	Protein Tnxb	3.78435e-54	O35452	74076.2	74758.2	110776	177884	44554.9
_LGELTVTGSSPDSLSLSWTIPK_.3	Tnxb	O35452	Protein Tnxb	3.78435e-54	O35452	75715.8	106582	70892.6	23168	16912.1
_LGELTVTGSSPDSLSLSWTIPK_.2	Tnxb	O35452	Protein Tnxb	3.78435e-54	O35452	1565.11	929.373	1	416.555	535.701
_LNLYGIHSGQR_.3	Tnxb	O35452	Protein Tnxb	3.78435e-54	O35452	56635.6	69862.6	84326.8	785.74	13775.7
_VVAVTPTTLDLSWLR_.2	Tnxb	O35452	Protein Tnxb	3.78435e-54	O35452	35826.5	20405.9	51968	3206.08	6815.45
_VVAVTPTTLDLSWLR_.3	Tnxb	O35452	Protein Tnxb	3.78435e-54	O35452	2512.78	1712.42	864.271	361.966	686.072
_TQLTDLMPGVEYVVTVTAER_.3	Tnxb	O35452	Protein Tnxb	3.78435e-54	O35452	15202	10031.2	20.5917	760.459	3054.97
_FLLFGLIGLK_.2	Tnxb	O35452	Protein Tnxb	3.78435e-54	O35452	4565.67	4518.93	28.3439	1857.98	421.665
_VPGHEDQVTISGLEPDHKYK_.4	Tnxb	O35452	Protein Tnxb	3.78435e-54	O35452	1.38603	1.05044	2120.19	117271	6720.32
_MNLYGLHEGRR_.3	Tnxb	O35452	Protein Tnxb	3.78435e-54	O35452	1961.59	2807.61	34914.4	229443	2721.73
_M[Oxidation (M)]NLYGLHEGRR_.3	Tnxb	O35452	Protein Tnxb	3.78435e-54	O35452	1.43084	2.74655	874.678	49546.4	130.231
_AGQC[Carbamidomethyl (C)]VC[Carbamidomethyl (C)]VEGFRGPDC[Carbamidomethyl (C)]AIQTC[Carbamidomethyl (C)]PGDC[Carbamidomethyl (C)]R_.3	Tnxb	O35452	Protein Tnxb	3.78435e-54	O35452	423.443	1	1.60096	4091.18	1
_LNWEAPLGAFDSFLLR_.3	Tnxb	O35452	Protein Tnxb	3.78435e-54	O35452	129.188	1	36.5286	517.068	1
_VVRVPGHEDQVTISGLEPDHKYK_.5	Tnxb	O35452	Protein Tnxb	3.78435e-54	O35452	2636.47	15283.7	4361.93	230410	1933.34
_TQTQILQGLIPDTRYEVTVVSVR_.3	Tnxb	O35452	Protein Tnxb	3.78435e-54	O35452	2271.04	1814.77	2.67692	7513.24	5743.19
_LADALQELR_.2	Lmna	P48678	Prelamin-A/C	4.60528e-54	P48678	2.48508e+06	1.76867e+06	2.93293e+06	3.54488e+06	1560483
_SLETENAGLR_.2	Lmna	P48678	Prelamin-A/C	4.60528e-54	P48678	2.75538e+06	1.92794e+06	3.02236e+06	2.61138e+06	1.79672e+06
_LQLELSK_.2	Lmna	P48678	Prelamin-A/C	4.60528e-54	P48678	2.80061e+06	2017588	3.43737e+06	2.18384e+06	1.46157e+06
_EAALSTALSEK_.2	Lmna	P48678	Prelamin-A/C	4.60528e-54	P48678	2.94681e+06	2.0103e+06	3.40377e+06	724966	1.54949e+06
_SGAQASSTPLSPTR_.2	Lmna	P48678	Prelamin-A/C	4.60528e-54	P48678	2.12759e+06	1.68755e+06	2.58846e+06	2750480	1164003
_EGDLLAAQAR_.2	Lmna	P48678	Prelamin-A/C	4.60528e-54	P48678	2.46488e+06	1.67487e+06	2.92843e+06	1.55773e+06	1.56829e+06
_AAYEAELGDAR_.2	Lmna	P48678	Prelamin-A/C	4.60528e-54	P48678	2.50648e+06	1733406	2.82287e+06	1.33466e+06	1.48577e+06
_ITESEEVVSR_.2	Lmna	P48678	Prelamin-A/C	4.60528e-54	P48678	2.24052e+06	1.5085e+06	2.55286e+06	1.68615e+06	1.32044e+06
_IDSLSAQLSQLQK_.2	Lmna	P48678	Prelamin-A/C	4.60528e-54	P48678	2.25521e+06	1.4863e+06	2.53296e+06	1.00671e+06	1.32618e+06
_IDSLSAQLSQLQK_.3	Lmna	P48678	Prelamin-A/C	4.60528e-54	P48678	140430	114216	167548	66259.9	60545.1
_LKDLEALLNSK_.3	Lmna	P48678	Prelamin-A/C	4.60528e-54	P48678	1.25937e+06	930859	1.64964e+06	948020	705535
_LKDLEALLNSK_.2	Lmna	P48678	Prelamin-A/C	4.60528e-54	P48678	722628	557606	931648	476495	471410
_NSNLVGAAHEELQQSR_.3	Lmna	P48678	Prelamin-A/C	4.60528e-54	P48678	1532813	1.0386e+06	1.60839e+06	1.68889e+06	808442
_NSNLVGAAHEELQQSR_.2	Lmna	P48678	Prelamin-A/C	4.60528e-54	P48678	232932	232262	209854	329886	208788
_AGQVVTIWASGAGATHSPPTDLVWK_.3	Lmna	P48678	Prelamin-A/C	4.60528e-54	P48678	1.13784e+06	670031	1.00969e+06	912385	703450
_AGQVVTIWASGAGATHSP[Oxidation (P)]PTDLVWK_.3	Lmna	P48678	Prelamin-A/C	4.60528e-54	P48678	338758	219572	303962	265499	218907
_AGQVVTIWASGAGATHSP[Oxidation (P)]P[Oxidation (P)]TDLVWK_.3	Lmna	P48678	Prelamin-A/C	4.60528e-54	P48678	303240	191409	280352	238139	200113
_AGQVVTIWASGAGATHSPPTDLVWK_.4	Lmna	P48678	Prelamin-A/C	4.60528e-54	P48678	15845.6	7579.84	11834.8	22282.1	15350.4
_NIYSEELR_.2	Lmna	P48678	Prelamin-A/C	4.60528e-54	P48678	1.82187e+06	1152666	2.08437e+06	760638	1.05823e+06
_TALINSTGEEVAMR_.2	Lmna	P48678	Prelamin-A/C	4.60528e-54	P48678	1.40582e+06	1199066	1.55804e+06	1.16675e+06	900138
_TALINSTGEEVAM[Oxidation (M)]R_.3	Lmna	P48678	Prelamin-A/C	4.60528e-54	P48678	27571.8	15681.3	28880.3	33974.6	11566.9
_TALINSTGEEVAMR_.3	Lmna	P48678	Prelamin-A/C	4.60528e-54	P48678	17400.5	15147.1	22110.7	16243.9	11502.7
_VAVEEVDEEGK_.2	Lmna	P48678	Prelamin-A/C	4.60528e-54	P48678	2.0151e+06	1.14714e+06	1.56613e+06	155391	832384
_LQTLKEELDFQK_.3	Lmna	P48678	Prelamin-A/C	4.60528e-54	P48678	1.23156e+06	832660	1.54883e+06	717875	751046
_LQTLKEELDFQK_.2	Lmna	P48678	Prelamin-A/C	4.60528e-54	P48678	130182	124710	143520	77965.9	99483.7
_LRDLEDSLAR_.3	Lmna	P48678	Prelamin-A/C	4.60528e-54	P48678	858013	604565	1.11817e+06	1.60204e+06	635803
_LRDLEDSLAR_.2	Lmna	P48678	Prelamin-A/C	4.60528e-54	P48678	148082	138875	163021	208545	102176
_LQEKEDLQELNDR_.3	Lmna	P48678	Prelamin-A/C	4.60528e-54	P48678	1.10407e+06	809840	1.33264e+06	983499	661232
_LQEKEDLQELNDR_.2	Lmna	P48678	Prelamin-A/C	4.60528e-54	P48678	102628	115709	109801	122742	116068
_TLEGELHDLR_.3	Lmna	P48678	Prelamin-A/C	4.60528e-54	P48678	1.02109e+06	672071	1.17699e+06	298833	592596
_AQNTWGC[Carbamidomethyl (C)]GSSLR_.2	Lmna	P48678	Prelamin-A/C	4.60528e-54	P48678	672717	557463	790869	716197	498508
_TVLC[Carbamidomethyl (C)]GTC[Carbamidomethyl (C)]GQPADK_.2	Lmna	P48678	Prelamin-A/C	4.60528e-54	P48678	620935	587508	719282	318388	317720
_DLEDSLAR_.2	Lmna	P48678	Prelamin-A/C	4.60528e-54	P48678	683658	284333	735524	406593	329875
_MQQQLDEYQELLDIK_.2	Lmna	P48678	Prelamin-A/C	4.60528e-54	P48678	215049	199602	253383	156053	167740
_M[Oxidation (M)]QQQLDEYQELLDIK_.2	Lmna	P48678	Prelamin-A/C	4.60528e-54	P48678	174467	68285.5	221364	88236.8	115929
_M[Oxidation (M)]QQQLDEYQELLDIK_.3	Lmna	P48678	Prelamin-A/C	4.60528e-54	P48678	147682	60259.3	180697	88541.9	54014.4
_KQLQDEMLR_.3	Lmna	P48678	Prelamin-A/C	4.60528e-54	P48678	227219	196225	270904	186223	209052
_KQLQDEMLR_.2	Lmna	P48678	Prelamin-A/C	4.60528e-54	P48678	100331	111954	113428	78592.2	109517
_LAVYIDR_.2	Lmna	P48678	Prelamin-A/C	4.60528e-54	P48678	337172	263442	404473	318440	184791
_SLTM[Oxidation (M)]VEDNEDDDEDGEELLHHHR_.4	Lmna	P48678	Prelamin-A/C	4.60528e-54	P48678	221719	85421.1	190223	188072	79175.9
_SLTMVEDNEDDDEDGEELLHHHR_.5	Lmna	P48678	Prelamin-A/C	4.60528e-54	P48678	82518.5	71119.1	95402.4	104894	52928.3
_SLTMVEDNEDDDEDGEELLHHHR_.4	Lmna	P48678	Prelamin-A/C	4.60528e-54	P48678	53010	47482.5	61931.6	58577.7	33813.9
_SLTM[Oxidation (M)]VEDNEDDDEDGEELLHHHR_.3	Lmna	P48678	Prelamin-A/C	4.60528e-54	P48678	4612.52	533.204	2418.46	603.9	1
_AAGGAGAQVGGSISSGSSASSVTVTR_.3	Lmna	P48678	Prelamin-A/C	4.60528e-54	P48678	271015	198191	295163	140762	139582
_AAGGAGAQVGGSISSGSSASSVTVTR_.2	Lmna	P48678	Prelamin-A/C	4.60528e-54	P48678	73853.1	59418.9	73619.4	52742.6	48800.7
_KEGDLLAAQAR_.3	Lmna	P48678	Prelamin-A/C	4.60528e-54	P48678	284096	156818	283634	215453	179715
_KEGDLLAAQAR_.2	Lmna	P48678	Prelamin-A/C	4.60528e-54	P48678	47101.1	44420.1	43349.4	20113.6	27567.9
_EELDFQK_.2	Lmna	P48678	Prelamin-A/C	4.60528e-54	P48678	274290	143447	198738	15133.5	110522
_EDLQELNDR_.2	Lmna	P48678	Prelamin-A/C	4.60528e-54	P48678	195774	114957	146492	14789.4	91276.3
_SNEDQSM[Oxidation (M)]GNWQIR_.2	Lmna	P48678	Prelamin-A/C	4.60528e-54	P48678	87276.6	50134.1	83071.9	44243.8	34601
_SNEDQSMGNWQIR_.3	Lmna	P48678	Prelamin-A/C	4.60528e-54	P48678	36941.2	39040.3	43835.9	21211.5	32557.2
_LALDM[Oxidation (M)]EIHAYR_.3	Lmna	P48678	Prelamin-A/C	4.60528e-54	P48678	70124.2	38759.5	76196.3	12556.5	28057.9
_LALDMEIHAYR_.2	Lmna	P48678	Prelamin-A/C	4.60528e-54	P48678	39358.8	36127.4	10694.6	18661.4	30695.6
_QLQDEM[Oxidation (M)]LR_.2	Lmna	P48678	Prelamin-A/C	4.60528e-54	P48678	73583.5	31127.1	73605.3	39351.1	25877.8
_GSHC[Carbamidomethyl (C)]SGSGDPAEYNLR_.2	Lmna	P48678	Prelamin-A/C	4.60528e-54	P48678	40019.4	47822	39114.6	43197.6	27262.9
_LEAALGEAK_.2	Lmna	P48678	Prelamin-A/C	4.60528e-54	P48678	2.22022e+06	1.4437e+06	2477834	712274	966273
_LEAALGEAK_.1	Lmna	P48678	Prelamin-A/C	4.60528e-54	P48678	6982.88	8166.25	4107.12	464.645	6792.74
_IRIDSLSAQLSQLQK_.3	Lmna	P48678	Prelamin-A/C	4.60528e-54	P48678	390.587	806.489	43841.2	699725	6475.76
_IRIDSLSAQLSQLQK_.2	Lmna	P48678	Prelamin-A/C	4.60528e-54	P48678	1	1	1.84319	19419.8	1
_KLLEGEEERLR_.3	Lmna	P48678	Prelamin-A/C	4.60528e-54	P48678	120140	179090	255653	647388	251563
_VAVEEVDEEGKFVR_.2	Lmna	P48678	Prelamin-A/C	4.60528e-54	P48678	5013.23	19940.1	57113.3	170276	3488.87
_EAALSTALSEKR_.2	Lmna	P48678	Prelamin-A/C	4.60528e-54	P48678	15535.2	15937.2	5669.49	97503.8	7319.1
_EAALSTALSEKR_.3	Lmna	P48678	Prelamin-A/C	4.60528e-54	P48678	1	724.737	1570.42	24291.9	133.679
_LLEGEEERLR_.3	Lmna	P48678	Prelamin-A/C	4.60528e-54	P48678	1	1	13291.7	1.06686e+06	263.801
_LLEGEEERLR_.2	Lmna	P48678	Prelamin-A/C	4.60528e-54	P48678	802.485	1008.91	599.954	18401.6	1217.72
_AAYEAELGDARK_.3	Lmna	P48678	Prelamin-A/C	4.60528e-54	P48678	39204.9	38874.8	75737.5	416073	25757.7
_AAYEAELGDARK_.2	Lmna	P48678	Prelamin-A/C	4.60528e-54	P48678	8411.12	24963.7	7787.31	99387.2	4151.27
_LALDMEIHAYRK_.3	Lmna	P48678	Prelamin-A/C	4.60528e-54	P48678	770.332	490.792	1421.03	143768	1
_LALDMEIHAYRK_.4	Lmna	P48678	Prelamin-A/C	4.60528e-54	P48678	663.268	1788.93	255.88	94597.3	2008.94
_NKSNEDQSMGNWQIR_.3	Lmna	P48678	Prelamin-A/C	4.60528e-54	P48678	3932.46	16887.5	7071.24	186351	3407.25
_LQTLKEELDFQKNIYSEELR_.4	Lmna	P48678	Prelamin-A/C	4.60528e-54	P48678	369.382	1905.44	1.80861	23863.4	284.72
_RTLEGELHDLRGQVAK_.4	Lmna	P48678	Prelamin-A/C	4.60528e-54	P48678	1.27841	1.00902	1.54234	14501.7	122.184
_NIYSEELRETK_.3	Lmna	P48678	Prelamin-A/C	4.60528e-54	P48678	2.16169	1.71953	542.864	260825	642.797
_NIYSEELRETK_.2	Lmna	P48678	Prelamin-A/C	4.60528e-54	P48678	1387.09	1823.48	1737.9	140558	12065.8
_TALINSTGEEVAMRK_.3	Lmna	P48678	Prelamin-A/C	4.60528e-54	P48678	11869.1	23116.1	14152.2	201057	3691.83
_LQEKEDLQELNDRLAVYIDR_.4	Lmna	P48678	Prelamin-A/C	4.60528e-54	P48678	504.037	2140.23	752.291	143934	1116.84
_ARLQLELSK_.3	Lmna	P48678	Prelamin-A/C	4.60528e-54	P48678	17230.8	7122.54	16662.7	60098.2	8489.67
_VEIATLTR_.2	Psma4	Q9R1P0	Proteasome subunit alpha type-4	5.57375e-54	Q9R1P0	233337	189982	193084	74783.7	239285
_LLDEVFFSEK_.2	Psma4	Q9R1P0	Proteasome subunit alpha type-4	5.57375e-54	Q9R1P0	158998	122743	184751	164950	185598
_TTIFSPEGR_.2	Psma4	Q9R1P0	Proteasome subunit alpha type-4	5.57375e-54	Q9R1P0	141470	136348	132757	199829	143491
_SALALAVK_.2	Psma4	Q9R1P0	Proteasome subunit alpha type-4	5.57375e-54	Q9R1P0	110635	97398.4	96659.5	97048	112375
_LNEDMAC[Carbamidomethyl (C)]SVAGITSDANVLTNELR_.3	Psma4	Q9R1P0	Proteasome subunit alpha type-4	5.57375e-54	Q9R1P0	17730.3	18031.5	9055.81	16558	31506.8
_LNEDM[Oxidation (M)]AC[Carbamidomethyl (C)]SVAGITSDANVLTNELR_.3	Psma4	Q9R1P0	Proteasome subunit alpha type-4	5.57375e-54	Q9R1P0	7614.25	9352.81	6864.97	10622.8	8498.67
_ATC[Carbamidomethyl (C)]IGNNSAAAVSMLK_.2	Psma4	Q9R1P0	Proteasome subunit alpha type-4	5.57375e-54	Q9R1P0	26543.3	28276.1	26866.1	21450.8	31436.1
_YLLQYQEPIPC[Carbamidomethyl (C)]EQLVTALC[Carbamidomethyl (C)]DIK_.3	Psma4	Q9R1P0	Proteasome subunit alpha type-4	5.57375e-54	Q9R1P0	14916.5	12876.6	1256.4	15501.3	27912.3
_LSAEKVEIATLTR_.3	Psma4	Q9R1P0	Proteasome subunit alpha type-4	5.57375e-54	Q9R1P0	2.21977	821.729	2.82837	59915.7	70.1962
_NEVAALTAAGK_.2	Atp5c1	A2AKU9	ATP synthase subunit gamma	1.18588e-53	A2AKU9	982780	1.58597e+06	837031	263271	568654
_LTLTFNR_.2	Atp5c1	A2AKU9	ATP synthase subunit gamma	1.18588e-53	A2AKU9	603648	1.24309e+06	568332	62628.9	331479
_HLIIGVSSDR_.2	Atp5c1	A2AKU9	ATP synthase subunit gamma	1.18588e-53	A2AKU9	391150	876068	323080	338515	195607
_HLIIGVSSDR_.3	Atp5c1	A2AKU9	ATP synthase subunit gamma	1.18588e-53	A2AKU9	85106.8	162146	61802.5	56759.2	42563.3
_EVMIVGVGEK_.2	Atp5c1	A2AKU9	ATP synthase subunit gamma	1.18588e-53	A2AKU9	406834	893528	341850	195298	276094
_EVM[Oxidation (M)]IVGVGEK_.2	Atp5c1	A2AKU9	ATP synthase subunit gamma	1.18588e-53	A2AKU9	76796.8	87696.4	65891.9	43812.1	37232.3
_GLC[Carbamidomethyl (C)]GAIHSSVAK_.3	Atp5c1	A2AKU9	ATP synthase subunit gamma	1.18588e-53	A2AKU9	192801	322030	175689	186414	123920
_GLC[Carbamidomethyl (C)]GAIHSSVAK_.2	Atp5c1	A2AKU9	ATP synthase subunit gamma	1.18588e-53	A2AKU9	115342	222012	103299	120406	82834.9
_ELIEIISGAAAL_.2	Atp5c1	A2AKU9	ATP synthase subunit gamma	1.18588e-53	A2AKU9	28177.1	58168.2	114693	12533.2	5802
_ELIEIISGAAAL_.1	Atp5c1	A2AKU9	ATP synthase subunit gamma	1.18588e-53	A2AKU9	8676.94	13768.1	19540.6	1526.21	1060.05
_NASDMIDKLTLTFNR_.3	Atp5c1	A2AKU9	ATP synthase subunit gamma	1.18588e-53	A2AKU9	725.665	15195.1	11110.9	113146	5494.39
_NASDM[Oxidation (M)]IDKLTLTFNR_.3	Atp5c1	A2AKU9	ATP synthase subunit gamma	1.18588e-53	A2AKU9	187.63	2407.36	7466.19	48403.1	1444.48
_IAIITQR_.2	Ttn	A2ASS6	Titin	1.54781e-53	A2ASS6	10793405	14908982	10251420	4.35052e+06	5.79903e+06
_LIPGQEYIFR_.2	Ttn	A2ASS6	Titin	1.54781e-53	A2ASS6	2.60698e+06	4081358	3.34946e+06	1.53688e+06	877358
_VLGIPVIAK_.2	Ttn	A2ASS6	Titin	1.54781e-53	A2ASS6	1.81505e+06	3.32082e+06	2370409	1.10514e+06	542636
_ITGYIVER_.2	Ttn	A2ASS6	Titin	1.54781e-53	A2ASS6	1846146	3500870	2.04878e+06	1.02041e+06	567712
_FGIGPPAETIQR_.2	Ttn	A2ASS6	Titin	1.54781e-53	A2ASS6	2.03894e+06	3.43799e+06	2113562	929862	448920
_SAANLIVEEEDLR_.2	Ttn	A2ASS6	Titin	1.54781e-53	A2ASS6	1.8325e+06	3.01099e+06	2205983	956868	433702
_SAANLIVEEEDLR_.3	Ttn	A2ASS6	Titin	1.54781e-53	A2ASS6	82742.5	172997	117351	54624.3	23013.6
_LVPPSVELDVK_.2	Ttn	A2ASS6	Titin	1.54781e-53	A2ASS6	1.86419e+06	2.95982e+06	2132969	852691	654270
_IVPGVIGLMR_.2	Ttn	A2ASS6	Titin	1.54781e-53	A2ASS6	1.46586e+06	3.24366e+06	1.88453e+06	1.16587e+06	669477
_ELPLIFITPLSDVK_.2	Ttn	A2ASS6	Titin	1.54781e-53	A2ASS6	514871	1.20229e+06	6096068	201379	177130
_ELPLIFITPLSDVK_.3	Ttn	A2ASS6	Titin	1.54781e-53	A2ASS6	19362.5	47319.9	95992.1	4357.83	6063.85
_VLEADPYFTVK_.2	Ttn	A2ASS6	Titin	1.54781e-53	A2ASS6	1.59656e+06	3016351	2.19922e+06	1.04462e+06	424145
_VEVFDVPGPVLDLKPVVTNR_.3	Ttn	A2ASS6	Titin	1.54781e-53	A2ASS6	1.90526e+06	2.60252e+06	2627377	596883	453159
_VEVFDVPGPVLDLKPVVTNR_.2	Ttn	A2ASS6	Titin	1.54781e-53	A2ASS6	20260.3	59138	12522	1325.71	2219.81
_VLDTPGPPQNLK_.2	Ttn	A2ASS6	Titin	1.54781e-53	A2ASS6	1.7903e+06	2.87113e+06	1.7268e+06	755653	509013
_LIPPSFTK_.2	Ttn	A2ASS6	Titin	1.54781e-53	A2ASS6	1352283	2.91582e+06	1968758	685358	676750
_TDSGAYILTATNPGGFAK_.2	Ttn	A2ASS6	Titin	1.54781e-53	A2ASS6	1.48155e+06	1.70675e+06	1.77922e+06	1.38654e+06	874570
_TDSGAYILTATNPGGFAK_.3	Ttn	A2ASS6	Titin	1.54781e-53	A2ASS6	59141.6	94339	66528.1	57397.6	33037.5
_VLDTPSPPVNLK_.2	Ttn	A2ASS6	Titin	1.54781e-53	A2ASS6	1.68424e+06	2877949	1.75566e+06	711353	507585
_FPFDVPSEPK_.2	Ttn	A2ASS6	Titin	1.54781e-53	A2ASS6	1.49296e+06	2636433	2039458	868642	472235
_VPAPAEVPVTPPTLVSGLK_.2	Ttn	A2ASS6	Titin	1.54781e-53	A2ASS6	726218	1.34905e+06	1.1394e+06	240935	116339
_VPAPAEVPVTPPTLVSGLK_.3	Ttn	A2ASS6	Titin	1.54781e-53	A2ASS6	589645	1.23743e+06	992272	230636	114905
_GYDEIPLEPNDKTEILK_.3	Ttn	A2ASS6	Titin	1.54781e-53	A2ASS6	1.22371e+06	2.16036e+06	1.57539e+06	423925	415151
_GYDEIPLEPNDKTEILK_.2	Ttn	A2ASS6	Titin	1.54781e-53	A2ASS6	101445	249299	99741.1	36690.7	44230.3
_ITLTDVTR_.2	Ttn	A2ASS6	Titin	1.54781e-53	A2ASS6	1.36002e+06	2.37023e+06	1460845	731508	402157
_EIVTPVTVQDLR_.2	Ttn	A2ASS6	Titin	1.54781e-53	A2ASS6	1.19767e+06	2.24231e+06	1.53997e+06	745925	322426
_EIVTPVTVQDLR_.3	Ttn	A2ASS6	Titin	1.54781e-53	A2ASS6	21371.4	66884.2	32403.8	14439.2	9101.29
_SLAVPIIAK_.2	Ttn	A2ASS6	Titin	1.54781e-53	A2ASS6	1.20024e+06	2.22912e+06	1.53142e+06	851650	343161
_EIAAPELEPLHLR_.3	Ttn	A2ASS6	Titin	1.54781e-53	A2ASS6	1.27796e+06	2.13363e+06	1460661	409326	357436
_EIAAPELEPLHLR_.2	Ttn	A2ASS6	Titin	1.54781e-53	A2ASS6	119351	222642	100939	30890.3	38047.4
_VLDSPSAPVNLTIR_.2	Ttn	A2ASS6	Titin	1.54781e-53	A2ASS6	1.49866e+06	2.34341e+06	1163630	634475	488248
_VLVLDKPGPPR_.3	Ttn	A2ASS6	Titin	1.54781e-53	A2ASS6	1.25095e+06	2.15838e+06	1.24669e+06	446892	399360
_VLVLDKPGPPR_.2	Ttn	A2ASS6	Titin	1.54781e-53	A2ASS6	115525	221875	105716	36207.8	32882.7
_DILIPPEGELDAELRK_.3	Ttn	A2ASS6	Titin	1.54781e-53	A2ASS6	1.28147e+06	2.11609e+06	1.68076e+06	428018	495301
_ATLTWTPPLEDGGSPIK_.2	Ttn	A2ASS6	Titin	1.54781e-53	A2ASS6	1.26416e+06	1.98397e+06	1.63301e+06	391593	368409
_ATLTWTPPLEDGGSPIK_.3	Ttn	A2ASS6	Titin	1.54781e-53	A2ASS6	67374.6	120858	90467.9	19037.9	18707.9
_AVEVEAPPEPTPK_.2	Ttn	A2ASS6	Titin	1.54781e-53	A2ASS6	1465735	2.5726e+06	1.25731e+06	278241	354076
_ITIPTFKPER_.3	Ttn	A2ASS6	Titin	1.54781e-53	A2ASS6	1.19463e+06	2.27867e+06	1.44252e+06	139600	357324
_ITIPTFKPER_.2	Ttn	A2ASS6	Titin	1.54781e-53	A2ASS6	49126	286010	65698.1	13252.7	50885.3
_FVMTIENPAGK_.2	Ttn	A2ASS6	Titin	1.54781e-53	A2ASS6	822380	1.75376e+06	903508	172779	245637
_FVM[Oxidation (M)]TIENPAGK_.2	Ttn	A2ASS6	Titin	1.54781e-53	A2ASS6	406584	859732	454973	86541	122780
_ITNYIVEK_.2	Ttn	A2ASS6	Titin	1.54781e-53	A2ASS6	1.30196e+06	2.21164e+06	1.3429e+06	477464	444361
_ITNYIVEK_.1	Ttn	A2ASS6	Titin	1.54781e-53	A2ASS6	9612.6	27644.9	6040.23	1353.74	3146.67
_IIGYVVER_.2	Ttn	A2ASS6	Titin	1.54781e-53	A2ASS6	1.49891e+06	2485357	1.17435e+06	313041	347201
_VPGLIEGNEYR_.2	Ttn	A2ASS6	Titin	1.54781e-53	A2ASS6	1276961	2.21053e+06	1411512	569428	334158
_AVYAQDPLYPPGPPAFPK_.3	Ttn	A2ASS6	Titin	1.54781e-53	A2ASS6	641911	1.03743e+06	967326	420509	171494
_AVYAQDPLYPPGPPAFPK_.2	Ttn	A2ASS6	Titin	1.54781e-53	A2ASS6	560351	914810	701798	275108	111289
_NAFVTPGPPSIPEVTK_.2	Ttn	A2ASS6	Titin	1.54781e-53	A2ASS6	1.25278e+06	2.02324e+06	1.5462e+06	608123	359557
_DPC[Carbamidomethyl (C)]DPPGRPEAIVITR_.3	Ttn	A2ASS6	Titin	1.54781e-53	A2ASS6	1.36379e+06	2365642	1.47359e+06	128975	443146
_ATGNPNPDIVWLK_.2	Ttn	A2ASS6	Titin	1.54781e-53	A2ASS6	715809	1.59279e+06	928062	393338	194927
_ATGNP[Oxidation (P)]NPDIVWLK_.2	Ttn	A2ASS6	Titin	1.54781e-53	A2ASS6	338670	761082	444893	190395	93332.7
_ATGNP[Oxidation (P)]NP[Oxidation (P)]DIVWLK_.2	Ttn	A2ASS6	Titin	1.54781e-53	A2ASS6	14461.6	25321.4	13385.6	5060.02	2041.09
_VTGIPTPVVK_.2	Ttn	A2ASS6	Titin	1.54781e-53	A2ASS6	1.25348e+06	1.88366e+06	1.40413e+06	578392	403526
_VQILDKPGPPGGPIEFK_.3	Ttn	A2ASS6	Titin	1.54781e-53	A2ASS6	1240749	2.0019e+06	1.3229e+06	379125	410140
_VQILDKPGPPGGPIEFK_.2	Ttn	A2ASS6	Titin	1.54781e-53	A2ASS6	20223	46626.3	11287.4	1356.52	6776.01
_YGVGEPLESESLIAK_.2	Ttn	A2ASS6	Titin	1.54781e-53	A2ASS6	1.2852e+06	1.91282e+06	1.56073e+06	315931	342406
_ITIENVPK_.2	Ttn	A2ASS6	Titin	1.54781e-53	A2ASS6	1184167	2.1907e+06	1.2279e+06	504948	300556
_TPLNPPEPPSNPPEVLDVTK_.3	Ttn	A2ASS6	Titin	1.54781e-53	A2ASS6	752545	1.45556e+06	979046	523855	361592
_TPLNPPEPPSNPPEVLDVTK_.2	Ttn	A2ASS6	Titin	1.54781e-53	A2ASS6	303232	501086	286342	79605.7	130620
_DPC[Carbamidomethyl (C)]DPPGTPEAIIVK_.2	Ttn	A2ASS6	Titin	1.54781e-53	A2ASS6	1.29179e+06	1.99736e+06	1432492	144015	475591
_IELPATVTGKPEPK_.3	Ttn	A2ASS6	Titin	1.54781e-53	A2ASS6	1.22298e+06	2.11635e+06	1.2682e+06	207855	269598
_IELPATVTGKPEPK_.2	Ttn	A2ASS6	Titin	1.54781e-53	A2ASS6	54845.4	127252	40972.3	4363.48	11982.8
_ITGYVIEAQR_.2	Ttn	A2ASS6	Titin	1.54781e-53	A2ASS6	1.19784e+06	2140646	1.16197e+06	401597	345574
_LFFVSEPQSIR_.2	Ttn	A2ASS6	Titin	1.54781e-53	A2ASS6	943068	2.20406e+06	1.57325e+06	319316	186448
_DLVYTLR_.2	Ttn	A2ASS6	Titin	1.54781e-53	A2ASS6	1166183	1.86019e+06	1.32759e+06	542374	324111
_VVGYIIER_.2	Ttn	A2ASS6	Titin	1.54781e-53	A2ASS6	1.12597e+06	2.13403e+06	1.04578e+06	560301	352938
_AQIDVTPVGSK_.2	Ttn	A2ASS6	Titin	1.54781e-53	A2ASS6	1.12696e+06	2.13216e+06	1.22954e+06	382293	313741
_NPFVVPDAPK_.2	Ttn	A2ASS6	Titin	1.54781e-53	A2ASS6	1.24501e+06	1.99296e+06	1.4066e+06	193493	340406
_VIIENVGTK_.2	Ttn	A2ASS6	Titin	1.54781e-53	A2ASS6	1220908	1.93986e+06	1.2223e+06	472584	303313
_VSVLDVPGPPGPIEISNVSAEK_.3	Ttn	A2ASS6	Titin	1.54781e-53	A2ASS6	896976	1.38631e+06	1224429	479578	260185
_VSVLDVPGPPGPIEISNVSAEK_.2	Ttn	A2ASS6	Titin	1.54781e-53	A2ASS6	185490	274215	237825	99332	69915.3
_VLDTPGPPVNVTVK_.2	Ttn	A2ASS6	Titin	1.54781e-53	A2ASS6	1.13686e+06	1.82735e+06	1.28819e+06	469807	354616
_VEIPVLGR_.2	Ttn	A2ASS6	Titin	1.54781e-53	A2ASS6	1128899	2103642	1.32146e+06	106281	243724
_YSLTLVNPAGEK_.2	Ttn	A2ASS6	Titin	1.54781e-53	A2ASS6	1.19579e+06	1.91035e+06	1.31416e+06	114695	332472
_ILGYVVEMQPK_.2	Ttn	A2ASS6	Titin	1.54781e-53	A2ASS6	804331	1.71248e+06	924204	482191	313729
_ILGYVVEM[Oxidation (M)]QPK_.2	Ttn	A2ASS6	Titin	1.54781e-53	A2ASS6	160621	169240	164480	92341.8	34859
_AADPIDPPGPPAK_.2	Ttn	A2ASS6	Titin	1.54781e-53	A2ASS6	927206	2.1273e+06	991394	499420	263255
_IPAEVTGRPVPTK_.3	Ttn	A2ASS6	Titin	1.54781e-53	A2ASS6	850374	1.83176e+06	1.29459e+06	445374	213683
_IPAEVTGRPVPTK_.2	Ttn	A2ASS6	Titin	1.54781e-53	A2ASS6	23443.6	83011	41255.4	12436.8	4711.62
_VAEVPQPPGK_.2	Ttn	A2ASS6	Titin	1.54781e-53	A2ASS6	1.20208e+06	1.99478e+06	1.19695e+06	101292	282587
_VDLIHDLPR_.3	Ttn	A2ASS6	Titin	1.54781e-53	A2ASS6	833083	1.52192e+06	1.00747e+06	406042	263898
_VDLIHDLPR_.2	Ttn	A2ASS6	Titin	1.54781e-53	A2ASS6	151513	281320	171536	59108.5	43803.1
_VDIPISGKPLPK_.3	Ttn	A2ASS6	Titin	1.54781e-53	A2ASS6	1.10934e+06	1908552	1.16982e+06	231519	315640
_IVSPDLQLDASVR_.2	Ttn	A2ASS6	Titin	1.54781e-53	A2ASS6	1.33193e+06	1.60266e+06	814980	366161	547024
_ALDPLHPPGPPK_.3	Ttn	A2ASS6	Titin	1.54781e-53	A2ASS6	1.01856e+06	1.78383e+06	1.08828e+06	189332	197909
_ALDPLHPPGPPK_.2	Ttn	A2ASS6	Titin	1.54781e-53	A2ASS6	86609.4	187576	83110.8	5181.02	10709.4
_YGLGVPVESEPIVAR_.2	Ttn	A2ASS6	Titin	1.54781e-53	A2ASS6	1.18262e+06	1801373	1.2196e+06	158813	286723
_VPIPTMPIR_.2	Ttn	A2ASS6	Titin	1.54781e-53	A2ASS6	997970	2.19908e+06	612068	391469	448179
_TVDTTAEQTSFR_.2	Ttn	A2ASS6	Titin	1.54781e-53	A2ASS6	995172	1.82582e+06	948165	563156	314183
_IASLEIPLAK_.2	Ttn	A2ASS6	Titin	1.54781e-53	A2ASS6	1.04867e+06	1.60962e+06	1.3807e+06	208019	376914
_ITVDDVTR_.2	Ttn	A2ASS6	Titin	1.54781e-53	A2ASS6	1.0786e+06	1.68198e+06	1.14606e+06	411068	251765
_APEVTAVTK_.2	Ttn	A2ASS6	Titin	1.54781e-53	A2ASS6	1.07997e+06	1.7662e+06	1.23925e+06	181514	292892
_SLEVTNIAK_.2	Ttn	A2ASS6	Titin	1.54781e-53	A2ASS6	992475	1.74281e+06	1125802	423006	257406
_VTGLLENHNYEFR_.3	Ttn	A2ASS6	Titin	1.54781e-53	A2ASS6	976455	1599252	1.06221e+06	347971	294109
_VTGLLENHNYEFR_.2	Ttn	A2ASS6	Titin	1.54781e-53	A2ASS6	47534.6	85474.2	45124.7	51643.1	18997.5
_VTLVDVTR_.2	Ttn	A2ASS6	Titin	1.54781e-53	A2ASS6	1.01227e+06	1507110	1.08563e+06	616536	288679
_VTAENEYGIGLPAR_.2	Ttn	A2ASS6	Titin	1.54781e-53	A2ASS6	1.01534e+06	1.55743e+06	1.09261e+06	400848	264372
_VTAENEYGIGLPAR_.3	Ttn	A2ASS6	Titin	1.54781e-53	A2ASS6	26204.6	60661.9	36660.3	8897.53	6826.04
_GNEYIFR_.2	Ttn	A2ASS6	Titin	1.54781e-53	A2ASS6	1.01815e+06	1.75109e+06	1.07287e+06	275178	320737
_AGEPVNIPADVTGLPMPK_.2	Ttn	A2ASS6	Titin	1.54781e-53	A2ASS6	777303	1.55835e+06	1.02598e+06	270294	204555
_AGEPVNIPADVTGLPMPK_.3	Ttn	A2ASS6	Titin	1.54781e-53	A2ASS6	103696	245740	149798	40366	32358.3
_VLDSPGPPANITVR_.2	Ttn	A2ASS6	Titin	1.54781e-53	A2ASS6	916972	1883174	924397	255412	288053
_AANIVGEGEPR_.2	Ttn	A2ASS6	Titin	1.54781e-53	A2ASS6	890936	1.55014e+06	985163	519202	276368
_LPYTTPGPPSTPWVSNVTR_.3	Ttn	A2ASS6	Titin	1.54781e-53	A2ASS6	375704	590827	491377	107521	139959
_LPYTTPGPPSTPWVSNVTR_.2	Ttn	A2ASS6	Titin	1.54781e-53	A2ASS6	286919	482193	288201	56325.1	94171.7
_LPYTTPGP[Oxidation (P)]P[Oxidation (P)]STPWVSNVTR_.2	Ttn	A2ASS6	Titin	1.54781e-53	A2ASS6	102468	167475	86328.3	14523.7	33135.5
_LPYTTPGPP[Oxidation (P)]STP[Oxidation (P)]WVSNVTR_.2	Ttn	A2ASS6	Titin	1.54781e-53	A2ASS6	71343.5	108876	54428.6	13172.1	22218.6
_LPYTTP[Oxidation (P)]GP[Oxidation (P)]PSTPWVSNVTR_.3	Ttn	A2ASS6	Titin	1.54781e-53	A2ASS6	51508	96627.5	71476.1	7750.04	15888.3
_LP[Oxidation (P)]YTTP[Oxidation (P)]GPPSTPWVSNVTR_.3	Ttn	A2ASS6	Titin	1.54781e-53	A2ASS6	35516.7	62736.6	49630.2	5934.42	10052.9
_LPYTTPGP[Oxidation (P)]P[Oxidation (P)]STPWVSNVTR_.3	Ttn	A2ASS6	Titin	1.54781e-53	A2ASS6	51046.9	96627.5	62965.6	7749.71	14060.1
_DLTIQPSFK_.2	Ttn	A2ASS6	Titin	1.54781e-53	A2ASS6	878247	1.56508e+06	1.16138e+06	347394	259230
_MGVGPPLDSIPTVAK_.2	Ttn	A2ASS6	Titin	1.54781e-53	A2ASS6	786454	1722216	916469	537633	245384
_NSFPITIITLGPPSKPK_.3	Ttn	A2ASS6	Titin	1.54781e-53	A2ASS6	814334	1.38964e+06	1.07539e+06	462955	284183
_NSFPITIITLGPPSKPK_.2	Ttn	A2ASS6	Titin	1.54781e-53	A2ASS6	31520.4	76270.9	31225.8	14347.8	11092.9
_VSGLTEGHEYEFR_.3	Ttn	A2ASS6	Titin	1.54781e-53	A2ASS6	912362	1.44451e+06	1.02548e+06	287408	265634
_VSGLTEGHEYEFR_.2	Ttn	A2ASS6	Titin	1.54781e-53	A2ASS6	43079.5	99544.1	38302.5	8055.68	17006.8
_FEILTDGR_.2	Ttn	A2ASS6	Titin	1.54781e-53	A2ASS6	1.16319e+06	1.70857e+06	884362	49856	318911
_VTGLTEDHEYEFR_.3	Ttn	A2ASS6	Titin	1.54781e-53	A2ASS6	889012	1.46322e+06	889206	381591	201585
_VTGLTEDHEYEFR_.2	Ttn	A2ASS6	Titin	1.54781e-53	A2ASS6	55074.1	133102	43714.7	38961.5	27321.1
_SSISIPGPPETLQIFDVSR_.2	Ttn	A2ASS6	Titin	1.54781e-53	A2ASS6	422695	558332	772440	169138	126715
_SSISIPGPPETLQIFDVSR_.3	Ttn	A2ASS6	Titin	1.54781e-53	A2ASS6	358292	606359	710175	190113	143155
_ASINVLDLIIPPSFTK_.2	Ttn	A2ASS6	Titin	1.54781e-53	A2ASS6	102836	199348	2063756	38121.5	15716.6
_ASINVLDLIIPPSFTK_.3	Ttn	A2ASS6	Titin	1.54781e-53	A2ASS6	81049.5	159219	1.32039e+06	34876.1	16337
_APPVFTQKPPPVGALK_.3	Ttn	A2ASS6	Titin	1.54781e-53	A2ASS6	848285	1.80476e+06	1.00367e+06	180355	188364
_SSAVLAWLKPDHDGGSR_.3	Ttn	A2ASS6	Titin	1.54781e-53	A2ASS6	497700	997794	500101	223211	220712
_SSAVLAWLKPDHDGGSR_.4	Ttn	A2ASS6	Titin	1.54781e-53	A2ASS6	240774	733497	283112	165301	149836
_VIGLPGPC[Carbamidomethyl (C)]K_.2	Ttn	A2ASS6	Titin	1.54781e-53	A2ASS6	814121	1.61563e+06	1.06069e+06	248447	271767
_VSAENIVGIGKPSK_.3	Ttn	A2ASS6	Titin	1.54781e-53	A2ASS6	849832	1.59605e+06	885895	393857	257950
_GWSIVASDVTK_.2	Ttn	A2ASS6	Titin	1.54781e-53	A2ASS6	869212	1.60418e+06	1.02885e+06	216559	240971
_IC[Carbamidomethyl (C)]AFNTEGVGEPATIPGSVVAQER_.3	Ttn	A2ASS6	Titin	1.54781e-53	A2ASS6	750306	1.42796e+06	1091898	289279	157756
_IC[Carbamidomethyl (C)]AFNTEGVGEPATIPGSVVAQER_.2	Ttn	A2ASS6	Titin	1.54781e-53	A2ASS6	60336.6	64963.1	59590.9	9041.86	14957.3
_IPVPVTK_.2	Ttn	A2ASS6	Titin	1.54781e-53	A2ASS6	948062	1.65435e+06	734608	288634	285787
_GKPIP[Oxidation (P)]DIIWSK_.3	Ttn	A2ASS6	Titin	1.54781e-53	A2ASS6	396114	721110	443291	93924.4	110133
_GKPIPDIIWSK_.3	Ttn	A2ASS6	Titin	1.54781e-53	A2ASS6	269498	527319	324267	76546.6	85185.5
_GKP[Oxidation (P)]IPDIIWSK_.3	Ttn	A2ASS6	Titin	1.54781e-53	A2ASS6	175612	352410	208302	41614.4	58412
_YTVILDNAVC[Carbamidomethyl (C)]R_.2	Ttn	A2ASS6	Titin	1.54781e-53	A2ASS6	860538	1.50067e+06	919176	299937	298287
_PGPPVGPIK_.2	Ttn	A2ASS6	Titin	1.54781e-53	A2ASS6	1.19724e+06	1.65537e+06	714208	21480.8	280674
_LTQTEPVTLIK_.2	Ttn	A2ASS6	Titin	1.54781e-53	A2ASS6	865133	1.678e+06	1.05238e+06	104052	168000
_AGEDVQLLIPFK_.2	Ttn	A2ASS6	Titin	1.54781e-53	A2ASS6	678086	1.29658e+06	1.19664e+06	424770	271005
_FISPLEDQTVK_.2	Ttn	A2ASS6	Titin	1.54781e-53	A2ASS6	960732	1.52162e+06	943073	163527	262396
_KKEPAAPPQVPEAPK_.3	Ttn	A2ASS6	Titin	1.54781e-53	A2ASS6	856984	1.48851e+06	529467	182990	321291
_KKEPAAPPQVPEAPK_.4	Ttn	A2ASS6	Titin	1.54781e-53	A2ASS6	155017	196594	51927.8	20640	37217.1
_DDVVAPDLDLK_.2	Ttn	A2ASS6	Titin	1.54781e-53	A2ASS6	1062750	1.61497e+06	871676	12985.4	267525
_GKPLILEGTFSGTPPISVTWK_.3	Ttn	A2ASS6	Titin	1.54781e-53	A2ASS6	739884	941877	1.32471e+06	150231	321045
_GKPLILEGTFSGTP[Oxidation (P)]PISVTWK_.3	Ttn	A2ASS6	Titin	1.54781e-53	A2ASS6	67054	140956	41074.7	36375	30280.6
_GVEFNVPR_.2	Ttn	A2ASS6	Titin	1.54781e-53	A2ASS6	820453	1.3004e+06	938971	439833	287108
_YGIGEPLESEPVVAK_.2	Ttn	A2ASS6	Titin	1.54781e-53	A2ASS6	942895	1.53664e+06	1.03631e+06	136381	127187
_DLPDLC[Carbamidomethyl (C)]YLAK_.2	Ttn	A2ASS6	Titin	1.54781e-53	A2ASS6	777114	1.50046e+06	1.22509e+06	37656.5	231120
_LITGNEYQFR_.2	Ttn	A2ASS6	Titin	1.54781e-53	A2ASS6	921252	1.43306e+06	836955	252111	323778
_EVELLKPIEDVTIYEK_.3	Ttn	A2ASS6	Titin	1.54781e-53	A2ASS6	812733	1.25603e+06	970955	140824	206378
_EVELLKPIEDVTIYEK_.2	Ttn	A2ASS6	Titin	1.54781e-53	A2ASS6	85492.6	186506	69574.9	10572.1	24852.3
_VVIQDPYR_.2	Ttn	A2ASS6	Titin	1.54781e-53	A2ASS6	987490	1.49786e+06	939514	59813.3	274213
_NLDC[Carbamidomethyl (C)]VVTGLQQGK_.2	Ttn	A2ASS6	Titin	1.54781e-53	A2ASS6	812373	1.42097e+06	872877	374817	276410
_STDFATSLSVK_.2	Ttn	A2ASS6	Titin	1.54781e-53	A2ASS6	844008	1377762	949753	324830	247231
_EPPVFSSFPPIVETLK_.2	Ttn	A2ASS6	Titin	1.54781e-53	A2ASS6	360273	549632	930416	11219.2	60171.4
_EPPVFSSFPPIVETLK_.3	Ttn	A2ASS6	Titin	1.54781e-53	A2ASS6	332922	645790	687993	21165.7	62933.2
_FGPGPPC[Carbamidomethyl (C)]VSKPLLAK_.3	Ttn	A2ASS6	Titin	1.54781e-53	A2ASS6	773873	1.5403e+06	1.00037e+06	67438.5	245681
_VLAENLAGPGKPSR_.3	Ttn	A2ASS6	Titin	1.54781e-53	A2ASS6	599413	1.24473e+06	915245	349981	271753
_VLAENLAGPGKPSR_.2	Ttn	A2ASS6	Titin	1.54781e-53	A2ASS6	31122.2	88427.2	43830	14212.5	18157.8
_LNIPVPFR_.2	Ttn	A2ASS6	Titin	1.54781e-53	A2ASS6	753689	1.36932e+06	987357	142582	323290
_LEAPESILHER_.3	Ttn	A2ASS6	Titin	1.54781e-53	A2ASS6	588338	1.02332e+06	738608	278685	140751
_LEAPESILHER_.2	Ttn	A2ASS6	Titin	1.54781e-53	A2ASS6	147622	402429	148904	59588.6	41680
_VAAENAAGVGEPSEPSVFYR_.3	Ttn	A2ASS6	Titin	1.54781e-53	A2ASS6	335682	565071	484488	272577	132640
_VAAENAAGVGEPSEPSVFYR_.2	Ttn	A2ASS6	Titin	1.54781e-53	A2ASS6	304344	677542	407567	230240	134049
_SAFVNVR_.2	Ttn	A2ASS6	Titin	1.54781e-53	A2ASS6	775415	1.30911e+06	832029	374981	233542
_NAAGVFSEPSESTGAITAR_.2	Ttn	A2ASS6	Titin	1.54781e-53	A2ASS6	868926	1.32254e+06	705929	126204	230848
_NAAGVFSEPSESTGAITAR_.3	Ttn	A2ASS6	Titin	1.54781e-53	A2ASS6	65664	112738	68019.4	6192.24	15037.5
_GLLQAFELLK_.2	Ttn	A2ASS6	Titin	1.54781e-53	A2ASS6	565545	1.02695e+06	1.41461e+06	369130	124207
_LQGDLVTIR_.2	Ttn	A2ASS6	Titin	1.54781e-53	A2ASS6	724236	1.27914e+06	872073	388066	204668
_VSGENEFGVGVPAETK_.2	Ttn	A2ASS6	Titin	1.54781e-53	A2ASS6	570526	948091	515240	169823	143951
_VSGENEFGVGVPAETK_.3	Ttn	A2ASS6	Titin	1.54781e-53	A2ASS6	246964	371567	338897	74609	77200.1
_SAFVTVR_.2	Ttn	A2ASS6	Titin	1.54781e-53	A2ASS6	762524	1254063	844590	354758	236619
_VTGEPQPTITWTK_.2	Ttn	A2ASS6	Titin	1.54781e-53	A2ASS6	724020	1.20787e+06	684156	374765	461389
_LMIPAVTK_.2	Ttn	A2ASS6	Titin	1.54781e-53	A2ASS6	599723	1.32083e+06	791883	412701	317541
_DQTC[Carbamidomethyl (C)]PPAIELK_.2	Ttn	A2ASS6	Titin	1.54781e-53	A2ASS6	884730	1.50093e+06	803870	25344.7	222641
_SSNYVSSLEILR_.2	Ttn	A2ASS6	Titin	1.54781e-53	A2ASS6	900589	858284	1.01832e+06	332993	276932
_SSNYVSSLEILR_.3	Ttn	A2ASS6	Titin	1.54781e-53	A2ASS6	4500.24	17536	9763.02	1829.92	2860.19
_LVVTGLK_.2	Ttn	A2ASS6	Titin	1.54781e-53	A2ASS6	863596	1.23061e+06	771601	316453	233409
_VFAENEYGIGDPGETR_.2	Ttn	A2ASS6	Titin	1.54781e-53	A2ASS6	705943	1.19673e+06	668195	267924	255039
_VFAENEYGIGDPGETR_.3	Ttn	A2ASS6	Titin	1.54781e-53	A2ASS6	66858	122901	75386.9	34424.4	18873.8
_LTIADVR_.2	Ttn	A2ASS6	Titin	1.54781e-53	A2ASS6	725244	1365801	754442	358236	183615
_YGVSEPLASNIIVAK_.2	Ttn	A2ASS6	Titin	1.54781e-53	A2ASS6	725311	1.32535e+06	871816	270608	141125
_YGVSEPLASNIIVAK_.3	Ttn	A2ASS6	Titin	1.54781e-53	A2ASS6	8205.48	24639.2	10905.9	1907.05	626.116
_KDSVLLVWEPPIIDGGAK_.3	Ttn	A2ASS6	Titin	1.54781e-53	A2ASS6	531782	1.03926e+06	683419	229955	130874
_KDSVLLVWEP[Oxidation (P)]PIIDGGAK_.3	Ttn	A2ASS6	Titin	1.54781e-53	A2ASS6	151901	294356	196677	63744.6	36519.7
_DPIYPPDPPIK_.2	Ttn	A2ASS6	Titin	1.54781e-53	A2ASS6	940761	1.47619e+06	770477	38701.4	86740.5
_GQPLYLSC[Carbamidomethyl (C)]ELNK_.2	Ttn	A2ASS6	Titin	1.54781e-53	A2ASS6	749001	1.28929e+06	770894	228954	246740
_ITNYVVER_.2	Ttn	A2ASS6	Titin	1.54781e-53	A2ASS6	767502	1240320	747288	335020	189353
_ILGYIVEMQSK_.2	Ttn	A2ASS6	Titin	1.54781e-53	A2ASS6	585863	1.2545e+06	690294	296343	192912
_ILGYIVEM[Oxidation (M)]QSK_.2	Ttn	A2ASS6	Titin	1.54781e-53	A2ASS6	76755.2	83855.8	60949.1	30125.2	6641.68
_VLDKPGPPASVK_.3	Ttn	A2ASS6	Titin	1.54781e-53	A2ASS6	765290	1.1416e+06	718660	350482	210410
_VLDKPGPPASVK_.2	Ttn	A2ASS6	Titin	1.54781e-53	A2ASS6	16546.5	36797.7	15509	4897.39	1448.51
_VLDSPGPPGPITFK_.2	Ttn	A2ASS6	Titin	1.54781e-53	A2ASS6	725255	1335984	634495	206088	311265
_IEVPISGR_.2	Ttn	A2ASS6	Titin	1.54781e-53	A2ASS6	760310	1.34003e+06	797028	101738	208609
_INYPEIK_.2	Ttn	A2ASS6	Titin	1.54781e-53	A2ASS6	668818	1.26043e+06	744660	356489	164638
_VFAENAAGLSLPSETSPLVR_.2	Ttn	A2ASS6	Titin	1.54781e-53	A2ASS6	368469	534852	504902	172771	84806.1
_VFAENAAGLSLPSETSPLVR_.3	Ttn	A2ASS6	Titin	1.54781e-53	A2ASS6	296838	463249	433852	232540	100562
_LSGVLTVK_.2	Ttn	A2ASS6	Titin	1.54781e-53	A2ASS6	668018	1.38457e+06	801266	233567	99726.2
_SIEVPETK_.2	Ttn	A2ASS6	Titin	1.54781e-53	A2ASS6	672890	1.20605e+06	785093	307428	194869
_WLEVINITK_.2	Ttn	A2ASS6	Titin	1.54781e-53	A2ASS6	680318	1.23056e+06	730302	364728	149640
_TSAQLFVTGIR_.2	Ttn	A2ASS6	Titin	1.54781e-53	A2ASS6	742856	1.20386e+06	769838	226415	208863
_YTLTLENSSGTK_.2	Ttn	A2ASS6	Titin	1.54781e-53	A2ASS6	738943	1.30941e+06	747192	157430	185139
_LLEGHEYVFR_.3	Ttn	A2ASS6	Titin	1.54781e-53	A2ASS6	735720	1.03483e+06	653431	504546	200984
_RPASEPHVVPQAVKPAVIQAPSETHIK_.5	Ttn	A2ASS6	Titin	1.54781e-53	A2ASS6	597557	1.31951e+06	861943	264911	67369.9
_MVPPSFTR_.2	Ttn	A2ASS6	Titin	1.54781e-53	A2ASS6	512161	1365515	686698	332457	210191
_GYVIELK_.2	Ttn	A2ASS6	Titin	1.54781e-53	A2ASS6	653818	1.19261e+06	805366	240415	186169
_YQMDFLQDGR_.2	Ttn	A2ASS6	Titin	1.54781e-53	A2ASS6	511387	1082682	543742	366738	203086
_YQM[Oxidation (M)]DFLQDGR_.2	Ttn	A2ASS6	Titin	1.54781e-53	A2ASS6	92067.4	106431	85411.2	48827.8	16699.4
_VTGLQEGNTYEFR_.2	Ttn	A2ASS6	Titin	1.54781e-53	A2ASS6	638020	1.18844e+06	682678	198525	216731
_VTGLQEGNTYEFR_.3	Ttn	A2ASS6	Titin	1.54781e-53	A2ASS6	30894.4	23427.8	25094.6	27899	17928.4
_FSC[Carbamidomethyl (C)]DTDGEPVPTVTWLR_.2	Ttn	A2ASS6	Titin	1.54781e-53	A2ASS6	371623	616129	458180	191282	161948
_FSC[Carbamidomethyl (C)]DTDGEPVPTVTWLR_.3	Ttn	A2ASS6	Titin	1.54781e-53	A2ASS6	168867	336304	225159	106572	65534.6
_FSC[Carbamidomethyl (C)]DTDGEPVP[Oxidation (P)]TVTWLR_.2	Ttn	A2ASS6	Titin	1.54781e-53	A2ASS6	78040.3	116364	94081.2	30990.5	26881.5
_SSISLAWKPPAK_.3	Ttn	A2ASS6	Titin	1.54781e-53	A2ASS6	622471	1029431	625551	213298	187424
_SSISLAWKPPAK_.2	Ttn	A2ASS6	Titin	1.54781e-53	A2ASS6	78309.2	167461	72520.1	21167.1	25644.2
_YGVGEGLK_.2	Ttn	A2ASS6	Titin	1.54781e-53	A2ASS6	775730	1.20735e+06	725915	69649.5	245395
_LEADVSGRPPPTMEWTK_.3	Ttn	A2ASS6	Titin	1.54781e-53	A2ASS6	462761	1100809	511266	52547	194764
_LEADVSGRPPPTM[Oxidation (M)]EWTK_.3	Ttn	A2ASS6	Titin	1.54781e-53	A2ASS6	118567	145898	124176	5866.45	36732
_LEADVSGRP[Oxidation (P)]PPTMEWTK_.3	Ttn	A2ASS6	Titin	1.54781e-53	A2ASS6	79699.7	101023	72049.6	1654.62	14792.4
_QLSVPVIAK_.2	Ttn	A2ASS6	Titin	1.54781e-53	A2ASS6	657334	981292	822924	359506	195433
_VAGSQPITVAWYK_.2	Ttn	A2ASS6	Titin	1.54781e-53	A2ASS6	599960	1.20082e+06	742368	257171	171495
_VAGSQPITVAWYK_.3	Ttn	A2ASS6	Titin	1.54781e-53	A2ASS6	5081.3	22213.2	5300.86	3485.62	676.158
_LTTGEEYQFR_.2	Ttn	A2ASS6	Titin	1.54781e-53	A2ASS6	709583	1.21382e+06	644794	220836	218561
_VTGLTEGC[Carbamidomethyl (C)]EYFFR_.2	Ttn	A2ASS6	Titin	1.54781e-53	A2ASS6	613822	1.11434e+06	791724	225259	254744
_GVPVPTAK_.2	Ttn	A2ASS6	Titin	1.54781e-53	A2ASS6	677757	1.02774e+06	673423	431161	178844
_C[Carbamidomethyl (C)]DPPVISNITK_.2	Ttn	A2ASS6	Titin	1.54781e-53	A2ASS6	644247	1.23464e+06	834497	95628.5	163209
_ATGLIEGLDYQFR_.2	Ttn	A2ASS6	Titin	1.54781e-53	A2ASS6	593277	764750	844604	390437	238600
_ATGLIEGLDYQFR_.3	Ttn	A2ASS6	Titin	1.54781e-53	A2ASS6	21984.9	55614.2	34252.9	14458.5	6873.14
_ITSYVVEK_.2	Ttn	A2ASS6	Titin	1.54781e-53	A2ASS6	681554	1.20084e+06	668828	194217	215624
_IEIPVIGR_.2	Ttn	A2ASS6	Titin	1.54781e-53	A2ASS6	927084	1.11887e+06	685171	14317.7	209177
_IIEFGQAR_.2	Ttn	A2ASS6	Titin	1.54781e-53	A2ASS6	598154	1.21449e+06	617023	250628	272442
_VYAENIVGVGK_.2	Ttn	A2ASS6	Titin	1.54781e-53	A2ASS6	647911	1.08597e+06	731281	269224	214057
_VSEPPLPPGR_.2	Ttn	A2ASS6	Titin	1.54781e-53	A2ASS6	796342	1.47275e+06	574063	24259	76097.4
_VSGIPAPTLK_.2	Ttn	A2ASS6	Titin	1.54781e-53	A2ASS6	633443	1.18953e+06	691324	174879	251503
_VSEESEELR_.2	Ttn	A2ASS6	Titin	1.54781e-53	A2ASS6	609864	1.28456e+06	679135	191796	171912
_AWTPVTYTVTR_.2	Ttn	A2ASS6	Titin	1.54781e-53	A2ASS6	456958	1.19274e+06	681822	385231	219889
_YTVINLFGK_.2	Ttn	A2ASS6	Titin	1.54781e-53	A2ASS6	623574	1.11782e+06	659465	218956	315252
_LTTGSEYQFR_.2	Ttn	A2ASS6	Titin	1.54781e-53	A2ASS6	674000	1226402	607513	206963	212608
_NPFVLPGPPK_.2	Ttn	A2ASS6	Titin	1.54781e-53	A2ASS6	682143	1.04776e+06	730476	288021	172321
_TYIPVMSGENK_.2	Ttn	A2ASS6	Titin	1.54781e-53	A2ASS6	593055	1.22694e+06	677680	253277	157947
_LKGELLRPSPTC[Carbamidomethyl (C)]EIK_.3	Ttn	A2ASS6	Titin	1.54781e-53	A2ASS6	386176	914246	507725	256922	147558
_LKGELLRPSPTC[Carbamidomethyl (C)]EIK_.4	Ttn	A2ASS6	Titin	1.54781e-53	A2ASS6	132320	260670	162721	83299.8	52011.5
_VLAENEYGIGLPAETAESVK_.2	Ttn	A2ASS6	Titin	1.54781e-53	A2ASS6	680605	996660	757879	300178	167682
_STAELYLTTK_.2	Ttn	A2ASS6	Titin	1.54781e-53	A2ASS6	594777	1.11576e+06	574104	441794	176234
_VLASNEYGIGLPAETAEPVK_.2	Ttn	A2ASS6	Titin	1.54781e-53	A2ASS6	469732	764842	459436	14961.5	45212.8
_VLASNEYGIGLPAETAEPVK_.3	Ttn	A2ASS6	Titin	1.54781e-53	A2ASS6	328373	372708	353812	33388.2	52159.2
_DGLEVIVPNPIK_.2	Ttn	A2ASS6	Titin	1.54781e-53	A2ASS6	679085	1.16418e+06	829868	48967.4	171116
_YYGAVGSTLR_.2	Ttn	A2ASS6	Titin	1.54781e-53	A2ASS6	679301	1.23076e+06	541236	182541	256961
_LEADVHGKPLPTIEWLR_.4	Ttn	A2ASS6	Titin	1.54781e-53	A2ASS6	292210	648918	358530	78595.5	104783
_LEADVHGKPLP[Oxidation (P)]TIEWLR_.4	Ttn	A2ASS6	Titin	1.54781e-53	A2ASS6	219594	484364	268853	59177.6	73617.6
_LEADVHGKPLPTIEWLR_.3	Ttn	A2ASS6	Titin	1.54781e-53	A2ASS6	58342.6	138088	71362	6060.48	17912.8
_FGPPGPPGKPEISNVTK_.3	Ttn	A2ASS6	Titin	1.54781e-53	A2ASS6	592984	1.07163e+06	677589	323184	197169
_LTPIGDPTMVVEWLHDGKPLEAANR_.4	Ttn	A2ASS6	Titin	1.54781e-53	A2ASS6	178074	562946	382306	128992	62592.4
_LTP[Oxidation (P)]IGDP[Oxidation (P)]TMVVEWLHDGKPLEAANR_.4	Ttn	A2ASS6	Titin	1.54781e-53	A2ASS6	137677	434394	287401	105376	50639.4
_LTPIGDPTMVVEWLHDGKPLEAANR_.3	Ttn	A2ASS6	Titin	1.54781e-53	A2ASS6	104075	142645	166867	49473.9	46858.9
_TTGLEEGIEYEFR_.2	Ttn	A2ASS6	Titin	1.54781e-53	A2ASS6	583856	1.02482e+06	637079	260338	231884
_TTGLEEGIEYEFR_.3	Ttn	A2ASS6	Titin	1.54781e-53	A2ASS6	23807.2	45445.3	22629.7	7156.57	1219.92
_VGGDPIPNVK_.2	Ttn	A2ASS6	Titin	1.54781e-53	A2ASS6	838355	988577	544621	276846	160934
_LLLQAAPQFHPGYPLK_.3	Ttn	A2ASS6	Titin	1.54781e-53	A2ASS6	644987	1.13117e+06	660889	88800.3	279855
_NSFTIPSQPGIPEEVGAGK_.2	Ttn	A2ASS6	Titin	1.54781e-53	A2ASS6	417752	832185	463407	52107.7	161020
_NSFTIPSQPGIPEEVGAGK_.3	Ttn	A2ASS6	Titin	1.54781e-53	A2ASS6	180878	361342	236593	7090.21	61986.6
_ITWSKPNVNLR_.3	Ttn	A2ASS6	Titin	1.54781e-53	A2ASS6	501944	829347	533751	305799	143972
_ITWSKPNVNLR_.2	Ttn	A2ASS6	Titin	1.54781e-53	A2ASS6	68801.1	181965	65716.3	49460.4	27851.7
_ITWSKP[Oxidation (P)]NVNLR_.3	Ttn	A2ASS6	Titin	1.54781e-53	A2ASS6	17142.4	20069	12130.5	14489.3	8770.46
_KKPFPVETLK_.3	Ttn	A2ASS6	Titin	1.54781e-53	A2ASS6	596185	967705	597371	251381	169625
_KKPFPVETLK_.2	Ttn	A2ASS6	Titin	1.54781e-53	A2ASS6	31692.2	91506	35704.4	18348.8	10854
_AC[Carbamidomethyl (C)]DPVFKPGPPTNAHVVDTTK_.4	Ttn	A2ASS6	Titin	1.54781e-53	A2ASS6	564274	1.10222e+06	682526	192224	212416
_VENLTEGAIYYFR_.2	Ttn	A2ASS6	Titin	1.54781e-53	A2ASS6	491086	771473	629022	132894	155972
_VENLTEGAIYYFR_.3	Ttn	A2ASS6	Titin	1.54781e-53	A2ASS6	124892	227337	152047	28892.6	39024.9
_ITGYVVEMQTK_.2	Ttn	A2ASS6	Titin	1.54781e-53	A2ASS6	499758	1.03641e+06	502571	171341	171589
_ITGYVVEM[Oxidation (M)]QTK_.2	Ttn	A2ASS6	Titin	1.54781e-53	A2ASS6	110244	135422	90740.3	8249.21	25234.5
_TSELEAASSVR_.2	Ttn	A2ASS6	Titin	1.54781e-53	A2ASS6	492865	1.26818e+06	537768	296695	149675
_QVVDDTC[Carbamidomethyl (C)]TLVIPQSR_.2	Ttn	A2ASS6	Titin	1.54781e-53	A2ASS6	400933	767754	448520	191056	129780
_QVVDDTC[Carbamidomethyl (C)]TLVIPQSR_.3	Ttn	A2ASS6	Titin	1.54781e-53	A2ASS6	153886	321043	213651	77668.9	39580.5
_EANVIWSK_.2	Ttn	A2ASS6	Titin	1.54781e-53	A2ASS6	571063	1.11693e+06	606408	223517	164186
_EANVIWSK_.1	Ttn	A2ASS6	Titin	1.54781e-53	A2ASS6	9221.83	30765	4350.84	11994.6	4451.32
_AAEVPAPIR_.2	Ttn	A2ASS6	Titin	1.54781e-53	A2ASS6	732308	1.08973e+06	704141	24069.3	182201
_C[Carbamidomethyl (C)]TVTPLTEGSLYVFR_.2	Ttn	A2ASS6	Titin	1.54781e-53	A2ASS6	466564	713784	702805	406099	143084
_C[Carbamidomethyl (C)]TVTPLTEGSLYVFR_.3	Ttn	A2ASS6	Titin	1.54781e-53	A2ASS6	49794.8	91987.9	75159.9	48414.9	14398.2
_MPYEVPEPR_.2	Ttn	A2ASS6	Titin	1.54781e-53	A2ASS6	513815	1.10985e+06	483258	339181	260679
_ITSYLLEMR_.2	Ttn	A2ASS6	Titin	1.54781e-53	A2ASS6	467231	1.15572e+06	569524	274903	218235
_SGVPLTTGYR_.2	Ttn	A2ASS6	Titin	1.54781e-53	A2ASS6	760115	1.4186e+06	95728.8	197631	203156
_SGFVNVR_.2	Ttn	A2ASS6	Titin	1.54781e-53	A2ASS6	560020	973221	612144	331660	187505
_LIQGNEYLFR_.2	Ttn	A2ASS6	Titin	1.54781e-53	A2ASS6	697600	925968	577877	246632	216211
_LILTEGK_.2	Ttn	A2ASS6	Titin	1.54781e-53	A2ASS6	574688	1.13782e+06	622011	157136	164913
_IIGYFVEAC[Carbamidomethyl (C)]K_.2	Ttn	A2ASS6	Titin	1.54781e-53	A2ASS6	534092	1.12337e+06	627835	163677	206262
_NVTGTTSETIK_.2	Ttn	A2ASS6	Titin	1.54781e-53	A2ASS6	679186	1060173	499879	217147	194070
_RVDLIHDLPR_.3	Ttn	A2ASS6	Titin	1.54781e-53	A2ASS6	590207	1.1027e+06	551664	249192	154698
_GTQEITGDDRFELIK_.3	Ttn	A2ASS6	Titin	1.54781e-53	A2ASS6	584948	1075871	660732	143062	178730
_ADTLLKPDQR_.3	Ttn	A2ASS6	Titin	1.54781e-53	A2ASS6	445263	722612	440256	310389	107604
_ADTLLKPDQR_.2	Ttn	A2ASS6	Titin	1.54781e-53	A2ASS6	132917	252309	109888	84590.6	34793.5
_STGLTDGIAYEFR_.2	Ttn	A2ASS6	Titin	1.54781e-53	A2ASS6	501383	979078	565392	392958	194348
_IGGGEYIELK_.2	Ttn	A2ASS6	Titin	1.54781e-53	A2ASS6	583694	1.15453e+06	652466	54155.1	172381
_LFVETLHITK_.3	Ttn	A2ASS6	Titin	1.54781e-53	A2ASS6	380689	714023	378351	113622	110920
_LFVETLHITK_.2	Ttn	A2ASS6	Titin	1.54781e-53	A2ASS6	237227	361842	210143	50068.5	58895.2
_C[Carbamidomethyl (C)]REPVNPPSAPSVVK_.3	Ttn	A2ASS6	Titin	1.54781e-53	A2ASS6	523609	1.02216e+06	528011	363040	162924
_GLEC[Carbamidomethyl (C)]VVR_.2	Ttn	A2ASS6	Titin	1.54781e-53	A2ASS6	538714	1.04536e+06	563537	246572	203111
_VTNLQEGAIYYFR_.2	Ttn	A2ASS6	Titin	1.54781e-53	A2ASS6	483169	680598	523117	182315	161283
_VTNLQEGAIYYFR_.3	Ttn	A2ASS6	Titin	1.54781e-53	A2ASS6	123259	229136	132027	40974.5	40304.4
_LHEGIEYTFR_.3	Ttn	A2ASS6	Titin	1.54781e-53	A2ASS6	578697	1.03228e+06	545832	264219	173160
_VYAENIAGIGK_.2	Ttn	A2ASS6	Titin	1.54781e-53	A2ASS6	656743	980865	582804	207992	160813
_GSPPFTVSWFK_.2	Ttn	A2ASS6	Titin	1.54781e-53	A2ASS6	525116	811673	819469	277327	149650
_LEDAGEVQLTAK_.2	Ttn	A2ASS6	Titin	1.54781e-53	A2ASS6	718827	1.13407e+06	570239	33786.9	120031
_DGVSITPSER_.2	Ttn	A2ASS6	Titin	1.54781e-53	A2ASS6	531640	1.09779e+06	548703	219777	174385
_LTSGEAPGVR_.2	Ttn	A2ASS6	Titin	1.54781e-53	A2ASS6	686904	920018	570902	113780	270245
_YSIQNTDSSSLLVIPQVTR_.3	Ttn	A2ASS6	Titin	1.54781e-53	A2ASS6	395692	696116	525429	269801	129846
_YSIQNTDSSSLLVIPQVTR_.2	Ttn	A2ASS6	Titin	1.54781e-53	A2ASS6	106712	229539	105280	78932.7	23971.1
_DTGEYTLELK_.2	Ttn	A2ASS6	Titin	1.54781e-53	A2ASS6	611972	1.01524e+06	572336	100593	227280
_NNALLLQVK_.2	Ttn	A2ASS6	Titin	1.54781e-53	A2ASS6	537278	938962	672863	208677	160268
_NAAGAISPPSEPSDAITC[Carbamidomethyl (C)]RDDLEAPR_.3	Ttn	A2ASS6	Titin	1.54781e-53	A2ASS6	227884	999311	672823	388832	227373
_QKPDIVLFPEPVR_.3	Ttn	A2ASS6	Titin	1.54781e-53	A2ASS6	500531	998602	764807	185214	60201.8
_LTEGNEYVFR_.2	Ttn	A2ASS6	Titin	1.54781e-53	A2ASS6	555616	899736	583219	267496	197617
_NVHVEVYDRPSPPR_.4	Ttn	A2ASS6	Titin	1.54781e-53	A2ASS6	594942	957128	531176	247125	165603
_TTGLDEGLEYEFR_.2	Ttn	A2ASS6	Titin	1.54781e-53	A2ASS6	405356	934111	670275	266399	218140
_ISLQYTGK_.2	Ttn	A2ASS6	Titin	1.54781e-53	A2ASS6	584519	1.06437e+06	525196	105727	210269
_IMAENAAGISAPSATSPFYK_.2	Ttn	A2ASS6	Titin	1.54781e-53	A2ASS6	317695	589405	343005	182199	140906
_IM[Oxidation (M)]AENAAGISAPSATSPFYK_.3	Ttn	A2ASS6	Titin	1.54781e-53	A2ASS6	151849	180837	175045	73478.7	25585.3
_IM[Oxidation (M)]AENAAGISAPSATSPFYK_.2	Ttn	A2ASS6	Titin	1.54781e-53	A2ASS6	71730.6	93221.4	97363.9	30999.7	16716.7
_EPSYTPGPPSAPR_.2	Ttn	A2ASS6	Titin	1.54781e-53	A2ASS6	513571	1160984	576623	91806	137034
_YGVGEPLESMAVK_.2	Ttn	A2ASS6	Titin	1.54781e-53	A2ASS6	475939	1.16577e+06	610379	82730.9	141166
_SFPVNVK_.2	Ttn	A2ASS6	Titin	1.54781e-53	A2ASS6	501188	878123	565011	310167	143507
_SFPVNVK_.1	Ttn	A2ASS6	Titin	1.54781e-53	A2ASS6	9933.33	43798.6	7323.37	4807.26	5154.34
_NSATLAWLPPLR_.2	Ttn	A2ASS6	Titin	1.54781e-53	A2ASS6	433973	851668	866872	113614	196212
_LEPSDITK_.2	Ttn	A2ASS6	Titin	1.54781e-53	A2ASS6	516021	979255	747505	50466.1	168804
_VAGTPELSVEWYK_.2	Ttn	A2ASS6	Titin	1.54781e-53	A2ASS6	532327	932333	617591	160804	187883
_TC[Carbamidomethyl (C)]EIEIGQLK_.2	Ttn	A2ASS6	Titin	1.54781e-53	A2ASS6	509928	985337	628228	117048	189493
_LEVVDVTK_.2	Ttn	A2ASS6	Titin	1.54781e-53	A2ASS6	659108	1.03592e+06	530878	28327.3	173569
_DQLEPPEIDMK_.2	Ttn	A2ASS6	Titin	1.54781e-53	A2ASS6	539872	816007	421293	19863.3	226110
_DQLEPPEIDM[Oxidation (M)]K_.2	Ttn	A2ASS6	Titin	1.54781e-53	A2ASS6	128429	144951	98409.9	15485.2	11290.6
_ITGYVVDFLTEENK_.2	Ttn	A2ASS6	Titin	1.54781e-53	A2ASS6	568605	767252	553994	31683.1	174735
_ITGYVVDFLTEENK_.3	Ttn	A2ASS6	Titin	1.54781e-53	A2ASS6	96405.7	100700	93443.7	2293.87	28155.8
_AVFVNVK_.2	Ttn	A2ASS6	Titin	1.54781e-53	A2ASS6	507965	901278	536223	304518	157804
_SVFPELTK_.2	Ttn	A2ASS6	Titin	1.54781e-53	A2ASS6	415262	1.03066e+06	528929	265996	150223
_TIPITVK_.2	Ttn	A2ASS6	Titin	1.54781e-53	A2ASS6	476346	837588	562947	335327	170303
_DPISPPGPPVPR_.2	Ttn	A2ASS6	Titin	1.54781e-53	A2ASS6	472519	1.13658e+06	477045	77404.1	217308
_TAFVNVR_.2	Ttn	A2ASS6	Titin	1.54781e-53	A2ASS6	484309	921418	567681	247839	145721
_NSVTLIWTEPK_.2	Ttn	A2ASS6	Titin	1.54781e-53	A2ASS6	522359	891034	546659	250365	153444
_FQC[Carbamidomethyl (C)]QVSGTDLK_.2	Ttn	A2ASS6	Titin	1.54781e-53	A2ASS6	482701	1.01125e+06	504544	168144	192474
_VTGLVEGLEYQFR_.2	Ttn	A2ASS6	Titin	1.54781e-53	A2ASS6	463165	718740	521926	202137	190233
_VTGLVEGLEYQFR_.3	Ttn	A2ASS6	Titin	1.54781e-53	A2ASS6	52189.1	98224	64152.3	23202.9	24941.3
_LYKPVFVLKPASFK_.4	Ttn	A2ASS6	Titin	1.54781e-53	A2ASS6	289261	669300	307027	165267	68207.9
_LYKPVFVLKPASFK_.3	Ttn	A2ASS6	Titin	1.54781e-53	A2ASS6	166927	399438	168860	86193.3	34024.7
_VEAMGISSEAK_.2	Ttn	A2ASS6	Titin	1.54781e-53	A2ASS6	499253	1.14121e+06	478412	21040.7	208562
_GLYTFEVENR_.2	Ttn	A2ASS6	Titin	1.54781e-53	A2ASS6	497317	951552	587221	120871	182636
_VTGLTENSDYQYR_.2	Ttn	A2ASS6	Titin	1.54781e-53	A2ASS6	521190	1.04142e+06	491587	146058	130753
_IDQLQEGC[Carbamidomethyl (C)]SYYFR_.2	Ttn	A2ASS6	Titin	1.54781e-53	A2ASS6	489912	937258	510626	194976	189127
_VSELTEGVPYYFR_.2	Ttn	A2ASS6	Titin	1.54781e-53	A2ASS6	386416	732431	511015	224836	143117
_VSELTEGVPYYFR_.3	Ttn	A2ASS6	Titin	1.54781e-53	A2ASS6	53793.6	126230	76076.4	29882.9	19951.3
_VAIQSFR_.2	Ttn	A2ASS6	Titin	1.54781e-53	A2ASS6	508516	917800	564031	148709	159421
_TKPDSDWIVITSTLR_.3	Ttn	A2ASS6	Titin	1.54781e-53	A2ASS6	569189	909640	366482	174286	153718
_TKPDSDWIVITSTLR_.2	Ttn	A2ASS6	Titin	1.54781e-53	A2ASS6	33894.7	58662.6	9832.68	9736.71	11635.2
_AC[Carbamidomethyl (C)]DALYPPGPPSNPK_.2	Ttn	A2ASS6	Titin	1.54781e-53	A2ASS6	365707	802572	436068	240577	150101
_AC[Carbamidomethyl (C)]DALYPPGPPSNPK_.3	Ttn	A2ASS6	Titin	1.54781e-53	A2ASS6	65262.1	113149	68696.4	34472.8	13433.5
_VMAENEFGVGVPTETSDAVK_.2	Ttn	A2ASS6	Titin	1.54781e-53	A2ASS6	299291	641990	302489	109743	59441.2
_VMAENEFGVGVPTETSDAVK_.3	Ttn	A2ASS6	Titin	1.54781e-53	A2ASS6	96697.8	276014	122717	26178.4	32547.1
_VM[Oxidation (M)]AENEFGVGVPTETSDAVK_.2	Ttn	A2ASS6	Titin	1.54781e-53	A2ASS6	99022.2	114264	84245	10046.3	9835.55
_LNSGSYELK_.2	Ttn	A2ASS6	Titin	1.54781e-53	A2ASS6	499577	849567	562256	189867	182471
_SLSLQYSTK_.2	Ttn	A2ASS6	Titin	1.54781e-53	A2ASS6	477191	706163	587498	371260	140408
_NAMPEDIDEYAVEIEGK_.2	Ttn	A2ASS6	Titin	1.54781e-53	A2ASS6	328050	728434	356916	105659	62253.7
_NAM[Oxidation (M)]PEDIDEYAVEIEGK_.2	Ttn	A2ASS6	Titin	1.54781e-53	A2ASS6	149172	171176	168430	47650.7	6429.87
_NAMPEDIDEYAVEIEGK_.3	Ttn	A2ASS6	Titin	1.54781e-53	A2ASS6	26037.2	72400.7	33571.2	12363.3	6530.39
_YC[Carbamidomethyl (C)]VVVENSTGSR_.2	Ttn	A2ASS6	Titin	1.54781e-53	A2ASS6	474322	1.00809e+06	530232	136922	122007
_IQSQTVGQGSDAHFR_.3	Ttn	A2ASS6	Titin	1.54781e-53	A2ASS6	433829	791027	485031	257740	86137.1
_IQSQTVGQGSDAHFR_.2	Ttn	A2ASS6	Titin	1.54781e-53	A2ASS6	40690.8	118128	28040.1	12549.6	15216.9
_DIRPSDIAQITSTPTSSMLTVK_.3	Ttn	A2ASS6	Titin	1.54781e-53	A2ASS6	361613	588445	514383	100957	135363
_DIRPSDIAQITSTPTSSM[Oxidation (M)]LTVK_.3	Ttn	A2ASS6	Titin	1.54781e-53	A2ASS6	163295	186821	158422	34355.4	23229.5
_APPQFVK_.2	Ttn	A2ASS6	Titin	1.54781e-53	A2ASS6	491373	882860	615104	161148	115043
_AENIIGLGLPDTTIPIEC[Carbamidomethyl (C)]QEK_.3	Ttn	A2ASS6	Titin	1.54781e-53	A2ASS6	446768	590499	616587	82807.3	112444
_AENIIGLGLPDTTIPIEC[Carbamidomethyl (C)]QEK_.2	Ttn	A2ASS6	Titin	1.54781e-53	A2ASS6	91246.5	114938	125595	46175.7	36712.5
_VDQLQEGC[Carbamidomethyl (C)]SYYFR_.2	Ttn	A2ASS6	Titin	1.54781e-53	A2ASS6	488624	945017	522763	130997	171788
_APADDGGSPITGYLVEK_.2	Ttn	A2ASS6	Titin	1.54781e-53	A2ASS6	456335	764637	481020	113147	135402
_APADDGGSPITGYLVEK_.3	Ttn	A2ASS6	Titin	1.54781e-53	A2ASS6	60791.5	130307	80373.7	13989.6	19797.9
_VYGSPPISVLWFHDGNEISSGR_.3	Ttn	A2ASS6	Titin	1.54781e-53	A2ASS6	397788	809505	440871	152989	136540
_VYGSP[Oxidation (P)]P[Oxidation (P)]ISVLWFHDGNEISSGR_.3	Ttn	A2ASS6	Titin	1.54781e-53	A2ASS6	66628.8	130626	65336.4	26623.9	25473.3
_IPAEVTGR_.2	Ttn	A2ASS6	Titin	1.54781e-53	A2ASS6	728048	908696	464118	32172.8	101021
_LTDISTIIGK_.2	Ttn	A2ASS6	Titin	1.54781e-53	A2ASS6	438077	853834	636372	177890	125692
_VC[Carbamidomethyl (C)]NAVVSGLSSGQEYQFR_.2	Ttn	A2ASS6	Titin	1.54781e-53	A2ASS6	269024	465445	280639	149206	116132
_VC[Carbamidomethyl (C)]NAVVSGLSSGQEYQFR_.3	Ttn	A2ASS6	Titin	1.54781e-53	A2ASS6	172608	342394	230676	110381	85554.3
_DLSLIVTGLK_.2	Ttn	A2ASS6	Titin	1.54781e-53	A2ASS6	469032	746828	665352	145492	190282
_YQFDPPGPPTR_.2	Ttn	A2ASS6	Titin	1.54781e-53	A2ASS6	494047	885635	665968	47221.8	123677
_NITFTSVIR_.2	Ttn	A2ASS6	Titin	1.54781e-53	A2ASS6	440631	857041	553619	188173	167358
_EIIADGLK_.2	Ttn	A2ASS6	Titin	1.54781e-53	A2ASS6	487660	874447	511517	129461	184830
_VPGPPGTPFVTLASK_.2	Ttn	A2ASS6	Titin	1.54781e-53	A2ASS6	424596	979237	586112	36869	159538
_FILNVQSKPTAEVK_.3	Ttn	A2ASS6	Titin	1.54781e-53	A2ASS6	342289	712455	538212	403939	148696
_FILNVQSKPTAEVK_.2	Ttn	A2ASS6	Titin	1.54781e-53	A2ASS6	3779.82	27551.2	3290.43	2963.33	1434.44
_ISAINDAGVGEPAVIPNVEIVEK_.3	Ttn	A2ASS6	Titin	1.54781e-53	A2ASS6	461233	620592	502500	86290.8	155431
_ISAINDAGVGEPAVIPNVEIVEK_.2	Ttn	A2ASS6	Titin	1.54781e-53	A2ASS6	100876	132214	96221.6	3620.06	25275.9
_AAWYTIDSR_.2	Ttn	A2ASS6	Titin	1.54781e-53	A2ASS6	439568	821786	478825	251057	186852
_IVEPLKDIETMEK_.3	Ttn	A2ASS6	Titin	1.54781e-53	A2ASS6	390554	593584	259186	38535.6	87770.4
_IVEPLKDIETM[Oxidation (M)]EK_.3	Ttn	A2ASS6	Titin	1.54781e-53	A2ASS6	147510	142528	101835	8363.89	25937.6
_IVEPLKDIETMEK_.2	Ttn	A2ASS6	Titin	1.54781e-53	A2ASS6	77223.4	174403	63442.1	7222.72	30162.5
_DVATAQWSPLSTTSK_.2	Ttn	A2ASS6	Titin	1.54781e-53	A2ASS6	448828	762328	525411	262755	141819
_LLAGITVK_.2	Ttn	A2ASS6	Titin	1.54781e-53	A2ASS6	497724	810290	466235	253583	113087
_HLTEGNQYLFR_.3	Ttn	A2ASS6	Titin	1.54781e-53	A2ASS6	258133	436975	266905	187047	69323.1
_HLTEGNQYLFR_.2	Ttn	A2ASS6	Titin	1.54781e-53	A2ASS6	166662	389803	165778	138703	58599.4
_STYLNSEPVVAQYPFK_.2	Ttn	A2ASS6	Titin	1.54781e-53	A2ASS6	361961	660276	441642	75478.9	105989
_STYLNSEPVVAQYPFK_.3	Ttn	A2ASS6	Titin	1.54781e-53	A2ASS6	91435.3	213344	130625	25356	29981.4
_GGVEYLFR_.2	Ttn	A2ASS6	Titin	1.54781e-53	A2ASS6	515180	820361	460848	177532	155466
_PMPTVSWK_.2	Ttn	A2ASS6	Titin	1.54781e-53	A2ASS6	420817	979176	522406	49057	156025
_DSVSLSWLKPEHDGGSR_.3	Ttn	A2ASS6	Titin	1.54781e-53	A2ASS6	294630	513312	294298	85975	69075.2
_DSVSLSWLKPEHDGGSR_.4	Ttn	A2ASS6	Titin	1.54781e-53	A2ASS6	184515	367892	211855	56225.1	49649
_SDVPIQAPHFK_.3	Ttn	A2ASS6	Titin	1.54781e-53	A2ASS6	405975	719361	349988	17028.2	148965
_SDVPIQAPHFK_.2	Ttn	A2ASS6	Titin	1.54781e-53	A2ASS6	110975	245914	81316.9	2949.8	43649
_VLDRPGPPEGPVQVTGVTAEK_.3	Ttn	A2ASS6	Titin	1.54781e-53	A2ASS6	459985	929061	490181	167699	62306.2
_RPGPPSTPEASAITK_.3	Ttn	A2ASS6	Titin	1.54781e-53	A2ASS6	481352	805638	530781	120370	168475
_AGSTFTIDVPISGRPAPK_.3	Ttn	A2ASS6	Titin	1.54781e-53	A2ASS6	246356	702374	579599	431639	143879
_YTVTDLQAGEEYK_.2	Ttn	A2ASS6	Titin	1.54781e-53	A2ASS6	482240	854858	474191	107180	181747
_DILHPPEVELDVTC[Carbamidomethyl (C)]R_.3	Ttn	A2ASS6	Titin	1.54781e-53	A2ASS6	521176	808708	420708	120587	225535
_PIAILQGLSDQK_.2	Ttn	A2ASS6	Titin	1.54781e-53	A2ASS6	494741	899913	504284	14967.1	182512
_IVAYSIEK_.2	Ttn	A2ASS6	Titin	1.54781e-53	A2ASS6	390693	887244	542609	117698	154229
_LTWFSPEDDGGSPITNYVIQK_.3	Ttn	A2ASS6	Titin	1.54781e-53	A2ASS6	243012	265239	553334	153824	73438.4
_LTWFSP[Oxidation (P)]EDDGGSP[Oxidation (P)]ITNYVIQK_.3	Ttn	A2ASS6	Titin	1.54781e-53	A2ASS6	138141	27670.1	320027	86672.8	40661.6
_LTWFSPEDDGGSPITNYVIQK_.2	Ttn	A2ASS6	Titin	1.54781e-53	A2ASS6	34307	55594.4	68729.4	19477.9	10243.8
_NSILWQR_.2	Ttn	A2ASS6	Titin	1.54781e-53	A2ASS6	418534	799081	465989	244899	159330
_FTNITGEK_.2	Ttn	A2ASS6	Titin	1.54781e-53	A2ASS6	466108	709681	474958	241504	185268
_YGVGPGITSASVVANYPFK_.2	Ttn	A2ASS6	Titin	1.54781e-53	A2ASS6	302694	480920	338325	43118.2	85649
_YGVGPGITSASVVANYPFK_.3	Ttn	A2ASS6	Titin	1.54781e-53	A2ASS6	174250	309633	243906	37379.5	45838.8
_DGVEIEER_.2	Ttn	A2ASS6	Titin	1.54781e-53	A2ASS6	447116	901446	453633	165400	84370.6
_AVPEAVVPAPIPK_.2	Ttn	A2ASS6	Titin	1.54781e-53	A2ASS6	445291	906812	269335	277615	152224
_GRPIPNVSWSKPDTDLR_.4	Ttn	A2ASS6	Titin	1.54781e-53	A2ASS6	228172	489956	369171	233790	92985.2
_GRPIPNVSWSKPDTDLR_.3	Ttn	A2ASS6	Titin	1.54781e-53	A2ASS6	93443.5	250109	149132	88053	40801
_AC[Carbamidomethyl (C)]EPVPARDPC[Carbamidomethyl (C)]DPPGQPEVTNITR_.3	Ttn	A2ASS6	Titin	1.54781e-53	A2ASS6	352337	908126	499222	130118	137819
_ADSC[Carbamidomethyl (C)]EFTVTGLQK_.2	Ttn	A2ASS6	Titin	1.54781e-53	A2ASS6	431290	1.01146e+06	368906	29599.9	182051
_ATSTATLYVEAR_.2	Ttn	A2ASS6	Titin	1.54781e-53	A2ASS6	466251	887717	413314	121476	133533
_DC[Carbamidomethyl (C)]GFPDEGEYVVTAGQDK_.2	Ttn	A2ASS6	Titin	1.54781e-53	A2ASS6	281224	502791	256959	44937.8	97082.6
_DC[Carbamidomethyl (C)]GFPDEGEYVVTAGQDK_.3	Ttn	A2ASS6	Titin	1.54781e-53	A2ASS6	93638.8	186512	110188	6833.91	29739.7
_DC[Carbamidomethyl (C)]GFP[Oxidation (P)]DEGEYVVTAGQDK_.3	Ttn	A2ASS6	Titin	1.54781e-53	A2ASS6	90858	174974	106710	8138.49	31506.4
_VAGSSPISIAWFHEK_.3	Ttn	A2ASS6	Titin	1.54781e-53	A2ASS6	258878	721050	580717	143306	134867
_VAGSSPISIAWFHEK_.2	Ttn	A2ASS6	Titin	1.54781e-53	A2ASS6	38303.4	81060.1	42250.4	9565.35	11998
_DGAALSPSPDC[Carbamidomethyl (C)]R_.2	Ttn	A2ASS6	Titin	1.54781e-53	A2ASS6	376579	841697	484328	169483	148505
_SAAVATVVAAVDMAR_.2	Ttn	A2ASS6	Titin	1.54781e-53	A2ASS6	253908	659770	327876	28701.5	29188.7
_SAAVATVVAAVDMAR_.3	Ttn	A2ASS6	Titin	1.54781e-53	A2ASS6	137500	380587	170559	9541.92	13038.6
_AVNVAGVGEPGEVTDVIEMK_.2	Ttn	A2ASS6	Titin	1.54781e-53	A2ASS6	303494	471941	269135	40444.1	96630
_AVNVAGVGEPGEVTDVIEM[Oxidation (M)]K_.2	Ttn	A2ASS6	Titin	1.54781e-53	A2ASS6	224034	194645	179602	107341	113773
_YFLTLENTAGVK_.2	Ttn	A2ASS6	Titin	1.54781e-53	A2ASS6	554909	792246	407830	62854.2	182114
_DSEYQFR_.2	Ttn	A2ASS6	Titin	1.54781e-53	A2ASS6	399644	783431	415340	198434	193127
_VSEC[Carbamidomethyl (C)]YVAR_.2	Ttn	A2ASS6	Titin	1.54781e-53	A2ASS6	460573	675568	529041	147176	177492
_IGHNVHLELPYK_.3	Ttn	A2ASS6	Titin	1.54781e-53	A2ASS6	230911	454148	242748	85733.2	76341.2
_IGHNVHLELPYK_.4	Ttn	A2ASS6	Titin	1.54781e-53	A2ASS6	186085	351827	202866	77334.8	67384.4
_DENVPPTVEFGPEYFDGLVIK_.3	Ttn	A2ASS6	Titin	1.54781e-53	A2ASS6	107879	231571	1.09322e+06	91106.2	45317.2
_DENVPPTVEFGPEYFDGLVIK_.2	Ttn	A2ASS6	Titin	1.54781e-53	A2ASS6	63387	66235	232361	29024.4	15133
_IINVVPGDSGVYSFEVQNPVGK_.3	Ttn	A2ASS6	Titin	1.54781e-53	A2ASS6	295523	589804	358180	120381	114484
_IINVVPGDSGVYSFEVQNPVGK_.2	Ttn	A2ASS6	Titin	1.54781e-53	A2ASS6	100653	172265	124409	47371.5	47468.6
_QLITFTQELQDVVAK_.2	Ttn	A2ASS6	Titin	1.54781e-53	A2ASS6	369052	464348	627548	140790	95661.4
_QLITFTQELQDVVAK_.3	Ttn	A2ASS6	Titin	1.54781e-53	A2ASS6	50697.8	97633.6	88780.9	19337.3	13627.2
_C[Carbamidomethyl (C)]TLAWSPPLQDGGSDISHYVVEK_.3	Ttn	A2ASS6	Titin	1.54781e-53	A2ASS6	406012	752708	569117	106682	128176
_GSTELVPGAR_.2	Ttn	A2ASS6	Titin	1.54781e-53	A2ASS6	438872	822552	415128	159185	125321
_VMAENEYGVGEPTETTEPVR_.2	Ttn	A2ASS6	Titin	1.54781e-53	A2ASS6	125548	256946	121632	268906	136990
_VMAENEYGVGEPTETTEPVR_.3	Ttn	A2ASS6	Titin	1.54781e-53	A2ASS6	166137	368110	197589	42237.7	56503.9
_VM[Oxidation (M)]AENEYGVGEPTETTEPVR_.3	Ttn	A2ASS6	Titin	1.54781e-53	A2ASS6	65132.8	67977.8	58644.4	15622.1	8241.05
_STPLDSKPVVVQYPFK_.3	Ttn	A2ASS6	Titin	1.54781e-53	A2ASS6	507349	760101	456384	17436.5	112008
_STPLDSKPVVVQYPFK_.2	Ttn	A2ASS6	Titin	1.54781e-53	A2ASS6	21792.7	68085.8	4158.32	771.016	5781.95
_YGIGEALESEPVIAC[Carbamidomethyl (C)]NPYK_.3	Ttn	A2ASS6	Titin	1.54781e-53	A2ASS6	274915	505979	373404	48262.6	103418
_YGIGEALESEPVIAC[Carbamidomethyl (C)]NPYK_.2	Ttn	A2ASS6	Titin	1.54781e-53	A2ASS6	133901	243308	162581	28367.7	56322.6
_TVELDVADVPDPPR_.2	Ttn	A2ASS6	Titin	1.54781e-53	A2ASS6	279667	543974	330717	127115	109656
_TVELDVADVPDPPR_.3	Ttn	A2ASS6	Titin	1.54781e-53	A2ASS6	109168	209945	121432	52624.5	41109.1
_VTAVNEYGPGVPTDIPKPVLASDPLSEPDPPR_.4	Ttn	A2ASS6	Titin	1.54781e-53	A2ASS6	208593	339409	318521	121152	46015
_VTAVNEYGPGVPTDIPKPVLASDPLSEPDPPR_.3	Ttn	A2ASS6	Titin	1.54781e-53	A2ASS6	163474	290226	228849	135883	68860.4
_AGSSPPSKPTEYVTAR_.3	Ttn	A2ASS6	Titin	1.54781e-53	A2ASS6	356419	562351	342344	172064	111195
_AGSSPPSKPTEYVTAR_.2	Ttn	A2ASS6	Titin	1.54781e-53	A2ASS6	67728.8	208255	58464.8	13208.3	21360.6
_EGQTATFVC[Carbamidomethyl (C)]ELSHEK_.3	Ttn	A2ASS6	Titin	1.54781e-53	A2ASS6	240432	359208	240708	25734.1	94017.7
_EGQTATFVC[Carbamidomethyl (C)]ELSHEK_.2	Ttn	A2ASS6	Titin	1.54781e-53	A2ASS6	142407	240771	148524	223458	190775
_YGVSGSDQTLTIK_.2	Ttn	A2ASS6	Titin	1.54781e-53	A2ASS6	382515	813181	453504	171568	80662.3
_NAVGTISPPSQSSGLIMTR_.2	Ttn	A2ASS6	Titin	1.54781e-53	A2ASS6	312754	637777	315430	127353	100445
_NAVGTISPPSQSSGLIMTR_.3	Ttn	A2ASS6	Titin	1.54781e-53	A2ASS6	74974	192664	94043.6	17526.1	27044.6
_DVLPGSAVC[Carbamidomethyl (C)]LK_.2	Ttn	A2ASS6	Titin	1.54781e-53	A2ASS6	346193	846697	419244	170246	113634
_IEALPSDISIDEGK_.2	Ttn	A2ASS6	Titin	1.54781e-53	A2ASS6	443883	856659	352261	44738.1	195023
_NAMGSASATIR_.2	Ttn	A2ASS6	Titin	1.54781e-53	A2ASS6	404246	749016	426788	145436	160454
_LGSATASINVK_.2	Ttn	A2ASS6	Titin	1.54781e-53	A2ASS6	379948	736953	460699	153484	148544
_PSPVITWSK_.2	Ttn	A2ASS6	Titin	1.54781e-53	A2ASS6	481859	823056	371711	40351.1	158551
_SDGGSPIQGYIIEK_.2	Ttn	A2ASS6	Titin	1.54781e-53	A2ASS6	425120	764326	395970	135272	152016
_IYAMNSEGLGEPALVPGTPK_.3	Ttn	A2ASS6	Titin	1.54781e-53	A2ASS6	155688	255673	191781	56738.8	60716.7
_IYAMNSEGLGEPALVPGTPK_.2	Ttn	A2ASS6	Titin	1.54781e-53	A2ASS6	140471	316776	146509	38213.2	49438.4
_IYAM[Oxidation (M)]NSEGLGEPALVPGTPK_.3	Ttn	A2ASS6	Titin	1.54781e-53	A2ASS6	74298.2	93644.4	106840	19891.7	13741.9
_IYAM[Oxidation (M)]NSEGLGEPALVPGTPK_.2	Ttn	A2ASS6	Titin	1.54781e-53	A2ASS6	39967.3	59620.1	36630.4	3707.13	4409.69
_HSDAGEYTFVAGR_.3	Ttn	A2ASS6	Titin	1.54781e-53	A2ASS6	308331	544321	301777	104988	92071.2
_HSDAGEYTFVAGR_.2	Ttn	A2ASS6	Titin	1.54781e-53	A2ASS6	90151.5	239337	78977.8	58320.3	44876.1
_EEQLLSTGFK_.2	Ttn	A2ASS6	Titin	1.54781e-53	A2ASS6	512709	815395	390975	7336.3	136515
_C[Carbamidomethyl (C)]VENQIYEFR_.2	Ttn	A2ASS6	Titin	1.54781e-53	A2ASS6	389435	668193	487653	169376	141809
_LTC[Carbamidomethyl (C)]AVESSALC[Carbamidomethyl (C)]AK_.2	Ttn	A2ASS6	Titin	1.54781e-53	A2ASS6	357058	816456	337787	207043	130000
_SHQGVYSLLAK_.2	Ttn	A2ASS6	Titin	1.54781e-53	A2ASS6	204225	463226	222283	127846	53937.8
_SHQGVYSLLAK_.3	Ttn	A2ASS6	Titin	1.54781e-53	A2ASS6	165238	288100	181872	103529	34718.8
_KQEPIAPESISSKPVIVTGLR_.4	Ttn	A2ASS6	Titin	1.54781e-53	A2ASS6	398360	824298	450738	122630	43447.7
_ALDPFTTPSPPTSLEITSVTK_.3	Ttn	A2ASS6	Titin	1.54781e-53	A2ASS6	306662	506498	419854	85429	91362.5
_ALDPFTTPSPPTSLEITSVTK_.2	Ttn	A2ASS6	Titin	1.54781e-53	A2ASS6	105315	149724	137162	15524.5	20660.8
_QLVGTNEWSR_.2	Ttn	A2ASS6	Titin	1.54781e-53	A2ASS6	418693	730738	439861	152415	90696.6
_LTNSAGEATETLNVIVLDKPGPPTGPVK_.3	Ttn	A2ASS6	Titin	1.54781e-53	A2ASS6	378538	559855	408760	54530.3	69477.6
_LTNSAGEATETLNVIVLDKPGPPTGPVK_.4	Ttn	A2ASS6	Titin	1.54781e-53	A2ASS6	80746.5	137002	102758	18975.2	16391.1
_NPYDPPGR_.2	Ttn	A2ASS6	Titin	1.54781e-53	A2ASS6	416512	732748	462923	81354.3	127317
_SPFEKPGVPGKPTITAVTK_.4	Ttn	A2ASS6	Titin	1.54781e-53	A2ASS6	395611	712970	433509	133692	142559
_VLAC[Carbamidomethyl (C)]NAGGPGEPAEVPGTVK_.3	Ttn	A2ASS6	Titin	1.54781e-53	A2ASS6	221667	382422	230961	105393	72911.9
_VLAC[Carbamidomethyl (C)]NAGGPGEPAEVPGTVK_.2	Ttn	A2ASS6	Titin	1.54781e-53	A2ASS6	141022	372969	150639	66018.5	65469.8
_YNLTLENNSGSK_.2	Ttn	A2ASS6	Titin	1.54781e-53	A2ASS6	356287	687336	476323	171724	114918
_NSASLIWAR_.2	Ttn	A2ASS6	Titin	1.54781e-53	A2ASS6	409685	734596	448392	68440.6	142747
_VVGKPGIPTGPIK_.3	Ttn	A2ASS6	Titin	1.54781e-53	A2ASS6	543572	755250	354728	17715.1	130525
_DTTTTVWDVVSATVAR_.3	Ttn	A2ASS6	Titin	1.54781e-53	A2ASS6	261216	382428	995316	89313.5	72474.2
_FGPAHFEC[Carbamidomethyl (C)]R_.3	Ttn	A2ASS6	Titin	1.54781e-53	A2ASS6	248736	491810	308958	140354	100334
_FGPAHFEC[Carbamidomethyl (C)]R_.2	Ttn	A2ASS6	Titin	1.54781e-53	A2ASS6	87464.2	204521	121165	52384.5	42568.8
_QLTFTVER_.2	Ttn	A2ASS6	Titin	1.54781e-53	A2ASS6	375431	665506	415009	206797	131955
_VGDDAWIK_.2	Ttn	A2ASS6	Titin	1.54781e-53	A2ASS6	436083	670480	494440	49955.1	140598
_LDDQANFNVSLTNHR_.3	Ttn	A2ASS6	Titin	1.54781e-53	A2ASS6	383098	616525	401999	137074	98052.1
_LDDQANFNVSLTNHR_.2	Ttn	A2ASS6	Titin	1.54781e-53	A2ASS6	30359	86850.7	22987.1	6673.89	7391.98
[truncated: 29,174 more rows]

## Sheet: Supp_Table_S6B_HydroxyPro
Supplemental Table 6_ S6B Hydroxyproline Analysis Spectronaut DIA acquisitions with DDA Library of 5 Wild Type Mouse Femurs
1186 Hydroxyproline modifications identified with 85% site confidence
EG.PrecursorId	PG.Genes	PG.Protein Accessions	PG.Protein Descriptions	PG.Qvalue	PG.UniProtIds	WT 5 Total Quantity	WT 4 Total Quantity	WT 3 Total Quantity	WT 1 Total Quantity	WT 2 Total Quantity
_DLEVIASTPTSLLISWEP[Oxidation (P)]P[Oxidation (P)]AVSVR_.3	Fn1	A0A087WSN6	Fibronectin	1.11657e-26	A0A087WSN6	2338.61	431.527	11309.8	5069.28	6953.37
_GLSP[Oxidation (P)]SLM[Oxidation (M)]K_.2	Slc25a19	A2A9V7;Q9DAM5	Mitochondrial thiamine pyrophosphate carrier (Fragment);Mitochondrial thiamine pyrophosphate carrier	0.000502078	A2A9V7;Q9DAM5	1427545	626270	1.10075e+06	900494	1.21949e+06
_IAP[Oxidation (P)]ADYGPVHWFLDK_.3	Obscn	A2AAJ9	Obscurin	6.71109e-29	A2AAJ9	993.875	11658.6	3374.17	1.26545	306.775
_GPTGELGDPGP[Oxidation (P)]R_.2	Col9a3	A2ACT7	Procollagen, type IX, alpha 3	2.17366e-20	A2ACT7	105530	38075.6	32154.4	72989.6	112685
_GSVGALGPQGPP[Oxidation (P)]GAP[Oxidation (P)]GIR_.2	Col9a3	A2ACT7	Procollagen, type IX, alpha 3	2.17366e-20	A2ACT7	53190.3	8770.05	50038.6	104672	90134.6
_QFVP[Oxidation (P)]MSDMK_.2	Ttn	A2ASS6	Titin	1.56727e-37	A2ASS6	3891.21	9907.57	2579.43	2400.43	1323.01
_P[Oxidation (P)]QDQGEKENPMR_.2	Rpl11	A2BH06	60S ribosomal protein L11 (Fragment)	5.64869e-06	A2BH06	2528.89	2584.99	2.94975	22715.3	6783.35
_TVPP[Oxidation (P)]AVP[Oxidation (P)]GVTFLSGGQSEEEASINLNAINK_.3	Aldoart2	A6ZI47	Fructose-bisphosphate aldolase	4.82136e-12	A6ZI47	227066	634249	145734	163441	206343
_VDKGVVP[Oxidation (P)]LAGTNGETTTQGLDDLSGR_.3	Aldoart2	A6ZI47	Fructose-bisphosphate aldolase	4.82136e-12	A6ZI47	55301.5	311439	184645	441665	100908
_AYGPGIEP[Oxidation (P)]TGNMVK_.2	Flna	B7FAU9;Q8BTM8	Filamin, alpha;Filamin-A	8.41082e-29	B7FAU9;Q8BTM8	33925.1	1669.4	9020.5	10364	5345.99
_LVINGKP[Oxidation (P)]ITVFQERDPTNIK_.4	Gm7293	D3YYI5	Glyceraldehyde-3-phosphate dehydrogenase	2.35332e-06	D3YYI5	294478	1.18244e+06	637976	846473	110709
_LVINGKP[Oxidation (P)]ITVFQERDPTNIK_.3	Gm7293	D3YYI5	Glyceraldehyde-3-phosphate dehydrogenase	2.35332e-06	D3YYI5	23923.1	114974	57312.8	64324.4	57191.6
_AENGKLVINGKP[Oxidation (P)]ITVFQER_.4	Gm7293	D3YYI5	Glyceraldehyde-3-phosphate dehydrogenase	2.35332e-06	D3YYI5	4436.44	31385.5	16660.8	11392.1	15919.7
_GSQGPP[Oxidation (P)]GPIGPP[Oxidation (P)]GLIGEQGIP[Oxidation (P)]GPR_.3	Col6a3	E9PWQ3	Protein Col6a3	1.15152e-31	E9PWQ3	2.52334e+06	1.54671e+06	3.46436e+06	3.43092e+06	1.48075e+06
_GSQGPPGPIGPP[Oxidation (P)]GLIGEQGIP[Oxidation (P)]GPR_.3	Col6a3	E9PWQ3	Protein Col6a3	1.15152e-31	E9PWQ3	274494	174636	367551	354907	138412
_GYP[Oxidation (P)]GDEGGPGER_.2	Col6a3	E9PWQ3	Protein Col6a3	1.15152e-31	E9PWQ3	685458	267671	1.09612e+06	15077.1	479213
_DGIP[Oxidation (P)]GSP[Oxidation (P)]GDPGK_.2	Col6a3	E9PWQ3	Protein Col6a3	1.15152e-31	E9PWQ3	725394	405026	622772	45932.2	380937
_DGIP[Oxidation (P)]GSPGDPGK_.2	Col6a3	E9PWQ3	Protein Col6a3	1.15152e-31	E9PWQ3	284201	223109	331829	14690.1	179313
_GGP[Oxidation (P)]GQP[Oxidation (P)]GFEGEQGTR_.2	Col6a3	E9PWQ3	Protein Col6a3	1.15152e-31	E9PWQ3	253.427	660.422	303.186	285.149	795.433
_DGIP[Oxidation (P)]GSPGDPGKDGGSGR_.3	Col6a3	E9PWQ3	Protein Col6a3	1.15152e-31	E9PWQ3	73743.5	108767	265854	247979	96882.8
_DGIP[Oxidation (P)]GSP[Oxidation (P)]GDPGKDGGSGR_.3	Col6a3	E9PWQ3	Protein Col6a3	1.15152e-31	E9PWQ3	2.37991	1	2.42766	1	1.13749
_GPSHVPSVSP[Oxidation (P)]PMR_.3	Hspg2	E9PZ16	Basement membrane-specific heparan sulfate proteoglycan core protein	6.54459e-29	E9PZ16	29415.6	17627.2	18077.3	23179.4	14086.3
_GLP[Oxidation (P)]SPYNMSAPGSRSGSR_.3	Dsp	E9PZW0;E9Q557	Desmoplakin	4.64372e-05	E9PZW0;E9Q557	262.337	364.931	57691.1	509.956	9458.59
_C[Carbamidomethyl (C)]KDNP[Oxidation (P)]C[Carbamidomethyl (C)]VHGDC[Carbamidomethyl (C)]LITQK_.4	Habp2	E9Q092;E9QM92;Q3V1J8;Q8K0D2;Q8K0D2-2	Hyaluronan-binding protein 2;Hyaluronan-binding protein 2;Hyaluronan-binding protein 2;Hyaluronan-binding protein 2;Isoform 2 of Hyaluronan-binding protein 2	7.4684e-25	E9Q092;E9QM92;Q3V1J8;Q8K0D2;Q8K0D2-2	178057	174350	274237	462035	195709
_GIYNTP[Oxidation (P)]LDMMSIVQAK_.2	Neb	E9Q1W3	Protein Neb	4.43821e-32	E9Q1W3	24246.7	46383.5	22230.9	9285.28	34407.7
_TKFSSP[Oxidation (P)]VDMLGVVLAK_.3	Neb	E9Q1W3	Protein Neb	4.43821e-32	E9Q1W3	172.257	1	1	1492.18	1
_GLSGEEGEVGEDGLDGLDGEQGDHGIP[Oxidation (P)]GR_.3	Col6a6	E9Q6A6;Q8C6K9	Collagen alpha-6(VI) chain	1.23242e-23	E9Q6A6;Q8C6K9	67976.5	41273.1	99490.7	35811.4	43120.9
_GHQGLP[Oxidation (P)]GPP[Oxidation (P)]GAP[Oxidation (P)]GLIGPEGR_.3	Col22a1	E9Q7P1	Protein Col22a1	2.66376e-28	E9Q7P1	755170	1.03221e+06	1.55112e+06	1.57116e+06	1472276
_DGPP[Oxidation (P)]GPP[Oxidation (P)]GLR_.2	Col22a1	E9Q7P1	Protein Col22a1	2.66376e-28	E9Q7P1	288094	538739	583603	628935	652466
_GEP[Oxidation (P)]GELGEP[Oxidation (P)]GLP[Oxidation (P)]GEVGMR_.2	Col22a1	E9Q7P1	Protein Col22a1	2.66376e-28	E9Q7P1	159784	297548	325505	133748	430173
_GLDGFP[Oxidation (P)]GKP[Oxidation (P)]GETGEQGR_.3	Col22a1	E9Q7P1	Protein Col22a1	2.66376e-28	E9Q7P1	189688	186389	233105	16479.7	290374
_DGSP[Oxidation (P)]GKDGDTGPAGPQGPR_.3	Col22a1	E9Q7P1	Protein Col22a1	2.66376e-28	E9Q7P1	2.5114	53283.4	17405.9	293.429	69037.3
_GPQGPP[Oxidation (P)]GLP[Oxidation (P)]GPAGPVGAP[Oxidation (P)]GLR_.3	Col22a1	E9Q7P1	Protein Col22a1	2.66376e-28	E9Q7P1	1.22117	176.995	1.43882	232.07	918.272
_TGEP[Oxidation (P)]GLSGAEGAR_.2	Col22a1	E9Q7P1	Protein Col22a1	2.66376e-28	E9Q7P1	1380.43	607.225	172.042	988.447	770.891
_GPQGPP[Oxidation (P)]GLP[Oxidation (P)]GPAGPVGAP[Oxidation (P)]GLRGER_.3	Col22a1	E9Q7P1	Protein Col22a1	2.66376e-28	E9Q7P1	10542	7977.01	1855.79	282313	768.527
_GEVGADGAQGIP[Oxidation (P)]GP[Oxidation (P)]P[Oxidation (P)]GR_.2	Col18a1	E9QPX1;P39061;P39061-1;P39061-2	Collagen alpha-1(XVIII) chain;Collagen alpha-1(XVIII) chain;Isoform 2 of Collagen alpha-1(XVIII) chain;Isoform 3 of Collagen alpha-1(XVIII) chain	6.60566e-15	E9QPX1;P39061;P39061-1;P39061-2	2132.95	743.264	631.545	51966	10902.5
_GLP[Oxidation (P)]GVEGPR_.2	Col9a1	G3X995	Collagen alpha-1(IX) chain	3.50024e-20	G3X995	168864	51863.6	9382.97	297528	174156
_GPVGPEGSP[Oxidation (P)]GIP[Oxidation (P)]GK_.2	Col9a1	G3X995	Collagen alpha-1(IX) chain	3.50024e-20	G3X995	123720	45902.7	39725.3	215270	129031
_TGIGAPTISTGPP[Oxidation (P)]GK_.2	Chil3	O35744	Chitinase-like protein 3	6.82192e-29	O35744	56803.8	42672.4	36926.1	90437.6	248094
_DNNLGGAVVWP[Oxidation (P)]LDM[Oxidation (M)]DDFSGSFC[Carbamidomethyl (C)]HQR_.3	Chil3	O35744	Chitinase-like protein 3	6.82192e-29	O35744	2578.21	2431.43	1143.69	8220.59	14872.6
_AALAP[Oxidation (P)]YNWP[Oxidation (P)]VWLGVHDR_.3	Clec11a	O88200	C-type lectin domain family 11 member A	1.29266e-29	O88200	60149	36368.4	88163.7	41964.2	43054.9
_TGPIGPQGAP[Oxidation (P)]GKP[Oxidation (P)]GPDGLR_.3	Col5a1	O88207	Collagen alpha-1(V) chain	3.29036e-24	O88207	6.23201e+06	5.38529e+06	8.15636e+06	10346347	6.68538e+06
_TGPIGPQGAP[Oxidation (P)]GKPGP[Oxidation (P)]DGLR_.2	Col5a1	O88207	Collagen alpha-1(V) chain	3.29036e-24	O88207	159341	208614	180150	331585	328968
_TGPIGPQGAP[Oxidation (P)]GKP[Oxidation (P)]GPDGLR_.2	Col5a1	O88207	Collagen alpha-1(V) chain	3.29036e-24	O88207	122553	160543	134843	266362	254926
_GP[Oxidation (P)]AGPMGLTGR_.2	Col5a1	O88207	Collagen alpha-1(V) chain	3.29036e-24	O88207	179900	204364	201261	52667.4	242672
_GP[Oxidation (P)]AGPM[Oxidation (M)]GLTGR_.2	Col5a1	O88207	Collagen alpha-1(V) chain	3.29036e-24	O88207	93432.9	44691.9	81805.4	11076.3	78463.1
_TGPP[Oxidation (P)]GPP[Oxidation (P)]GVVGPQGPTGETGPMGER_.3	Col5a1	O88207	Collagen alpha-1(V) chain	3.29036e-24	O88207	1.09596e+06	827707	1.13591e+06	1.83648e+06	1.46774e+06
_TGPP[Oxidation (P)]GPP[Oxidation (P)]GVVGPQGPTGETGPM[Oxidation (M)]GER_.3	Col5a1	O88207	Collagen alpha-1(V) chain	3.29036e-24	O88207	632276	305043	611159	817337	412818
_TGPP[Oxidation (P)]GPP[Oxidation (P)]GVVGPQGPTGETGPMGER_.2	Col5a1	O88207	Collagen alpha-1(V) chain	3.29036e-24	O88207	173567	227329	227249	1163969	562272
_TGP[Oxidation (P)]P[Oxidation (P)]GPP[Oxidation (P)]GVVGPQGPTGETGPMGER_.3	Col5a1	O88207	Collagen alpha-1(V) chain	3.29036e-24	O88207	300296	255701	311046	584787	402139
_TGP[Oxidation (P)]P[Oxidation (P)]GP[Oxidation (P)]P[Oxidation (P)]GVVGPQGPTGETGPMGER_.3	Col5a1	O88207	Collagen alpha-1(V) chain	3.29036e-24	O88207	115619	91109.8	126317	127634	97143.1
_GEIGPP[Oxidation (P)]GPR_.2	Col5a1	O88207	Collagen alpha-1(V) chain	3.29036e-24	O88207	851589	268964	1.82901e+06	11821.4	1.02212e+06
_GPAGAAGPIGIP[Oxidation (P)]GR_.2	Col5a1	O88207	Collagen alpha-1(V) chain	3.29036e-24	O88207	1.04324e+06	576886	571481	25515.3	888298
_TGPIGPQGAP[Oxidation (P)]GK_.2	Col5a1	O88207	Collagen alpha-1(V) chain	3.29036e-24	O88207	207232	52998.5	262390	3245.33	176393
_FGGGGDAGSKGP[Oxidation (P)]M[Oxidation (M)]VSAQESQAQAILQQAR_.3	Col5a1	O88207	Collagen alpha-1(V) chain	3.29036e-24	O88207	64429.1	110315	60822.9	209819	33157.6
_GDP[Oxidation (P)]GPSGPP[Oxidation (P)]GIP[Oxidation (P)]GDDGERGDDGEVGPR_.3	Col5a1	O88207	Collagen alpha-1(V) chain	3.29036e-24	O88207	2655463	2.06757e+06	2.61476e+06	1.03687e+06	3.65772e+06
_GDPGPSGPP[Oxidation (P)]GIP[Oxidation (P)]GDDGERGDDGEVGPR_.3	Col5a1	O88207	Collagen alpha-1(V) chain	3.29036e-24	O88207	104557	108697	117922	182594	156626
_GPAGAAGPIGIP[Oxidation (P)]GRP[Oxidation (P)]GPQGPP[Oxidation (P)]GP[Oxidation (P)]AGEK_.3	Col5a1	O88207	Collagen alpha-1(V) chain	3.29036e-24	O88207	260621	162934	239190	4412.35	259521
_GPLGKP[Oxidation (P)]GLP[Oxidation (P)]GMP[Oxidation (P)]GADGPP[Oxidation (P)]GHP[Oxidation (P)]GK_.4	Col5a1	O88207	Collagen alpha-1(V) chain	3.29036e-24	O88207	345730	246768	333610	13322.5	350304
_P[Oxidation (P)]GPMGP[Oxidation (P)]P[Oxidation (P)]GSGGLKGEP[Oxidation (P)]GDMGPQGPR_.3	Col5a1	O88207	Collagen alpha-1(V) chain	3.29036e-24	O88207	118562	150816	128310	64688.8	169025
_P[Oxidation (P)]GPMGP[Oxidation (P)]P[Oxidation (P)]GSGGLKGEP[Oxidation (P)]GDM[Oxidation (M)]GPQGPR_.3	Col5a1	O88207	Collagen alpha-1(V) chain	3.29036e-24	O88207	43808.4	39882.9	44591.5	7120.06	38969.1
_GPNGPQGPTGFP[Oxidation (P)]GPK_.2	Col5a1	O88207	Collagen alpha-1(V) chain	3.29036e-24	O88207	94611.4	98226.7	138553	52010.4	140379
_GPNGPQGPTGFP[Oxidation (P)]GP[Oxidation (P)]K_.2	Col5a1	O88207	Collagen alpha-1(V) chain	3.29036e-24	O88207	151.257	765.246	507.909	7500.56	864.736
_GDP[Oxidation (P)]GPSGPP[Oxidation (P)]GIP[Oxidation (P)]GDDGER_.2	Col5a1	O88207	Collagen alpha-1(V) chain	3.29036e-24	O88207	96423.2	48777.4	56023.2	24294.7	144518
_GLP[Oxidation (P)]GEKGP[Oxidation (P)]QGPAGR_.3	Col5a1	O88207	Collagen alpha-1(V) chain	3.29036e-24	O88207	38486.8	107961	349.645	361.04	27789.1
_GLP[Oxidation (P)]GEPGPR_.2	Col5a1	O88207	Collagen alpha-1(V) chain	3.29036e-24	O88207	32022.5	33548.4	28400.6	32232	10385.4
_LEDAC[Carbamidomethyl (C)]QGDSGGP[Oxidation (P)]HVTR_.3	F10	O88947;Q3U3V1	Coagulation factor X	3.9022e-28	O88947;Q3U3V1	1.42112	1	1.01875	1.43662	1
_MNVAP[Oxidation (P)]AC[Carbamidomethyl (C)]LP[Oxidation (P)]QKDWAESTLMTQK_.3	F10	O88947;Q3U3V1	Coagulation factor X	3.9022e-28	O88947;Q3U3V1	24144.4	91977.4	283127	1.75841e+06	94367.4
_MNVAP[Oxidation (P)]AC[Carbamidomethyl (C)]LPQKDWAESTLMTQK_.3	F10	O88947;Q3U3V1	Coagulation factor X	3.9022e-28	O88947;Q3U3V1	17780.5	29833.5	75047.3	329042	19289.4
_MNVAPAC[Carbamidomethyl (C)]LP[Oxidation (P)]QKDWAESTLMTQK_.3	F10	O88947;Q3U3V1	Coagulation factor X	3.9022e-28	O88947;Q3U3V1	4651.75	239177	15458.5	1.09652e+06	12976.8
_LLVVYP[Oxidation (P)]WTQR_.2	Hbb-b1	P02088	Hemoglobin subunit beta-1	9.32744e-25	P02088	105437	65172.3	141094	791665	178879
_VVPLPGP[Oxidation (P)]P[Oxidation (P)]GAAGLP[Oxidation (P)]GSP[Oxidation (P)]GFP[Oxidation (P)]GPQGDR_.3	Col4a1	P02463	Collagen alpha-1(IV) chain	2.64789e-19	P02463	662798	766475	920583	436301	576039
_GYP[Oxidation (P)]GAP[Oxidation (P)]GLR_.2	Col4a1	P02463	Collagen alpha-1(IV) chain	2.64789e-19	P02463	243336	291031	414669	70676.2	270421
_C[Carbamidomethyl (C)]P[Oxidation (P)]LLKP[Oxidation (P)]WALTFSYGR_.3	Aldoa	P05064	Fructose-bisphosphate aldolase A	2.67424e-27	P05064	17328.6	171545	55865.8	52176.1	31975.9
_VNP[Oxidation (P)]C[Carbamidomethyl (C)]IGGVILFHETLYQK_.3	Aldoa	P05064	Fructose-bisphosphate aldolase A	2.67424e-27	P05064	18740.7	31049.6	14233.2	1783.52	29127.2
_KIEFEQFLP[Oxidation (P)]M[Oxidation (M)]MQAISNNK_.3	Myl1	P05977	Myosin light chain 1/3, skeletal muscle isoform	2.28787e-25	P05977	1.09442e+06	903582	780052	766.95	26677.5
_IEFEQFLP[Oxidation (P)]MMQAISNNK_.2	Myl1	P05977	Myosin light chain 1/3, skeletal muscle isoform	2.28787e-25	P05977	31717.8	51423.5	30666.8	28606.7	1420.65
_YIAP[Oxidation (P)]C[Carbamidomethyl (C)]LDSELTEFPLR_.2	Sparc	P07214;Q5NCU4	SPARC	2.42936e-23	P07214;Q5NCU4	1.88658e+06	1603750	3.66897e+06	3.56834e+06	1.88059e+06
_LHLDYIGP[Oxidation (P)]C[Carbamidomethyl (C)]K_.3	Sparc	P07214;Q5NCU4	SPARC	2.42936e-23	P07214;Q5NCU4	23626	3767.13	18991	20348.5	4226.43
_AGHP[Oxidation (P)]FM[Oxidation (M)]WNEHLGYVLTC[Carbamidomethyl (C)]PSNLGTGLR_.4	Ckm	P07310	Creatine kinase M-type	4.60109e-24	P07310	803220	169000	435267	237593	320178
_AGHP[Oxidation (P)]FM[Oxidation (M)]WNEHLGYVLTC[Carbamidomethyl (C)]P[Oxidation (P)]SNLGTGLR_.4	Ckm	P07310	Creatine kinase M-type	4.60109e-24	P07310	37789.7	132099	43544.9	7595.65	13006.8
_C[Carbamidomethyl (C)]C[Carbamidomethyl (C)]AEANPP[Oxidation (P)]AC[Carbamidomethyl (C)]YGTVLAEFQPLVEEPK_.3	Alb	P07724	Serum albumin	6.65972e-29	P07724	866313	27322.1	274709	544669	744873
_LP[Oxidation (P)]C[Carbamidomethyl (C)]VEDYLSAILNR_.3	Alb	P07724	Serum albumin	6.65972e-29	P07724	28974.8	22556.5	149162	22445.9	27031.6
_RP[Oxidation (P)]C[Carbamidomethyl (C)]FSALTVDETYVPK_.3	Alb	P07724	Serum albumin	6.65972e-29	P07724	23257.9	17812.8	12447.7	39127.4	24756.3
_GPAGPIGPP[Oxidation (P)]GPAGQP[Oxidation (P)]GDKGEGGSP[Oxidation (P)]GLP[Oxidation (P)]GIAGPR_.3	Col3a1	P08121	Collagen alpha-1(III) chain	9.24673e-30	P08121	1.70213e+06	2636825	2.90719e+06	3.7953e+06	5123328
_GPAGPIGPP[Oxidation (P)]GPAGQP[Oxidation (P)]GDKGEGGSP[Oxidation (P)]GLP[Oxidation (P)]GIAGPR_.4	Col3a1	P08121	Collagen alpha-1(III) chain	9.24673e-30	P08121	1126836	1.55248e+06	2.48305e+06	2.2332e+06	2.62978e+06
_GPAGPIGPP[Oxidation (P)]GP[Oxidation (P)]AGQP[Oxidation (P)]GDKGEGGSP[Oxidation (P)]GLP[Oxidation (P)]GIAGPR_.4	Col3a1	P08121	Collagen alpha-1(III) chain	9.24673e-30	P08121	1.13188e+06	1.53173e+06	2436337	2189267	2.62454e+06
_GFP[Oxidation (P)]GNP[Oxidation (P)]GPP[Oxidation (P)]GSP[Oxidation (P)]GAAGHQGAIGSP[Oxidation (P)]GPAGPR_.3	Col3a1	P08121	Collagen alpha-1(III) chain	9.24673e-30	P08121	2.05001e+06	2.82929e+06	3.03955e+06	3.60203e+06	5.45775e+06
_GFP[Oxidation (P)]GNPGPP[Oxidation (P)]GSP[Oxidation (P)]GAAGHQGAIGSP[Oxidation (P)]GPAGPR_.3	Col3a1	P08121	Collagen alpha-1(III) chain	9.24673e-30	P08121	1.0889e+06	1.73432e+06	1.90054e+06	1.91068e+06	2991545
_GPP[Oxidation (P)]GTAGIP[Oxidation (P)]GAR_.2	Col3a1	P08121	Collagen alpha-1(III) chain	9.24673e-30	P08121	5985440	9030829	10255591	2.32077e+06	13544055
_DGTSGHP[Oxidation (P)]GPIGPP[Oxidation (P)]GPR_.3	Col3a1	P08121	Collagen alpha-1(III) chain	9.24673e-30	P08121	2.81034e+06	3.49918e+06	4.01569e+06	1.64414e+06	5865789
_DGTSGHPGPIGPP[Oxidation (P)]GPR_.3	Col3a1	P08121	Collagen alpha-1(III) chain	9.24673e-30	P08121	239736	289345	411466	156194	624963
_DGTSGHP[Oxidation (P)]GPIGP[Oxidation (P)]P[Oxidation (P)]GPR_.3	Col3a1	P08121	Collagen alpha-1(III) chain	9.24673e-30	P08121	2.99597	2797.18	190.769	22053.1	185.573
_GPAGPP[Oxidation (P)]GPP[Oxidation (P)]GASGSP[Oxidation (P)]GLQGMP[Oxidation (P)]GER_.3	Col3a1	P08121	Collagen alpha-1(III) chain	9.24673e-30	P08121	1.85554e+06	2.81049e+06	2.58754e+06	319497	3840527
_GPAGPP[Oxidation (P)]GPP[Oxidation (P)]GASGSP[Oxidation (P)]GLQGMP[Oxidation (P)]GER_.2	Col3a1	P08121	Collagen alpha-1(III) chain	9.24673e-30	P08121	237629	503913	304674	69304.7	756072
_GEMGPAGIP[Oxidation (P)]GAP[Oxidation (P)]GLIGAR_.2	Col3a1	P08121	Collagen alpha-1(III) chain	9.24673e-30	P08121	3.26448e+06	5440218	5698179	782424	8.12595e+06
_GEM[Oxidation (M)]GPAGIP[Oxidation (P)]GAP[Oxidation (P)]GLIGAR_.3	Col3a1	P08121	Collagen alpha-1(III) chain	9.24673e-30	P08121	265902	305155	526118	36087.9	430700
_GEMGPAGIP[Oxidation (P)]GAP[Oxidation (P)]GLIGAR_.3	Col3a1	P08121	Collagen alpha-1(III) chain	9.24673e-30	P08121	4529.05	1	1	2320.2	1.21983
_GGP[Oxidation (P)]GGP[Oxidation (P)]GLP[Oxidation (P)]GPAGK_.2	Col3a1	P08121	Collagen alpha-1(III) chain	9.24673e-30	P08121	2.53246e+06	2286094	5886712	1.31625e+06	5.95465e+06
_GGP[Oxidation (P)]GGPGLP[Oxidation (P)]GPAGK_.2	Col3a1	P08121	Collagen alpha-1(III) chain	9.24673e-30	P08121	739682	1.39512e+06	1.1964e+06	160979	1.95316e+06
_GPP[Oxidation (P)]GAQGPP[Oxidation (P)]GSP[Oxidation (P)]GPLGIAGLTGAR_.3	Col3a1	P08121	Collagen alpha-1(III) chain	9.24673e-30	P08121	2500884	3.06038e+06	3.52379e+06	441831	4251941
_GPP[Oxidation (P)]GAQGPP[Oxidation (P)]GSPGPLGIAGLTGAR_.3	Col3a1	P08121	Collagen alpha-1(III) chain	9.24673e-30	P08121	525541	748516	935618	61214.5	1.13374e+06
_GPP[Oxidation (P)]GAQGPP[Oxidation (P)]GSP[Oxidation (P)]GPLGIAGLTGAR_.2	Col3a1	P08121	Collagen alpha-1(III) chain	9.24673e-30	P08121	460117	583575	533309	39911.9	938196
_GEAGSP[Oxidation (P)]GIP[Oxidation (P)]GPK_.2	Col3a1	P08121	Collagen alpha-1(III) chain	9.24673e-30	P08121	1822079	1.90002e+06	3380116	186892	3.92238e+06
_GLAGPP[Oxidation (P)]GM[Oxidation (M)]P[Oxidation (P)]GPR_.2	Col3a1	P08121	Collagen alpha-1(III) chain	9.24673e-30	P08121	1.92144e+06	1.02749e+06	2.86932e+06	1.48386e+06	3.04519e+06
_GLAGPP[Oxidation (P)]GMP[Oxidation (P)]GPR_.2	Col3a1	P08121	Collagen alpha-1(III) chain	9.24673e-30	P08121	5164.76	5183.73	2711.67	4228.24	632.136
_GLP[Oxidation (P)]GPP[Oxidation (P)]GIK_.2	Col3a1	P08121	Collagen alpha-1(III) chain	9.24673e-30	P08121	2.60341e+06	4.06275e+06	4863618	2580089	5.33669e+06
_GETGPAGPSGAP[Oxidation (P)]GPAGAR_.2	Col3a1	P08121	Collagen alpha-1(III) chain	9.24673e-30	P08121	1.49998e+06	1.66629e+06	1.42941e+06	135095	2745572
_GETGPAGPSGAP[Oxidation (P)]GPAGAR_.3	Col3a1	P08121	Collagen alpha-1(III) chain	9.24673e-30	P08121	74217.9	70966.9	65651.2	6664.88	141099
_GSP[Oxidation (P)]GGP[Oxidation (P)]GTAGFP[Oxidation (P)]GGR_.2	Col3a1	P08121	Collagen alpha-1(III) chain	9.24673e-30	P08121	1.58562e+06	2.30016e+06	2.58137e+06	3.11734e+06	3.73235e+06
_GENGSP[Oxidation (P)]GAPGAP[Oxidation (P)]GHP[Oxidation (P)]GPPGP[Oxidation (P)]VGPSGK_.3	Col3a1	P08121	Collagen alpha-1(III) chain	9.24673e-30	P08121	348923	471729	528713	63983	818392
_GENGSP[Oxidation (P)]GAP[Oxidation (P)]GAP[Oxidation (P)]GHP[Oxidation (P)]GPPGP[Oxidation (P)]VGPSGK_.3	Col3a1	P08121	Collagen alpha-1(III) chain	9.24673e-30	P08121	333014	361278	498682	69389.4	710053
_GDAGQP[Oxidation (P)]GEKGPP[Oxidation (P)]GAQGPP[Oxidation (P)]GSP[Oxidation (P)]GPLGIAGLTGAR_.3	Col3a1	P08121	Collagen alpha-1(III) chain	9.24673e-30	P08121	176931	555386	932570	692626	960529
_GDAGQPGEKGP[Oxidation (P)]P[Oxidation (P)]GAQGPP[Oxidation (P)]GSP[Oxidation (P)]GPLGIAGLTGAR_.4	Col3a1	P08121	Collagen alpha-1(III) chain	9.24673e-30	P08121	25186.4	89207.8	171082	123154	159867
_GGAGPP[Oxidation (P)]GPEGGKGPAGPP[Oxidation (P)]GPP[Oxidation (P)]GASGSP[Oxidation (P)]GLQGMP[Oxidation (P)]GER_.3	Col3a1	P08121	Collagen alpha-1(III) chain	9.24673e-30	P08121	51662.9	214556	366348	1.14196e+06	354524
_GGAGPP[Oxidation (P)]GPEGGKGPAGPP[Oxidation (P)]GPP[Oxidation (P)]GASGSP[Oxidation (P)]GLQGMP[Oxidation (P)]GER_.4	Col3a1	P08121	Collagen alpha-1(III) chain	9.24673e-30	P08121	97156.1	186486	388719	1.06267e+06	304591
_GVAGEP[Oxidation (P)]GRDGTP[Oxidation (P)]GGP[Oxidation (P)]GIR_.3	Col3a1	P08121	Collagen alpha-1(III) chain	9.24673e-30	P08121	79129.8	1.10053e+06	543905	2957406	462455
_GEGGPP[Oxidation (P)]GPAGPTGSSGPAGPP[Oxidation (P)]GP[Oxidation (P)]QGVKGER_.3	Col3a1	P08121	Collagen alpha-1(III) chain	9.24673e-30	P08121	595199	773430	746592	103972	1.27553e+06
_GAP[Oxidation (P)]GEKGEGGP[Oxidation (P)]P[Oxidation (P)]GPAGPTGSSGPAGPP[Oxidation (P)]GPQGVK_.3	Col3a1	P08121	Collagen alpha-1(III) chain	9.24673e-30	P08121	193880	512666	526781	30224.6	692755
_GAP[Oxidation (P)]GEKGEGGPP[Oxidation (P)]GPAGPTGSSGPAGPP[Oxidation (P)]GPQGVK_.3	Col3a1	P08121	Collagen alpha-1(III) chain	9.24673e-30	P08121	177554	377590	392882	89976.2	440214
_GDRGENGSP[Oxidation (P)]GAP[Oxidation (P)]GAP[Oxidation (P)]GHP[Oxidation (P)]GPPGP[Oxidation (P)]VGPSGK_.4	Col3a1	P08121	Collagen alpha-1(III) chain	9.24673e-30	P08121	52566.1	222576	121094	19268.7	135042
_GDRGENGSP[Oxidation (P)]GAP[Oxidation (P)]GAP[Oxidation (P)]GHP[Oxidation (P)]GPP[Oxidation (P)]GPVGPSGK_.4	Col3a1	P08121	Collagen alpha-1(III) chain	9.24673e-30	P08121	44576.6	184386	101269	19260.1	112986
_GDRGENGSP[Oxidation (P)]GAPGAP[Oxidation (P)]GHP[Oxidation (P)]GPPGPVGP[Oxidation (P)]SGK_.4	Col3a1	P08121	Collagen alpha-1(III) chain	9.24673e-30	P08121	51449	33192.3	89932.3	27742.7	118151
_GDRGENGSP[Oxidation (P)]GAPGAP[Oxidation (P)]GHP[Oxidation (P)]GPPGP[Oxidation (P)]VGPSGK_.4	Col3a1	P08121	Collagen alpha-1(III) chain	9.24673e-30	P08121	147841	251934	183715	14132.8	374102
_GDSGAP[Oxidation (P)]GERGPP[Oxidation (P)]GTAGIP[Oxidation (P)]GAR_.3	Col3a1	P08121	Collagen alpha-1(III) chain	9.24673e-30	P08121	3555.51	31550.9	213041	1.05024e+06	48073.6
_DGSP[Oxidation (P)]GEP[Oxidation (P)]GANGLP[Oxidation (P)]GAAGER_.2	Col3a1	P08121	Collagen alpha-1(III) chain	9.24673e-30	P08121	201515	251253	279287	24638.3	456294
_GPP[Oxidation (P)]GPQGLP[Oxidation (P)]GQP[Oxidation (P)]GTAGEP[Oxidation (P)]GRDGNPGSDGQPGR_.3	Col3a1	P08121	Collagen alpha-1(III) chain	9.24673e-30	P08121	10794.7	58730.6	66583.8	24363.3	105957
_GSDGQP[Oxidation (P)]GPP[Oxidation (P)]GPP[Oxidation (P)]GTAGFP[Oxidation (P)]GSP[Oxidation (P)]GAK_.2	Col3a1	P08121	Collagen alpha-1(III) chain	9.24673e-30	P08121	153231	244518	208623	199811	241691
_SGDRGETGPAGPSGAP[Oxidation (P)]GPAGAR_.3	Col3a1	P08121	Collagen alpha-1(III) chain	9.24673e-30	P08121	3.3667e+06	3.85141e+06	4.94036e+06	7144296	6.19586e+06
_SGDRGETGPAGPSGAP[Oxidation (P)]GPAGAR_.2	Col3a1	P08121	Collagen alpha-1(III) chain	9.24673e-30	P08121	1189.86	14240.4	4913.74	18687.3	26682.5
_SGDRGETGPAGP[Oxidation (P)]SGAPGP[Oxidation (P)]AGAR_.3	Col3a1	P08121	Collagen alpha-1(III) chain	9.24673e-30	P08121	2.17426	1	1.2711	1.88412	1
_SGDRGETGPAGP[Oxidation (P)]SGAP[Oxidation (P)]GPAGAR_.3	Col3a1	P08121	Collagen alpha-1(III) chain	9.24673e-30	P08121	2.82761	1	4.0204e+06	1.97044	117.988
_GPVGPHGPP[Oxidation (P)]GKDGTSGHP[Oxidation (P)]GPIGPP[Oxidation (P)]GPR_.5	Col3a1	P08121	Collagen alpha-1(III) chain	9.24673e-30	P08121	702702	841258	972255	1.01196e+06	1.37048e+06
_GPVGPHGPPGKDGTSGHP[Oxidation (P)]GPIGPP[Oxidation (P)]GPR_.5	Col3a1	P08121	Collagen alpha-1(III) chain	9.24673e-30	P08121	229974	48765.3	397295	296327	87078.3
_GPVGPHGPP[Oxidation (P)]GKDGTSGHP[Oxidation (P)]GPIGPP[Oxidation (P)]GPR_.4	Col3a1	P08121	Collagen alpha-1(III) chain	9.24673e-30	P08121	2559.29	1	1	2.71691	1.00974
_GPVGPHGPP[Oxidation (P)]GKDGTSGHP[Oxidation (P)]GPIGPPGP[Oxidation (P)]R_.4	Col3a1	P08121	Collagen alpha-1(III) chain	9.24673e-30	P08121	499.577	779.232	1	403.88	12.8152
_GPVGPHGPP[Oxidation (P)]GKDGTSGHP[Oxidation (P)]GPIGPP[Oxidation (P)]GPR_.3	Col3a1	P08121	Collagen alpha-1(III) chain	9.24673e-30	P08121	152850	146816	100623	227408	176383
_GPVGPHGPPGKDGTSGHPGPIGPP[Oxidation (P)]GPR_.5	Col3a1	P08121	Collagen alpha-1(III) chain	9.24673e-30	P08121	2.66724	1.97089	2.94142	3319.31	1.95239
_GAP[Oxidation (P)]GEKGEGGP[Oxidation (P)]P[Oxidation (P)]GPAGPTGSSGPAGPP[Oxidation (P)]GP[Oxidation (P)]QGVKGER_.4	Col3a1	P08121	Collagen alpha-1(III) chain	9.24673e-30	P08121	271803	473451	653019	678250	928561
_GAP[Oxidation (P)]GEKGEGGPP[Oxidation (P)]GPAGPTGSSGPAGPP[Oxidation (P)]GP[Oxidation (P)]QGVKGER_.4	Col3a1	P08121	Collagen alpha-1(III) chain	9.24673e-30	P08121	40974.8	173909	334985	812602	437455
_GAP[Oxidation (P)]GEKGEGGPP[Oxidation (P)]GPAGPTGSSGPAGPP[Oxidation (P)]GPQGVKGER_.4	Col3a1	P08121	Collagen alpha-1(III) chain	9.24673e-30	P08121	1049.34	13131.2	57125.3	1.23129e+06	42006.9
_GEGGPP[Oxidation (P)]GPAGPTGSSGPAGPP[Oxidation (P)]GPQGVK_.3	Col3a1	P08121	Collagen alpha-1(III) chain	9.24673e-30	P08121	846389	1.07839e+06	1.16004e+06	44740.3	1.17077e+06
_GEGGPP[Oxidation (P)]GPAGPTGSSGPAGPP[Oxidation (P)]GPQGVK_.2	Col3a1	P08121	Collagen alpha-1(III) chain	9.24673e-30	P08121	216432	390105	236309	102379	556734
_GEDGKDGSP[Oxidation (P)]GEP[Oxidation (P)]GANGLP[Oxidation (P)]GAAGER_.3	Col3a1	P08121	Collagen alpha-1(III) chain	9.24673e-30	P08121	381140	686636	893610	65407.9	1.01098e+06
_GEDGKDGSPGEP[Oxidation (P)]GANGLP[Oxidation (P)]GAAGER_.3	Col3a1	P08121	Collagen alpha-1(III) chain	9.24673e-30	P08121	91805.2	212980	215276	170505	182996
_GEDGKDGSP[Oxidation (P)]GEP[Oxidation (P)]GANGLP[Oxidation (P)]GAAGER_.2	Col3a1	P08121	Collagen alpha-1(III) chain	9.24673e-30	P08121	321.062	15415.1	5106.48	7133.41	44119
_GPAGPIGPP[Oxidation (P)]GPAGQP[Oxidation (P)]GDK_.2	Col3a1	P08121	Collagen alpha-1(III) chain	9.24673e-30	P08121	397244	497545	343178	38804.7	824671
_DGPP[Oxidation (P)]GPAGNSGSP[Oxidation (P)]GNP[Oxidation (P)]GIAGP[Oxidation (P)]KGDAGQP[Oxidation (P)]GEK_.3	Col3a1	P08121	Collagen alpha-1(III) chain	9.24673e-30	P08121	172049	218910	193206	33325.4	440144
_GEP[Oxidation (P)]GGAGADGVPGK_.2	Col3a1	P08121	Collagen alpha-1(III) chain	9.24673e-30	P08121	12129.2	2346.6	6224.05	3192.81	6202.28
_GPAGMP[Oxidation (P)]GFP[Oxidation (P)]GM[Oxidation (M)]K_.2	Col3a1	P08121	Collagen alpha-1(III) chain	9.24673e-30	P08121	76582.5	196489	164594	39761.5	255748
_GPAGPNGIP[Oxidation (P)]GEKGP[Oxidation (P)]P[Oxidation (P)]GER_.3	Col3a1	P08121	Collagen alpha-1(III) chain	9.24673e-30	P08121	29098.8	49461.6	107237	30812.2	100597
_GEP[Oxidation (P)]GPQGHAGAQGPP[Oxidation (P)]GPP[Oxidation (P)]GNNGSP[Oxidation (P)]GGK_.3	Col3a1	P08121	Collagen alpha-1(III) chain	9.24673e-30	P08121	35844.3	39059.6	1.74725	1218.41	67266.1
_GEAGSP[Oxidation (P)]GIP[Oxidation (P)]GP[Oxidation (P)]KGEDGK_.3	Col3a1	P08121	Collagen alpha-1(III) chain	9.24673e-30	P08121	3.62377	1.00376	142.362	3.32158	1416.9
_GEP[Oxidation (P)]GGAGADGVPGKDGPR_.3	Col3a1	P08121	Collagen alpha-1(III) chain	9.24673e-30	P08121	31050.4	4147.22	8425.46	21500.7	11694.4
_GVSGFP[Oxidation (P)]GADGIP[Oxidation (P)]GHPGQGGP[Oxidation (P)]R_.3	Col4a2	P08122	Collagen alpha-2(IV) chain	2.26629e-23	P08122	205367	298429	328598	341242	226624
_GVSGFP[Oxidation (P)]GADGIP[Oxidation (P)]GHP[Oxidation (P)]GQGGPR_.3	Col4a2	P08122	Collagen alpha-2(IV) chain	2.26629e-23	P08122	205367	298429	327601	341242	226624
_GPP[Oxidation (P)]GPPPLILPGMK_.2	Col4a2	P08122	Collagen alpha-2(IV) chain	2.26629e-23	P08122	42176.9	61205.6	44768.4	5079.19	45207.8
_GGVSAVP[Oxidation (P)]GFR_.2	Col4a2	P08122	Collagen alpha-2(IV) chain	2.26629e-23	P08122	1.32077	107.136	511.506	10533.7	957.729
_GWFEP[Oxidation (P)]IVEDMHR_.3	Apoe	P08226	Apolipoprotein E	1.3918e-33	P08226	938890	1.42183e+06	1347550	279223	854806
_SGDAAIVDMVP[Oxidation (P)]GKPMC[Carbamidomethyl (C)]VESFSDYPPLGR_.3	Eef1a1	P10126	Elongation factor 1-alpha 1	3.12909e-31	P10126	43294.8	46221.7	20813.1	79807.6	104351
_GLTGPIGPP[Oxidation (P)]GP[Oxidation (P)]AGAP[Oxidation (P)]GDKGEAGPSGPP[Oxidation (P)]GPTGAR_.3	Col1a1	P11087	Collagen alpha-1(I) chain	7.47314e-34	P11087	38124024	36458220	41635848	107154272	83552808
_GLTGPIGPP[Oxidation (P)]GP[Oxidation (P)]AGAP[Oxidation (P)]GDKGEAGPSGPP[Oxidation (P)]GPTGAR_.4	Col1a1	P11087	Collagen alpha-1(I) chain	7.47314e-34	P11087	9089586	9635423	15185776	27184602	17691380
_GLTGPIGPP[Oxidation (P)]GPAGAP[Oxidation (P)]GDKGEAGP[Oxidation (P)]SGPP[Oxidation (P)]GPTGAR_.4	Col1a1	P11087	Collagen alpha-1(I) chain	7.47314e-34	P11087	8965175	7439182	11692944	22162538	14308130
_GLTGPIGPP[Oxidation (P)]GPAGAP[Oxidation (P)]GDKGEAGPSGPP[Oxidation (P)]GPTGAR_.3	Col1a1	P11087	Collagen alpha-1(I) chain	7.47314e-34	P11087	4.83348e+06	4.79374e+06	5210281	12133017	9140233
_GLTGPIGPP[Oxidation (P)]GPAGAPGDKGEAGPSGPP[Oxidation (P)]GPTGAR_.3	Col1a1	P11087	Collagen alpha-1(I) chain	7.47314e-34	P11087	3.87801e+06	4.36227e+06	4.18456e+06	8.33997e+06	6018154
_GLTGPIGP[Oxidation (P)]P[Oxidation (P)]GPAGAP[Oxidation (P)]GDKGEAGPSGPP[Oxidation (P)]GPTGAR_.3	Col1a1	P11087	Collagen alpha-1(I) chain	7.47314e-34	P11087	5.20337e+06	5436682	4.22764e+06	3903732	2.04745e+06
_GLTGPIGPP[Oxidation (P)]GPAGAP[Oxidation (P)]GDKGEAGP[Oxidation (P)]SGPP[Oxidation (P)]GPTGAR_.2	Col1a1	P11087	Collagen alpha-1(I) chain	7.47314e-34	P11087	639525	723282	652856	3.02836e+06	3175631
_GLTGPIGP[Oxidation (P)]P[Oxidation (P)]GPAGAP[Oxidation (P)]GDKGEAGPSGPP[Oxidation (P)]GPTGAR_.4	Col1a1	P11087	Collagen alpha-1(I) chain	7.47314e-34	P11087	1.32555e+06	1.08001e+06	1.27945e+06	1.0517e+06	490237
_GLTGPIGPP[Oxidation (P)]GP[Oxidation (P)]AGAP[Oxidation (P)]GDKGEAGPSGPP[Oxidation (P)]GPTGAR_.2	Col1a1	P11087	Collagen alpha-1(I) chain	7.47314e-34	P11087	364769	384668	476962	1.59681e+06	1.45608e+06
_GLTGPIGPP[Oxidation (P)]GPAGAPGDKGEAGPSGPP[Oxidation (P)]GPTGAR_.4	Col1a1	P11087	Collagen alpha-1(I) chain	7.47314e-34	P11087	301.549	1	3146.08	229.94	674.954
_VGPP[Oxidation (P)]GPSGNAGPP[Oxidation (P)]GPP[Oxidation (P)]GPVGK_.3	Col1a1	P11087	Collagen alpha-1(I) chain	7.47314e-34	P11087	28408038	27297784	32076694	63916728	53527848
_VGPP[Oxidation (P)]GPSGNAGPP[Oxidation (P)]GPP[Oxidation (P)]GPVGK_.2	Col1a1	P11087	Collagen alpha-1(I) chain	7.47314e-34	P11087	19981808	24499618	20840014	63301480	59525660
_VGPP[Oxidation (P)]GP[Oxidation (P)]SGNAGPP[Oxidation (P)]GPP[Oxidation (P)]GPVGK_.2	Col1a1	P11087	Collagen alpha-1(I) chain	7.47314e-34	P11087	12121513	15141591	1.2932e+06	37779284	35920684
_VGP[Oxidation (P)]P[Oxidation (P)]GPSGNAGPP[Oxidation (P)]GPP[Oxidation (P)]GPVGK_.3	Col1a1	P11087	Collagen alpha-1(I) chain	7.47314e-34	P11087	18489210	14372674	16709335	17986866	13820440
_VGP[Oxidation (P)]P[Oxidation (P)]GPSGNAGPP[Oxidation (P)]GPP[Oxidation (P)]GPVGK_.2	Col1a1	P11087	Collagen alpha-1(I) chain	7.47314e-34	P11087	7.24899e+06	7432026	6564867	7.84856e+06	8815952
_VGP[Oxidation (P)]P[Oxidation (P)]GPSGNAGPP[Oxidation (P)]GP[Oxidation (P)]P[Oxidation (P)]GPVGK_.2	Col1a1	P11087	Collagen alpha-1(I) chain	7.47314e-34	P11087	6204955	6294114	4.48821e+06	3.13649e+06	2.15136e+06
_VGP[Oxidation (P)]P[Oxidation (P)]GPSGNAGPP[Oxidation (P)]GP[Oxidation (P)]P[Oxidation (P)]GPVGK_.3	Col1a1	P11087	Collagen alpha-1(I) chain	7.47314e-34	P11087	2.73063e+06	2.15475e+06	1.92887e+06	1.20026e+06	472585
_VGPP[Oxidation (P)]GPSGNAGPP[Oxidation (P)]GP[Oxidation (P)]P[Oxidation (P)]GPVGK_.3	Col1a1	P11087	Collagen alpha-1(I) chain	7.47314e-34	P11087	1606680	1.26336e+06	1.16879e+06	970594	683606
_VGP[Oxidation (P)]P[Oxidation (P)]GPSGNAGP[Oxidation (P)]P[Oxidation (P)]GPP[Oxidation (P)]GPVGK_.3	Col1a1	P11087	Collagen alpha-1(I) chain	7.47314e-34	P11087	730305	623105	1.58979e+06	334511	477230
_VGPP[Oxidation (P)]GPSGNAGPP[Oxidation (P)]GP[Oxidation (P)]P[Oxidation (P)]GPVGK_.2	Col1a1	P11087	Collagen alpha-1(I) chain	7.47314e-34	P11087	347030	304444	227304	229765	304290
_GLP[Oxidation (P)]GPP[Oxidation (P)]GAP[Oxidation (P)]GPQGFQGPPGEP[Oxidation (P)]GEP[Oxidation (P)]GGSGPMGPR_.3	Col1a1	P11087	Collagen alpha-1(I) chain	7.47314e-34	P11087	21613230	22864018	22529662	48926596	53890916
_GLP[Oxidation (P)]GPP[Oxidation (P)]GAP[Oxidation (P)]GPQGFQGPPGEPGEPGGSGPMGPR_.3	Col1a1	P11087	Collagen alpha-1(I) chain	7.47314e-34	P11087	8909418	9424950	7326337	3377075	2.08869e+06
_GLP[Oxidation (P)]GPP[Oxidation (P)]GAP[Oxidation (P)]GPQGFQGPP[Oxidation (P)]GEPGEPGGSGPMGPR_.3	Col1a1	P11087	Collagen alpha-1(I) chain	7.47314e-34	P11087	6.94928e+06	6.39158e+06	6.04967e+06	3.76608e+06	2.54194e+06
_GLP[Oxidation (P)]GPP[Oxidation (P)]GAP[Oxidation (P)]GPQGFQGPPGEP[Oxidation (P)]GEPGGSGPMGPR_.3	Col1a1	P11087	Collagen alpha-1(I) chain	7.47314e-34	P11087	5140199	4403531	4.62711e+06	3061508	2.3592e+06
_GLP[Oxidation (P)]GP[Oxidation (P)]P[Oxidation (P)]GAPGPQGFQGPPGEP[Oxidation (P)]GEP[Oxidation (P)]GGSGPMGPR_.3	Col1a1	P11087	Collagen alpha-1(I) chain	7.47314e-34	P11087	1650271	2.04103e+06	1.15413e+06	3638263	4.10964e+06
_GLPGPP[Oxidation (P)]GAP[Oxidation (P)]GP[Oxidation (P)]QGFQGPPGEPGEP[Oxidation (P)]GGSGPMGPR_.3	Col1a1	P11087	Collagen alpha-1(I) chain	7.47314e-34	P11087	1.17353e+06	598192	817078	2.5506e+06	1.83602e+06
_GLPGP[Oxidation (P)]P[Oxidation (P)]GAP[Oxidation (P)]GPQGFQGPP[Oxidation (P)]GEPGEPGGSGPMGPR_.4	Col1a1	P11087	Collagen alpha-1(I) chain	7.47314e-34	P11087	837343	793985	979433	402847	380045
_GLP[Oxidation (P)]GPPGAP[Oxidation (P)]GPQGFQGPPGEPGEPGGSGPMGPR_.3	Col1a1	P11087	Collagen alpha-1(I) chain	7.47314e-34	P11087	358406	459428	334452	120964	61825.2
_GFSGLQGPP[Oxidation (P)]GSP[Oxidation (P)]GSP[Oxidation (P)]GEQGPSGASGPAGPR_.3	Col1a1	P11087	Collagen alpha-1(I) chain	7.47314e-34	P11087	44005792	35164052	42527908	75806152	66634676
_GFSGLQGPP[Oxidation (P)]GSP[Oxidation (P)]GSP[Oxidation (P)]GEQGPSGASGPAGPR_.2	Col1a1	P11087	Collagen alpha-1(I) chain	7.47314e-34	P11087	10774483	11920051	7.92872e+06	24808794	34504384
_GFSGLQGPP[Oxidation (P)]GSPGSP[Oxidation (P)]GEQGPSGASGPAGPR_.3	Col1a1	P11087	Collagen alpha-1(I) chain	7.47314e-34	P11087	7.29803e+06	7.17438e+06	8.30592e+06	14117295	14051287
_GFSGLQGPP[Oxidation (P)]GSP[Oxidation (P)]GSPGEQGPSGASGPAGPR_.3	Col1a1	P11087	Collagen alpha-1(I) chain	7.47314e-34	P11087	7242095	6.50057e+06	7353966	10718478	11530316
_GFSGLQGPPGSP[Oxidation (P)]GSP[Oxidation (P)]GEQGPSGASGPAGPR_.3	Col1a1	P11087	Collagen alpha-1(I) chain	7.47314e-34	P11087	6.97959e+06	1.26311e+06	7.85994e+06	13360279	13374395
_GFSGLQGPP[Oxidation (P)]GSPGSP[Oxidation (P)]GEQGPSGASGPAGPR_.2	Col1a1	P11087	Collagen alpha-1(I) chain	7.47314e-34	P11087	827602	1.03549e+06	731723	2.54686e+06	2843020
_GFSGLQGPPGSP[Oxidation (P)]GSPGEQGPSGASGPAGPR_.3	Col1a1	P11087	Collagen alpha-1(I) chain	7.47314e-34	P11087	944869	925628	1.15625e+06	1.89028e+06	1.42089e+06
_GFSGLQGP[Oxidation (P)]P[Oxidation (P)]GSP[Oxidation (P)]GSP[Oxidation (P)]GEQGPSGASGPAGPR_.3	Col1a1	P11087	Collagen alpha-1(I) chain	7.47314e-34	P11087	1.98064e+06	1491181	1367879	702011	580977
_GFSGLQGPP[Oxidation (P)]GSP[Oxidation (P)]GSPGEQGPSGASGPAGPR_.2	Col1a1	P11087	Collagen alpha-1(I) chain	7.47314e-34	P11087	796344	981638	631050	883781	2304805
_GFSGLQGPP[Oxidation (P)]GSPGSPGEQGPSGASGPAGPR_.3	Col1a1	P11087	Collagen alpha-1(I) chain	7.47314e-34	P11087	852353	887146	1.0356e+06	1.34385e+06	1.1906e+06
_GFSGLQGP[Oxidation (P)]P[Oxidation (P)]GSP[Oxidation (P)]GSP[Oxidation (P)]GEQGPSGASGPAGPR_.2	Col1a1	P11087	Collagen alpha-1(I) chain	7.47314e-34	P11087	396779	455833	221531	356001	309216
_GFSGLQGPP[Oxidation (P)]GSP[Oxidation (P)]GSPGEQGPSGASGPAGPR_.4	Col1a1	P11087	Collagen alpha-1(I) chain	7.47314e-34	P11087	25853.8	22809.2	30653	42986.6	41181.1
_GFSGLQGPP[Oxidation (P)]GSPGSPGEQGP[Oxidation (P)]SGASGPAGPR_.4	Col1a1	P11087	Collagen alpha-1(I) chain	7.47314e-34	P11087	5085.56	14118.6	13761.6	23518.4	9126.23
_GFSGLQGPP[Oxidation (P)]GSP[Oxidation (P)]GSP[Oxidation (P)]GEQGPSGASGPAGPR_.4	Col1a1	P11087	Collagen alpha-1(I) chain	7.47314e-34	P11087	20413.4	24762.9	23454.8	39592.9	35346.7
_GEQGPAGSP[Oxidation (P)]GFQGLP[Oxidation (P)]GPAGPP[Oxidation (P)]GEAGKP[Oxidation (P)]GEQGVPGDLGAP[Oxidation (P)]GPSGAR_.4	Col1a1	P11087	Collagen alpha-1(I) chain	7.47314e-34	P11087	60222176	45446860	49465480	7.63894e+06	70626792
_GEQGPAGSP[Oxidation (P)]GFQGLP[Oxidation (P)]GPAGPP[Oxidation (P)]GEAGKP[Oxidation (P)]GEQGVPGDLGAP[Oxidation (P)]GPSGAR_.3	Col1a1	P11087	Collagen alpha-1(I) chain	7.47314e-34	P11087	11406631	11962166	10740874	21781298	23537394
_GEQGPAGSP[Oxidation (P)]GFQGLP[Oxidation (P)]GPAGPP[Oxidation (P)]GEAGKPGEQGVP[Oxidation (P)]GDLGAPGP[Oxidation (P)]SGAR_.3	Col1a1	P11087	Collagen alpha-1(I) chain	7.47314e-34	P11087	6737671	10255909	7847320	13421954	16629932
_GEQGPAGSP[Oxidation (P)]GFQGLP[Oxidation (P)]GPAGPP[Oxidation (P)]GEAGKPGEQGVP[Oxidation (P)]GDLGAP[Oxidation (P)]GPSGAR_.3	Col1a1	P11087	Collagen alpha-1(I) chain	7.47314e-34	P11087	340918	518966	707286	5.60234e+06	1.06231e+06
_GEQGPAGSP[Oxidation (P)]GFQGLP[Oxidation (P)]GPAGPP[Oxidation (P)]GEAGKPGEQGVP[Oxidation (P)]GDLGAP[Oxidation (P)]GPSGAR_.4	Col1a1	P11087	Collagen alpha-1(I) chain	7.47314e-34	P11087	993522	905752	1.10348e+06	2.02719e+06	2.10367e+06
_GEQGPAGSP[Oxidation (P)]GFQGLP[Oxidation (P)]GPAGPP[Oxidation (P)]GEAGKPGEQGVPGDLGAP[Oxidation (P)]GPSGAR_.3	Col1a1	P11087	Collagen alpha-1(I) chain	7.47314e-34	P11087	505541	1.26276e+06	237096	3.13742e+06	1.07453e+06
_GEQGPAGSP[Oxidation (P)]GFQGLPGP[Oxidation (P)]AGPP[Oxidation (P)]GEAGKPGEQGVP[Oxidation (P)]GDLGAP[Oxidation (P)]GPSGAR_.4	Col1a1	P11087	Collagen alpha-1(I) chain	7.47314e-34	P11087	904705	907360	1.03592e+06	878896	2069801
_GEQGPAGSP[Oxidation (P)]GFQGLP[Oxidation (P)]GPAGPP[Oxidation (P)]GEAGKPGEQGVPGDLGAPGP[Oxidation (P)]SGAR_.3	Col1a1	P11087	Collagen alpha-1(I) chain	7.47314e-34	P11087	421101	635786	439743	1.18343e+06	779136
_TGDSGPAGPP[Oxidation (P)]GPP[Oxidation (P)]GPP[Oxidation (P)]GPP[Oxidation (P)]GPPSGGYDFSFLPQPP[Oxidation (P)]QEK_.4	Col1a1	P11087	Collagen alpha-1(I) chain	7.47314e-34	P11087	16746203	12998970	21394290	20405076	20568998
_TGDSGPAGPP[Oxidation (P)]GPP[Oxidation (P)]GP[Oxidation (P)]PGPPGPPSGGYDFSFLPQPP[Oxidation (P)]QEK_.4	Col1a1	P11087	Collagen alpha-1(I) chain	7.47314e-34	P11087	10804603	9389298	13311071	15611736	17526476
_TGDSGPAGPP[Oxidation (P)]GPP[Oxidation (P)]GPP[Oxidation (P)]GPP[Oxidation (P)]GPPSGGYDFSFLPQPP[Oxidation (P)]QEK_.3	Col1a1	P11087	Collagen alpha-1(I) chain	7.47314e-34	P11087	8994089	4548825	10211283	10183130	11668018
_TGDSGPAGPP[Oxidation (P)]GPP[Oxidation (P)]GPP[Oxidation (P)]GPP[Oxidation (P)]GPPSGGYDFSFLPQPPQEK_.4	Col1a1	P11087	Collagen alpha-1(I) chain	7.47314e-34	P11087	8647981	6221264	11068828	8025373	6.88127e+06
_TGDSGPAGPP[Oxidation (P)]GPP[Oxidation (P)]GPP[Oxidation (P)]GP[Oxidation (P)]P[Oxidation (P)]GPPSGGYDFSFLPQPPQEK_.4	Col1a1	P11087	Collagen alpha-1(I) chain	7.47314e-34	P11087	7634161	6.00719e+06	9655485	7601909	6.10581e+06
_TGDSGPAGPP[Oxidation (P)]GP[Oxidation (P)]PGPP[Oxidation (P)]GPP[Oxidation (P)]GPPSGGYDFSFLPQPP[Oxidation (P)]QEK_.4	Col1a1	P11087	Collagen alpha-1(I) chain	7.47314e-34	P11087	9253227	8115082	4.13444e+06	2416380	13068410
_TGDSGPAGPP[Oxidation (P)]GPP[Oxidation (P)]GPPGPP[Oxidation (P)]GPPSGGYDFSFLPQPP[Oxidation (P)]QEK_.4	Col1a1	P11087	Collagen alpha-1(I) chain	7.47314e-34	P11087	1.93877e+06	6.68722e+06	3.05931e+06	12257162	12271019
_TGDSGPAGPP[Oxidation (P)]GP[Oxidation (P)]PGP[Oxidation (P)]PGPPGPP[Oxidation (P)]SGGYDFSFLPQPP[Oxidation (P)]QEK_.3	Col1a1	P11087	Collagen alpha-1(I) chain	7.47314e-34	P11087	4024141	1.37972e+06	4352862	4956254	4888381
_TGDSGPAGPP[Oxidation (P)]GPP[Oxidation (P)]GPP[Oxidation (P)]GPPGPPSGGYDFSFLPQPP[Oxidation (P)]QEK_.4	Col1a1	P11087	Collagen alpha-1(I) chain	7.47314e-34	P11087	1.81233e+06	3173222	3.6364e+06	7.6265e+06	1.56729e+06
_TGDSGPAGPP[Oxidation (P)]GPP[Oxidation (P)]GPP[Oxidation (P)]GPP[Oxidation (P)]GPP[Oxidation (P)]SGGYDFSFLPQPPQEK_.3	Col1a1	P11087	Collagen alpha-1(I) chain	7.47314e-34	P11087	4.27974e+06	1.65258e+06	4049637	3.36916e+06	3.26747e+06
_TGDSGPAGPP[Oxidation (P)]GPP[Oxidation (P)]GPP[Oxidation (P)]GPPGP[Oxidation (P)]P[Oxidation (P)]SGGYDFSFLPQPPQEK_.4	Col1a1	P11087	Collagen alpha-1(I) chain	7.47314e-34	P11087	4500233	5471210	3.52118e+06	1.33694e+06	1.54852e+06
_TGDSGPAGPP[Oxidation (P)]GPP[Oxidation (P)]GPP[Oxidation (P)]GP[Oxidation (P)]P[Oxidation (P)]GPPSGGYDFSFLPQPPQEK_.3	Col1a1	P11087	Collagen alpha-1(I) chain	7.47314e-34	P11087	3834099	1.51932e+06	4.09101e+06	3.57414e+06	3.35831e+06
_TGDSGPAGPP[Oxidation (P)]GPP[Oxidation (P)]GP[Oxidation (P)]PGP[Oxidation (P)]PGP[Oxidation (P)]PSGGYDFSFLPQPPQEK_.4	Col1a1	P11087	Collagen alpha-1(I) chain	7.47314e-34	P11087	3.50925e+06	6094536	4.18221e+06	1.01278e+06	1.09441e+06
_TGDSGPAGPP[Oxidation (P)]GPP[Oxidation (P)]GPPGPPGPP[Oxidation (P)]SGGYDFSFLP[Oxidation (P)]QPPQEK_.4	Col1a1	P11087	Collagen alpha-1(I) chain	7.47314e-34	P11087	1344379	987382	3.93454e+06	6.68268e+06	1.13715e+06
_TGDSGPAGPP[Oxidation (P)]GPP[Oxidation (P)]GPP[Oxidation (P)]GPPGP[Oxidation (P)]PSGGYDFSFLPQPP[Oxidation (P)]QEK_.4	Col1a1	P11087	Collagen alpha-1(I) chain	7.47314e-34	P11087	2.012e+06	1.51596e+06	3.4562e+06	3710842	1844834
_TGDSGPAGPP[Oxidation (P)]GPP[Oxidation (P)]GPP[Oxidation (P)]GP[Oxidation (P)]PGP[Oxidation (P)]PSGGYDFSFLPQPPQEK_.4	Col1a1	P11087	Collagen alpha-1(I) chain	7.47314e-34	P11087	4.4515e+06	1.83949e+06	3.66781e+06	1.14905e+06	607338
_TGDSGPAGPP[Oxidation (P)]GPP[Oxidation (P)]GPPGPPGPP[Oxidation (P)]SGGYDFSFLPQPP[Oxidation (P)]QEK_.4	Col1a1	P11087	Collagen alpha-1(I) chain	7.47314e-34	P11087	1.93877e+06	1.42746e+06	3.06939e+06	1.90032e+06	1.68602e+06
_TGDSGPAGPP[Oxidation (P)]GPP[Oxidation (P)]GPP[Oxidation (P)]GPPGPPSGGYDFSFLPQPPQEK_.4	Col1a1	P11087	Collagen alpha-1(I) chain	7.47314e-34	P11087	1.03975e+06	776354	1.51836e+06	1.02634e+06	805457
_TGDSGPAGPP[Oxidation (P)]GPP[Oxidation (P)]GPP[Oxidation (P)]GPPGPPSGGYDFSFLPQPP[Oxidation (P)]QEK_.3	Col1a1	P11087	Collagen alpha-1(I) chain	7.47314e-34	P11087	877980	400779	476335	306972	410548
_GVVGLP[Oxidation (P)]GQR_.2	Col1a1	P11087	Collagen alpha-1(I) chain	7.47314e-34	P11087	130483840	124894072	145588992	165383312	206706560
_GVVGLP[Oxidation (P)]GQR_.1	Col1a1	P11087	Collagen alpha-1(I) chain	7.47314e-34	P11087	282503	435282	224657	386372	831300
_GEP[Oxidation (P)]GDTGVKGDAGPP[Oxidation (P)]GPAGPAGPP[Oxidation (P)]GPIGNVGAP[Oxidation (P)]GPK_.3	Col1a1	P11087	Collagen alpha-1(I) chain	7.47314e-34	P11087	9322161	11112766	8796823	9793818	30540902
_GEPGDTGVKGDAGPP[Oxidation (P)]GPAGPAGPP[Oxidation (P)]GPIGNVGAP[Oxidation (P)]GPK_.3	Col1a1	P11087	Collagen alpha-1(I) chain	7.47314e-34	P11087	7375753	9617056	7.72354e+06	7486306	14211968
_GEP[Oxidation (P)]GDTGVKGDAGP[Oxidation (P)]P[Oxidation (P)]GPAGPAGPP[Oxidation (P)]GPIGNVGAP[Oxidation (P)]GPK_.3	Col1a1	P11087	Collagen alpha-1(I) chain	7.47314e-34	P11087	4.87101e+06	7.65219e+06	5674559	3.52364e+06	21852172
_GEP[Oxidation (P)]GDTGVKGDAGPP[Oxidation (P)]GPAGPAGPP[Oxidation (P)]GPIGNVGAP[Oxidation (P)]GPK_.4	Col1a1	P11087	Collagen alpha-1(I) chain	7.47314e-34	P11087	5.7055e+06	5281798	8637802	4814513	13119619
_GEP[Oxidation (P)]GDTGVKGDAGPPGP[Oxidation (P)]AGPAGPP[Oxidation (P)]GPIGNVGAP[Oxidation (P)]GPK_.4	Col1a1	P11087	Collagen alpha-1(I) chain	7.47314e-34	P11087	5720237	5281798	8600257	4807406	6872465
_GEP[Oxidation (P)]GDTGVKGDAGP[Oxidation (P)]P[Oxidation (P)]GPAGPAGPP[Oxidation (P)]GPIGNVGAP[Oxidation (P)]GPK_.4	Col1a1	P11087	Collagen alpha-1(I) chain	7.47314e-34	P11087	5705032	5279094	5343614	1.19614e+06	13097937
_GEPGDTGVKGDAGPP[Oxidation (P)]GP[Oxidation (P)]AGPAGPP[Oxidation (P)]GPIGNVGAP[Oxidation (P)]GPK_.4	Col1a1	P11087	Collagen alpha-1(I) chain	7.47314e-34	P11087	4.5855e+06	5.14918e+06	3.79216e+06	872731	6872465
_GEP[Oxidation (P)]GDTGVKGDAGPPGPAGPAGPP[Oxidation (P)]GPIGNVGAP[Oxidation (P)]GPK_.4	Col1a1	P11087	Collagen alpha-1(I) chain	7.47314e-34	P11087	2.20437e+06	1.62889e+06	2.89237e+06	385992	1.41886e+06
_GEP[Oxidation (P)]GDTGVKGDAGPP[Oxidation (P)]GPAGPAGPPGPIGNVGAPGP[Oxidation (P)]K_.4	Col1a1	P11087	Collagen alpha-1(I) chain	7.47314e-34	P11087	385721	485545	964863	3.42016e+06	1.01681e+06
_GEPGDTGVKGDAGP[Oxidation (P)]P[Oxidation (P)]GPAGPAGPP[Oxidation (P)]GPIGNVGAP[Oxidation (P)]GP[Oxidation (P)]K_.4	Col1a1	P11087	Collagen alpha-1(I) chain	7.47314e-34	P11087	645152	457694	664710	57301.9	775443
_GEPGDTGVKGDAGP[Oxidation (P)]P[Oxidation (P)]GPAGPAGPPGPIGNVGAPGP[Oxidation (P)]K_.3	Col1a1	P11087	Collagen alpha-1(I) chain	7.47314e-34	P11087	149429	216958	326502	107347	660749
_GEP[Oxidation (P)]GDTGVKGDAGPP[Oxidation (P)]GPAGP[Oxidation (P)]AGPP[Oxidation (P)]GPIGNVGAP[Oxidation (P)]GPK_.3	Col1a1	P11087	Collagen alpha-1(I) chain	7.47314e-34	P11087	119757	491624	342624	156895	305497
_GEPGDTGVKGDAGP[Oxidation (P)]P[Oxidation (P)]GPAGPAGPPGPIGNVGAP[Oxidation (P)]GPK_.3	Col1a1	P11087	Collagen alpha-1(I) chain	7.47314e-34	P11087	149429	216958	325083	99984.3	579009
_GEP[Oxidation (P)]GDTGVKGDAGPP[Oxidation (P)]GPAGP[Oxidation (P)]AGPP[Oxidation (P)]GPIGNVGAP[Oxidation (P)]GPK_.4	Col1a1	P11087	Collagen alpha-1(I) chain	7.47314e-34	P11087	263657	159543	379599	155232	190849
_GEP[Oxidation (P)]GDTGVKGDAGPP[Oxidation (P)]GPAGPAGPPGPIGNVGAP[Oxidation (P)]GPK_.3	Col1a1	P11087	Collagen alpha-1(I) chain	7.47314e-34	P11087	148960	214898	232150	135607	341973
_GEPGDTGVKGDAGPP[Oxidation (P)]GPAGPAGPPGPIGNVGAP[Oxidation (P)]GPK_.3	Col1a1	P11087	Collagen alpha-1(I) chain	7.47314e-34	P11087	71794.6	184565	249304	136911	262735
_GEP[Oxidation (P)]GDTGVKGDAGPP[Oxidation (P)]GPAGPAGPP[Oxidation (P)]GPIGNVGAP[Oxidation (P)]GP[Oxidation (P)]K_.3	Col1a1	P11087	Collagen alpha-1(I) chain	7.47314e-34	P11087	1.24296e+06	1.0528e+06	1.04014e+06	2864.38	2.13149e+06
_GEP[Oxidation (P)]GPP[Oxidation (P)]GPAGAAGPAGNP[Oxidation (P)]GADGQP[Oxidation (P)]GAK_.3	Col1a1	P11087	Collagen alpha-1(I) chain	7.47314e-34	P11087	23509494	19599670	21410794	8.28061e+06	38665108
_GEP[Oxidation (P)]GPP[Oxidation (P)]GPAGAAGPAGNP[Oxidation (P)]GADGQP[Oxidation (P)]GAK_.2	Col1a1	P11087	Collagen alpha-1(I) chain	7.47314e-34	P11087	9495159	11912985	8255662	3.72074e+06	25449930
_GEP[Oxidation (P)]GPP[Oxidation (P)]GPAGAAGP[Oxidation (P)]AGNP[Oxidation (P)]GADGQP[Oxidation (P)]GAK_.3	Col1a1	P11087	Collagen alpha-1(I) chain	7.47314e-34	P11087	7705215	6.33042e+06	5.87144e+06	1296655	8195010
_GEP[Oxidation (P)]GPP[Oxidation (P)]GPAGAAGPAGNP[Oxidation (P)]GADGQPGAK_.3	Col1a1	P11087	Collagen alpha-1(I) chain	7.47314e-34	P11087	3.07055e+06	2.73473e+06	3.35414e+06	827385	4.12648e+06
_GEP[Oxidation (P)]GPP[Oxidation (P)]GPAGAAGPAGNP[Oxidation (P)]GADGQPGAK_.2	Col1a1	P11087	Collagen alpha-1(I) chain	7.47314e-34	P11087	1.22718e+06	1.7551e+06	1.16453e+06	640291	3.18117e+06
_GEP[Oxidation (P)]GPP[Oxidation (P)]GPAGAAGP[Oxidation (P)]AGNP[Oxidation (P)]GADGQP[Oxidation (P)]GAK_.2	Col1a1	P11087	Collagen alpha-1(I) chain	7.47314e-34	P11087	1.35245e+06	1.94566e+06	1.02826e+06	465357	2715209
_GEPGPP[Oxidation (P)]GP[Oxidation (P)]AGAAGP[Oxidation (P)]AGNP[Oxidation (P)]GADGQPGAK_.3	Col1a1	P11087	Collagen alpha-1(I) chain	7.47314e-34	P11087	279713	235431	271887	72853.1	394765
_GEP[Oxidation (P)]GPPGP[Oxidation (P)]AGAAGP[Oxidation (P)]AGNP[Oxidation (P)]GADGQPGAK_.3	Col1a1	P11087	Collagen alpha-1(I) chain	7.47314e-34	P11087	19846	78961.5	205643	59444	352539
_GDRGETGPAGPP[Oxidation (P)]GAP[Oxidation (P)]GAP[Oxidation (P)]GAP[Oxidation (P)]GPVGPAGK_.3	Col1a1	P11087	Collagen alpha-1(I) chain	7.47314e-34	P11087	58901312	58499628	54234564	22672654	109178264
_GDRGETGPAGPP[Oxidation (P)]GAP[Oxidation (P)]GAP[Oxidation (P)]GAPGPVGPAGK_.3	Col1a1	P11087	Collagen alpha-1(I) chain	7.47314e-34	P11087	14263200	9128484	9475200	4.67278e+06	20824992
_GDRGETGPAGPP[Oxidation (P)]GAP[Oxidation (P)]GAPGAP[Oxidation (P)]GPVGPAGK_.3	Col1a1	P11087	Collagen alpha-1(I) chain	7.47314e-34	P11087	9935814	10823261	10657008	4.86509e+06	19527180
_GDRGETGPAGPP[Oxidation (P)]GAP[Oxidation (P)]GAP[Oxidation (P)]GAPGP[Oxidation (P)]VGPAGK_.3	Col1a1	P11087	Collagen alpha-1(I) chain	7.47314e-34	P11087	6.54826e+06	7340737	7399526	1.92648e+06	16973648
_GDRGETGPAGPP[Oxidation (P)]GAPGAP[Oxidation (P)]GAPGPVGPAGK_.3	Col1a1	P11087	Collagen alpha-1(I) chain	7.47314e-34	P11087	5.11615e+06	5703550	5986772	2.16145e+06	9141122
_GDRGETGPAGPP[Oxidation (P)]GAP[Oxidation (P)]GAPGAPGP[Oxidation (P)]VGPAGK_.3	Col1a1	P11087	Collagen alpha-1(I) chain	7.47314e-34	P11087	4.08726e+06	2.75645e+06	340015	3.96848e+06	13136958
_GDRGETGPAGPP[Oxidation (P)]GAP[Oxidation (P)]GAPGAPGPVGPAGK_.3	Col1a1	P11087	Collagen alpha-1(I) chain	7.47314e-34	P11087	4295629	4.73275e+06	4.99639e+06	1.8417e+06	7.68356e+06
_GDRGETGPAGP[Oxidation (P)]P[Oxidation (P)]GAP[Oxidation (P)]GAP[Oxidation (P)]GAP[Oxidation (P)]GPVGPAGK_.3	Col1a1	P11087	Collagen alpha-1(I) chain	7.47314e-34	P11087	297869	179345	196047	10992619	156259
_GDRGETGPAGPP[Oxidation (P)]GAP[Oxidation (P)]GAP[Oxidation (P)]GAP[Oxidation (P)]GPVGPAGK_.2	Col1a1	P11087	Collagen alpha-1(I) chain	7.47314e-34	P11087	1.28352e+06	1.74036e+06	1.00271e+06	746836	3605465
_GDRGETGP[Oxidation (P)]AGPP[Oxidation (P)]GAP[Oxidation (P)]GAP[Oxidation (P)]GAP[Oxidation (P)]GPVGPAGK_.3	Col1a1	P11087	Collagen alpha-1(I) chain	7.47314e-34	P11087	301074	82014.3	74480.7	622933	102020
_GDRGETGP[Oxidation (P)]AGPP[Oxidation (P)]GAP[Oxidation (P)]GAP[Oxidation (P)]GAPGP[Oxidation (P)]VGPAGK_.3	Col1a1	P11087	Collagen alpha-1(I) chain	7.47314e-34	P11087	217636	121250	169842	467940	74771.7
_GDRGETGPAGPP[Oxidation (P)]GAP[Oxidation (P)]GAPGAP[Oxidation (P)]GPVGPAGK_.2	Col1a1	P11087	Collagen alpha-1(I) chain	7.47314e-34	P11087	74465.3	108410	61555.9	92480.3	195171
_GDRGETGPAGPP[Oxidation (P)]GAP[Oxidation (P)]GAP[Oxidation (P)]GAP[Oxidation (P)]GPVGPAGK_.4	Col1a1	P11087	Collagen alpha-1(I) chain	7.47314e-34	P11087	151454	29385.5	16746.1	58283.4	41311.1
_GQAGVMGFP[Oxidation (P)]GPK_.2	Col1a1	P11087	Collagen alpha-1(I) chain	7.47314e-34	P11087	56108728	68923088	65174492	121933128	129164112
_GQAGVM[Oxidation (M)]GFPGP[Oxidation (P)]K_.2	Col1a1	P11087	Collagen alpha-1(I) chain	7.47314e-34	P11087	24891676	20221942	22035902	1.75747e+06	13988932
_GQAGVM[Oxidation (M)]GFP[Oxidation (P)]GP[Oxidation (P)]K_.2	Col1a1	P11087	Collagen alpha-1(I) chain	7.47314e-34	P11087	5686770	3.64663e+06	4.65893e+06	1.3264e+06	7209515
_GQAGVMGFP[Oxidation (P)]GP[Oxidation (P)]K_.1	Col1a1	P11087	Collagen alpha-1(I) chain	7.47314e-34	P11087	566428	732562	358043	164798	2.571e+06
_GQAGVM[Oxidation (M)]GFP[Oxidation (P)]GPK_.2	Col1a1	P11087	Collagen alpha-1(I) chain	7.47314e-34	P11087	61425.1	38049.8	60024.8	43416	35656.6
_GQAGVMGFP[Oxidation (P)]GP[Oxidation (P)]K_.2	Col1a1	P11087	Collagen alpha-1(I) chain	7.47314e-34	P11087	47315.3	33672.3	39683.7	15627.1	96229.9
_SAGVSVP[Oxidation (P)]GPMGPSGPR_.2	Col1a1	P11087	Collagen alpha-1(I) chain	7.47314e-34	P11087	16276534	12809525	14069532	18372026	24996650
_SAGVSVP[Oxidation (P)]GPM[Oxidation (M)]GPSGPR_.2	Col1a1	P11087	Collagen alpha-1(I) chain	7.47314e-34	P11087	9276493	4483163	5955040	8.20592e+06	9574093
_SAGVSVP[Oxidation (P)]GPMGPSGP[Oxidation (P)]R_.2	Col1a1	P11087	Collagen alpha-1(I) chain	7.47314e-34	P11087	438170	1.28386e+06	1.95852e+06	4207970	3.89635e+06
_SAGVSVP[Oxidation (P)]GPMGPSGPR_.3	Col1a1	P11087	Collagen alpha-1(I) chain	7.47314e-34	P11087	300140	206272	233529	282326	360722
_SAGVSVP[Oxidation (P)]GPMGP[Oxidation (P)]SGPR_.3	Col1a1	P11087	Collagen alpha-1(I) chain	7.47314e-34	P11087	276655	110723	104079	192394	231806
_GEP[Oxidation (P)]GPSGLP[Oxidation (P)]GPP[Oxidation (P)]GER_.2	Col1a1	P11087	Collagen alpha-1(I) chain	7.47314e-34	P11087	52796516	57897416	57774840	84453008	126991976
_GEPGPSGLP[Oxidation (P)]GPP[Oxidation (P)]GER_.2	Col1a1	P11087	Collagen alpha-1(I) chain	7.47314e-34	P11087	7201503	7.56386e+06	5.07621e+06	2.43141e+06	1.80111e+06
_GEP[Oxidation (P)]GPSGLP[Oxidation (P)]GPP[Oxidation (P)]GER_.3	Col1a1	P11087	Collagen alpha-1(I) chain	7.47314e-34	P11087	3749249	2928661	3.58575e+06	4.16724e+06	5.05425e+06
_GEP[Oxidation (P)]GPSGLP[Oxidation (P)]GP[Oxidation (P)]P[Oxidation (P)]GER_.2	Col1a1	P11087	Collagen alpha-1(I) chain	7.47314e-34	P11087	3837954	3.8007e+06	2899243	2064706	1.78315e+06
_GEPGPSGLP[Oxidation (P)]GP[Oxidation (P)]P[Oxidation (P)]GER_.2	Col1a1	P11087	Collagen alpha-1(I) chain	7.47314e-34	P11087	1.17825e+06	1.258e+06	843080	328199	230183
_GEP[Oxidation (P)]GPSGLPGP[Oxidation (P)]P[Oxidation (P)]GER_.2	Col1a1	P11087	Collagen alpha-1(I) chain	7.47314e-34	P11087	151398	138888	106197	99016.5	550330
_GEPGPSGLP[Oxidation (P)]GPP[Oxidation (P)]GER_.3	Col1a1	P11087	Collagen alpha-1(I) chain	7.47314e-34	P11087	97593.8	102520	78676.7	82214.9	37748.1
_DGEAGAQGAP[Oxidation (P)]GPAGPAGER_.2	Col1a1	P11087	Collagen alpha-1(I) chain	7.47314e-34	P11087	70093152	69357056	57380276	7132446	146157136
_DGEAGAQGAP[Oxidation (P)]GPAGPAGER_.3	Col1a1	P11087	Collagen alpha-1(I) chain	7.47314e-34	P11087	11351132	8488310	8291900	1112760	13674395
_DGEAGAQGAPGPAGP[Oxidation (P)]AGER_.2	Col1a1	P11087	Collagen alpha-1(I) chain	7.47314e-34	P11087	51545.2	43891.7	25862	58218.5	281097
_GAP[Oxidation (P)]GDRGEAGPP[Oxidation (P)]GPAGFAGPP[Oxidation (P)]GADGQP[Oxidation (P)]GAK_.3	Col1a1	P11087	Collagen alpha-1(I) chain	7.47314e-34	P11087	15342341	20221414	20638294	15840353	34837048
_GAP[Oxidation (P)]GDRGEAGPP[Oxidation (P)]GPAGFAGPP[Oxidation (P)]GADGQPGAK_.3	Col1a1	P11087	Collagen alpha-1(I) chain	7.47314e-34	P11087	6.88622e+06	9702304	10589536	10764601	19407808
_GAP[Oxidation (P)]GDRGEAGPP[Oxidation (P)]GPAGFAGP[Oxidation (P)]P[Oxidation (P)]GADGQP[Oxidation (P)]GAK_.3	Col1a1	P11087	Collagen alpha-1(I) chain	7.47314e-34	P11087	1.34282e+06	1142121	1.13908e+06	348200	3.19458e+06
_GAP[Oxidation (P)]GDRGEAGPP[Oxidation (P)]GPAGFAGPP[Oxidation (P)]GADGQP[Oxidation (P)]GAK_.4	Col1a1	P11087	Collagen alpha-1(I) chain	7.47314e-34	P11087	1.21096e+06	1.2114e+06	1.49595e+06	874598	1.66516e+06
_GAP[Oxidation (P)]GDRGEAGPP[Oxidation (P)]GPAGFAGPP[Oxidation (P)]GADGQPGAK_.4	Col1a1	P11087	Collagen alpha-1(I) chain	7.47314e-34	P11087	557963	629345	819671	702090	1.15115e+06
_GAP[Oxidation (P)]GDRGEAGP[Oxidation (P)]P[Oxidation (P)]GPAGFAGPP[Oxidation (P)]GADGQP[Oxidation (P)]GAK_.3	Col1a1	P11087	Collagen alpha-1(I) chain	7.47314e-34	P11087	851923	1.05006e+06	904320	374059	443349
_DGLNGLP[Oxidation (P)]GPIGP[Oxidation (P)]P[Oxidation (P)]GPR_.2	Col1a1	P11087	Collagen alpha-1(I) chain	7.47314e-34	P11087	21358330	10103583	13955538	3.43692e+06	26198870
_DGLNGLP[Oxidation (P)]GPIGP[Oxidation (P)]P[Oxidation (P)]GPR_.3	Col1a1	P11087	Collagen alpha-1(I) chain	7.47314e-34	P11087	1.82987e+06	1.48294e+06	2196728	518666	2.88802e+06
_DGLNGLP[Oxidation (P)]GPIGPP[Oxidation (P)]GPR_.2	Col1a1	P11087	Collagen alpha-1(I) chain	7.47314e-34	P11087	1117174	765984	1.18018e+06	131834	840702
_GPP[Oxidation (P)]GPMGPP[Oxidation (P)]GLAGPP[Oxidation (P)]GESGR_.2	Col1a1	P11087	Collagen alpha-1(I) chain	7.47314e-34	P11087	14139509	18636140	12164499	6.00966e+06	45299352
_GPP[Oxidation (P)]GPM[Oxidation (M)]GP[Oxidation (P)]P[Oxidation (P)]GLAGPP[Oxidation (P)]GESGR_.3	Col1a1	P11087	Collagen alpha-1(I) chain	7.47314e-34	P11087	9006842	5.08289e+06	7542820	3.83567e+06	10742178
_GPP[Oxidation (P)]GPM[Oxidation (M)]GPP[Oxidation (P)]GLAGPP[Oxidation (P)]GESGR_.3	Col1a1	P11087	Collagen alpha-1(I) chain	7.47314e-34	P11087	6826714	3.50295e+06	7098143	2.59176e+06	7.6679e+06
_GPP[Oxidation (P)]GPMGPP[Oxidation (P)]GLAGPPGESGR_.3	Col1a1	P11087	Collagen alpha-1(I) chain	7.47314e-34	P11087	4261224	4399847	3790494	448657	4545160
_GPP[Oxidation (P)]GPMGPPGLAGPP[Oxidation (P)]GESGR_.3	Col1a1	P11087	Collagen alpha-1(I) chain	7.47314e-34	P11087	3388991	3.5378e+06	3553542	1.00988e+06	5.10692e+06
_GPP[Oxidation (P)]GPM[Oxidation (M)]GPP[Oxidation (P)]GLAGPP[Oxidation (P)]GESGR_.2	Col1a1	P11087	Collagen alpha-1(I) chain	7.47314e-34	P11087	3.46474e+06	2912880	3.23433e+06	678039	5.55411e+06
_GPP[Oxidation (P)]GPMGPPGLAGPPGESGR_.3	Col1a1	P11087	Collagen alpha-1(I) chain	7.47314e-34	P11087	1.53078e+06	2.19778e+06	1.99341e+06	1.05783e+06	2.84509e+06
_GPP[Oxidation (P)]GPM[Oxidation (M)]GPP[Oxidation (P)]GLAGPPGESGR_.2	Col1a1	P11087	Collagen alpha-1(I) chain	7.47314e-34	P11087	1.36e+06	1250029	1.20001e+06	979392	2.66122e+06
_GPP[Oxidation (P)]GPMGPPGLAGPP[Oxidation (P)]GESGR_.2	Col1a1	P11087	Collagen alpha-1(I) chain	7.47314e-34	P11087	1.18201e+06	1.3323e+06	589121	442743	2004768
_GPP[Oxidation (P)]GPMGPPGLAGPPGESGR_.2	Col1a1	P11087	Collagen alpha-1(I) chain	7.47314e-34	P11087	729854	1146716	790182	574729	2.12629e+06
_GPP[Oxidation (P)]GPM[Oxidation (M)]GPPGLAGPP[Oxidation (P)]GESGR_.2	Col1a1	P11087	Collagen alpha-1(I) chain	7.47314e-34	P11087	823760	697270	779211	457310	1425151
_GPP[Oxidation (P)]GPMGPP[Oxidation (P)]GLAGP[Oxidation (P)]PGESGR_.2	Col1a1	P11087	Collagen alpha-1(I) chain	7.47314e-34	P11087	440879	501912	299928	287899	1.29218e+06
_GPP[Oxidation (P)]GPM[Oxidation (M)]GPPGLAGPPGESGR_.3	Col1a1	P11087	Collagen alpha-1(I) chain	7.47314e-34	P11087	957503	433775	557875	219431	567237
_GPP[Oxidation (P)]GPMGPP[Oxidation (P)]GLAGPPGESGR_.2	Col1a1	P11087	Collagen alpha-1(I) chain	7.47314e-34	P11087	350820	456953	174727	202575	267739
_GPPGP[Oxidation (P)]M[Oxidation (M)]GPP[Oxidation (P)]GLAGPPGESGR_.3	Col1a1	P11087	Collagen alpha-1(I) chain	7.47314e-34	P11087	161467	473937	81809.3	16765.3	621468
_GPP[Oxidation (P)]GP[Oxidation (P)]MGPPGLAGP[Oxidation (P)]PGESGR_.3	Col1a1	P11087	Collagen alpha-1(I) chain	7.47314e-34	P11087	48511.4	55500.1	41135	59386.6	70141.2
_GPPGP[Oxidation (P)]M[Oxidation (M)]GPPGLAGPP[Oxidation (P)]GESGR_.3	Col1a1	P11087	Collagen alpha-1(I) chain	7.47314e-34	P11087	44563.5	5373.98	213.898	12807.6	17238.6
_GPP[Oxidation (P)]GPM[Oxidation (M)]GPPGLAGPP[Oxidation (P)]GESGR_.3	Col1a1	P11087	Collagen alpha-1(I) chain	7.47314e-34	P11087	5435.97	9697.32	5403.49	4138.82	12282.6
_GFP[Oxidation (P)]GADGVAGPK_.2	Col1a1	P11087	Collagen alpha-1(I) chain	7.47314e-34	P11087	699511	59826492	65627312	93411640	111784616
_GFP[Oxidation (P)]GADGVAGPK_.1	Col1a1	P11087	Collagen alpha-1(I) chain	7.47314e-34	P11087	2.66825e+06	3309104	1.64695e+06	6700248	8.02687e+06
_GFP[Oxidation (P)]GADGVAGP[Oxidation (P)]K_.2	Col1a1	P11087	Collagen alpha-1(I) chain	7.47314e-34	P11087	2.74109	400.796	1.74617	1	526.218
_GPSGPQGPSGPP[Oxidation (P)]GPK_.2	Col1a1	P11087	Collagen alpha-1(I) chain	7.47314e-34	P11087	50032240	43807464	44219572	88895904	91103752
_GP[Oxidation (P)]SGPQGPSGPP[Oxidation (P)]GPK_.2	Col1a1	P11087	Collagen alpha-1(I) chain	7.47314e-34	P11087	198551	309028	1.40861e+06	575927	499788
_GPSGPQGPSGPPGP[Oxidation (P)]K_.2	Col1a1	P11087	Collagen alpha-1(I) chain	7.47314e-34	P11087	363032	294121	318803	514984	610196
_GPSGPQGPSGP[Oxidation (P)]P[Oxidation (P)]GP[Oxidation (P)]K_.2	Col1a1	P11087	Collagen alpha-1(I) chain	7.47314e-34	P11087	335.434	113234	1.6948	302739	1893.81
_GPSGPQGPSGPP[Oxidation (P)]GPK_.3	Col1a1	P11087	Collagen alpha-1(I) chain	7.47314e-34	P11087	17547.5	6413.64	11078	11699.1	15214.9
_GPSGPQGPSGPP[Oxidation (P)]GP[Oxidation (P)]K_.2	Col1a1	P11087	Collagen alpha-1(I) chain	7.47314e-34	P11087	6172.58	3895.43	10579.2	21034	1820.67
_GPSGPQGPSGP[Oxidation (P)]P[Oxidation (P)]GPK_.2	Col1a1	P11087	Collagen alpha-1(I) chain	7.47314e-34	P11087	2.29944	82.7026	40864.1	494.582	122.97
_GPSGPQGP[Oxidation (P)]SGPPGP[Oxidation (P)]K_.2	Col1a1	P11087	Collagen alpha-1(I) chain	7.47314e-34	P11087	7.63156	79.9389	3153.68	1.99295	1
_GDAGPP[Oxidation (P)]GPAGPAGPP[Oxidation (P)]GPIGNVGAP[Oxidation (P)]GPK_.3	Col1a1	P11087	Collagen alpha-1(I) chain	7.47314e-34	P11087	24202522	18548188	17277124	2.29954e+06	23956638
_GDAGPP[Oxidation (P)]GPAGPAGPP[Oxidation (P)]GPIGNVGAP[Oxidation (P)]GPK_.2	Col1a1	P11087	Collagen alpha-1(I) chain	7.47314e-34	P11087	10078103	9744139	6017987	1582419	19215140
_GDAGPP[Oxidation (P)]GPAGPAGPP[Oxidation (P)]GPIGNVGAP[Oxidation (P)]GP[Oxidation (P)]K_.3	Col1a1	P11087	Collagen alpha-1(I) chain	7.47314e-34	P11087	2.04381e+06	1.20206e+06	1.16223e+06	36317.7	2.14277e+06
_GDAGP[Oxidation (P)]P[Oxidation (P)]GPAGPAGPP[Oxidation (P)]GPIGNVGAP[Oxidation (P)]GPK_.3	Col1a1	P11087	Collagen alpha-1(I) chain	7.47314e-34	P11087	1.79406e+06	1.16968e+06	1061154	206475	582195
_GDAGPP[Oxidation (P)]GPAGPAGPPGPIGNVGAP[Oxidation (P)]GPK_.3	Col1a1	P11087	Collagen alpha-1(I) chain	7.47314e-34	P11087	1090154	838811	944741	139107	1.49809e+06
_GDAGPP[Oxidation (P)]GPAGP[Oxidation (P)]AGPP[Oxidation (P)]GPIGNVGAP[Oxidation (P)]GPK_.3	Col1a1	P11087	Collagen alpha-1(I) chain	7.47314e-34	P11087	1.50637e+06	913920	818995	35425	928737
_GDAGPP[Oxidation (P)]GPAGPAGP[Oxidation (P)]P[Oxidation (P)]GPIGNVGAP[Oxidation (P)]GPK_.3	Col1a1	P11087	Collagen alpha-1(I) chain	7.47314e-34	P11087	1314502	878902	706305	159967	929570
_GDAGPP[Oxidation (P)]GPAGPAGPP[Oxidation (P)]GPIGNVGAP[Oxidation (P)]GP[Oxidation (P)]K_.2	Col1a1	P11087	Collagen alpha-1(I) chain	7.47314e-34	P11087	541984	470182	254524	92416	1.30042e+06
_GDAGPP[Oxidation (P)]GPAGP[Oxidation (P)]AGPP[Oxidation (P)]GPIGNVGAP[Oxidation (P)]GPK_.2	Col1a1	P11087	Collagen alpha-1(I) chain	7.47314e-34	P11087	523459	503277	233103	29229.6	669287
_GDAGP[Oxidation (P)]P[Oxidation (P)]GPAGPAGPP[Oxidation (P)]GPIGNVGAP[Oxidation (P)]GPK_.2	Col1a1	P11087	Collagen alpha-1(I) chain	7.47314e-34	P11087	217934	144447	194124	398407	70578.6
_GDAGP[Oxidation (P)]P[Oxidation (P)]GPAGP[Oxidation (P)]AGPP[Oxidation (P)]GPIGNVGAPGP[Oxidation (P)]K_.3	Col1a1	P11087	Collagen alpha-1(I) chain	7.47314e-34	P11087	387150	236894	179053	2860.75	118279
_GDAGP[Oxidation (P)]P[Oxidation (P)]GPAGP[Oxidation (P)]AGPP[Oxidation (P)]GPIGNVGAP[Oxidation (P)]GPK_.3	Col1a1	P11087	Collagen alpha-1(I) chain	7.47314e-34	P11087	387151	236894	179053	2799.42	118279
_GDAGPP[Oxidation (P)]GPAGPAGPPGPIGNVGAP[Oxidation (P)]GPK_.2	Col1a1	P11087	Collagen alpha-1(I) chain	7.47314e-34	P11087	94687.3	132517	55351.7	311222	209138
_GDAGPP[Oxidation (P)]GPAGPAGPPGPIGNVGAP[Oxidation (P)]GP[Oxidation (P)]K_.3	Col1a1	P11087	Collagen alpha-1(I) chain	7.47314e-34	P11087	389155	274130	287914	54512.9	508287
_GDAGPP[Oxidation (P)]GPAGP[Oxidation (P)]AGPP[Oxidation (P)]GPIGNVGAP[Oxidation (P)]GP[Oxidation (P)]K_.3	Col1a1	P11087	Collagen alpha-1(I) chain	7.47314e-34	P11087	160130	70774.6	73492.2	3.07422	103214
_GDAGPPGPAGPAGP[Oxidation (P)]P[Oxidation (P)]GPIGNVGAPGPK_.3	Col1a1	P11087	Collagen alpha-1(I) chain	7.47314e-34	P11087	34283.2	37329.1	10408.2	2.06708	46875.8
_GNDGAVGAAGPPGP[Oxidation (P)]TGPTGP[Oxidation (P)]P[Oxidation (P)]GFP[Oxidation (P)]GAVGAK_.3	Col1a1	P11087	Collagen alpha-1(I) chain	7.47314e-34	P11087	24195582	15504731	17077766	3.57248e+06	31375742
_GNDGAVGAAGPP[Oxidation (P)]GPTGPTGP[Oxidation (P)]P[Oxidation (P)]GFP[Oxidation (P)]GAVGAK_.3	Col1a1	P11087	Collagen alpha-1(I) chain	7.47314e-34	P11087	22917062	14630107	16134799	3.36104e+06	29755362
_GNDGAVGAAGPP[Oxidation (P)]GPTGPTGP[Oxidation (P)]P[Oxidation (P)]GFP[Oxidation (P)]GAVGAK_.2	Col1a1	P11087	Collagen alpha-1(I) chain	7.47314e-34	P11087	3.3765e+06	3.03426e+06	1.72286e+06	919604	8752139
_GNDGAVGAAGP[Oxidation (P)]P[Oxidation (P)]GPTGPTGPP[Oxidation (P)]GFP[Oxidation (P)]GAVGAK_.3	Col1a1	P11087	Collagen alpha-1(I) chain	7.47314e-34	P11087	2.63512e+06	2.47713e+06	2.02903e+06	1.04996e+06	709330
_GNDGAVGAAGPP[Oxidation (P)]GPTGPTGPP[Oxidation (P)]GFPGAVGAK_.3	Col1a1	P11087	Collagen alpha-1(I) chain	7.47314e-34	P11087	893252	894066	1.21916e+06	1.78526e+06	1.17106e+06
_GNDGAVGAAGP[Oxidation (P)]P[Oxidation (P)]GPTGPTGP[Oxidation (P)]P[Oxidation (P)]GFP[Oxidation (P)]GAVGAK_.3	Col1a1	P11087	Collagen alpha-1(I) chain	7.47314e-34	P11087	1.35293e+06	886174	815390	13363.5	474057
_GNDGAVGAAGP[Oxidation (P)]P[Oxidation (P)]GPTGPTGP[Oxidation (P)]P[Oxidation (P)]GFP[Oxidation (P)]GAVGAK_.2	Col1a1	P11087	Collagen alpha-1(I) chain	7.47314e-34	P11087	220596	245069	84442.2	37795.9	155167
_GNDGAVGAAGPPGP[Oxidation (P)]TGPTGPP[Oxidation (P)]GFP[Oxidation (P)]GAVGAK_.3	Col1a1	P11087	Collagen alpha-1(I) chain	7.47314e-34	P11087	13007.2	18854	8731.06	1238.26	14679.6
_GSP[Oxidation (P)]GADGPAGSP[Oxidation (P)]GTP[Oxidation (P)]GPQGIAGQR_.3	Col1a1	P11087	Collagen alpha-1(I) chain	7.47314e-34	P11087	15407806	12489004	11877191	3999548	17396528
_GSP[Oxidation (P)]GADGPAGSP[Oxidation (P)]GTP[Oxidation (P)]GPQGIAGQR_.2	Col1a1	P11087	Collagen alpha-1(I) chain	7.47314e-34	P11087	10235882	11322512	8173532	3.9208e+06	16816536
_GSP[Oxidation (P)]GADGPAGSP[Oxidation (P)]GTPGPQGIAGQR_.2	Col1a1	P11087	Collagen alpha-1(I) chain	7.47314e-34	P11087	5228570	5.24269e+06	4.04455e+06	2.36492e+06	10739974
_GSP[Oxidation (P)]GADGPAGSP[Oxidation (P)]GTPGPQGIAGQR_.3	Col1a1	P11087	Collagen alpha-1(I) chain	7.47314e-34	P11087	6.13846e+06	4837962	5154213	2.03446e+06	7922828
_GSPGADGPAGSP[Oxidation (P)]GTP[Oxidation (P)]GPQGIAGQR_.3	Col1a1	P11087	Collagen alpha-1(I) chain	7.47314e-34	P11087	2.14994e+06	1.97553e+06	2.02358e+06	1.03374e+06	3.13748e+06
_GSPGADGPAGSP[Oxidation (P)]GTPGPQGIAGQR_.3	Col1a1	P11087	Collagen alpha-1(I) chain	7.47314e-34	P11087	2.08571e+06	2.00229e+06	1.88183e+06	949618	2.88826e+06
_GSPGADGP[Oxidation (P)]AGSP[Oxidation (P)]GTP[Oxidation (P)]GPQGIAGQR_.3	Col1a1	P11087	Collagen alpha-1(I) chain	7.47314e-34	P11087	1.98067e+06	1.81989e+06	1.85472e+06	955962	2870222
_GETGPAGRP[Oxidation (P)]GEVGPP[Oxidation (P)]GPP[Oxidation (P)]GPAGEK_.3	Col1a1	P11087	Collagen alpha-1(I) chain	7.47314e-34	P11087	22745160	23882674	23304062	13248818	35305000
_GETGPAGRP[Oxidation (P)]GEVGPP[Oxidation (P)]GPP[Oxidation (P)]GP[Oxidation (P)]AGEK_.3	Col1a1	P11087	Collagen alpha-1(I) chain	7.47314e-34	P11087	9266906	7.74346e+06	7597952	1.56733e+06	20981082
_GETGPAGRP[Oxidation (P)]GEVGPP[Oxidation (P)]GP[Oxidation (P)]P[Oxidation (P)]GPAGEK_.3	Col1a1	P11087	Collagen alpha-1(I) chain	7.47314e-34	P11087	8554239	7912295	7117085	1.39832e+06	2.49216e+06
_GETGPAGRP[Oxidation (P)]GEVGPP[Oxidation (P)]GP[Oxidation (P)]PGP[Oxidation (P)]AGEK_.3	Col1a1	P11087	Collagen alpha-1(I) chain	7.47314e-34	P11087	7.72585e+06	7041297	6435024	1.22627e+06	2.2626e+06
_GETGPAGRP[Oxidation (P)]GEVGPP[Oxidation (P)]GPPGP[Oxidation (P)]AGEK_.3	Col1a1	P11087	Collagen alpha-1(I) chain	7.47314e-34	P11087	644434	773511	852507	2082066	1.10435e+06
_GETGPAGRP[Oxidation (P)]GEVGPP[Oxidation (P)]GPP[Oxidation (P)]GPAGEK_.2	Col1a1	P11087	Collagen alpha-1(I) chain	7.47314e-34	P11087	553612	762544	450986	389298	1.14176e+06
_GETGPAGRP[Oxidation (P)]GEVGPP[Oxidation (P)]GPP[Oxidation (P)]GP[Oxidation (P)]AGEK_.2	Col1a1	P11087	Collagen alpha-1(I) chain	7.47314e-34	P11087	278115	346615	66828.4	89078.5	746474
_GETGPAGRP[Oxidation (P)]GEVGPP[Oxidation (P)]GPPGPAGEK_.3	Col1a1	P11087	Collagen alpha-1(I) chain	7.47314e-34	P11087	205100	252191	279640	203302	317049
_GETGPAGRP[Oxidation (P)]GEVGPP[Oxidation (P)]GP[Oxidation (P)]P[Oxidation (P)]GPAGEK_.2	Col1a1	P11087	Collagen alpha-1(I) chain	7.47314e-34	P11087	128956	149057	65833.1	34280.4	30365
_GETGPAGRP[Oxidation (P)]GEVGPP[Oxidation (P)]GP[Oxidation (P)]P[Oxidation (P)]GP[Oxidation (P)]AGEK_.3	Col1a1	P11087	Collagen alpha-1(I) chain	7.47314e-34	P11087	39899.4	30764.3	29931.9	4094.52	23643.7
_GEP[Oxidation (P)]GATGVQGPP[Oxidation (P)]GPAGEEGKR_.3	Col1a1	P11087	Collagen alpha-1(I) chain	7.47314e-34	P11087	35284280	32439256	33457220	14514603	68591488
_GEP[Oxidation (P)]GATGVQGPP[Oxidation (P)]GPAGEEGKR_.2	Col1a1	P11087	Collagen alpha-1(I) chain	7.47314e-34	P11087	2.41561e+06	3.08594e+06	1.99138e+06	2.51353e+06	6.55808e+06
_GEPGATGVQGPP[Oxidation (P)]GPAGEEGKR_.2	Col1a1	P11087	Collagen alpha-1(I) chain	7.47314e-34	P11087	1.40351e+06	2.19415e+06	1.02487e+06	2.03226e+06	1.82449e+06
_GEP[Oxidation (P)]GATGVQGP[Oxidation (P)]P[Oxidation (P)]GPAGEEGKR_.3	Col1a1	P11087	Collagen alpha-1(I) chain	7.47314e-34	P11087	2024748	1.33295e+06	1179886	153590	1.49817e+06
_GEPGATGVQGP[Oxidation (P)]P[Oxidation (P)]GPAGEEGKR_.3	Col1a1	P11087	Collagen alpha-1(I) chain	7.47314e-34	P11087	529837	544879	433249	1.68799e+06	219096
_GEPGATGVQGPP[Oxidation (P)]GPAGEEGKR_.3	Col1a1	P11087	Collagen alpha-1(I) chain	7.47314e-34	P11087	22382.2	19322.6	19349.5	58506.6	34938.3
_GPP[Oxidation (P)]GSAGSPGKDGLNGLP[Oxidation (P)]GPIGP[Oxidation (P)]PGP[Oxidation (P)]R_.3	Col1a1	P11087	Collagen alpha-1(I) chain	7.47314e-34	P11087	8669175	11632157	2.93674e+06	10616557	20075964
_GPP[Oxidation (P)]GSAGSP[Oxidation (P)]GKDGLNGLP[Oxidation (P)]GPIGP[Oxidation (P)]P[Oxidation (P)]GPR_.3	Col1a1	P11087	Collagen alpha-1(I) chain	7.47314e-34	P11087	402143	1.0959e+06	6521999	40945920	2562055
_GPPGSAGSPGKDGLNGLP[Oxidation (P)]GPIGPP[Oxidation (P)]GP[Oxidation (P)]R_.3	Col1a1	P11087	Collagen alpha-1(I) chain	7.47314e-34	P11087	81.7103	1356.55	171.701	1327.02	2352.92
_GETGPAGPP[Oxidation (P)]GAP[Oxidation (P)]GAP[Oxidation (P)]GAP[Oxidation (P)]GPVGPAGK_.3	Col1a1	P11087	Collagen alpha-1(I) chain	7.47314e-34	P11087	38124860	27612038	22841186	4.1625e+06	48597720
_GETGPAGPP[Oxidation (P)]GAP[Oxidation (P)]GAP[Oxidation (P)]GAP[Oxidation (P)]GPVGPAGK_.2	Col1a1	P11087	Collagen alpha-1(I) chain	7.47314e-34	P11087	8464915	7455593	5.03637e+06	1066476	17193686
_GETGPAGPP[Oxidation (P)]GAPGAP[Oxidation (P)]GAPGPVGPAGK_.3	Col1a1	P11087	Collagen alpha-1(I) chain	7.47314e-34	P11087	1.20928e+06	1.07571e+06	928354	125647	1.28556e+06
_GETGPAGPP[Oxidation (P)]GAP[Oxidation (P)]GAPGAPGPVGPAGK_.3	Col1a1	P11087	Collagen alpha-1(I) chain	7.47314e-34	P11087	1.19926e+06	1.02456e+06	889701	112629	1.26915e+06
_GETGPAGPP[Oxidation (P)]GAP[Oxidation (P)]GAPGAP[Oxidation (P)]GPVGPAGK_.2	Col1a1	P11087	Collagen alpha-1(I) chain	7.47314e-34	P11087	929690	929238	631880	175309	1.74694e+06
_GETGPAGP[Oxidation (P)]PGAP[Oxidation (P)]GAPGAP[Oxidation (P)]GPVGPAGK_.3	Col1a1	P11087	Collagen alpha-1(I) chain	7.47314e-34	P11087	9573.87	12414.6	8133.96	6440.08	22214.5
_GETGPAGPP[Oxidation (P)]GAP[Oxidation (P)]GAPGAP[Oxidation (P)]GPVGPAGK_.3	Col1a1	P11087	Collagen alpha-1(I) chain	7.47314e-34	P11087	9574	12396.7	8132.48	6440.17	22206.5
_GETGPAGPP[Oxidation (P)]GAP[Oxidation (P)]GAP[Oxidation (P)]GAPGPVGPAGK_.3	Col1a1	P11087	Collagen alpha-1(I) chain	7.47314e-34	P11087	16752.4	13255.3	5349.22	1	2649.15
_GETGPAGPP[Oxidation (P)]GAP[Oxidation (P)]GAPGAPGPVGPAGK_.2	Col1a1	P11087	Collagen alpha-1(I) chain	7.47314e-34	P11087	101465	136912	63872.5	16120	245901
_GNDGAVGAAGPP[Oxidation (P)]GPTGPTGPP[Oxidation (P)]GFP[Oxidation (P)]GAVGAKGEAGP[Oxidation (P)]QGAR_.3	Col1a1	P11087	Collagen alpha-1(I) chain	7.47314e-34	P11087	5.04845e+06	7316977	8714518	53047204	15987547
_GNDGAVGAAGPP[Oxidation (P)]GPTGPTGPP[Oxidation (P)]GFP[Oxidation (P)]GAVGAKGEAGP[Oxidation (P)]QGAR_.4	Col1a1	P11087	Collagen alpha-1(I) chain	7.47314e-34	P11087	3.17877e+06	3680439	5.77143e+06	27754322	6049329
_GNDGAVGAAGP[Oxidation (P)]PGP[Oxidation (P)]TGPTGPP[Oxidation (P)]GFP[Oxidation (P)]GAVGAKGEAGP[Oxidation (P)]QGAR_.4	Col1a1	P11087	Collagen alpha-1(I) chain	7.47314e-34	P11087	2.45323e+06	3.10159e+06	5071117	27055060	4515666
_GNDGAVGAAGP[Oxidation (P)]P[Oxidation (P)]GPTGPTGPP[Oxidation (P)]GFP[Oxidation (P)]GAVGAKGEAGP[Oxidation (P)]QGAR_.4	Col1a1	P11087	Collagen alpha-1(I) chain	7.47314e-34	P11087	166510	304698	531532	3.28915e+06	117809
_GNDGAVGAAGPP[Oxidation (P)]GPTGPTGPP[Oxidation (P)]GFPGAVGAKGEAGP[Oxidation (P)]QGAR_.4	Col1a1	P11087	Collagen alpha-1(I) chain	7.47314e-34	P11087	51299.8	148806	338752	2388597	264910
_GNDGAVGAAGP[Oxidation (P)]P[Oxidation (P)]GPTGPTGPP[Oxidation (P)]GFP[Oxidation (P)]GAVGAKGEAGP[Oxidation (P)]QGAR_.3	Col1a1	P11087	Collagen alpha-1(I) chain	7.47314e-34	P11087	303637	376071	441284	902560	252123
_GNDGAVGAAGPP[Oxidation (P)]GPTGPTGPP[Oxidation (P)]GFPGAVGAKGEAGP[Oxidation (P)]QGAR_.3	Col1a1	P11087	Collagen alpha-1(I) chain	7.47314e-34	P11087	19607.5	101407	168660	1.7495e+06	228428
_GNDGAVGAAGPP[Oxidation (P)]GPTGPTGPP[Oxidation (P)]GFP[Oxidation (P)]GAVGAKGEAGPQGAR_.3	Col1a1	P11087	Collagen alpha-1(I) chain	7.47314e-34	P11087	28914.9	84882	149286	1.52023e+06	175638
_GNDGAVGAAGPPGPTGPTGPP[Oxidation (P)]GFP[Oxidation (P)]GAVGAKGEAGP[Oxidation (P)]QGAR_.4	Col1a1	P11087	Collagen alpha-1(I) chain	7.47314e-34	P11087	41419.6	150904	211308	1.23425e+06	214354
_GDTGAP[Oxidation (P)]GAP[Oxidation (P)]GSQGAP[Oxidation (P)]GLQGMP[Oxidation (P)]GER_.2	Col1a1	P11087	Collagen alpha-1(I) chain	7.47314e-34	P11087	14534245	19085700	12397321	8923733	41308024
_GDTGAP[Oxidation (P)]GAP[Oxidation (P)]GSQGAP[Oxidation (P)]GLQGMP[Oxidation (P)]GER_.3	Col1a1	P11087	Collagen alpha-1(I) chain	7.47314e-34	P11087	20024438	19257160	17955574	8895065	28183860
_GDTGAP[Oxidation (P)]GAP[Oxidation (P)]GSQGAP[Oxidation (P)]GLQGM[Oxidation (M)]P[Oxidation (P)]GER_.2	Col1a1	P11087	Collagen alpha-1(I) chain	7.47314e-34	P11087	509843	415321	279975	1.71236e+06	661652
_GDTGAP[Oxidation (P)]GAP[Oxidation (P)]GSQGAP[Oxidation (P)]GLQGM[Oxidation (M)]P[Oxidation (P)]GER_.3	Col1a1	P11087	Collagen alpha-1(I) chain	7.47314e-34	P11087	389469	211841	282349	133892	381414
_GETGPAGP[Oxidation (P)]AGPIGPAGAR_.2	Col1a1	P11087	Collagen alpha-1(I) chain	7.47314e-34	P11087	1.3854e+06	930752	702536	69969.3	1330490
_NGDRGETGPAGP[Oxidation (P)]AGPIGPAGAR_.3	Col1a1	P11087	Collagen alpha-1(I) chain	7.47314e-34	P11087	751147	733311	939112	609782	1.01175e+06
_GEAGPP[Oxidation (P)]GPAGFAGPP[Oxidation (P)]GADGQP[Oxidation (P)]GAK_.3	Col1a1	P11087	Collagen alpha-1(I) chain	7.47314e-34	P11087	18896738	12286625	12485679	737205	18813558
_GEAGPP[Oxidation (P)]GPAGFAGPP[Oxidation (P)]GADGQP[Oxidation (P)]GAK_.2	Col1a1	P11087	Collagen alpha-1(I) chain	7.47314e-34	P11087	8715668	7.89854e+06	5.07845e+06	531622	11214003
_GEAGPP[Oxidation (P)]GPAGFAGP[Oxidation (P)]P[Oxidation (P)]GADGQP[Oxidation (P)]GAK_.3	Col1a1	P11087	Collagen alpha-1(I) chain	7.47314e-34	P11087	8.2255e+06	3.73958e+06	5246772	432827	6.96644e+06
_GEAGPP[Oxidation (P)]GPAGFAGPP[Oxidation (P)]GADGQPGAK_.2	Col1a1	P11087	Collagen alpha-1(I) chain	7.47314e-34	P11087	2.75389e+06	2.83875e+06	1.88056e+06	139459	5.97791e+06
_GEAGPPGP[Oxidation (P)]AGFAGPP[Oxidation (P)]GADGQPGAK_.3	Col1a1	P11087	Collagen alpha-1(I) chain	7.47314e-34	P11087	12697.2	7756.41	1388.15	38912.9	20790.7
_GEAGPP[Oxidation (P)]GPAGFAGPP[Oxidation (P)]GADGQPGAK_.3	Col1a1	P11087	Collagen alpha-1(I) chain	7.47314e-34	P11087	9085.51	5404.08	3992.16	8367.05	16202.8
_GEAGP[Oxidation (P)]P[Oxidation (P)]GPAGFAGPP[Oxidation (P)]GADGQP[Oxidation (P)]GAK_.3	Col1a1	P11087	Collagen alpha-1(I) chain	7.47314e-34	P11087	1.15983e+06	643519	476727	10286.9	189006
_GSEGPQGVRGEP[Oxidation (P)]GPP[Oxidation (P)]GPAGAAGPAGNP[Oxidation (P)]GADGQP[Oxidation (P)]GAK_.3	Col1a1	P11087	Collagen alpha-1(I) chain	7.47314e-34	P11087	47940.1	262216	1.54609e+06	34402436	595215
_GSEGPQGVRGEP[Oxidation (P)]GPP[Oxidation (P)]GPAGAAGP[Oxidation (P)]AGNP[Oxidation (P)]GADGQP[Oxidation (P)]GAK_.4	Col1a1	P11087	Collagen alpha-1(I) chain	7.47314e-34	P11087	116955	184854	1.42892e+06	21918672	85825.3
_GSEGPQGVRGEP[Oxidation (P)]GPP[Oxidation (P)]GPAGAAGPAGNP[Oxidation (P)]GADGQP[Oxidation (P)]GAK_.4	Col1a1	P11087	Collagen alpha-1(I) chain	7.47314e-34	P11087	37165.9	153548	1.23584e+06	19701420	342249
_GSEGPQGVRGEP[Oxidation (P)]GPP[Oxidation (P)]GPAGAAGP[Oxidation (P)]AGNP[Oxidation (P)]GADGQPGAK_.3	Col1a1	P11087	Collagen alpha-1(I) chain	7.47314e-34	P11087	36055.5	153041	813985	18382660	355276
_GSEGPQGVRGEP[Oxidation (P)]GPP[Oxidation (P)]GPAGAAGP[Oxidation (P)]AGNP[Oxidation (P)]GADGQP[Oxidation (P)]GAK_.3	Col1a1	P11087	Collagen alpha-1(I) chain	7.47314e-34	P11087	367907	262515	606842	5.52935e+06	581589
_GSEGPQGVRGEP[Oxidation (P)]GPP[Oxidation (P)]GPAGAAGPAGNP[Oxidation (P)]GADGQPGAK_.3	Col1a1	P11087	Collagen alpha-1(I) chain	7.47314e-34	P11087	27396.4	55416.7	213480	4.58536e+06	145280
_GSEGPQGVRGEP[Oxidation (P)]GPP[Oxidation (P)]GPAGAAGPAGNP[Oxidation (P)]GADGQPGAK_.4	Col1a1	P11087	Collagen alpha-1(I) chain	7.47314e-34	P11087	52807.1	81243.3	118990	3.98735e+06	223941
_GANGAP[Oxidation (P)]GIAGAP[Oxidation (P)]GFP[Oxidation (P)]GAR_.2	Col1a1	P11087	Collagen alpha-1(I) chain	7.47314e-34	P11087	16478574	15974111	22184722	25460628	38746268
_GANGAP[Oxidation (P)]GIAGAP[Oxidation (P)]GFP[Oxidation (P)]GAR_.3	Col1a1	P11087	Collagen alpha-1(I) chain	7.47314e-34	P11087	1.04793e+06	861546	1.27931e+06	1.09729e+06	1.52146e+06
_GDAGPAGP[Oxidation (P)]KGEP[Oxidation (P)]GSP[Oxidation (P)]GENGAP[Oxidation (P)]GQMGPR_.3	Col1a1	P11087	Collagen alpha-1(I) chain	7.47314e-34	P11087	2.26073e+06	2.23963e+06	2.74338e+06	2.0916e+06	5.48733e+06
_GDAGPAGPKGEPGSP[Oxidation (P)]GENGAP[Oxidation (P)]GQM[Oxidation (M)]GPR_.3	Col1a1	P11087	Collagen alpha-1(I) chain	7.47314e-34	P11087	1.46255e+06	1.16031e+06	1.38597e+06	3.87381e+06	2433204
_GDAGPAGPKGEP[Oxidation (P)]GSP[Oxidation (P)]GENGAP[Oxidation (P)]GQMGPR_.3	Col1a1	P11087	Collagen alpha-1(I) chain	7.47314e-34	P11087	205971	471674	1244554	4.06467e+06	1.31351e+06
_GDAGP[Oxidation (P)]AGPKGEPGSP[Oxidation (P)]GENGAP[Oxidation (P)]GQM[Oxidation (M)]GPR_.3	Col1a1	P11087	Collagen alpha-1(I) chain	7.47314e-34	P11087	1.20087e+06	825454	2.19146e+06	1.30606e+06	1.44841e+06
_GDAGPAGP[Oxidation (P)]KGEPGSP[Oxidation (P)]GENGAP[Oxidation (P)]GQMGPR_.3	Col1a1	P11087	Collagen alpha-1(I) chain	7.47314e-34	P11087	1.10866e+06	1.19012e+06	1355448	1.83518e+06	871824
_GDAGPAGP[Oxidation (P)]KGEP[Oxidation (P)]GSP[Oxidation (P)]GENGAP[Oxidation (P)]GQM[Oxidation (M)]GPR_.3	Col1a1	P11087	Collagen alpha-1(I) chain	7.47314e-34	P11087	457717	651699	1.00598e+06	2.0788e+06	1.67005e+06
_GDAGPAGPKGEP[Oxidation (P)]GSP[Oxidation (P)]GENGAP[Oxidation (P)]GQM[Oxidation (M)]GPR_.3	Col1a1	P11087	Collagen alpha-1(I) chain	7.47314e-34	P11087	67838.4	159001	1.2447e+06	2.95053e+06	1.12419e+06
_GDAGPAGP[Oxidation (P)]KGEPGSP[Oxidation (P)]GENGAP[Oxidation (P)]GQM[Oxidation (M)]GPR_.3	Col1a1	P11087	Collagen alpha-1(I) chain	7.47314e-34	P11087	778429	581273	1.6833e+06	719257	1150440
_GDAGPAGPKGEPGSP[Oxidation (P)]GENGAP[Oxidation (P)]GQMGPR_.3	Col1a1	P11087	Collagen alpha-1(I) chain	7.47314e-34	P11087	620403	731137	227890	587058	562814
_GDAGPAGP[Oxidation (P)]KGEP[Oxidation (P)]GSP[Oxidation (P)]GENGAP[Oxidation (P)]GQMGPR_.2	Col1a1	P11087	Collagen alpha-1(I) chain	7.47314e-34	P11087	28645.8	41314.8	19609.8	60119.3	118160
_GLTGSP[Oxidation (P)]GSPGPDGK_.2	Col1a1	P11087	Collagen alpha-1(I) chain	7.47314e-34	P11087	10905871	8790495	10433498	16927530	13786070
_GETGPAGRP[Oxidation (P)]GEVGPP[Oxidation (P)]GPPGP[Oxidation (P)]AGEKGSP[Oxidation (P)]GADGPAGSP[Oxidation (P)]GTPGPQGIAGQR_.5	Col1a1	P11087	Collagen alpha-1(I) chain	7.47314e-34	P11087	2.33067e+06	437626	976885	14653130	925924
_GETGPAGRP[Oxidation (P)]GEVGPP[Oxidation (P)]GPPGP[Oxidation (P)]AGEKGSP[Oxidation (P)]GADGPAGSP[Oxidation (P)]GTPGPQGIAGQR_.3	Col1a1	P11087	Collagen alpha-1(I) chain	7.47314e-34	P11087	1.95428e+06	1.96439e+06	2.64296e+06	8495322	3.13682e+06
_GETGPAGRP[Oxidation (P)]GEVGPP[Oxidation (P)]GPP[Oxidation (P)]GPAGEKGSP[Oxidation (P)]GADGPAGSP[Oxidation (P)]GTPGPQGIAGQR_.4	Col1a1	P11087	Collagen alpha-1(I) chain	7.47314e-34	P11087	1.44004e+06	1.75461e+06	2.37065e+06	7899314	3.144e+06
_GETGPAGRP[Oxidation (P)]GEVGPP[Oxidation (P)]GPP[Oxidation (P)]GP[Oxidation (P)]AGEKGSPGADGPAGSP[Oxidation (P)]GTPGPQGIAGQR_.4	Col1a1	P11087	Collagen alpha-1(I) chain	7.47314e-34	P11087	1.28863e+06	1.5853e+06	2.13323e+06	7.16425e+06	2817653
_GETGPAGRP[Oxidation (P)]GEVGPP[Oxidation (P)]GPP[Oxidation (P)]GP[Oxidation (P)]AGEKGSPGADGPAGSP[Oxidation (P)]GTPGPQGIAGQR_.5	Col1a1	P11087	Collagen alpha-1(I) chain	7.47314e-34	P11087	520518	437627	976885	2.89875e+06	925924
_P[Oxidation (P)]GEVGPP[Oxidation (P)]GPP[Oxidation (P)]GPAGEK_.2	Col1a1	P11087	Collagen alpha-1(I) chain	7.47314e-34	P11087	13428055	11611992	8598379	1.23055e+06	16178414
_P[Oxidation (P)]GEVGPP[Oxidation (P)]GP[Oxidation (P)]P[Oxidation (P)]GPAGEK_.2	Col1a1	P11087	Collagen alpha-1(I) chain	7.47314e-34	P11087	4447274	3.66969e+06	3.54204e+06	623986	1.30134e+06
_P[Oxidation (P)]GEVGPP[Oxidation (P)]GPPGPAGEK_.2	Col1a1	P11087	Collagen alpha-1(I) chain	7.47314e-34	P11087	137384	119212	82179.3	31132.8	216495
_P[Oxidation (P)]GEVGPP[Oxidation (P)]GPP[Oxidation (P)]GPAGEK_.3	Col1a1	P11087	Collagen alpha-1(I) chain	7.47314e-34	P11087	112780	11025	18286.5	430.075	108186
_GLTGPIGPP[Oxidation (P)]GPAGAP[Oxidation (P)]GDK_.2	Col1a1	P11087	Collagen alpha-1(I) chain	7.47314e-34	P11087	13322944	8552309	7859272	787457	13888485
_GLTGPIGP[Oxidation (P)]P[Oxidation (P)]GPAGAP[Oxidation (P)]GDK_.2	Col1a1	P11087	Collagen alpha-1(I) chain	7.47314e-34	P11087	1.68241e+06	1.01784e+06	616584	61145.9	386668
_GLTGPIGPP[Oxidation (P)]GP[Oxidation (P)]AGAP[Oxidation (P)]GDK_.2	Col1a1	P11087	Collagen alpha-1(I) chain	7.47314e-34	P11087	252391	202686	133022	154303	605772
_GLTGPIGPP[Oxidation (P)]GPAGAP[Oxidation (P)]GDK_.3	Col1a1	P11087	Collagen alpha-1(I) chain	7.47314e-34	P11087	366277	174223	163592	7517.16	273699
_GEP[Oxidation (P)]GSP[Oxidation (P)]GENGAP[Oxidation (P)]GQM[Oxidation (M)]GPR_.2	Col1a1	P11087	Collagen alpha-1(I) chain	7.47314e-34	P11087	5.21666e+06	2.3991e+06	2.42124e+06	7145.12	8752645
_GEP[Oxidation (P)]GSP[Oxidation (P)]GENGAP[Oxidation (P)]GQMGPR_.2	Col1a1	P11087	Collagen alpha-1(I) chain	7.47314e-34	P11087	1.28062e+06	1.43204e+06	1628539	367653	3.08602e+06
_GEPGSP[Oxidation (P)]GENGAP[Oxidation (P)]GQMGPR_.2	Col1a1	P11087	Collagen alpha-1(I) chain	7.47314e-34	P11087	1.38594e+06	1.45549e+06	1.45131e+06	220941	969471
_GEPGSP[Oxidation (P)]GENGAP[Oxidation (P)]GQM[Oxidation (M)]GPR_.3	Col1a1	P11087	Collagen alpha-1(I) chain	7.47314e-34	P11087	761301	616296	623838	224512	1.80933e+06
_GEPGSP[Oxidation (P)]GENGAP[Oxidation (P)]GQM[Oxidation (M)]GPR_.2	Col1a1	P11087	Collagen alpha-1(I) chain	7.47314e-34	P11087	360424	482304	131339	729131	272101
_GEP[Oxidation (P)]GSP[Oxidation (P)]GENGAP[Oxidation (P)]GQMGPR_.3	Col1a1	P11087	Collagen alpha-1(I) chain	7.47314e-34	P11087	315092	250843	305847	84496.5	502307
_GEP[Oxidation (P)]GSPGENGAPGQM[Oxidation (M)]GPR_.3	Col1a1	P11087	Collagen alpha-1(I) chain	7.47314e-34	P11087	324312	293578	285758	137767	110974
_GEP[Oxidation (P)]GSPGENGAP[Oxidation (P)]GQMGPR_.3	Col1a1	P11087	Collagen alpha-1(I) chain	7.47314e-34	P11087	245818	209166	237389	126645	183106
_GEPGSP[Oxidation (P)]GENGAP[Oxidation (P)]GQMGPR_.3	Col1a1	P11087	Collagen alpha-1(I) chain	7.47314e-34	P11087	232005	243592	218280	118381	172884
_GEP[Oxidation (P)]GSPGENGAP[Oxidation (P)]GQMGPR_.2	Col1a1	P11087	Collagen alpha-1(I) chain	7.47314e-34	P11087	57993.3	79707.8	91091.4	37039.5	142221
_GEP[Oxidation (P)]GSPGENGAP[Oxidation (P)]GQM[Oxidation (M)]GPR_.2	Col1a1	P11087	Collagen alpha-1(I) chain	7.47314e-34	P11087	962046	149752	139792	241239	1.30214e+06
_GSPGEAGRP[Oxidation (P)]GEAGLP[Oxidation (P)]GAK_.3	Col1a1	P11087	Collagen alpha-1(I) chain	7.47314e-34	P11087	6.09425e+06	3.76069e+06	4.94766e+06	7.21423e+06	5.54758e+06
_GSP[Oxidation (P)]GEAGRP[Oxidation (P)]GEAGLP[Oxidation (P)]GAK_.3	Col1a1	P11087	Collagen alpha-1(I) chain	7.47314e-34	P11087	2202104	68339.7	4112587	100.102	4.35029e+06
_GSPGEAGRP[Oxidation (P)]GEAGLP[Oxidation (P)]GAK_.2	Col1a1	P11087	Collagen alpha-1(I) chain	7.47314e-34	P11087	12873.8	126791	14578.5	261342	196522
_GSP[Oxidation (P)]GEAGRP[Oxidation (P)]GEAGLP[Oxidation (P)]GAK_.2	Col1a1	P11087	Collagen alpha-1(I) chain	7.47314e-34	P11087	51248.1	15571.4	1418.12	237.689	51094.2
_GEAGPSGPP[Oxidation (P)]GPTGAR_.2	Col1a1	P11087	Collagen alpha-1(I) chain	7.47314e-34	P11087	11901407	7.10175e+06	5.16056e+06	1.36079e+06	12934872
_GEAGPSGPP[Oxidation (P)]GPTGAR_.3	Col1a1	P11087	Collagen alpha-1(I) chain	7.47314e-34	P11087	157332	78915.8	59493.8	16616.9	147861
_GEPGATGVQGPP[Oxidation (P)]GPAGEEGK_.2	Col1a1	P11087	Collagen alpha-1(I) chain	7.47314e-34	P11087	5514722	4.55511e+06	3.23677e+06	551034	2.94049e+06
_GEP[Oxidation (P)]GATGVQGP[Oxidation (P)]PGP[Oxidation (P)]AGEEGK_.2	Col1a1	P11087	Collagen alpha-1(I) chain	7.47314e-34	P11087	963941	668781	453541	329094	1.28711e+06
_GEPGATGVQGPP[Oxidation (P)]GPAGEEGK_.3	Col1a1	P11087	Collagen alpha-1(I) chain	7.47314e-34	P11087	1.04216e+06	714938	573256	58175.9	370201
_GEP[Oxidation (P)]GATGVQGPP[Oxidation (P)]GPAGEEGK_.2	Col1a1	P11087	Collagen alpha-1(I) chain	7.47314e-34	P11087	32954.4	65849.9	13339.6	240118	167054
_GEP[Oxidation (P)]GATGVQGPP[Oxidation (P)]GPAGEEGK_.3	Col1a1	P11087	Collagen alpha-1(I) chain	7.47314e-34	P11087	18002.9	8995.66	9152.7	3884.38	16683.2
_GLP[Oxidation (P)]GTAGLP[Oxidation (P)]GM[Oxidation (M)]KGHR_.3	Col1a1	P11087	Collagen alpha-1(I) chain	7.47314e-34	P11087	2.39986e+06	2.55299e+06	2944846	5.92553e+06	4727280
_GLP[Oxidation (P)]GTAGLP[Oxidation (P)]GM[Oxidation (M)]KGHR_.4	Col1a1	P11087	Collagen alpha-1(I) chain	7.47314e-34	P11087	460191	127985	239066	2.7861e+06	1320981
_GDAGP[Oxidation (P)]P[Oxidation (P)]GPAGPAGPP[Oxidation (P)]GPIGNVGAP[Oxidation (P)]GP[Oxidation (P)]KGPR_.3	Col1a1	P11087	Collagen alpha-1(I) chain	7.47314e-34	P11087	759639	929995	1.1312e+06	1.53276e+06	1.72879e+06
_GDAGPP[Oxidation (P)]GPAGPAGPP[Oxidation (P)]GPIGNVGAP[Oxidation (P)]GP[Oxidation (P)]KGPR_.3	Col1a1	P11087	Collagen alpha-1(I) chain	7.47314e-34	P11087	787041	1045304	1.07078e+06	599100	1.79748e+06
_GDAGPP[Oxidation (P)]GPAGP[Oxidation (P)]AGPPGP[Oxidation (P)]IGNVGAP[Oxidation (P)]GP[Oxidation (P)]KGPR_.3	Col1a1	P11087	Collagen alpha-1(I) chain	7.47314e-34	P11087	84453.6	93814.1	158513	2.15354e+06	2.2116e+06
_GDAGPP[Oxidation (P)]GPAGPAGPP[Oxidation (P)]GPIGNVGAP[Oxidation (P)]GP[Oxidation (P)]KGPR_.4	Col1a1	P11087	Collagen alpha-1(I) chain	7.47314e-34	P11087	171726	245980	246457	148229	386107
_GDAGPP[Oxidation (P)]GPAGP[Oxidation (P)]AGPP[Oxidation (P)]GPIGNVGAP[Oxidation (P)]GP[Oxidation (P)]KGPR_.3	Col1a1	P11087	Collagen alpha-1(I) chain	7.47314e-34	P11087	23441.6	29873.9	20815.3	4253.86	35192.2
_GPSGPQGPSGPPGP[Oxidation (P)]KGNSGEPGAP[Oxidation (P)]GNKGDTGAK_.4	Col1a1	P11087	Collagen alpha-1(I) chain	7.47314e-34	P11087	299523	1.13774e+06	668336	5.59822e+06	1.1947e+06
_GPSGPQGPSGPPGP[Oxidation (P)]KGNSGEP[Oxidation (P)]GAP[Oxidation (P)]GNKGDTGAK_.4	Col1a1	P11087	Collagen alpha-1(I) chain	7.47314e-34	P11087	44725.4	89202.9	180223	840133	155540
_GPSGPQGPSGPP[Oxidation (P)]GP[Oxidation (P)]KGNSGEPGAP[Oxidation (P)]GNKGDTGAK_.4	Col1a1	P11087	Collagen alpha-1(I) chain	7.47314e-34	P11087	19054.9	142355	116022	853253	116179
_GPSGPQGPSGPP[Oxidation (P)]GP[Oxidation (P)]KGNSGEP[Oxidation (P)]GAP[Oxidation (P)]GNKGDTGAK_.4	Col1a1	P11087	Collagen alpha-1(I) chain	7.47314e-34	P11087	37840.5	95003.5	188039	625999	154669
_GPSGPQGP[Oxidation (P)]SGPP[Oxidation (P)]GP[Oxidation (P)]KGNSGEP[Oxidation (P)]GAP[Oxidation (P)]GNKGDTGAK_.4	Col1a1	P11087	Collagen alpha-1(I) chain	7.47314e-34	P11087	36342.5	26930.9	174034	742812	62117.4
_GPSGPQGPSGPP[Oxidation (P)]GPKGNSGEP[Oxidation (P)]GAP[Oxidation (P)]GNKGDTGAK_.4	Col1a1	P11087	Collagen alpha-1(I) chain	7.47314e-34	P11087	10053.7	125169	92477.7	521765	95769
_GP[Oxidation (P)]SGPQGPSGPPGP[Oxidation (P)]KGNSGEP[Oxidation (P)]GAP[Oxidation (P)]GNKGDTGAK_.4	Col1a1	P11087	Collagen alpha-1(I) chain	7.47314e-34	P11087	43873.3	89124.7	174896	55735.7	146883
_GPSGPQGPSGP[Oxidation (P)]P[Oxidation (P)]GP[Oxidation (P)]KGNSGEP[Oxidation (P)]GAP[Oxidation (P)]GNKGDTGAK_.4	Col1a1	P11087	Collagen alpha-1(I) chain	7.47314e-34	P11087	33025.2	32019.9	67557.9	1215.07	66197.5
_GPSGPQGPSGPP[Oxidation (P)]GP[Oxidation (P)]KGNSGEP[Oxidation (P)]GAP[Oxidation (P)]GNKGDTGAK_.3	Col1a1	P11087	Collagen alpha-1(I) chain	7.47314e-34	P11087	2.97667	1418.32	298.008	8691.41	2904.72
_GAP[Oxidation (P)]GDRGEAGPP[Oxidation (P)]GPAGFAGPP[Oxidation (P)]GADGQP[Oxidation (P)]GAKGEP[Oxidation (P)]GDTGVK_.4	Col1a1	P11087	Collagen alpha-1(I) chain	7.47314e-34	P11087	1.6793e+06	1812370	1.86355e+06	680659	3.25912e+06
_GAP[Oxidation (P)]GDRGEAGPP[Oxidation (P)]GPAGFAGPP[Oxidation (P)]GADGQPGAKGEP[Oxidation (P)]GDTGVK_.4	Col1a1	P11087	Collagen alpha-1(I) chain	7.47314e-34	P11087	325440	607834	558631	158194	1.55154e+06
_GAP[Oxidation (P)]GDRGEAGPP[Oxidation (P)]GPAGFAGPP[Oxidation (P)]GADGQP[Oxidation (P)]GAKGEPGDTGVK_.4	Col1a1	P11087	Collagen alpha-1(I) chain	7.47314e-34	P11087	277952	441257	467764	237502	797597
_GNNGAP[Oxidation (P)]GNDGAKGDTGAP[Oxidation (P)]GAP[Oxidation (P)]GSQGAP[Oxidation (P)]GLQGMP[Oxidation (P)]GER_.3	Col1a1	P11087	Collagen alpha-1(I) chain	7.47314e-34	P11087	912745	929187	1.10033e+06	5.05434e+06	2.00521e+06
_GNNGAP[Oxidation (P)]GNDGAKGDTGAP[Oxidation (P)]GAP[Oxidation (P)]GSQGAP[Oxidation (P)]GLQGMP[Oxidation (P)]GER_.4	Col1a1	P11087	Collagen alpha-1(I) chain	7.47314e-34	P11087	646591	666725	921203	3.39554e+06	977825
_DGAP[Oxidation (P)]GAKGDRGETGPAGPP[Oxidation (P)]GAP[Oxidation (P)]GAP[Oxidation (P)]GAP[Oxidation (P)]GPVGPAGK_.3	Col1a1	P11087	Collagen alpha-1(I) chain	7.47314e-34	P11087	266051	397215	267735	861774	794564
_DGAP[Oxidation (P)]GAKGDRGETGP[Oxidation (P)]AGPP[Oxidation (P)]GAP[Oxidation (P)]GAP[Oxidation (P)]GAPGPVGPAGK_.4	Col1a1	P11087	Collagen alpha-1(I) chain	7.47314e-34	P11087	2200.5	9905.08	23804.5	1.47318e+06	16203.7
_DGAP[Oxidation (P)]GAKGDRGETGP[Oxidation (P)]AGPP[Oxidation (P)]GAPGAP[Oxidation (P)]GAPGPVGPAGK_.4	Col1a1	P11087	Collagen alpha-1(I) chain	7.47314e-34	P11087	95573.9	173275	204278	389857	252822
_DGAP[Oxidation (P)]GAKGDRGETGP[Oxidation (P)]AGPP[Oxidation (P)]GAP[Oxidation (P)]GAP[Oxidation (P)]GAPGPVGPAGK_.3	Col1a1	P11087	Collagen alpha-1(I) chain	7.47314e-34	P11087	52674.3	105918	89669.6	207466	318611
_DGAP[Oxidation (P)]GAKGDRGETGP[Oxidation (P)]AGPP[Oxidation (P)]GAP[Oxidation (P)]GAPGAP[Oxidation (P)]GPVGPAGK_.3	Col1a1	P11087	Collagen alpha-1(I) chain	7.47314e-34	P11087	70097.1	102402	72377.8	168609	142926
_DGAPGAKGDRGETGP[Oxidation (P)]AGPP[Oxidation (P)]GAP[Oxidation (P)]GAP[Oxidation (P)]GAP[Oxidation (P)]GPVGPAGK_.4	Col1a1	P11087	Collagen alpha-1(I) chain	7.47314e-34	P11087	18216.9	29946.4	17826.2	75644.3	47947.9
_GLP[Oxidation (P)]GTAGLP[Oxidation (P)]GMK_.2	Col1a1	P11087	Collagen alpha-1(I) chain	7.47314e-34	P11087	1.08638e+06	1.30813e+06	1.42918e+06	3.28822e+06	2.91376e+06
_GLP[Oxidation (P)]GTAGLP[Oxidation (P)]GM[Oxidation (M)]K_.2	Col1a1	P11087	Collagen alpha-1(I) chain	7.47314e-34	P11087	40138.7	38947.9	10414.8	5060.51	13119.3
_GDTGAKGEP[Oxidation (P)]GATGVQGPP[Oxidation (P)]GPAGEEGKR_.3	Col1a1	P11087	Collagen alpha-1(I) chain	7.47314e-34	P11087	217098	278620	323899	2.36389e+06	368803
_GDTGAKGEP[Oxidation (P)]GATGVQGP[Oxidation (P)]P[Oxidation (P)]GPAGEEGKR_.3	Col1a1	P11087	Collagen alpha-1(I) chain	7.47314e-34	P11087	472628	437804	381494	162622	852589
_GDTGAKGEPGATGVQGPP[Oxidation (P)]GPAGEEGKR_.4	Col1a1	P11087	Collagen alpha-1(I) chain	7.47314e-34	P11087	1842.97	3077.19	83423.1	557657	5880.22
_GDTGAKGEP[Oxidation (P)]GATGVQGP[Oxidation (P)]P[Oxidation (P)]GPAGEEGKR_.4	Col1a1	P11087	Collagen alpha-1(I) chain	7.47314e-34	P11087	6181.76	11029.3	19633.5	194654	18751.2
_GDTGAKGEP[Oxidation (P)]GATGVQGPP[Oxidation (P)]GPAGEEGKR_.4	Col1a1	P11087	Collagen alpha-1(I) chain	7.47314e-34	P11087	895.29	14589.8	29425	51588.2	18857.9
_GDTGAKGEP[Oxidation (P)]GATGVQGP[Oxidation (P)]P[Oxidation (P)]GPAGEEGKR_.2	Col1a1	P11087	Collagen alpha-1(I) chain	7.47314e-34	P11087	17728.3	30013.4	1331.84	53299.3	89553.6
_GDTGAKGEP[Oxidation (P)]GATGVQGP[Oxidation (P)]P[Oxidation (P)]GPAGEEGK_.3	Col1a1	P11087	Collagen alpha-1(I) chain	7.47314e-34	P11087	1.35176e+06	938878	751781	116043	1.87489e+06
_GDTGAKGEP[Oxidation (P)]GATGVQGP[Oxidation (P)]P[Oxidation (P)]GPAGEEGK_.2	Col1a1	P11087	Collagen alpha-1(I) chain	7.47314e-34	P11087	19240.5	19898.3	7150.5	29958.7	67144.3
_GAAGP[Oxidation (P)]P[Oxidation (P)]GATGFP[Oxidation (P)]GAAGR_.2	Col1a1	P11087	Collagen alpha-1(I) chain	7.47314e-34	P11087	1.20106e+06	1.05916e+06	916805	731108	481444
_GAAGPP[Oxidation (P)]GATGFP[Oxidation (P)]GAAGR_.2	Col1a1	P11087	Collagen alpha-1(I) chain	7.47314e-34	P11087	51953.6	54604.2	74450.2	29937.3	46335.2
_GAAGPP[Oxidation (P)]GATGFP[Oxidation (P)]GAAGR_.3	Col1a1	P11087	Collagen alpha-1(I) chain	7.47314e-34	P11087	44912.7	35084.2	46232.4	61822.6	45840.7
_P[Oxidation (P)]GEVGPP[Oxidation (P)]GPP[Oxidation (P)]GPAGEKGSP[Oxidation (P)]GADGPAGSP[Oxidation (P)]GTPGPQGIAGQR_.4	Col1a1	P11087	Collagen alpha-1(I) chain	7.47314e-34	P11087	573886	496270	390267	58289.7	692776
_P[Oxidation (P)]GEVGPP[Oxidation (P)]GPP[Oxidation (P)]GP[Oxidation (P)]AGEKGSPGADGPAGSP[Oxidation (P)]GTPGPQGIAGQR_.4	Col1a1	P11087	Collagen alpha-1(I) chain	7.47314e-34	P11087	565991	494852	378122	34108	683434
_GAAGLP[Oxidation (P)]GPK_.2	Col1a1	P11087	Collagen alpha-1(I) chain	7.47314e-34	P11087	304336	154015	236487	166730	235399
_GGP[Oxidation (P)]GSRGFP[Oxidation (P)]GADGVAGPK_.3	Col1a1	P11087	Collagen alpha-1(I) chain	7.47314e-34	P11087	15067.2	17135.7	78457.1	568827	22155.2
_GFSGLDGAKGDAGP[Oxidation (P)]AGPKGEP[Oxidation (P)]GSP[Oxidation (P)]GENGAP[Oxidation (P)]GQMGPR_.4	Col1a1	P11087	Collagen alpha-1(I) chain	7.47314e-34	P11087	2.49843e+06	2.89874e+06	2930445	15712436	5976919
_GFSGLDGAKGDAGP[Oxidation (P)]AGP[Oxidation (P)]KGEP[Oxidation (P)]GSP[Oxidation (P)]GENGAP[Oxidation (P)]GQMGPR_.4	Col1a1	P11087	Collagen alpha-1(I) chain	7.47314e-34	P11087	1.52189e+06	1.81947e+06	2.71782e+06	8039135	4.0324e+06
_GFSGLDGAKGDAGP[Oxidation (P)]AGP[Oxidation (P)]KGEPGSP[Oxidation (P)]GENGAP[Oxidation (P)]GQM[Oxidation (M)]GPR_.4	Col1a1	P11087	Collagen alpha-1(I) chain	7.47314e-34	P11087	434127	1077727	958710	10308497	696011
_GFSGLDGAKGDAGPAGPKGEP[Oxidation (P)]GSP[Oxidation (P)]GENGAP[Oxidation (P)]GQMGPR_.4	Col1a1	P11087	Collagen alpha-1(I) chain	7.47314e-34	P11087	248833	2.64829e+06	887933	6.39071e+06	347859
_GFSGLDGAKGDAGPAGP[Oxidation (P)]KGEP[Oxidation (P)]GSP[Oxidation (P)]GENGAP[Oxidation (P)]GQM[Oxidation (M)]GPR_.4	Col1a1	P11087	Collagen alpha-1(I) chain	7.47314e-34	P11087	43490.5	68520.8	427552	3.6399e+06	185643
_GFSGLDGAKGDAGP[Oxidation (P)]AGPKGEP[Oxidation (P)]GSP[Oxidation (P)]GENGAP[Oxidation (P)]GQM[Oxidation (M)]GPR_.4	Col1a1	P11087	Collagen alpha-1(I) chain	7.47314e-34	P11087	24029.2	71153.6	427552	3.63564e+06	141704
_GFSGLDGAKGDAGP[Oxidation (P)]AGP[Oxidation (P)]KGEP[Oxidation (P)]GSP[Oxidation (P)]GENGAP[Oxidation (P)]GQMGPR_.3	Col1a1	P11087	Collagen alpha-1(I) chain	7.47314e-34	P11087	83578	121143	131338	669502	319979
_GFSGLDGAKGDAGP[Oxidation (P)]AGPKGEP[Oxidation (P)]GSP[Oxidation (P)]GENGAP[Oxidation (P)]GQMGPR_.3	Col1a1	P11087	Collagen alpha-1(I) chain	7.47314e-34	P11087	29815.5	58648.3	16122.2	1.05134e+06	63941.5
_GFSGLDGAKGDAGPAGPKGEP[Oxidation (P)]GSP[Oxidation (P)]GENGAP[Oxidation (P)]GQM[Oxidation (M)]GPR_.4	Col1a1	P11087	Collagen alpha-1(I) chain	7.47314e-34	P11087	500287	323720	100144	2.38111e+06	171344
_GFSGLDGAKGDAGPAGPKGEP[Oxidation (P)]GSP[Oxidation (P)]GENGAP[Oxidation (P)]GQM[Oxidation (M)]GPR_.3	Col1a1	P11087	Collagen alpha-1(I) chain	7.47314e-34	P11087	63808.8	53233.5	6673.11	190634	38733.7
_GFP[Oxidation (P)]GADGVAGPKGPSGER_.3	Col1a1	P11087	Collagen alpha-1(I) chain	7.47314e-34	P11087	89421.9	162452	1.94371e+06	34047832	247241
_GFP[Oxidation (P)]GADGVAGP[Oxidation (P)]KGPSGER_.3	Col1a1	P11087	Collagen alpha-1(I) chain	7.47314e-34	P11087	1858406	2560215	4348125	17931158	5.74769e+06
_GFP[Oxidation (P)]GADGVAGP[Oxidation (P)]KGPSGER_.2	Col1a1	P11087	Collagen alpha-1(I) chain	7.47314e-34	P11087	61257.2	212945	159141	1.98411e+06	494713
_GFP[Oxidation (P)]GADGVAGPKGPSGER_.2	Col1a1	P11087	Collagen alpha-1(I) chain	7.47314e-34	P11087	3174.32	5925.62	13727.3	6257469	20938.5
_GAP[Oxidation (P)]GPAGP[Oxidation (P)]KGSP[Oxidation (P)]GEAGRP[Oxidation (P)]GEAGLP[Oxidation (P)]GAK_.4	Col1a1	P11087	Collagen alpha-1(I) chain	7.47314e-34	P11087	2.94452e+06	5751767	7.28024e+06	30514590	9897851
_GAP[Oxidation (P)]GPAGP[Oxidation (P)]KGSP[Oxidation (P)]GEAGRP[Oxidation (P)]GEAGLP[Oxidation (P)]GAK_.3	Col1a1	P11087	Collagen alpha-1(I) chain	7.47314e-34	P11087	174494	441430	469393	2.82852e+06	770489
_GAP[Oxidation (P)]GPAGP[Oxidation (P)]KGSPGEAGRP[Oxidation (P)]GEAGLP[Oxidation (P)]GAK_.4	Col1a1	P11087	Collagen alpha-1(I) chain	7.47314e-34	P11087	222722	325514	507580	3041054	542238
_GAP[Oxidation (P)]GPAGPKGSP[Oxidation (P)]GEAGRP[Oxidation (P)]GEAGLP[Oxidation (P)]GAK_.4	Col1a1	P11087	Collagen alpha-1(I) chain	7.47314e-34	P11087	177591	67142.5	729669	1.40915e+06	711454
_GAP[Oxidation (P)]GPAGPKGSP[Oxidation (P)]GEAGRP[Oxidation (P)]GEAGLP[Oxidation (P)]GAK_.3	Col1a1	P11087	Collagen alpha-1(I) chain	7.47314e-34	P11087	36826.1	9243.51	107840	2.22934e+06	169889
_GFSGLDGAKGDAGP[Oxidation (P)]AGPK_.3	Col1a1	P11087	Collagen alpha-1(I) chain	7.47314e-34	P11087	6.95099e+06	7422719	7.75074e+06	2.9901e+06	12196400
_GFSGLDGAKGDAGP[Oxidation (P)]AGPK_.2	Col1a1	P11087	Collagen alpha-1(I) chain	7.47314e-34	P11087	1.28859e+06	1.7336e+06	1.20873e+06	557140	2941763
_GFSGLDGAKGDAGP[Oxidation (P)]AGP[Oxidation (P)]K_.3	Col1a1	P11087	Collagen alpha-1(I) chain	7.47314e-34	P11087	653840	609488	680050	151680	806710
_GFSGLDGAKGDAGP[Oxidation (P)]AGP[Oxidation (P)]K_.2	Col1a1	P11087	Collagen alpha-1(I) chain	7.47314e-34	P11087	21612.4	29067.6	58578.7	41180.4	37410.1
_GNSGEP[Oxidation (P)]GAP[Oxidation (P)]GNKGDTGAKGEP[Oxidation (P)]GATGVQGPP[Oxidation (P)]GP[Oxidation (P)]AGEEGK_.4	Col1a1	P11087	Collagen alpha-1(I) chain	7.47314e-34	P11087	4.89241e+06	4554149	4194916	9195564	9857076
_GNSGEP[Oxidation (P)]GAP[Oxidation (P)]GNKGDTGAKGEP[Oxidation (P)]GATGVQGPP[Oxidation (P)]GPAGEEGK_.4	Col1a1	P11087	Collagen alpha-1(I) chain	7.47314e-34	P11087	1.63147e+06	1.38088e+06	164132	6048444	2930776
_GNSGEP[Oxidation (P)]GAP[Oxidation (P)]GNKGDTGAKGEP[Oxidation (P)]GATGVQGP[Oxidation (P)]P[Oxidation (P)]GPAGEEGK_.4	Col1a1	P11087	Collagen alpha-1(I) chain	7.47314e-34	P11087	199977	559835	643675	1.78441e+06	1.43212e+06
_GNSGEP[Oxidation (P)]GAP[Oxidation (P)]GNKGDTGAKGEP[Oxidation (P)]GATGVQGP[Oxidation (P)]P[Oxidation (P)]GPAGEEGK_.3	Col1a1	P11087	Collagen alpha-1(I) chain	7.47314e-34	P11087	7870.15	13467.8	5935.03	81136.7	50579.1
_GLP[Oxidation (P)]GPPGAVGPAGK_.2	Col1a1	P11087	Collagen alpha-1(I) chain	7.47314e-34	P11087	2.70032e+06	3.78033e+06	4.0034e+06	2246523	3.76689e+06
_GLP[Oxidation (P)]GPP[Oxidation (P)]GAVGPAGK_.2	Col1a1	P11087	Collagen alpha-1(I) chain	7.47314e-34	P11087	2.73166e+06	1.01137e+06	1.3488e+06	1.35772e+06	1.9635e+06
_GLP[Oxidation (P)]GPP[Oxidation (P)]GAVGPAGK_.3	Col1a1	P11087	Collagen alpha-1(I) chain	7.47314e-34	P11087	257520	266527	220810	490648	918554
_GLP[Oxidation (P)]GP[Oxidation (P)]P[Oxidation (P)]GAVGPAGK_.2	Col1a1	P11087	Collagen alpha-1(I) chain	7.47314e-34	P11087	1.94832	1.61564	1	2.6487	1
_GVVGLP[Oxidation (P)]GQRGER_.3	Col1a1	P11087	Collagen alpha-1(I) chain	7.47314e-34	P11087	38039.3	86098	1.99816e+06	31540250	90582.4
_GVVGLP[Oxidation (P)]GQRGER_.2	Col1a1	P11087	Collagen alpha-1(I) chain	7.47314e-34	P11087	211.302	1082.78	27671.8	2390703	1721.53
_GLP[Oxidation (P)]GPP[Oxidation (P)]GAVGPAGKDGEAGAQGAP[Oxidation (P)]GPAGPAGER_.3	Col1a1	P11087	Collagen alpha-1(I) chain	7.47314e-34	P11087	457496	548685	650463	12709024	657697
_GLPGP[Oxidation (P)]P[Oxidation (P)]GAVGPAGKDGEAGAQGAP[Oxidation (P)]GPAGPAGER_.3	Col1a1	P11087	Collagen alpha-1(I) chain	7.47314e-34	P11087	353698	441213	436607	1.20151e+06	483804
_GLP[Oxidation (P)]GPP[Oxidation (P)]GAVGPAGKDGEAGAQGAPGPAGPAGER_.3	Col1a1	P11087	Collagen alpha-1(I) chain	7.47314e-34	P11087	3641.05	11305.5	11844.6	702981	13896.6
_GEAGPP[Oxidation (P)]GPAGFAGPP[Oxidation (P)]GADGQPGAKGEP[Oxidation (P)]GDTGVK_.3	Col1a1	P11087	Collagen alpha-1(I) chain	7.47314e-34	P11087	545658	429998	331143	9097.29	592549
_GEAGPP[Oxidation (P)]GPAGFAGPP[Oxidation (P)]GADGQP[Oxidation (P)]GAKGEP[Oxidation (P)]GDTGVK_.3	Col1a1	P11087	Collagen alpha-1(I) chain	7.47314e-34	P11087	2.64336e+06	1.77446e+06	1.25474e+06	85952.5	2407384
_GEAGPP[Oxidation (P)]GPAGFAGP[Oxidation (P)]P[Oxidation (P)]GADGQP[Oxidation (P)]GAKGEP[Oxidation (P)]GDTGVK_.3	Col1a1	P11087	Collagen alpha-1(I) chain	7.47314e-34	P11087	1433890	821665	689739	102856	1.89398e+06
_GAAGLP[Oxidation (P)]GP[Oxidation (P)]KGDRGDAGPK_.4	Col1a1	P11087	Collagen alpha-1(I) chain	7.47314e-34	P11087	64767.1	25934.2	22058.7	8408660	139851
_GAAGLP[Oxidation (P)]GPKGDRGDAGPK_.3	Col1a1	P11087	Collagen alpha-1(I) chain	7.47314e-34	P11087	3756.79	8226.72	3355.04	652215	11268.9
_GAAGLPGPKGDRGDAGP[Oxidation (P)]K_.3	Col1a1	P11087	Collagen alpha-1(I) chain	7.47314e-34	P11087	3743.38	8285.66	3355.01	627054	10419.1
_GAAGLP[Oxidation (P)]GP[Oxidation (P)]KGDRGDAGPK_.3	Col1a1	P11087	Collagen alpha-1(I) chain	7.47314e-34	P11087	3.66365	1.06727	42777.5	21207.8	1.22305
_GAAGLPGP[Oxidation (P)]KGDRGDAGP[Oxidation (P)]K_.3	Col1a1	P11087	Collagen alpha-1(I) chain	7.47314e-34	P11087	3.83286	1.06727	30324.9	21073.9	1.22305
_GAAGLP[Oxidation (P)]GPKGDRGDAGP[Oxidation (P)]K_.3	Col1a1	P11087	Collagen alpha-1(I) chain	7.47314e-34	P11087	2.89902	1.42302	53771.6	1.72882e+06	1.63073
_GAAGLP[Oxidation (P)]GPKGDRGDAGPK_.4	Col1a1	P11087	Collagen alpha-1(I) chain	7.47314e-34	P11087	19920.9	4435.45	3500.21	972788	1351.33
_GPSGPQGPSGPP[Oxidation (P)]GP[Oxidation (P)]KGNSGEP[Oxidation (P)]GAP[Oxidation (P)]GNK_.3	Col1a1	P11087	Collagen alpha-1(I) chain	7.47314e-34	P11087	282511	785575	446541	513895	1.27458e+06
_GPSGPQGPSGPP[Oxidation (P)]GP[Oxidation (P)]KGNSGEPGAP[Oxidation (P)]GNK_.3	Col1a1	P11087	Collagen alpha-1(I) chain	7.47314e-34	P11087	448296	513769	502007	234234	727434
_GPSGPQGPSGPP[Oxidation (P)]GPKGNSGEP[Oxidation (P)]GAP[Oxidation (P)]GNK_.3	Col1a1	P11087	Collagen alpha-1(I) chain	7.47314e-34	P11087	388474	70589.4	388226	130260	595580
_GP[Oxidation (P)]SGPQGPSGPP[Oxidation (P)]GP[Oxidation (P)]KGNSGEPGAP[Oxidation (P)]GNK_.3	Col1a1	P11087	Collagen alpha-1(I) chain	7.47314e-34	P11087	273151	36593.7	307318	234440	440485
_GPSGPQGPSGP[Oxidation (P)]P[Oxidation (P)]GP[Oxidation (P)]KGNSGEP[Oxidation (P)]GAP[Oxidation (P)]GNK_.3	Col1a1	P11087	Collagen alpha-1(I) chain	7.47314e-34	P11087	1.52486	1	3608.18	5592.86	1
_GPSGPQGPSGPP[Oxidation (P)]GP[Oxidation (P)]KGNSGEP[Oxidation (P)]GAP[Oxidation (P)]GNK_.2	Col1a1	P11087	Collagen alpha-1(I) chain	7.47314e-34	P11087	3783.68	27548.6	3929.89	53730.9	45636.7
_GQAGVM[Oxidation (M)]GFP[Oxidation (P)]GP[Oxidation (P)]KGTAGEP[Oxidation (P)]GK_.3	Col1a1	P11087	Collagen alpha-1(I) chain	7.47314e-34	P11087	168528	299248	854539	6.12809e+06	565513
_GQAGVMGFP[Oxidation (P)]GP[Oxidation (P)]KGTAGEP[Oxidation (P)]GK_.2	Col1a1	P11087	Collagen alpha-1(I) chain	7.47314e-34	P11087	56508.9	216389	203536	2.20772e+06	382257
_GQAGVMGFP[Oxidation (P)]GPKGTAGEP[Oxidation (P)]GK_.3	Col1a1	P11087	Collagen alpha-1(I) chain	7.47314e-34	P11087	11746.5	26743.5	27910.1	491368	39231.2
_GQAGVMGFP[Oxidation (P)]GP[Oxidation (P)]KGTAGEP[Oxidation (P)]GK_.3	Col1a1	P11087	Collagen alpha-1(I) chain	7.47314e-34	P11087	44006.5	37231.9	46678.8	38521.8	50617.1
_GQAGVM[Oxidation (M)]GFP[Oxidation (P)]GP[Oxidation (P)]KGTAGEP[Oxidation (P)]GK_.2	Col1a1	P11087	Collagen alpha-1(I) chain	7.47314e-34	P11087	17329.4	34209.9	43872.1	446667	60842.3
_GEPGDTGVKGDAGPP[Oxidation (P)]GPAGPAGPP[Oxidation (P)]GPIGNVGAP[Oxidation (P)]GP[Oxidation (P)]KGPR_.4	Col1a1	P11087	Collagen alpha-1(I) chain	7.47314e-34	P11087	225883	450644	561698	1.26614e+06	845475
_GEP[Oxidation (P)]GDTGVKGDAGPP[Oxidation (P)]GPAGPAGPP[Oxidation (P)]GPIGNVGAP[Oxidation (P)]GP[Oxidation (P)]KGPR_.4	Col1a1	P11087	Collagen alpha-1(I) chain	7.47314e-34	P11087	131216	259911	651891	1.05541e+06	480966
_GEP[Oxidation (P)]GDTGVKGDAGPP[Oxidation (P)]GPAGPAGPP[Oxidation (P)]GPIGNVGAP[Oxidation (P)]GPKGPR_.4	Col1a1	P11087	Collagen alpha-1(I) chain	7.47314e-34	P11087	1.24328	994.472	5095.04	1.26816e+06	2873.65
_GEPGDTGVKGDAGPP[Oxidation (P)]GPAGPAGPP[Oxidation (P)]GPIGNVGAPGPKGP[Oxidation (P)]R_.4	Col1a1	P11087	Collagen alpha-1(I) chain	7.47314e-34	P11087	15915.3	6415.81	21393.7	1.50793e+06	7773.24
_GEQGPAGSP[Oxidation (P)]GFQGLP[Oxidation (P)]GPAGPP[Oxidation (P)]GEAGK_.3	Col1a1	P11087	Collagen alpha-1(I) chain	7.47314e-34	P11087	1.27124e+06	671079	526650	34822.4	1.79431e+06
_GVQGPP[Oxidation (P)]GPAGPR_.3	Col1a1	P11087	Collagen alpha-1(I) chain	7.47314e-34	P11087	587262	375135	491554	592243	633294
_GVQGP[Oxidation (P)]P[Oxidation (P)]GPAGPR_.2	Col1a1	P11087	Collagen alpha-1(I) chain	7.47314e-34	P11087	204129	141693	646423	213844	92594.3
_GVQGPP[Oxidation (P)]GPAGPR_.2	Col1a1	P11087	Collagen alpha-1(I) chain	7.47314e-34	P11087	174284	130938	141415	155673	174247
_GVQGPPGP[Oxidation (P)]AGPR_.2	Col1a1	P11087	Collagen alpha-1(I) chain	7.47314e-34	P11087	1.43874	1	1	1	1
_TGDSGPAGPP[Oxidation (P)]GPP[Oxidation (P)]GPP[Oxidation (P)]GPP[Oxidation (P)]GPPSGGYDFSFLPQPP[Oxidation (P)]QEKSQDGGR_.3	Col1a1	P11087	Collagen alpha-1(I) chain	7.47314e-34	P11087	89407.6	86894.8	138792	2.49261e+06	156264
_P[Oxidation (P)]GEQGVP[Oxidation (P)]GDLGAP[Oxidation (P)]GPSGAR_.2	Col1a1	P11087	Collagen alpha-1(I) chain	7.47314e-34	P11087	531375	455893	242749	108081	1.71624e+06
_P[Oxidation (P)]GEQGVPGDLGAP[Oxidation (P)]GPSGAR_.3	Col1a1	P11087	Collagen alpha-1(I) chain	7.47314e-34	P11087	263933	161512	97783.7	204.871	353125
_EGEC[Carbamidomethyl (C)]C[Carbamidomethyl (C)]AFC[Carbamidomethyl (C)]PEEYVSPNSEDVGVEGP[Oxidation (P)]KGDPGPQGPR_.4	Col1a1	P11087	Collagen alpha-1(I) chain	7.47314e-34	P11087	61319.9	45399.1	59632.4	108110	89570.3
_GFSGLQGPP[Oxidation (P)]GSP[Oxidation (P)]GSP[Oxidation (P)]GEQGPSGASGPAGPRGPP[Oxidation (P)]GSAGSP[Oxidation (P)]GK_.4	Col1a1	P11087	Collagen alpha-1(I) chain	7.47314e-34	P11087	2489.96	3306.6	3434.06	622722	8835.76
_P[Oxidation (P)]GPAGP[Oxidation (P)]P[Oxidation (P)]GAR_.2	Col1a1	P11087	Collagen alpha-1(I) chain	7.47314e-34	P11087	103396	11690.1	29977.4	1098.17	47812.2
_P[Oxidation (P)]GPAGPPGAR_.2	Col1a1	P11087	Collagen alpha-1(I) chain	7.47314e-34	P11087	2.03175	1	20072.5	1.99295	27.014
_GLTGSP[Oxidation (P)]GSPGPDGKTGPP[Oxidation (P)]GPAGQDGRPGPAGP[Oxidation (P)]P[Oxidation (P)]GAR_.4	Col1a1	P11087	Collagen alpha-1(I) chain	7.47314e-34	P11087	234.888	903.185	30091.9	774396	1433.04
_GLTGSP[Oxidation (P)]GSP[Oxidation (P)]GPDGKTGPP[Oxidation (P)]GPAGQDGRPGPAGP[Oxidation (P)]P[Oxidation (P)]GAR_.3	Col1a1	P11087	Collagen alpha-1(I) chain	7.47314e-34	P11087	437.486	1206.04	6142.41	996777	8297.92
_QGPSGSSGERGPP[Oxidation (P)]GPMGPP[Oxidation (P)]GLAGPP[Oxidation (P)]GESGR_.3	Col1a1	P11087	Collagen alpha-1(I) chain	7.47314e-34	P11087	758552	508073	343465	4.02958e+06	1251359
_QGPSGSSGERGPP[Oxidation (P)]GPMGPPGLAGPP[Oxidation (P)]GESGR_.3	Col1a1	P11087	Collagen alpha-1(I) chain	7.47314e-34	P11087	244297	162121	177451	2.88072e+06	332859
_QGPSGSSGERGPP[Oxidation (P)]GPMGPP[Oxidation (P)]GLAGPPGESGR_.3	Col1a1	P11087	Collagen alpha-1(I) chain	7.47314e-34	P11087	540887	522257	529905	2124539	565754
_QGPSGSSGERGPP[Oxidation (P)]GPM[Oxidation (M)]GPP[Oxidation (P)]GLAGPP[Oxidation (P)]GESGR_.3	Col1a1	P11087	Collagen alpha-1(I) chain	7.47314e-34	P11087	1349.11	5710.27	50311.4	1.04046e+06	6092.35
_QGPSGSSGERGPP[Oxidation (P)]GPM[Oxidation (M)]GPPGLAGPP[Oxidation (P)]GESGR_.3	Col1a1	P11087	Collagen alpha-1(I) chain	7.47314e-34	P11087	111583	56347	36535.4	579563	60526.5
_QGPSGSSGERGPP[Oxidation (P)]GPMGPP[Oxidation (P)]GLAGPPGESGR_.4	Col1a1	P11087	Collagen alpha-1(I) chain	7.47314e-34	P11087	17880.8	2429.76	6514.82	259870	22545.3
_TGP[Oxidation (P)]P[Oxidation (P)]GPAGQDGR_.2	Col1a1	P11087	Collagen alpha-1(I) chain	7.47314e-34	P11087	1	1	164.584	1	1
_GARGEP[Oxidation (P)]GPSGLP[Oxidation (P)]GPP[Oxidation (P)]GER_.3	Col1a1	P11087	Collagen alpha-1(I) chain	7.47314e-34	P11087	3512.91	16428.5	803310	54613216	33580
_GFP[Oxidation (P)]GLP[Oxidation (P)]GPSGEPGKQGPSGSSGER_.3	Col1a1	P11087	Collagen alpha-1(I) chain	7.47314e-34	P11087	28688.5	61636.6	391783	27615708	87664.4
_GFP[Oxidation (P)]GLP[Oxidation (P)]GPSGEP[Oxidation (P)]GKQGPSGSSGER_.3	Col1a1	P11087	Collagen alpha-1(I) chain	7.47314e-34	P11087	61315.4	71556.6	381220	17693284	139439
_GFP[Oxidation (P)]GLP[Oxidation (P)]GPSGEPGKQGPSGSSGER_.2	Col1a1	P11087	Collagen alpha-1(I) chain	7.47314e-34	P11087	6447.08	25125.3	2474.18	1.69765e+06	56568.5
_GRTGDSGPAGPP[Oxidation (P)]GPP[Oxidation (P)]GPP[Oxidation (P)]GPP[Oxidation (P)]GPPSGGYDFSFLPQPP[Oxidation (P)]QEK_.4	Col1a1	P11087	Collagen alpha-1(I) chain	7.47314e-34	P11087	6593.21	6540.12	91341.6	7.87534e+06	4171.01
_GRTGDSGPAGPP[Oxidation (P)]GPP[Oxidation (P)]GPP[Oxidation (P)]GPP[Oxidation (P)]GPPSGGYDFSFLPQPPQEK_.4	Col1a1	P11087	Collagen alpha-1(I) chain	7.47314e-34	P11087	17643.7	15932.1	131187	5.37192e+06	65660.2
_GRTGDSGPAGPP[Oxidation (P)]GPP[Oxidation (P)]GPP[Oxidation (P)]GPPGPPSGGYDFSFLP[Oxidation (P)]QPP[Oxidation (P)]QEK_.3	Col1a1	P11087	Collagen alpha-1(I) chain	7.47314e-34	P11087	1	2894.39	9464.08	1.60087e+06	447.367
_GRTGDSGPAGPP[Oxidation (P)]GPP[Oxidation (P)]GPP[Oxidation (P)]GPP[Oxidation (P)]GPPSGGYDFSFLPQPP[Oxidation (P)]QEK_.3	Col1a1	P11087	Collagen alpha-1(I) chain	7.47314e-34	P11087	6372.04	1528.48	13413.7	1.71228e+06	5232.08
_GQAGVMGFP[Oxidation (P)]GP[Oxidation (P)]KGTAGEP[Oxidation (P)]GKAGER_.4	Col1a1	P11087	Collagen alpha-1(I) chain	7.47314e-34	P11087	1	3321.36	188147	10295017	7250.31
_GQAGVMGFP[Oxidation (P)]GP[Oxidation (P)]KGTAGEP[Oxidation (P)]GKAGER_.3	Col1a1	P11087	Collagen alpha-1(I) chain	7.47314e-34	P11087	2897.48	3157.94	130205	9446491	10058.5
_GQAGVM[Oxidation (M)]GFP[Oxidation (P)]GP[Oxidation (P)]KGTAGEP[Oxidation (P)]GKAGER_.4	Col1a1	P11087	Collagen alpha-1(I) chain	7.47314e-34	P11087	897.423	1083.48	53230.8	5069829	2669.48
_GQAGVM[Oxidation (M)]GFPGP[Oxidation (P)]KGTAGEP[Oxidation (P)]GKAGER_.4	Col1a1	P11087	Collagen alpha-1(I) chain	7.47314e-34	P11087	3218.83	1	31246.4	308500	4528.29
_GQAGVM[Oxidation (M)]GFP[Oxidation (P)]GP[Oxidation (P)]KGTAGEP[Oxidation (P)]GKAGER_.3	Col1a1	P11087	Collagen alpha-1(I) chain	7.47314e-34	P11087	18386.2	6200.08	28250.4	3.32453e+06	10613.9
_GFP[Oxidation (P)]GLP[Oxidation (P)]GPSGEPGKQGPSGSSGERGPP[Oxidation (P)]GPMGPP[Oxidation (P)]GLAGPP[Oxidation (P)]GESGR_.4	Col1a1	P11087	Collagen alpha-1(I) chain	7.47314e-34	P11087	40289	13795.8	38658.2	8504082	225744
_GARGEP[Oxidation (P)]GPSGLP[Oxidation (P)]GPP[Oxidation (P)]GERGGP[Oxidation (P)]GSR_.4	Col1a1	P11087	Collagen alpha-1(I) chain	7.47314e-34	P11087	13284.2	12862.6	322108	13297524	2804.61
_GEQGPAGSP[Oxidation (P)]GFQGLP[Oxidation (P)]GPAGPP[Oxidation (P)]GEAGKP[Oxidation (P)]GEQGVPGDLGAPGP[Oxidation (P)]SGARGER_.4	Col1a1	P11087	Collagen alpha-1(I) chain	7.47314e-34	P11087	32535.6	10805.6	43163	2.70933e+06	42670.1
_GRTGDSGPAGPP[Oxidation (P)]GPPGP[Oxidation (P)]P[Oxidation (P)]GPP[Oxidation (P)]GPPSGGYDFSFLPQPP[Oxidation (P)]QEKSQDGGR_.5	Col1a1	P11087	Collagen alpha-1(I) chain	7.47314e-34	P11087	633.562	3659.26	1991.37	216832	25801.7
_GRTGDSGPAGPP[Oxidation (P)]GPP[Oxidation (P)]GPP[Oxidation (P)]GPP[Oxidation (P)]GPPSGGYDFSFLPQPP[Oxidation (P)]QEKSQDGGR_.4	Col1a1	P11087	Collagen alpha-1(I) chain	7.47314e-34	P11087	77265.9	118254	31290.2	1.09238e+06	80607.2
_VGPP[Oxidation (P)]GPSGNAGPP[Oxidation (P)]GPP[Oxidation (P)]GPVGKEGGKGPR_.4	Col1a1	P11087	Collagen alpha-1(I) chain	7.47314e-34	P11087	464.117	1.6439	898.849	2.02875	7201.8
_GIAP[Oxidation (P)]WQVM[Oxidation (M)]LFR_.2	F2	P19221	Prothrombin	3.49886e-23	P19221	338.169	185.843	2.70611	9888.56	604.767
_NPDSSTTGP[Oxidation (P)]WC[Carbamidomethyl (C)]YTTDPTVR_.3	F2	P19221	Prothrombin	3.49886e-23	P19221	748713	900494	848047	484422	715767
_NP[Oxidation (P)]DSSTTGP[Oxidation (P)]WC[Carbamidomethyl (C)]YTTDPTVR_.3	F2	P19221	Prothrombin	3.49886e-23	P19221	598341	642447	762944	343855	513264
_TFGLGEADC[Carbamidomethyl (C)]GLRP[Oxidation (P)]LFEK_.3	F2	P19221	Prothrombin	3.49886e-23	P19221	37659.3	24697.8	65070.4	49989.7	27803.4
_LYQGNLAVTTLGSP[Oxidation (P)]C[Carbamidomethyl (C)]LPWNSLPAK_.3	F2	P19221	Prothrombin	3.49886e-23	P19221	1.13898e+06	1.42171e+06	1.99652e+06	951734	694546
_KSP[Oxidation (P)]QELLC[Carbamidomethyl (C)]GASLISDR_.3	F2	P19221	Prothrombin	3.49886e-23	P19221	98995.5	28708.9	48540.9	34515.1	45686.1
_REEC[Carbamidomethyl (C)]SVP[Oxidation (P)]VC[Carbamidomethyl (C)]GQEGR_.3	F2	P19221	Prothrombin	3.49886e-23	P19221	155380	137154	65268.7	180415	168514
_ETWTTNINEIQP[Oxidation (P)]SVLQVVNLPIVERPVC[Carbamidomethyl (C)]K_.3	F2	P19221	Prothrombin	3.49886e-23	P19221	58469.6	65035.6	297789	28781.5	12487.7
_HIADLAGNPDLVLPVP[Oxidation (P)]AFNVINGGSHAGNK_.3	Eno3	P21550	Beta-enolase	7.04951e-28	P21550	101917	500449	29843.8	101449	96582.7
_IGFP[Oxidation (P)]WSEIR_.2	Rdx	P26043	Radixin	3.71957e-21	P26043	89953.6	51113.5	97380.8	146195	73888
_GFP[Oxidation (P)]GLPGP[Oxidation (P)]SGEPGK_.2	Col2a1	P28481;P28481-6	Collagen alpha-1(II) chain;Isoform 6 of Collagen alpha-1(II) chain	5.1163e-29	P28481;P28481-6	56709180	68530840	62904620	55585852	85638936
_GFP[Oxidation (P)]GLP[Oxidation (P)]GPSGEPGK_.2	Col2a1	P28481;P28481-6	Collagen alpha-1(II) chain;Isoform 6 of Collagen alpha-1(II) chain	5.1163e-29	P28481;P28481-6	18443468	4.18168e+06	23389526	10202310	5.94982e+06
_GFPGLP[Oxidation (P)]GPSGEPGK_.2	Col2a1	P28481;P28481-6	Collagen alpha-1(II) chain;Isoform 6 of Collagen alpha-1(II) chain	5.1163e-29	P28481;P28481-6	3353590	3.50465e+06	4.94334e+06	4.03504e+06	6000113
_GFPGLP[Oxidation (P)]GPSGEP[Oxidation (P)]GK_.2	Col2a1	P28481;P28481-6	Collagen alpha-1(II) chain;Isoform 6 of Collagen alpha-1(II) chain	5.1163e-29	P28481;P28481-6	1.25366e+06	1.30807e+06	1.55368e+06	1135763	2.34168e+06
_GFP[Oxidation (P)]GLPGPSGEPGK_.2	Col2a1	P28481;P28481-6	Collagen alpha-1(II) chain;Isoform 6 of Collagen alpha-1(II) chain	5.1163e-29	P28481;P28481-6	213220	549409	633747	521276	686628
_GFP[Oxidation (P)]GLP[Oxidation (P)]GP[Oxidation (P)]SGEPGK_.2	Col2a1	P28481;P28481-6	Collagen alpha-1(II) chain;Isoform 6 of Collagen alpha-1(II) chain	5.1163e-29	P28481;P28481-6	7706.36	9488.11	8348.79	12712	641.817
_GFP[Oxidation (P)]GLP[Oxidation (P)]GPSGEP[Oxidation (P)]GK_.2	Col2a1	P28481;P28481-6	Collagen alpha-1(II) chain;Isoform 6 of Collagen alpha-1(II) chain	5.1163e-29	P28481;P28481-6	1	1	1	2571.15	3210.29
_GLTGPIGPP[Oxidation (P)]GPAGANGEKGEVGPPGPSGSTGAR_.3	Col2a1	P28481;P28481-6	Collagen alpha-1(II) chain;Isoform 6 of Collagen alpha-1(II) chain	5.1163e-29	P28481;P28481-6	21970590	20505294	22932644	48319904	34824536
_GLTGPIGPP[Oxidation (P)]GPAGANGEKGEVGPPGP[Oxidation (P)]SGSTGAR_.4	Col2a1	P28481;P28481-6	Collagen alpha-1(II) chain;Isoform 6 of Collagen alpha-1(II) chain	5.1163e-29	P28481;P28481-6	2.58044e+06	2.04583e+06	3544810	6.28599e+06	4.05325e+06
_GLTGPIGP[Oxidation (P)]PGPAGANGEKGEVGPPGPSGSTGAR_.4	Col2a1	P28481;P28481-6	Collagen alpha-1(II) chain;Isoform 6 of Collagen alpha-1(II) chain	5.1163e-29	P28481;P28481-6	2.64276e+06	2077524	3606244	2122940	4.15346e+06
_GLTGPIGPP[Oxidation (P)]GPAGANGEKGEVGPPGPSGSTGAR_.4	Col2a1	P28481;P28481-6	Collagen alpha-1(II) chain;Isoform 6 of Collagen alpha-1(II) chain	5.1163e-29	P28481;P28481-6	2.64276e+06	2077524	3606244	2122940	4.15346e+06
_GLTGPIGPP[Oxidation (P)]GP[Oxidation (P)]AGANGEKGEVGPP[Oxidation (P)]GPSGSTGAR_.3	Col2a1	P28481;P28481-6	Collagen alpha-1(II) chain;Isoform 6 of Collagen alpha-1(II) chain	5.1163e-29	P28481;P28481-6	127783	55156.4	74016.5	285899	144213
_GP[Oxidation (P)]P[Oxidation (P)]GPAGAPGP[Oxidation (P)]QGFQGNPGEP[Oxidation (P)]GEP[Oxidation (P)]GVSGPMGPR_.3	Col2a1	P28481;P28481-6	Collagen alpha-1(II) chain;Isoform 6 of Collagen alpha-1(II) chain	5.1163e-29	P28481;P28481-6	4.02425e+06	3.59366e+06	3.91776e+06	12710437	10386009
_GP[Oxidation (P)]PGP[Oxidation (P)]AGAPGP[Oxidation (P)]QGFQGNPGEPGEPGVSGPM[Oxidation (M)]GPR_.3	Col2a1	P28481;P28481-6	Collagen alpha-1(II) chain;Isoform 6 of Collagen alpha-1(II) chain	5.1163e-29	P28481;P28481-6	3.81784e+06	351590	3798673	2970086	9712139
_GPP[Oxidation (P)]GP[Oxidation (P)]AGAPGPQGFQGNPGEP[Oxidation (P)]GEP[Oxidation (P)]GVSGP[Oxidation (P)]MGPR_.3	Col2a1	P28481;P28481-6	Collagen alpha-1(II) chain;Isoform 6 of Collagen alpha-1(II) chain	5.1163e-29	P28481;P28481-6	2145686	1.41015e+06	2.10731e+06	5.01527e+06	3192110
[truncated: 552 more rows]
