# Supplementary material for: Deep coverage and quantification of the bone proteome provides enhanced opportunities for new discoveries in skeletal biology and disease
Source: PLoS One. 2023 Oct 10;18(10):e0292268. doi: 10.1371/journal.pone.0292268 (PMC10564166; doi:10.1371/journal.pone.0292268)
Supplement: S9 Table — A) Spectral Library created for hydroxyproline analysis from DDA acquisitions of 5 WT mouse femurs containing 603,147 identified peptides across all 5 injections. (XLSX) [file pone.0292268.s010.xlsx]

## Sheet: Supp_Table_S9A_Spectral Library
Supplemental Table 9_ S9A Spectral Library generated in Spectronaut (Pulsar)
DDA acquisitions from 5 WT femurs were used
ReferenceRun	PrecursorCharge	Workflow	IntModifiedPeptide	CV	AllowForNormalization	ModifiedPeptide	StrippedPeptide	iRT	IonMobility	iRTSourceSpecific	BGSInferenceId	IsProteotypic	PrecursorMz	ReferenceRunQvalue	ReferenceRunMS1Response	FragmentLossType	FragmentNumber	FragmentType	FragmentCharge	FragmentMz	RelativeIntensity	ExcludeFromAssay	Database	ProteinGroups	UniProtIds	Protein Name	ProteinDescription	Organisms	Genes	Protein Existence	Sequence Version	FASTAName
220624_046_CS3_1_Control1_DDA-OT	2		_VPAGLPR_		TRUE	_VPAGLPR_	VPAGLPR	-7.79265	0.719653	-7.79265	Q7TQ62	FALSE	355.221	0.000263101	485257	noloss	3	y	1	385.256	1.65096	FALSE	sp	Q7TQ62	Q7TQ62	PODN_MOUSE	Podocan	Mus musculus	Podn	2	1	uniprot_mouse_proteome
220624_046_CS3_1_Control1_DDA-OT	2		_VPAGLPR_		TRUE	_VPAGLPR_	VPAGLPR	-7.79265	0.719653	-7.79265	Q7TQ62	FALSE	355.221	0.000263101	485257	noloss	4	y	1	442.277	43.513	FALSE	sp	Q7TQ62	Q7TQ62	PODN_MOUSE	Podocan	Mus musculus	Podn	2	1	uniprot_mouse_proteome
220624_046_CS3_1_Control1_DDA-OT	2		_VPAGLPR_		TRUE	_VPAGLPR_	VPAGLPR	-7.79265	0.719653	-7.79265	Q7TQ62	FALSE	355.221	0.000263101	485257	noloss	5	y	1	513.314	83.8043	FALSE	sp	Q7TQ62	Q7TQ62	PODN_MOUSE	Podocan	Mus musculus	Podn	2	1	uniprot_mouse_proteome
220624_046_CS3_1_Control1_DDA-OT	2		_VPAGLPR_		TRUE	_VPAGLPR_	VPAGLPR	-7.79265	0.719653	-7.79265	Q7TQ62	FALSE	355.221	0.000263101	485257	noloss	6	y	2	305.687	100	FALSE	sp	Q7TQ62	Q7TQ62	PODN_MOUSE	Podocan	Mus musculus	Podn	2	1	uniprot_mouse_proteome
220624_046_CS3_1_Control1_DDA-OT	2		_VPAGLPR_		TRUE	_VPAGLPR_	VPAGLPR	-7.79265	0.719653	-7.79265	Q7TQ62	FALSE	355.221	0.000263101	485257	noloss	6	y	1	610.367	30.1362	FALSE	sp	Q7TQ62	Q7TQ62	PODN_MOUSE	Podocan	Mus musculus	Podn	2	1	uniprot_mouse_proteome
220624_046_CS3_1_Control1_DDA-OT	2		_DLASVAR_		TRUE	_DLASVAR_	DLASVAR	-4.41547	0.720719	-4.41547	P35441	FALSE	366.206	0.000486545	3680028	noloss	3	b	1	300.155	1.55175	FALSE	sp	P35441	P35441	TSP1_MOUSE	Thrombospondin-1	Mus musculus	Thbs1	1	1	uniprot_mouse_proteome
220624_046_CS3_1_Control1_DDA-OT	2		_DLASVAR_		TRUE	_DLASVAR_	DLASVAR	-4.41547	0.720719	-4.41547	P35441	FALSE	366.206	0.000486545	3680028	noloss	3	y	1	345.224	6.10958	FALSE	sp	P35441	P35441	TSP1_MOUSE	Thrombospondin-1	Mus musculus	Thbs1	1	1	uniprot_mouse_proteome
220624_046_CS3_1_Control1_DDA-OT	2		_DLASVAR_		TRUE	_DLASVAR_	DLASVAR	-4.41547	0.720719	-4.41547	P35441	FALSE	366.206	0.000486545	3680028	noloss	4	y	1	432.257	34.3862	FALSE	sp	P35441	P35441	TSP1_MOUSE	Thrombospondin-1	Mus musculus	Thbs1	1	1	uniprot_mouse_proteome
220624_046_CS3_1_Control1_DDA-OT	2		_DLASVAR_		TRUE	_DLASVAR_	DLASVAR	-4.41547	0.720719	-4.41547	P35441	FALSE	366.206	0.000486545	3680028	noloss	5	y	1	503.294	100	FALSE	sp	P35441	P35441	TSP1_MOUSE	Thrombospondin-1	Mus musculus	Thbs1	1	1	uniprot_mouse_proteome
220624_046_CS3_1_Control1_DDA-OT	2		_DLASVAR_		TRUE	_DLASVAR_	DLASVAR	-4.41547	0.720719	-4.41547	P35441	FALSE	366.206	0.000486545	3680028	NH3	3	y	1	328.198	1.62803	FALSE	sp	P35441	P35441	TSP1_MOUSE	Thrombospondin-1	Mus musculus	Thbs1	1	1	uniprot_mouse_proteome
220624_046_CS3_1_Control1_DDA-OT	2		_DLASVAR_		TRUE	_DLASVAR_	DLASVAR	-4.41547	0.720719	-4.41547	P35441	FALSE	366.206	0.000486545	3680028	NH3	4	y	1	415.23	1.12013	TRUE	sp	P35441	P35441	TSP1_MOUSE	Thrombospondin-1	Mus musculus	Thbs1	1	1	uniprot_mouse_proteome
220624_046_CS3_1_Control1_DDA-OT	2		_DLASVAR_		TRUE	_DLASVAR_	DLASVAR	-4.41547	0.720719	-4.41547	P35441	FALSE	366.206	0.000486545	3680028	H2O	5	y	1	485.283	6.63315	FALSE	sp	P35441	P35441	TSP1_MOUSE	Thrombospondin-1	Mus musculus	Thbs1	1	1	uniprot_mouse_proteome
220624_046_CS3_1_Control1_DDA-OT	2		_DLASVAR_		TRUE	_DLASVAR_	DLASVAR	-4.41547	0.720719	-4.41547	P35441	FALSE	366.206	0.000486545	3680028	NH3	5	y	1	486.267	1.45843	TRUE	sp	P35441	P35441	TSP1_MOUSE	Thrombospondin-1	Mus musculus	Thbs1	1	1	uniprot_mouse_proteome
220624_046_CS3_1_Control1_DDA-OT	2		_FLGGLVK_		TRUE	_FLGGLVK_	FLGGLVK	35.9704	0.73062	35.9704	Q3U7R1	FALSE	367.234	0.000308687	179057	noloss	4	y	1	416.287	6.36817	FALSE	sp	Q3U7R1	Q3U7R1	ESYT1_MOUSE	Extended synaptotagmin-1	Mus musculus	Esyt1	1	2	uniprot_mouse_proteome
220624_046_CS3_1_Control1_DDA-OT	2		_FLGGLVK_		TRUE	_FLGGLVK_	FLGGLVK	35.9704	0.73062	35.9704	Q3U7R1	FALSE	367.234	0.000308687	179057	noloss	5	y	1	473.308	100	FALSE	sp	Q3U7R1	Q3U7R1	ESYT1_MOUSE	Extended synaptotagmin-1	Mus musculus	Esyt1	1	2	uniprot_mouse_proteome
220624_046_CS3_1_Control1_DDA-OT	2		_FLGGLVK_		TRUE	_FLGGLVK_	FLGGLVK	35.9704	0.73062	35.9704	Q3U7R1	FALSE	367.234	0.000308687	179057	noloss	5	y	2	237.158	5.05002	FALSE	sp	Q3U7R1	Q3U7R1	ESYT1_MOUSE	Extended synaptotagmin-1	Mus musculus	Esyt1	1	2	uniprot_mouse_proteome
220624_046_CS3_1_Control1_DDA-OT	2		_FLGGLVK_		TRUE	_FLGGLVK_	FLGGLVK	35.9704	0.73062	35.9704	Q3U7R1	FALSE	367.234	0.000308687	179057	noloss	6	y	1	586.392	43.8752	FALSE	sp	Q3U7R1	Q3U7R1	ESYT1_MOUSE	Extended synaptotagmin-1	Mus musculus	Esyt1	1	2	uniprot_mouse_proteome
220624_046_CS3_1_Control1_DDA-OT	2		_GVFSGLR_		TRUE	_GVFSGLR_	GVFSGLR	17.7235	0.727299	17.7235	P28653	TRUE	368.211	0.000191929	591686	noloss	3	y	1	345.224	19.3389	FALSE	sp	P28653	P28653	PGS1_MOUSE	Biglycan	Mus musculus	Bgn	1	1	uniprot_mouse_proteome
220624_046_CS3_1_Control1_DDA-OT	2		_GVFSGLR_		TRUE	_GVFSGLR_	GVFSGLR	17.7235	0.727299	17.7235	P28653	TRUE	368.211	0.000191929	591686	noloss	4	y	1	432.257	53.8907	FALSE	sp	P28653	P28653	PGS1_MOUSE	Biglycan	Mus musculus	Bgn	1	1	uniprot_mouse_proteome
220624_046_CS3_1_Control1_DDA-OT	2		_GVFSGLR_		TRUE	_GVFSGLR_	GVFSGLR	17.7235	0.727299	17.7235	P28653	TRUE	368.211	0.000191929	591686	noloss	5	y	1	579.325	100	FALSE	sp	P28653	P28653	PGS1_MOUSE	Biglycan	Mus musculus	Bgn	1	1	uniprot_mouse_proteome
220624_046_CS3_1_Control1_DDA-OT	2		_GVFSGLR_		TRUE	_GVFSGLR_	GVFSGLR	17.7235	0.727299	17.7235	P28653	TRUE	368.211	0.000191929	591686	noloss	5	y	2	290.166	5.17711	FALSE	sp	P28653	P28653	PGS1_MOUSE	Biglycan	Mus musculus	Bgn	1	1	uniprot_mouse_proteome
220624_046_CS3_1_Control1_DDA-OT	2		_GVFSGLR_		TRUE	_GVFSGLR_	GVFSGLR	17.7235	0.727299	17.7235	P28653	TRUE	368.211	0.000191929	591686	NH3	3	y	1	328.198	3.53155	TRUE	sp	P28653	P28653	PGS1_MOUSE	Biglycan	Mus musculus	Bgn	1	1	uniprot_mouse_proteome
220624_046_CS3_1_Control1_DDA-OT	2		_GVFSGLR_		TRUE	_GVFSGLR_	GVFSGLR	17.7235	0.727299	17.7235	P28653	TRUE	368.211	0.000191929	591686	NH3	4	y	1	415.23	2.69576	TRUE	sp	P28653	P28653	PGS1_MOUSE	Biglycan	Mus musculus	Bgn	1	1	uniprot_mouse_proteome
220624_046_CS3_1_Control1_DDA-OT	2		_GVFSGLR_		TRUE	_GVFSGLR_	GVFSGLR	17.7235	0.727299	17.7235	P28653	TRUE	368.211	0.000191929	591686	H2O	5	y	1	561.314	6.2152	FALSE	sp	P28653	P28653	PGS1_MOUSE	Biglycan	Mus musculus	Bgn	1	1	uniprot_mouse_proteome
220624_046_CS3_1_Control1_DDA-OT	2		_GVFSGLR_		TRUE	_GVFSGLR_	GVFSGLR	17.7235	0.727299	17.7235	P28653	TRUE	368.211	0.000191929	591686	NH3	5	y	1	562.298	5.06423	FALSE	sp	P28653	P28653	PGS1_MOUSE	Biglycan	Mus musculus	Bgn	1	1	uniprot_mouse_proteome
220624_046_CS3_1_Control1_DDA-OT	2		_LM[+16]VALAK_		TRUE	_LM[Oxidation (M)]VALAK_	LMVALAK	4.26339	0.817143	4.26339	P07356	FALSE	381.233	0.000388534	2.1304e+06	noloss	3	b	1	360.195	9.94472	FALSE	sp	P07356	P07356	ANXA2_MOUSE	Annexin A2	Mus musculus	Anxa2	1	2	uniprot_mouse_proteome
220624_046_CS3_1_Control1_DDA-OT	2		_LM[+16]VALAK_		TRUE	_LM[Oxidation (M)]VALAK_	LMVALAK	4.26339	0.817143	4.26339	P07356	FALSE	381.233	0.000388534	2.1304e+06	noloss	3	y	1	331.234	25.2684	FALSE	sp	P07356	P07356	ANXA2_MOUSE	Annexin A2	Mus musculus	Anxa2	1	2	uniprot_mouse_proteome
220624_046_CS3_1_Control1_DDA-OT	2		_LM[+16]VALAK_		TRUE	_LM[Oxidation (M)]VALAK_	LMVALAK	4.26339	0.817143	4.26339	P07356	FALSE	381.233	0.000388534	2.1304e+06	noloss	4	b	1	431.232	16.4942	FALSE	sp	P07356	P07356	ANXA2_MOUSE	Annexin A2	Mus musculus	Anxa2	1	2	uniprot_mouse_proteome
220624_046_CS3_1_Control1_DDA-OT	2		_LM[+16]VALAK_		TRUE	_LM[Oxidation (M)]VALAK_	LMVALAK	4.26339	0.817143	4.26339	P07356	FALSE	381.233	0.000388534	2.1304e+06	noloss	4	y	1	402.271	35.5014	FALSE	sp	P07356	P07356	ANXA2_MOUSE	Annexin A2	Mus musculus	Anxa2	1	2	uniprot_mouse_proteome
220624_046_CS3_1_Control1_DDA-OT	2		_LM[+16]VALAK_		TRUE	_LM[Oxidation (M)]VALAK_	LMVALAK	4.26339	0.817143	4.26339	P07356	FALSE	381.233	0.000388534	2.1304e+06	noloss	5	b	1	544.316	1.3919	TRUE	sp	P07356	P07356	ANXA2_MOUSE	Annexin A2	Mus musculus	Anxa2	1	2	uniprot_mouse_proteome
220624_046_CS3_1_Control1_DDA-OT	2		_LM[+16]VALAK_		TRUE	_LM[Oxidation (M)]VALAK_	LMVALAK	4.26339	0.817143	4.26339	P07356	FALSE	381.233	0.000388534	2.1304e+06	noloss	5	y	1	501.34	100	FALSE	sp	P07356	P07356	ANXA2_MOUSE	Annexin A2	Mus musculus	Anxa2	1	2	uniprot_mouse_proteome
220624_046_CS3_1_Control1_DDA-OT	2		_LM[+16]VALAK_		TRUE	_LM[Oxidation (M)]VALAK_	LMVALAK	4.26339	0.817143	4.26339	P07356	FALSE	381.233	0.000388534	2.1304e+06	noloss	6	y	1	648.375	71.5919	FALSE	sp	P07356	P07356	ANXA2_MOUSE	Annexin A2	Mus musculus	Anxa2	1	2	uniprot_mouse_proteome
220624_046_CS3_1_Control1_DDA-OT	2		_LM[+16]VALAK_		TRUE	_LM[Oxidation (M)]VALAK_	LMVALAK	4.26339	0.817143	4.26339	P07356	FALSE	381.233	0.000388534	2.1304e+06	noloss	6	y	2	324.691	6.45185	TRUE	sp	P07356	P07356	ANXA2_MOUSE	Annexin A2	Mus musculus	Anxa2	1	2	uniprot_mouse_proteome
220624_046_CS3_1_Control1_DDA-OT	2		_NIGLGFK_		TRUE	_NIGLGFK_	NIGLGFK	24.3813	0.721921	24.3813	P62281	FALSE	374.721	0.000868189	2.96884e+06	noloss	3	y	1	351.203	32.586	FALSE	sp	P62281	P62281	RS11_MOUSE	40S ribosomal protein S11	Mus musculus	Rps11	1	3	uniprot_mouse_proteome
220624_046_CS3_1_Control1_DDA-OT	2		_NIGLGFK_		TRUE	_NIGLGFK_	NIGLGFK	24.3813	0.721921	24.3813	P62281	FALSE	374.721	0.000868189	2.96884e+06	noloss	4	y	1	464.287	8.25689	FALSE	sp	P62281	P62281	RS11_MOUSE	40S ribosomal protein S11	Mus musculus	Rps11	1	3	uniprot_mouse_proteome
220624_046_CS3_1_Control1_DDA-OT	2		_NIGLGFK_		TRUE	_NIGLGFK_	NIGLGFK	24.3813	0.721921	24.3813	P62281	FALSE	374.721	0.000868189	2.96884e+06	noloss	5	b	2	228.134	17.74	FALSE	sp	P62281	P62281	RS11_MOUSE	40S ribosomal protein S11	Mus musculus	Rps11	1	3	uniprot_mouse_proteome
220624_046_CS3_1_Control1_DDA-OT	2		_NIGLGFK_		TRUE	_NIGLGFK_	NIGLGFK	24.3813	0.721921	24.3813	P62281	FALSE	374.721	0.000868189	2.96884e+06	noloss	5	y	1	521.308	100	FALSE	sp	P62281	P62281	RS11_MOUSE	40S ribosomal protein S11	Mus musculus	Rps11	1	3	uniprot_mouse_proteome
220624_046_CS3_1_Control1_DDA-OT	2		_NIGLGFK_		TRUE	_NIGLGFK_	NIGLGFK	24.3813	0.721921	24.3813	P62281	FALSE	374.721	0.000868189	2.96884e+06	noloss	6	y	1	634.392	8.2095	FALSE	sp	P62281	P62281	RS11_MOUSE	40S ribosomal protein S11	Mus musculus	Rps11	1	3	uniprot_mouse_proteome
220624_046_CS3_1_Control1_DDA-OT	2		_APLVLKD_		TRUE	_APLVLKD_	APLVLKD	3.08181	0.749637	3.08181	Q99LX0	TRUE	378.237	9.70194e-05	3052291	noloss	3	b	1	282.181	5.76006	FALSE	sp	Q99LX0	Q99LX0	PARK7_MOUSE	Protein deglycase DJ-1	Mus musculus	Park7	1	1	uniprot_mouse_proteome
220624_046_CS3_1_Control1_DDA-OT	2		_APLVLKD_		TRUE	_APLVLKD_	APLVLKD	3.08181	0.749637	3.08181	Q99LX0	TRUE	378.237	9.70194e-05	3052291	noloss	3	y	1	375.224	24.8819	FALSE	sp	Q99LX0	Q99LX0	PARK7_MOUSE	Protein deglycase DJ-1	Mus musculus	Park7	1	1	uniprot_mouse_proteome
220624_046_CS3_1_Control1_DDA-OT	2		_APLVLKD_		TRUE	_APLVLKD_	APLVLKD	3.08181	0.749637	3.08181	Q99LX0	TRUE	378.237	9.70194e-05	3052291	noloss	4	b	1	381.25	2.91985	TRUE	sp	Q99LX0	Q99LX0	PARK7_MOUSE	Protein deglycase DJ-1	Mus musculus	Park7	1	1	uniprot_mouse_proteome
220624_046_CS3_1_Control1_DDA-OT	2		_APLVLKD_		TRUE	_APLVLKD_	APLVLKD	3.08181	0.749637	3.08181	Q99LX0	TRUE	378.237	9.70194e-05	3052291	noloss	4	y	1	474.292	35.4125	FALSE	sp	Q99LX0	Q99LX0	PARK7_MOUSE	Protein deglycase DJ-1	Mus musculus	Park7	1	1	uniprot_mouse_proteome
220624_046_CS3_1_Control1_DDA-OT	2		_APLVLKD_		TRUE	_APLVLKD_	APLVLKD	3.08181	0.749637	3.08181	Q99LX0	TRUE	378.237	9.70194e-05	3052291	noloss	5	y	1	587.376	45.6176	FALSE	sp	Q99LX0	Q99LX0	PARK7_MOUSE	Protein deglycase DJ-1	Mus musculus	Park7	1	1	uniprot_mouse_proteome
220624_046_CS3_1_Control1_DDA-OT	2		_APLVLKD_		TRUE	_APLVLKD_	APLVLKD	3.08181	0.749637	3.08181	Q99LX0	TRUE	378.237	9.70194e-05	3052291	noloss	6	y	2	342.718	100	FALSE	sp	Q99LX0	Q99LX0	PARK7_MOUSE	Protein deglycase DJ-1	Mus musculus	Park7	1	1	uniprot_mouse_proteome
220624_046_CS3_1_Control1_DDA-OT	2		_APLVLKD_		TRUE	_APLVLKD_	APLVLKD	3.08181	0.749637	3.08181	Q99LX0	TRUE	378.237	9.70194e-05	3052291	noloss	6	y	1	684.429	13.0253	FALSE	sp	Q99LX0	Q99LX0	PARK7_MOUSE	Protein deglycase DJ-1	Mus musculus	Park7	1	1	uniprot_mouse_proteome
220624_046_CS3_1_Control1_DDA-OT	2		_APLVLKD_		TRUE	_APLVLKD_	APLVLKD	3.08181	0.749637	3.08181	Q99LX0	TRUE	378.237	9.70194e-05	3052291	H2O	4	y	1	456.282	1.12946	TRUE	sp	Q99LX0	Q99LX0	PARK7_MOUSE	Protein deglycase DJ-1	Mus musculus	Park7	1	1	uniprot_mouse_proteome
220624_046_CS3_1_Control1_DDA-OT	2		_APLVLKD_		TRUE	_APLVLKD_	APLVLKD	3.08181	0.749637	3.08181	Q99LX0	TRUE	378.237	9.70194e-05	3052291	H2O	6	y	2	333.713	2.39471	TRUE	sp	Q99LX0	Q99LX0	PARK7_MOUSE	Protein deglycase DJ-1	Mus musculus	Park7	1	1	uniprot_mouse_proteome
220624_046_CS3_1_Control1_DDA-OT	2		_APLVLKD_		TRUE	_APLVLKD_	APLVLKD	3.08181	0.749637	3.08181	Q99LX0	TRUE	378.237	9.70194e-05	3052291	NH3	6	y	2	334.205	5.34883	TRUE	sp	Q99LX0	Q99LX0	PARK7_MOUSE	Protein deglycase DJ-1	Mus musculus	Park7	1	1	uniprot_mouse_proteome
220624_046_CS3_1_Control1_DDA-OT	2		_QGLP[+16]GLR_		TRUE	_QGLP[Oxidation (P)]GLR_	QGLPGLR	-1.18943	0.858137	-1.18943	Q05306	TRUE	378.722	0.000522734	1.60396e+06	noloss	3	b	1	299.171	5.9296	TRUE	sp	Q05306	Q05306	COAA1_MOUSE	Collagen alpha-1(X) chain	Mus musculus	Col10a1	2	1	uniprot_mouse_proteome
220624_046_CS3_1_Control1_DDA-OT	2		_QGLP[+16]GLR_		TRUE	_QGLP[Oxidation (P)]GLR_	QGLPGLR	-1.18943	0.858137	-1.18943	Q05306	TRUE	378.722	0.000522734	1.60396e+06	noloss	3	y	1	345.224	18.1096	FALSE	sp	Q05306	Q05306	COAA1_MOUSE	Collagen alpha-1(X) chain	Mus musculus	Col10a1	2	1	uniprot_mouse_proteome
220624_046_CS3_1_Control1_DDA-OT	2		_QGLP[+16]GLR_		TRUE	_QGLP[Oxidation (P)]GLR_	QGLPGLR	-1.18943	0.858137	-1.18943	Q05306	TRUE	378.722	0.000522734	1.60396e+06	noloss	4	y	1	458.272	100	FALSE	sp	Q05306	Q05306	COAA1_MOUSE	Collagen alpha-1(X) chain	Mus musculus	Col10a1	2	1	uniprot_mouse_proteome
220624_046_CS3_1_Control1_DDA-OT	2		_QGLP[+16]GLR_		TRUE	_QGLP[Oxidation (P)]GLR_	QGLPGLR	-1.18943	0.858137	-1.18943	Q05306	TRUE	378.722	0.000522734	1.60396e+06	noloss	4	y	2	229.64	63.1218	FALSE	sp	Q05306	Q05306	COAA1_MOUSE	Collagen alpha-1(X) chain	Mus musculus	Col10a1	2	1	uniprot_mouse_proteome
220624_046_CS3_1_Control1_DDA-OT	2		_QGLP[+16]GLR_		TRUE	_QGLP[Oxidation (P)]GLR_	QGLPGLR	-1.18943	0.858137	-1.18943	Q05306	TRUE	378.722	0.000522734	1.60396e+06	noloss	5	y	1	571.356	13.572	FALSE	sp	Q05306	Q05306	COAA1_MOUSE	Collagen alpha-1(X) chain	Mus musculus	Col10a1	2	1	uniprot_mouse_proteome
220624_046_CS3_1_Control1_DDA-OT	2		_QGLP[+16]GLR_		TRUE	_QGLP[Oxidation (P)]GLR_	QGLPGLR	-1.18943	0.858137	-1.18943	Q05306	TRUE	378.722	0.000522734	1.60396e+06	noloss	5	y	2	286.182	1.08444	TRUE	sp	Q05306	Q05306	COAA1_MOUSE	Collagen alpha-1(X) chain	Mus musculus	Col10a1	2	1	uniprot_mouse_proteome
220624_046_CS3_1_Control1_DDA-OT	2		_QGLP[+16]GLR_		TRUE	_QGLP[Oxidation (P)]GLR_	QGLPGLR	-1.18943	0.858137	-1.18943	Q05306	TRUE	378.722	0.000522734	1.60396e+06	noloss	6	y	1	628.378	16.3159	FALSE	sp	Q05306	Q05306	COAA1_MOUSE	Collagen alpha-1(X) chain	Mus musculus	Col10a1	2	1	uniprot_mouse_proteome
220624_046_CS3_1_Control1_DDA-OT	2		_QGLP[+16]GLR_		TRUE	_QGLP[Oxidation (P)]GLR_	QGLPGLR	-1.18943	0.858137	-1.18943	Q05306	TRUE	378.722	0.000522734	1.60396e+06	NH3	3	b	1	282.145	6.43932	TRUE	sp	Q05306	Q05306	COAA1_MOUSE	Collagen alpha-1(X) chain	Mus musculus	Col10a1	2	1	uniprot_mouse_proteome
220624_046_CS3_1_Control1_DDA-OT	2		_QGLP[+16]GLR_		TRUE	_QGLP[Oxidation (P)]GLR_	QGLPGLR	-1.18943	0.858137	-1.18943	Q05306	TRUE	378.722	0.000522734	1.60396e+06	NH3	3	y	1	328.198	1.36936	TRUE	sp	Q05306	Q05306	COAA1_MOUSE	Collagen alpha-1(X) chain	Mus musculus	Col10a1	2	1	uniprot_mouse_proteome
220624_046_CS3_1_Control1_DDA-OT	2		_QGLP[+16]GLR_		TRUE	_QGLP[Oxidation (P)]GLR_	QGLPGLR	-1.18943	0.858137	-1.18943	Q05306	TRUE	378.722	0.000522734	1.60396e+06	NH3	4	y	1	441.246	8.45807	FALSE	sp	Q05306	Q05306	COAA1_MOUSE	Collagen alpha-1(X) chain	Mus musculus	Col10a1	2	1	uniprot_mouse_proteome
220624_046_CS3_1_Control1_DDA-OT	2		_TDAIPIK_		TRUE	_TDAIPIK_	TDAIPIK	-1.01247	0.740649	-1.01247	E9Q1W3	FALSE	379.226	0.00066174	1.34416e+06	noloss	3	b	1	288.119	15.2846	FALSE	tr	E9Q1W3	E9Q1W3	E9Q1W3_MOUSE	Protein Neb	Mus musculus	Neb	1	1	uniprot_mouse_proteome
220624_046_CS3_1_Control1_DDA-OT	2		_TDAIPIK_		TRUE	_TDAIPIK_	TDAIPIK	-1.01247	0.740649	-1.01247	E9Q1W3	FALSE	379.226	0.00066174	1.34416e+06	noloss	3	y	1	357.25	100	FALSE	tr	E9Q1W3	E9Q1W3	E9Q1W3_MOUSE	Protein Neb	Mus musculus	Neb	1	1	uniprot_mouse_proteome
220624_046_CS3_1_Control1_DDA-OT	2		_TDAIPIK_		TRUE	_TDAIPIK_	TDAIPIK	-1.01247	0.740649	-1.01247	E9Q1W3	FALSE	379.226	0.00066174	1.34416e+06	noloss	4	y	1	470.334	11.8694	FALSE	tr	E9Q1W3	E9Q1W3	E9Q1W3_MOUSE	Protein Neb	Mus musculus	Neb	1	1	uniprot_mouse_proteome
220624_046_CS3_1_Control1_DDA-OT	2		_TDAIPIK_		TRUE	_TDAIPIK_	TDAIPIK	-1.01247	0.740649	-1.01247	E9Q1W3	FALSE	379.226	0.00066174	1.34416e+06	noloss	5	y	1	541.371	30.9858	FALSE	tr	E9Q1W3	E9Q1W3	E9Q1W3_MOUSE	Protein Neb	Mus musculus	Neb	1	1	uniprot_mouse_proteome
220624_046_CS3_1_Control1_DDA-OT	2		_TDAIPIK_		TRUE	_TDAIPIK_	TDAIPIK	-1.01247	0.740649	-1.01247	E9Q1W3	FALSE	379.226	0.00066174	1.34416e+06	noloss	6	y	1	656.398	31.3007	FALSE	tr	E9Q1W3	E9Q1W3	E9Q1W3_MOUSE	Protein Neb	Mus musculus	Neb	1	1	uniprot_mouse_proteome
220624_046_CS3_1_Control1_DDA-OT	2		_TDAIPIK_		TRUE	_TDAIPIK_	TDAIPIK	-1.01247	0.740649	-1.01247	E9Q1W3	FALSE	379.226	0.00066174	1.34416e+06	H2O	3	b	1	270.108	3.04165	TRUE	tr	E9Q1W3	E9Q1W3	E9Q1W3_MOUSE	Protein Neb	Mus musculus	Neb	1	1	uniprot_mouse_proteome
220624_046_CS3_1_Control1_DDA-OT	2		_TDAIPIK_		TRUE	_TDAIPIK_	TDAIPIK	-1.01247	0.740649	-1.01247	E9Q1W3	FALSE	379.226	0.00066174	1.34416e+06	noloss	5	b	1	498.256	2.70412	TRUE	tr	E9Q1W3	E9Q1W3	E9Q1W3_MOUSE	Protein Neb	Mus musculus	Neb	1	1	uniprot_mouse_proteome
220624_046_CS3_1_Control1_DDA-OT	2		_TDAIPIK_		TRUE	_TDAIPIK_	TDAIPIK	-1.01247	0.740649	-1.01247	E9Q1W3	FALSE	379.226	0.00066174	1.34416e+06	noloss	6	y	2	328.703	4.58793	FALSE	tr	E9Q1W3	E9Q1W3	E9Q1W3_MOUSE	Protein Neb	Mus musculus	Neb	1	1	uniprot_mouse_proteome
220624_046_CS3_1_Control1_DDA-OT	2		_TLVDIAK_		TRUE	_TLVDIAK_	TLVDIAK	10.3635	0.748397	10.3635	P80313	FALSE	380.234	0.0018173	878353	noloss	3	y	1	331.234	21.6479	FALSE	sp	P80313	P80313	TCPH_MOUSE	T-complex protein 1 subunit eta	Mus musculus	Cct7	1	1	uniprot_mouse_proteome
220624_046_CS3_1_Control1_DDA-OT	2		_TLVDIAK_		TRUE	_TLVDIAK_	TLVDIAK	10.3635	0.748397	10.3635	P80313	FALSE	380.234	0.0018173	878353	noloss	4	b	1	429.234	2.41478	FALSE	sp	P80313	P80313	TCPH_MOUSE	T-complex protein 1 subunit eta	Mus musculus	Cct7	1	1	uniprot_mouse_proteome
220624_046_CS3_1_Control1_DDA-OT	2		_TLVDIAK_		TRUE	_TLVDIAK_	TLVDIAK	10.3635	0.748397	10.3635	P80313	FALSE	380.234	0.0018173	878353	noloss	4	y	1	446.261	25.6379	FALSE	sp	P80313	P80313	TCPH_MOUSE	T-complex protein 1 subunit eta	Mus musculus	Cct7	1	1	uniprot_mouse_proteome
220624_046_CS3_1_Control1_DDA-OT	2		_TLVDIAK_		TRUE	_TLVDIAK_	TLVDIAK	10.3635	0.748397	10.3635	P80313	FALSE	380.234	0.0018173	878353	noloss	5	y	1	545.329	100	FALSE	sp	P80313	P80313	TCPH_MOUSE	T-complex protein 1 subunit eta	Mus musculus	Cct7	1	1	uniprot_mouse_proteome
220624_046_CS3_1_Control1_DDA-OT	2		_TLVDIAK_		TRUE	_TLVDIAK_	TLVDIAK	10.3635	0.748397	10.3635	P80313	FALSE	380.234	0.0018173	878353	noloss	6	y	1	658.413	14.159	FALSE	sp	P80313	P80313	TCPH_MOUSE	T-complex protein 1 subunit eta	Mus musculus	Cct7	1	1	uniprot_mouse_proteome
220624_046_CS3_1_Control1_DDA-OT	2		_TLVDIAK_		TRUE	_TLVDIAK_	TLVDIAK	10.3635	0.748397	10.3635	P80313	FALSE	380.234	0.0018173	878353	noloss	6	y	2	329.71	1.88445	TRUE	sp	P80313	P80313	TCPH_MOUSE	T-complex protein 1 subunit eta	Mus musculus	Cct7	1	1	uniprot_mouse_proteome
220624_046_CS3_1_Control1_DDA-OT	2		_TLVDIAK_		TRUE	_TLVDIAK_	TLVDIAK	10.3635	0.748397	10.3635	P80313	FALSE	380.234	0.0018173	878353	NH3	4	y	1	429.234	2.41478	FALSE	sp	P80313	P80313	TCPH_MOUSE	T-complex protein 1 subunit eta	Mus musculus	Cct7	1	1	uniprot_mouse_proteome
220624_046_CS3_1_Control1_DDA-OT	2		_LATDLTK_		TRUE	_LATDLTK_	LATDLTK	-13.879	0.737774	-13.879	P07724	TRUE	381.224	0.000291528	5.45595e+06	noloss	3	y	1	361.245	16.52	FALSE	sp	P07724	P07724	ALBU_MOUSE	Serum albumin	Mus musculus	Alb	1	3	uniprot_mouse_proteome
220624_046_CS3_1_Control1_DDA-OT	2		_LATDLTK_		TRUE	_LATDLTK_	LATDLTK	-13.879	0.737774	-13.879	P07724	TRUE	381.224	0.000291528	5.45595e+06	noloss	4	b	1	401.203	4.03097	TRUE	sp	P07724	P07724	ALBU_MOUSE	Serum albumin	Mus musculus	Alb	1	3	uniprot_mouse_proteome
220624_046_CS3_1_Control1_DDA-OT	2		_LATDLTK_		TRUE	_LATDLTK_	LATDLTK	-13.879	0.737774	-13.879	P07724	TRUE	381.224	0.000291528	5.45595e+06	noloss	4	y	1	476.271	11.8578	FALSE	sp	P07724	P07724	ALBU_MOUSE	Serum albumin	Mus musculus	Alb	1	3	uniprot_mouse_proteome
220624_046_CS3_1_Control1_DDA-OT	2		_LATDLTK_		TRUE	_LATDLTK_	LATDLTK	-13.879	0.737774	-13.879	P07724	TRUE	381.224	0.000291528	5.45595e+06	noloss	5	y	1	577.319	97.7576	FALSE	sp	P07724	P07724	ALBU_MOUSE	Serum albumin	Mus musculus	Alb	1	3	uniprot_mouse_proteome
220624_046_CS3_1_Control1_DDA-OT	2		_LATDLTK_		TRUE	_LATDLTK_	LATDLTK	-13.879	0.737774	-13.879	P07724	TRUE	381.224	0.000291528	5.45595e+06	noloss	6	y	1	648.356	100	FALSE	sp	P07724	P07724	ALBU_MOUSE	Serum albumin	Mus musculus	Alb	1	3	uniprot_mouse_proteome
220624_046_CS3_1_Control1_DDA-OT	2		_LATDLTK_		TRUE	_LATDLTK_	LATDLTK	-13.879	0.737774	-13.879	P07724	TRUE	381.224	0.000291528	5.45595e+06	H2O	3	y	1	343.234	1.21264	TRUE	sp	P07724	P07724	ALBU_MOUSE	Serum albumin	Mus musculus	Alb	1	3	uniprot_mouse_proteome
220624_046_CS3_1_Control1_DDA-OT	2		_LATDLTK_		TRUE	_LATDLTK_	LATDLTK	-13.879	0.737774	-13.879	P07724	TRUE	381.224	0.000291528	5.45595e+06	H2O	4	b	1	383.193	2.43343	TRUE	sp	P07724	P07724	ALBU_MOUSE	Serum albumin	Mus musculus	Alb	1	3	uniprot_mouse_proteome
220624_046_CS3_1_Control1_DDA-OT	2		_LATDLTK_		TRUE	_LATDLTK_	LATDLTK	-13.879	0.737774	-13.879	P07724	TRUE	381.224	0.000291528	5.45595e+06	H2O	5	y	1	559.309	5.22124	FALSE	sp	P07724	P07724	ALBU_MOUSE	Serum albumin	Mus musculus	Alb	1	3	uniprot_mouse_proteome
220624_046_CS3_1_Control1_DDA-OT	2		_LATDLTK_		TRUE	_LATDLTK_	LATDLTK	-13.879	0.737774	-13.879	P07724	TRUE	381.224	0.000291528	5.45595e+06	H2O	6	y	1	630.346	28.5057	FALSE	sp	P07724	P07724	ALBU_MOUSE	Serum albumin	Mus musculus	Alb	1	3	uniprot_mouse_proteome
220624_046_CS3_1_Control1_DDA-OT	2		_LATDLTK_		TRUE	_LATDLTK_	LATDLTK	-13.879	0.737774	-13.879	P07724	TRUE	381.224	0.000291528	5.45595e+06	H2O	6	y	2	315.676	2.46814	TRUE	sp	P07724	P07724	ALBU_MOUSE	Serum albumin	Mus musculus	Alb	1	3	uniprot_mouse_proteome
220624_046_CS3_1_Control1_DDA-OT	2		_IFGGEIK_		TRUE	_IFGGEIK_	IFGGEIK	9.11424	0.740612	9.11424	P09103	TRUE	382.221	0.000253906	17754732	noloss	3	y	1	389.239	1.20712	TRUE	sp	P09103	P09103	PDIA1_MOUSE	Protein disulfide-isomerase	Mus musculus	P4hb	1	2	uniprot_mouse_proteome
220624_046_CS3_1_Control1_DDA-OT	2		_IFGGEIK_		TRUE	_IFGGEIK_	IFGGEIK	9.11424	0.740612	9.11424	P09103	TRUE	382.221	0.000253906	17754732	noloss	4	y	1	446.261	5.0795	FALSE	sp	P09103	P09103	PDIA1_MOUSE	Protein disulfide-isomerase	Mus musculus	P4hb	1	2	uniprot_mouse_proteome
220624_046_CS3_1_Control1_DDA-OT	2		_IFGGEIK_		TRUE	_IFGGEIK_	IFGGEIK	9.11424	0.740612	9.11424	P09103	TRUE	382.221	0.000253906	17754732	noloss	5	b	1	504.245	4.46084	FALSE	sp	P09103	P09103	PDIA1_MOUSE	Protein disulfide-isomerase	Mus musculus	P4hb	1	2	uniprot_mouse_proteome
220624_046_CS3_1_Control1_DDA-OT	2		_IFGGEIK_		TRUE	_IFGGEIK_	IFGGEIK	9.11424	0.740612	9.11424	P09103	TRUE	382.221	0.000253906	17754732	noloss	5	y	1	503.282	82.297	FALSE	sp	P09103	P09103	PDIA1_MOUSE	Protein disulfide-isomerase	Mus musculus	P4hb	1	2	uniprot_mouse_proteome
220624_046_CS3_1_Control1_DDA-OT	2		_IFGGEIK_		TRUE	_IFGGEIK_	IFGGEIK	9.11424	0.740612	9.11424	P09103	TRUE	382.221	0.000253906	17754732	noloss	6	y	1	650.351	100	FALSE	sp	P09103	P09103	PDIA1_MOUSE	Protein disulfide-isomerase	Mus musculus	P4hb	1	2	uniprot_mouse_proteome
220624_046_CS3_1_Control1_DDA-OT	2		_IFGGEIK_		TRUE	_IFGGEIK_	IFGGEIK	9.11424	0.740612	9.11424	P09103	TRUE	382.221	0.000253906	17754732	noloss	6	y	2	325.679	2.35384	FALSE	sp	P09103	P09103	PDIA1_MOUSE	Protein disulfide-isomerase	Mus musculus	P4hb	1	2	uniprot_mouse_proteome
220624_046_CS3_1_Control1_DDA-OT	2		_IFGGEIK_		TRUE	_IFGGEIK_	IFGGEIK	9.11424	0.740612	9.11424	P09103	TRUE	382.221	0.000253906	17754732	H2O	3	y	1	371.229	2.26581	FALSE	sp	P09103	P09103	PDIA1_MOUSE	Protein disulfide-isomerase	Mus musculus	P4hb	1	2	uniprot_mouse_proteome
220624_046_CS3_1_Control1_DDA-OT	2		_IFGGEIK_		TRUE	_IFGGEIK_	IFGGEIK	9.11424	0.740612	9.11424	P09103	TRUE	382.221	0.000253906	17754732	H2O	5	b	1	486.235	1.2452	TRUE	sp	P09103	P09103	PDIA1_MOUSE	Protein disulfide-isomerase	Mus musculus	P4hb	1	2	uniprot_mouse_proteome
220624_046_CS3_1_Control1_DDA-OT	2		_IFGGEIK_		TRUE	_IFGGEIK_	IFGGEIK	9.11424	0.740612	9.11424	P09103	TRUE	382.221	0.000253906	17754732	H2O	5	y	1	485.272	1.43722	TRUE	sp	P09103	P09103	PDIA1_MOUSE	Protein disulfide-isomerase	Mus musculus	P4hb	1	2	uniprot_mouse_proteome
220624_046_CS3_1_Control1_DDA-OT	2		_IFGGEIK_		TRUE	_IFGGEIK_	IFGGEIK	9.11424	0.740612	9.11424	P09103	TRUE	382.221	0.000253906	17754732	H2O	6	y	1	632.34	1.79806	TRUE	sp	P09103	P09103	PDIA1_MOUSE	Protein disulfide-isomerase	Mus musculus	P4hb	1	2	uniprot_mouse_proteome
220624_046_CS3_1_Control1_DDA-OT	2		_LPVLPPK_		TRUE	_LPVLPPK_	LPVLPPK	17.1964	0.754293	17.1964	Q62000	TRUE	382.257	0.000388534	928299	noloss	3	b	1	310.213	13.21	FALSE	sp	Q62000	Q62000	MIME_MOUSE	Mimecan	Mus musculus	Ogn	1	1	uniprot_mouse_proteome
220624_046_CS3_1_Control1_DDA-OT	2		_LPVLPPK_		TRUE	_LPVLPPK_	LPVLPPK	17.1964	0.754293	17.1964	Q62000	TRUE	382.257	0.000388534	928299	noloss	3	y	1	341.218	91.7496	FALSE	sp	Q62000	Q62000	MIME_MOUSE	Mimecan	Mus musculus	Ogn	1	1	uniprot_mouse_proteome
220624_046_CS3_1_Control1_DDA-OT	2		_LPVLPPK_		TRUE	_LPVLPPK_	LPVLPPK	17.1964	0.754293	17.1964	Q62000	TRUE	382.257	0.000388534	928299	noloss	4	b	1	423.297	3.71427	TRUE	sp	Q62000	Q62000	MIME_MOUSE	Mimecan	Mus musculus	Ogn	1	1	uniprot_mouse_proteome
220624_046_CS3_1_Control1_DDA-OT	2		_LPVLPPK_		TRUE	_LPVLPPK_	LPVLPPK	17.1964	0.754293	17.1964	Q62000	TRUE	382.257	0.000388534	928299	noloss	4	y	1	454.302	35.4343	FALSE	sp	Q62000	Q62000	MIME_MOUSE	Mimecan	Mus musculus	Ogn	1	1	uniprot_mouse_proteome
220624_046_CS3_1_Control1_DDA-OT	2		_LPVLPPK_		TRUE	_LPVLPPK_	LPVLPPK	17.1964	0.754293	17.1964	Q62000	TRUE	382.257	0.000388534	928299	noloss	5	b	1	520.349	2.13701	TRUE	sp	Q62000	Q62000	MIME_MOUSE	Mimecan	Mus musculus	Ogn	1	1	uniprot_mouse_proteome
220624_046_CS3_1_Control1_DDA-OT	2		_LPVLPPK_		TRUE	_LPVLPPK_	LPVLPPK	17.1964	0.754293	17.1964	Q62000	TRUE	382.257	0.000388534	928299	noloss	5	y	1	553.371	19.6885	FALSE	sp	Q62000	Q62000	MIME_MOUSE	Mimecan	Mus musculus	Ogn	1	1	uniprot_mouse_proteome
220624_046_CS3_1_Control1_DDA-OT	2		_LPVLPPK_		TRUE	_LPVLPPK_	LPVLPPK	17.1964	0.754293	17.1964	Q62000	TRUE	382.257	0.000388534	928299	noloss	6	y	2	325.715	100	FALSE	sp	Q62000	Q62000	MIME_MOUSE	Mimecan	Mus musculus	Ogn	1	1	uniprot_mouse_proteome
220624_046_CS3_1_Control1_DDA-OT	2		_LPVLPPK_		TRUE	_LPVLPPK_	LPVLPPK	17.1964	0.754293	17.1964	Q62000	TRUE	382.257	0.000388534	928299	noloss	6	y	1	650.424	33.2907	FALSE	sp	Q62000	Q62000	MIME_MOUSE	Mimecan	Mus musculus	Ogn	1	1	uniprot_mouse_proteome
220624_046_CS3_1_Control1_DDA-OT	2		_FLTLGSK_		TRUE	_FLTLGSK_	FLTLGSK	18.1017	0.73735	18.1017	O70318	FALSE	383.229	0.000754024	519074	noloss	3	b	1	362.207	2.88256	TRUE	sp	O70318	O70318	E41L2_MOUSE	Band 4.1-like protein 2	Mus musculus	Epb41l2	1	2	uniprot_mouse_proteome
220624_046_CS3_1_Control1_DDA-OT	2		_FLTLGSK_		TRUE	_FLTLGSK_	FLTLGSK	18.1017	0.73735	18.1017	O70318	FALSE	383.229	0.000754024	519074	noloss	3	y	1	291.166	35.1134	FALSE	sp	O70318	O70318	E41L2_MOUSE	Band 4.1-like protein 2	Mus musculus	Epb41l2	1	2	uniprot_mouse_proteome
220624_046_CS3_1_Control1_DDA-OT	2		_FLTLGSK_		TRUE	_FLTLGSK_	FLTLGSK	18.1017	0.73735	18.1017	O70318	FALSE	383.229	0.000754024	519074	noloss	4	y	1	404.25	16.0601	FALSE	sp	O70318	O70318	E41L2_MOUSE	Band 4.1-like protein 2	Mus musculus	Epb41l2	1	2	uniprot_mouse_proteome
220624_046_CS3_1_Control1_DDA-OT	2		_FLTLGSK_		TRUE	_FLTLGSK_	FLTLGSK	18.1017	0.73735	18.1017	O70318	FALSE	383.229	0.000754024	519074	noloss	5	y	1	505.298	100	FALSE	sp	O70318	O70318	E41L2_MOUSE	Band 4.1-like protein 2	Mus musculus	Epb41l2	1	2	uniprot_mouse_proteome
220624_046_CS3_1_Control1_DDA-OT	2		_FLTLGSK_		TRUE	_FLTLGSK_	FLTLGSK	18.1017	0.73735	18.1017	O70318	FALSE	383.229	0.000754024	519074	noloss	6	y	1	618.382	31.9463	FALSE	sp	O70318	O70318	E41L2_MOUSE	Band 4.1-like protein 2	Mus musculus	Epb41l2	1	2	uniprot_mouse_proteome
220624_046_CS3_1_Control1_DDA-OT	2		_FLTLGSK_		TRUE	_FLTLGSK_	FLTLGSK	18.1017	0.73735	18.1017	O70318	FALSE	383.229	0.000754024	519074	H2O	3	y	1	273.156	2.70833	TRUE	sp	O70318	O70318	E41L2_MOUSE	Band 4.1-like protein 2	Mus musculus	Epb41l2	1	2	uniprot_mouse_proteome
220624_046_CS3_1_Control1_DDA-OT	2		_FLTLGSK_		TRUE	_FLTLGSK_	FLTLGSK	18.1017	0.73735	18.1017	O70318	FALSE	383.229	0.000754024	519074	H2O	5	y	1	487.287	5.16309	FALSE	sp	O70318	O70318	E41L2_MOUSE	Band 4.1-like protein 2	Mus musculus	Epb41l2	1	2	uniprot_mouse_proteome
220624_046_CS3_1_Control1_DDA-OT	2		_FLTLGSK_		TRUE	_FLTLGSK_	FLTLGSK	18.1017	0.73735	18.1017	O70318	FALSE	383.229	0.000754024	519074	H2O	6	y	1	600.372	8.46843	FALSE	sp	O70318	O70318	E41L2_MOUSE	Band 4.1-like protein 2	Mus musculus	Epb41l2	1	2	uniprot_mouse_proteome
220624_046_CS3_1_Control1_DDA-OT	2		_MPGPLPR_		TRUE	_MPGPLPR_	MPGPLPR	4.02064	0.736928	4.02064	P50608	TRUE	384.215	0.000396309	12922390	noloss	3	b	1	286.122	3.68239	TRUE	sp	P50608	P50608	FMOD_MOUSE	Fibromodulin	Mus musculus	Fmod	2	1	uniprot_mouse_proteome
220624_046_CS3_1_Control1_DDA-OT	2		_MPGPLPR_		TRUE	_MPGPLPR_	MPGPLPR	4.02064	0.736928	4.02064	P50608	TRUE	384.215	0.000396309	12922390	noloss	3	y	1	385.256	5.72684	FALSE	sp	P50608	P50608	FMOD_MOUSE	Fibromodulin	Mus musculus	Fmod	2	1	uniprot_mouse_proteome
220624_046_CS3_1_Control1_DDA-OT	2		_MPGPLPR_		TRUE	_MPGPLPR_	MPGPLPR	4.02064	0.736928	4.02064	P50608	TRUE	384.215	0.000396309	12922390	noloss	4	y	1	482.309	39.5867	FALSE	sp	P50608	P50608	FMOD_MOUSE	Fibromodulin	Mus musculus	Fmod	2	1	uniprot_mouse_proteome
220624_046_CS3_1_Control1_DDA-OT	2		_MPGPLPR_		TRUE	_MPGPLPR_	MPGPLPR	4.02064	0.736928	4.02064	P50608	TRUE	384.215	0.000396309	12922390	noloss	4	y	2	241.658	17.6226	FALSE	sp	P50608	P50608	FMOD_MOUSE	Fibromodulin	Mus musculus	Fmod	2	1	uniprot_mouse_proteome
220624_046_CS3_1_Control1_DDA-OT	2		_MPGPLPR_		TRUE	_MPGPLPR_	MPGPLPR	4.02064	0.736928	4.02064	P50608	TRUE	384.215	0.000396309	12922390	noloss	5	y	1	539.33	100	FALSE	sp	P50608	P50608	FMOD_MOUSE	Fibromodulin	Mus musculus	Fmod	2	1	uniprot_mouse_proteome
220624_046_CS3_1_Control1_DDA-OT	2		_MPGPLPR_		TRUE	_MPGPLPR_	MPGPLPR	4.02064	0.736928	4.02064	P50608	TRUE	384.215	0.000396309	12922390	noloss	5	y	2	270.169	3.22375	TRUE	sp	P50608	P50608	FMOD_MOUSE	Fibromodulin	Mus musculus	Fmod	2	1	uniprot_mouse_proteome
220624_046_CS3_1_Control1_DDA-OT	2		_MPGPLPR_		TRUE	_MPGPLPR_	MPGPLPR	4.02064	0.736928	4.02064	P50608	TRUE	384.215	0.000396309	12922390	noloss	6	y	1	636.383	94.877	FALSE	sp	P50608	P50608	FMOD_MOUSE	Fibromodulin	Mus musculus	Fmod	2	1	uniprot_mouse_proteome
220624_046_CS3_1_Control1_DDA-OT	2		_MPGPLPR_		TRUE	_MPGPLPR_	MPGPLPR	4.02064	0.736928	4.02064	P50608	TRUE	384.215	0.000396309	12922390	noloss	6	y	2	318.695	88.2323	FALSE	sp	P50608	P50608	FMOD_MOUSE	Fibromodulin	Mus musculus	Fmod	2	1	uniprot_mouse_proteome
220624_046_CS3_1_Control1_DDA-OT	2		_MPGPLPR_		TRUE	_MPGPLPR_	MPGPLPR	4.02064	0.736928	4.02064	P50608	TRUE	384.215	0.000396309	12922390	NH3	5	y	1	522.303	2.40641	TRUE	sp	P50608	P50608	FMOD_MOUSE	Fibromodulin	Mus musculus	Fmod	2	1	uniprot_mouse_proteome
220624_046_CS3_1_Control1_DDA-OT	2		_MPGPLPR_		TRUE	_MPGPLPR_	MPGPLPR	4.02064	0.736928	4.02064	P50608	TRUE	384.215	0.000396309	12922390	NH3	6	y	1	619.356	2.79243	TRUE	sp	P50608	P50608	FMOD_MOUSE	Fibromodulin	Mus musculus	Fmod	2	1	uniprot_mouse_proteome
220624_046_CS3_1_Control1_DDA-OT	2		_M[+16]PGPLPR_		TRUE	_M[Oxidation (M)]PGPLPR_	MPGPLPR	-8.88384	0.772432	-8.88384	P50608	TRUE	392.213	0.000106595	2.76058e+06	noloss	3	b	1	302.117	8.1891	FALSE	sp	P50608	P50608	FMOD_MOUSE	Fibromodulin	Mus musculus	Fmod	2	1	uniprot_mouse_proteome
220624_046_CS3_1_Control1_DDA-OT	2		_M[+16]PGPLPR_		TRUE	_M[Oxidation (M)]PGPLPR_	MPGPLPR	-8.88384	0.772432	-8.88384	P50608	TRUE	392.213	0.000106595	2.76058e+06	noloss	3	y	1	385.256	6.16806	TRUE	sp	P50608	P50608	FMOD_MOUSE	Fibromodulin	Mus musculus	Fmod	2	1	uniprot_mouse_proteome
220624_046_CS3_1_Control1_DDA-OT	2		_M[+16]PGPLPR_		TRUE	_M[Oxidation (M)]PGPLPR_	MPGPLPR	-8.88384	0.772432	-8.88384	P50608	TRUE	392.213	0.000106595	2.76058e+06	noloss	4	y	1	482.309	72.9992	FALSE	sp	P50608	P50608	FMOD_MOUSE	Fibromodulin	Mus musculus	Fmod	2	1	uniprot_mouse_proteome
220624_046_CS3_1_Control1_DDA-OT	2		_M[+16]PGPLPR_		TRUE	_M[Oxidation (M)]PGPLPR_	MPGPLPR	-8.88384	0.772432	-8.88384	P50608	TRUE	392.213	0.000106595	2.76058e+06	noloss	4	y	2	241.658	9.59467	FALSE	sp	P50608	P50608	FMOD_MOUSE	Fibromodulin	Mus musculus	Fmod	2	1	uniprot_mouse_proteome
220624_046_CS3_1_Control1_DDA-OT	2		_M[+16]PGPLPR_		TRUE	_M[Oxidation (M)]PGPLPR_	MPGPLPR	-8.88384	0.772432	-8.88384	P50608	TRUE	392.213	0.000106595	2.76058e+06	noloss	5	b	1	512.254	1.75339	TRUE	sp	P50608	P50608	FMOD_MOUSE	Fibromodulin	Mus musculus	Fmod	2	1	uniprot_mouse_proteome
220624_046_CS3_1_Control1_DDA-OT	2		_M[+16]PGPLPR_		TRUE	_M[Oxidation (M)]PGPLPR_	MPGPLPR	-8.88384	0.772432	-8.88384	P50608	TRUE	392.213	0.000106595	2.76058e+06	noloss	5	y	1	539.33	100	FALSE	sp	P50608	P50608	FMOD_MOUSE	Fibromodulin	Mus musculus	Fmod	2	1	uniprot_mouse_proteome
220624_046_CS3_1_Control1_DDA-OT	2		_M[+16]PGPLPR_		TRUE	_M[Oxidation (M)]PGPLPR_	MPGPLPR	-8.88384	0.772432	-8.88384	P50608	TRUE	392.213	0.000106595	2.76058e+06	noloss	5	y	2	270.169	3.68458	TRUE	sp	P50608	P50608	FMOD_MOUSE	Fibromodulin	Mus musculus	Fmod	2	1	uniprot_mouse_proteome
220624_046_CS3_1_Control1_DDA-OT	2		_M[+16]PGPLPR_		TRUE	_M[Oxidation (M)]PGPLPR_	MPGPLPR	-8.88384	0.772432	-8.88384	P50608	TRUE	392.213	0.000106595	2.76058e+06	noloss	6	y	1	636.383	68.4256	FALSE	sp	P50608	P50608	FMOD_MOUSE	Fibromodulin	Mus musculus	Fmod	2	1	uniprot_mouse_proteome
220624_046_CS3_1_Control1_DDA-OT	2		_M[+16]PGPLPR_		TRUE	_M[Oxidation (M)]PGPLPR_	MPGPLPR	-8.88384	0.772432	-8.88384	P50608	TRUE	392.213	0.000106595	2.76058e+06	noloss	6	y	2	318.695	34.7761	FALSE	sp	P50608	P50608	FMOD_MOUSE	Fibromodulin	Mus musculus	Fmod	2	1	uniprot_mouse_proteome
220624_046_CS3_1_Control1_DDA-OT	2		_M[+16]PGPLPR_		TRUE	_M[Oxidation (M)]PGPLPR_	MPGPLPR	-8.88384	0.772432	-8.88384	P50608	TRUE	392.213	0.000106595	2.76058e+06	NH3	5	y	1	522.303	3.27858	TRUE	sp	P50608	P50608	FMOD_MOUSE	Fibromodulin	Mus musculus	Fmod	2	1	uniprot_mouse_proteome
220624_046_CS3_1_Control1_DDA-OT	2		_M[+16]PGPLPR_		TRUE	_M[Oxidation (M)]PGPLPR_	MPGPLPR	-8.88384	0.772432	-8.88384	P50608	TRUE	392.213	0.000106595	2.76058e+06	NH3	6	y	1	619.356	2.85414	TRUE	sp	P50608	P50608	FMOD_MOUSE	Fibromodulin	Mus musculus	Fmod	2	1	uniprot_mouse_proteome
220624_046_CS3_1_Control1_DDA-OT	2		_SEPLIGR_		TRUE	_SEPLIGR_	SEPLIGR	-5.74252	0.741274	-5.74252	A0A087WSN6	FALSE	386.222	0.00126155	4.48827e+06	noloss	3	y	1	345.224	33.1117	FALSE	tr	A0A087WSN6	A0A087WSN6	A0A087WSN6_MOUSE	Fibronectin	Mus musculus	Fn1	1	1	uniprot_mouse_proteome
220624_046_CS3_1_Control1_DDA-OT	2		_SEPLIGR_		TRUE	_SEPLIGR_	SEPLIGR	-5.74252	0.741274	-5.74252	A0A087WSN6	FALSE	386.222	0.00126155	4.48827e+06	noloss	4	y	1	458.309	30.1246	FALSE	tr	A0A087WSN6	A0A087WSN6	A0A087WSN6_MOUSE	Fibronectin	Mus musculus	Fn1	1	1	uniprot_mouse_proteome
220624_046_CS3_1_Control1_DDA-OT	2		_SEPLIGR_		TRUE	_SEPLIGR_	SEPLIGR	-5.74252	0.741274	-5.74252	A0A087WSN6	FALSE	386.222	0.00126155	4.48827e+06	noloss	5	y	1	555.361	100	FALSE	tr	A0A087WSN6	A0A087WSN6	A0A087WSN6_MOUSE	Fibronectin	Mus musculus	Fn1	1	1	uniprot_mouse_proteome
220624_046_CS3_1_Control1_DDA-OT	2		_SEPLIGR_		TRUE	_SEPLIGR_	SEPLIGR	-5.74252	0.741274	-5.74252	A0A087WSN6	FALSE	386.222	0.00126155	4.48827e+06	noloss	5	y	2	278.184	59.6345	FALSE	tr	A0A087WSN6	A0A087WSN6	A0A087WSN6_MOUSE	Fibronectin	Mus musculus	Fn1	1	1	uniprot_mouse_proteome
220624_046_CS3_1_Control1_DDA-OT	2		_SEPLIGR_		TRUE	_SEPLIGR_	SEPLIGR	-5.74252	0.741274	-5.74252	A0A087WSN6	FALSE	386.222	0.00126155	4.48827e+06	NH3	3	y	1	328.198	2.27479	FALSE	tr	A0A087WSN6	A0A087WSN6	A0A087WSN6_MOUSE	Fibronectin	Mus musculus	Fn1	1	1	uniprot_mouse_proteome
220624_046_CS3_1_Control1_DDA-OT	2		_SEPLIGR_		TRUE	_SEPLIGR_	SEPLIGR	-5.74252	0.741274	-5.74252	A0A087WSN6	FALSE	386.222	0.00126155	4.48827e+06	NH3	5	y	1	538.335	3.2668	FALSE	tr	A0A087WSN6	A0A087WSN6	A0A087WSN6_MOUSE	Fibronectin	Mus musculus	Fn1	1	1	uniprot_mouse_proteome
220624_046_CS3_1_Control1_DDA-OT	2		_IIDAALR_		TRUE	_IIDAALR_	IIDAALR	5.03061	0.747011	5.03061	P12787	TRUE	386.24	0.000719379	8802733	noloss	3	y	1	359.24	3.14535	FALSE	sp	P12787	P12787	COX5A_MOUSE	Cytochrome c oxidase subunit 5A, mitochondrial	Mus musculus	Cox5a	1	2	uniprot_mouse_proteome
220624_046_CS3_1_Control1_DDA-OT	2		_IIDAALR_		TRUE	_IIDAALR_	IIDAALR	5.03061	0.747011	5.03061	P12787	TRUE	386.24	0.000719379	8802733	noloss	4	y	1	430.277	28.6741	FALSE	sp	P12787	P12787	COX5A_MOUSE	Cytochrome c oxidase subunit 5A, mitochondrial	Mus musculus	Cox5a	1	2	uniprot_mouse_proteome
220624_046_CS3_1_Control1_DDA-OT	2		_IIDAALR_		TRUE	_IIDAALR_	IIDAALR	5.03061	0.747011	5.03061	P12787	TRUE	386.24	0.000719379	8802733	noloss	5	y	1	545.304	100	FALSE	sp	P12787	P12787	COX5A_MOUSE	Cytochrome c oxidase subunit 5A, mitochondrial	Mus musculus	Cox5a	1	2	uniprot_mouse_proteome
220624_046_CS3_1_Control1_DDA-OT	2		_IIDAALR_		TRUE	_IIDAALR_	IIDAALR	5.03061	0.747011	5.03061	P12787	TRUE	386.24	0.000719379	8802733	noloss	6	y	1	658.388	31.3655	FALSE	sp	P12787	P12787	COX5A_MOUSE	Cytochrome c oxidase subunit 5A, mitochondrial	Mus musculus	Cox5a	1	2	uniprot_mouse_proteome
220624_046_CS3_1_Control1_DDA-OT	2		_IIDAALR_		TRUE	_IIDAALR_	IIDAALR	5.03061	0.747011	5.03061	P12787	TRUE	386.24	0.000719379	8802733	NH3	3	y	1	342.214	1.54205	FALSE	sp	P12787	P12787	COX5A_MOUSE	Cytochrome c oxidase subunit 5A, mitochondrial	Mus musculus	Cox5a	1	2	uniprot_mouse_proteome
220624_046_CS3_1_Control1_DDA-OT	2		_IIDAALR_		TRUE	_IIDAALR_	IIDAALR	5.03061	0.747011	5.03061	P12787	TRUE	386.24	0.000719379	8802733	H2O	5	y	1	527.294	1.46256	TRUE	sp	P12787	P12787	COX5A_MOUSE	Cytochrome c oxidase subunit 5A, mitochondrial	Mus musculus	Cox5a	1	2	uniprot_mouse_proteome
220624_046_CS3_1_Control1_DDA-OT	2		_IIDAALR_		TRUE	_IIDAALR_	IIDAALR	5.03061	0.747011	5.03061	P12787	TRUE	386.24	0.000719379	8802733	NH3	5	y	1	528.278	3.1735	FALSE	sp	P12787	P12787	COX5A_MOUSE	Cytochrome c oxidase subunit 5A, mitochondrial	Mus musculus	Cox5a	1	2	uniprot_mouse_proteome
220624_046_CS3_1_Control1_DDA-OT	2		_TIPITVK_		TRUE	_TIPITVK_	TIPITVK	7.00818	0.74051	7.00818	A2ASS6	FALSE	386.252	0.00294913	1.74056e+06	noloss	3	b	1	312.192	21.3387	FALSE	sp	A2ASS6	A2ASS6	TITIN_MOUSE	Titin	Mus musculus	Ttn	1	1	uniprot_mouse_proteome
220624_046_CS3_1_Control1_DDA-OT	2		_TIPITVK_		TRUE	_TIPITVK_	TIPITVK	7.00818	0.74051	7.00818	A2ASS6	FALSE	386.252	0.00294913	1.74056e+06	noloss	3	y	1	347.229	26.2587	FALSE	sp	A2ASS6	A2ASS6	TITIN_MOUSE	Titin	Mus musculus	Ttn	1	1	uniprot_mouse_proteome
220624_046_CS3_1_Control1_DDA-OT	2		_TIPITVK_		TRUE	_TIPITVK_	TIPITVK	7.00818	0.74051	7.00818	A2ASS6	FALSE	386.252	0.00294913	1.74056e+06	noloss	4	y	1	460.313	8.26329	FALSE	sp	A2ASS6	A2ASS6	TITIN_MOUSE	Titin	Mus musculus	Ttn	1	1	uniprot_mouse_proteome
220624_046_CS3_1_Control1_DDA-OT	2		_TIPITVK_		TRUE	_TIPITVK_	TIPITVK	7.00818	0.74051	7.00818	A2ASS6	FALSE	386.252	0.00294913	1.74056e+06	noloss	5	y	1	557.366	100	FALSE	sp	A2ASS6	A2ASS6	TITIN_MOUSE	Titin	Mus musculus	Ttn	1	1	uniprot_mouse_proteome
220624_046_CS3_1_Control1_DDA-OT	2		_TIPITVK_		TRUE	_TIPITVK_	TIPITVK	7.00818	0.74051	7.00818	A2ASS6	FALSE	386.252	0.00294913	1.74056e+06	noloss	5	y	2	279.187	30.0347	FALSE	sp	A2ASS6	A2ASS6	TITIN_MOUSE	Titin	Mus musculus	Ttn	1	1	uniprot_mouse_proteome
220624_046_CS3_1_Control1_DDA-OT	2		_TIPITVK_		TRUE	_TIPITVK_	TIPITVK	7.00818	0.74051	7.00818	A2ASS6	FALSE	386.252	0.00294913	1.74056e+06	H2O	3	b	1	294.181	10.0577	FALSE	sp	A2ASS6	A2ASS6	TITIN_MOUSE	Titin	Mus musculus	Ttn	1	1	uniprot_mouse_proteome
220624_046_CS3_1_Control1_DDA-OT	2		_TIPITVK_		TRUE	_TIPITVK_	TIPITVK	7.00818	0.74051	7.00818	A2ASS6	FALSE	386.252	0.00294913	1.74056e+06	H2O	3	y	1	329.218	1.1599	TRUE	sp	A2ASS6	A2ASS6	TITIN_MOUSE	Titin	Mus musculus	Ttn	1	1	uniprot_mouse_proteome
220624_046_CS3_1_Control1_DDA-OT	2		_TIPITVK_		TRUE	_TIPITVK_	TIPITVK	7.00818	0.74051	7.00818	A2ASS6	FALSE	386.252	0.00294913	1.74056e+06	H2O	5	y	1	539.355	5.03297	TRUE	sp	A2ASS6	A2ASS6	TITIN_MOUSE	Titin	Mus musculus	Ttn	1	1	uniprot_mouse_proteome
220624_046_CS3_1_Control1_DDA-OT	2		_TIPITVK_		TRUE	_TIPITVK_	TIPITVK	7.00818	0.74051	7.00818	A2ASS6	FALSE	386.252	0.00294913	1.74056e+06	H2O	5	y	2	270.181	1.2627	TRUE	sp	A2ASS6	A2ASS6	TITIN_MOUSE	Titin	Mus musculus	Ttn	1	1	uniprot_mouse_proteome
220624_046_CS3_1_Control1_DDA-OT	2		_LLQSVVI_		TRUE	_LLQSVVI_	LLQSVVI	68.3601	0.742938	68.3601	Q9JK53	TRUE	386.252	0.00651096	952649	noloss	3	b	1	355.234	61.0921	FALSE	sp	Q9JK53	Q9JK53	PRELP_MOUSE	Prolargin	Mus musculus	Prelp	1	2	uniprot_mouse_proteome
220624_046_CS3_1_Control1_DDA-OT	2		_LLQSVVI_		TRUE	_LLQSVVI_	LLQSVVI	68.3601	0.742938	68.3601	Q9JK53	TRUE	386.252	0.00651096	952649	noloss	4	b	1	442.266	41.9197	FALSE	sp	Q9JK53	Q9JK53	PRELP_MOUSE	Prolargin	Mus musculus	Prelp	1	2	uniprot_mouse_proteome
220624_046_CS3_1_Control1_DDA-OT	2		_LLQSVVI_		TRUE	_LLQSVVI_	LLQSVVI	68.3601	0.742938	68.3601	Q9JK53	TRUE	386.252	0.00651096	952649	noloss	5	b	1	541.334	15.0221	FALSE	sp	Q9JK53	Q9JK53	PRELP_MOUSE	Prolargin	Mus musculus	Prelp	1	2	uniprot_mouse_proteome
220624_046_CS3_1_Control1_DDA-OT	2		_LLQSVVI_		TRUE	_LLQSVVI_	LLQSVVI	68.3601	0.742938	68.3601	Q9JK53	TRUE	386.252	0.00651096	952649	H2O	4	b	1	424.255	100	FALSE	sp	Q9JK53	Q9JK53	PRELP_MOUSE	Prolargin	Mus musculus	Prelp	1	2	uniprot_mouse_proteome
220624_046_CS3_1_Control1_DDA-OT	2		_LLQSVVI_		TRUE	_LLQSVVI_	LLQSVVI	68.3601	0.742938	68.3601	Q9JK53	TRUE	386.252	0.00651096	952649	H2O	5	b	1	523.324	48.2776	FALSE	sp	Q9JK53	Q9JK53	PRELP_MOUSE	Prolargin	Mus musculus	Prelp	1	2	uniprot_mouse_proteome
220624_046_CS3_1_Control1_DDA-OT	1		_LLQSVVI_		TRUE	_LLQSVVI_	LLQSVVI	68.3601	1.22205	68.3601	Q9JK53	TRUE	771.497	0.000583144	805865	noloss	3	b	1	355.234	38.0116	FALSE	sp	Q9JK53	Q9JK53	PRELP_MOUSE	Prolargin	Mus musculus	Prelp	1	2	uniprot_mouse_proteome
220624_046_CS3_1_Control1_DDA-OT	1		_LLQSVVI_		TRUE	_LLQSVVI_	LLQSVVI	68.3601	1.22205	68.3601	Q9JK53	TRUE	771.497	0.000583144	805865	noloss	4	b	1	442.266	23.4529	FALSE	sp	Q9JK53	Q9JK53	PRELP_MOUSE	Prolargin	Mus musculus	Prelp	1	2	uniprot_mouse_proteome
220624_046_CS3_1_Control1_DDA-OT	1		_LLQSVVI_		TRUE	_LLQSVVI_	LLQSVVI	68.3601	1.22205	68.3601	Q9JK53	TRUE	771.497	0.000583144	805865	noloss	5	b	1	541.334	56.0901	FALSE	sp	Q9JK53	Q9JK53	PRELP_MOUSE	Prolargin	Mus musculus	Prelp	1	2	uniprot_mouse_proteome
220624_046_CS3_1_Control1_DDA-OT	1		_LLQSVVI_		TRUE	_LLQSVVI_	LLQSVVI	68.3601	1.22205	68.3601	Q9JK53	TRUE	771.497	0.000583144	805865	noloss	5	y	1	545.329	10.1341	TRUE	sp	Q9JK53	Q9JK53	PRELP_MOUSE	Prolargin	Mus musculus	Prelp	1	2	uniprot_mouse_proteome
220624_046_CS3_1_Control1_DDA-OT	1		_LLQSVVI_		TRUE	_LLQSVVI_	LLQSVVI	68.3601	1.22205	68.3601	Q9JK53	TRUE	771.497	0.000583144	805865	noloss	6	b	1	640.403	39.7374	FALSE	sp	Q9JK53	Q9JK53	PRELP_MOUSE	Prolargin	Mus musculus	Prelp	1	2	uniprot_mouse_proteome
220624_046_CS3_1_Control1_DDA-OT	1		_LLQSVVI_		TRUE	_LLQSVVI_	LLQSVVI	68.3601	1.22205	68.3601	Q9JK53	TRUE	771.497	0.000583144	805865	H2O	4	b	1	424.255	38.406	FALSE	sp	Q9JK53	Q9JK53	PRELP_MOUSE	Prolargin	Mus musculus	Prelp	1	2	uniprot_mouse_proteome
220624_046_CS3_1_Control1_DDA-OT	1		_LLQSVVI_		TRUE	_LLQSVVI_	LLQSVVI	68.3601	1.22205	68.3601	Q9JK53	TRUE	771.497	0.000583144	805865	H2O	5	b	1	523.324	100	FALSE	sp	Q9JK53	Q9JK53	PRELP_MOUSE	Prolargin	Mus musculus	Prelp	1	2	uniprot_mouse_proteome
220624_046_CS3_1_Control1_DDA-OT	1		_LLQSVVI_		TRUE	_LLQSVVI_	LLQSVVI	68.3601	1.22205	68.3601	Q9JK53	TRUE	771.497	0.000583144	805865	H2O	5	y	1	527.319	11.6426	TRUE	sp	Q9JK53	Q9JK53	PRELP_MOUSE	Prolargin	Mus musculus	Prelp	1	2	uniprot_mouse_proteome
220624_046_CS3_1_Control1_DDA-OT	1		_LLQSVVI_		TRUE	_LLQSVVI_	LLQSVVI	68.3601	1.22205	68.3601	Q9JK53	TRUE	771.497	0.000583144	805865	H2O	6	b	1	622.392	22.0573	TRUE	sp	Q9JK53	Q9JK53	PRELP_MOUSE	Prolargin	Mus musculus	Prelp	1	2	uniprot_mouse_proteome
220624_046_CS3_1_Control1_DDA-OT	1		_LLQSVVI_		TRUE	_LLQSVVI_	LLQSVVI	68.3601	1.22205	68.3601	Q9JK53	TRUE	771.497	0.000583144	805865	NH3	5	b	1	524.308	3.4825	TRUE	sp	Q9JK53	Q9JK53	PRELP_MOUSE	Prolargin	Mus musculus	Prelp	1	2	uniprot_mouse_proteome
220624_046_CS3_1_Control1_DDA-OT	1		_LLQSVVI_		TRUE	_LLQSVVI_	LLQSVVI	68.3601	1.22205	68.3601	Q9JK53	TRUE	771.497	0.000583144	805865	NH3	6	b	1	623.376	5.88242	TRUE	sp	Q9JK53	Q9JK53	PRELP_MOUSE	Prolargin	Mus musculus	Prelp	1	2	uniprot_mouse_proteome
220624_046_CS3_1_Control1_DDA-OT	2		_IGVITNR_		TRUE	_IGVITNR_	IGVITNR	-9.8401	0.740875	-9.8401	P62702	FALSE	386.737	0.000308687	4.6754e+06	noloss	3	b	1	270.181	5.10382	FALSE	sp	P62702	P62702	RS4X_MOUSE	40S ribosomal protein S4, X isoform	Mus musculus	Rps4x	1	2	uniprot_mouse_proteome
220624_046_CS3_1_Control1_DDA-OT	2		_IGVITNR_		TRUE	_IGVITNR_	IGVITNR	-9.8401	0.740875	-9.8401	P62702	FALSE	386.737	0.000308687	4.6754e+06	noloss	3	y	1	390.21	22.9203	FALSE	sp	P62702	P62702	RS4X_MOUSE	40S ribosomal protein S4, X isoform	Mus musculus	Rps4x	1	2	uniprot_mouse_proteome
220624_046_CS3_1_Control1_DDA-OT	2		_IGVITNR_		TRUE	_IGVITNR_	IGVITNR	-9.8401	0.740875	-9.8401	P62702	FALSE	386.737	0.000308687	4.6754e+06	noloss	4	y	1	503.294	44.1604	FALSE	sp	P62702	P62702	RS4X_MOUSE	40S ribosomal protein S4, X isoform	Mus musculus	Rps4x	1	2	uniprot_mouse_proteome
220624_046_CS3_1_Control1_DDA-OT	2		_IGVITNR_		TRUE	_IGVITNR_	IGVITNR	-9.8401	0.740875	-9.8401	P62702	FALSE	386.737	0.000308687	4.6754e+06	noloss	5	y	1	602.362	21.2644	FALSE	sp	P62702	P62702	RS4X_MOUSE	40S ribosomal protein S4, X isoform	Mus musculus	Rps4x	1	2	uniprot_mouse_proteome
220624_046_CS3_1_Control1_DDA-OT	2		_IGVITNR_		TRUE	_IGVITNR_	IGVITNR	-9.8401	0.740875	-9.8401	P62702	FALSE	386.737	0.000308687	4.6754e+06	noloss	6	y	1	659.383	100	FALSE	sp	P62702	P62702	RS4X_MOUSE	40S ribosomal protein S4, X isoform	Mus musculus	Rps4x	1	2	uniprot_mouse_proteome
220624_046_CS3_1_Control1_DDA-OT	2		_IGVITNR_		TRUE	_IGVITNR_	IGVITNR	-9.8401	0.740875	-9.8401	P62702	FALSE	386.737	0.000308687	4.6754e+06	NH3	3	y	1	373.183	3.24908	FALSE	sp	P62702	P62702	RS4X_MOUSE	40S ribosomal protein S4, X isoform	Mus musculus	Rps4x	1	2	uniprot_mouse_proteome
220624_046_CS3_1_Control1_DDA-OT	2		_IGVITNR_		TRUE	_IGVITNR_	IGVITNR	-9.8401	0.740875	-9.8401	P62702	FALSE	386.737	0.000308687	4.6754e+06	H2O	4	y	1	485.283	1.45809	TRUE	sp	P62702	P62702	RS4X_MOUSE	40S ribosomal protein S4, X isoform	Mus musculus	Rps4x	1	2	uniprot_mouse_proteome
220624_046_CS3_1_Control1_DDA-OT	2		_IGVITNR_		TRUE	_IGVITNR_	IGVITNR	-9.8401	0.740875	-9.8401	P62702	FALSE	386.737	0.000308687	4.6754e+06	NH3	4	y	1	486.267	2.31353	TRUE	sp	P62702	P62702	RS4X_MOUSE	40S ribosomal protein S4, X isoform	Mus musculus	Rps4x	1	2	uniprot_mouse_proteome
220624_046_CS3_1_Control1_DDA-OT	2		_IGVITNR_		TRUE	_IGVITNR_	IGVITNR	-9.8401	0.740875	-9.8401	P62702	FALSE	386.737	0.000308687	4.6754e+06	H2O	6	y	1	641.373	1.20495	TRUE	sp	P62702	P62702	RS4X_MOUSE	40S ribosomal protein S4, X isoform	Mus musculus	Rps4x	1	2	uniprot_mouse_proteome
220624_046_CS3_1_Control1_DDA-OT	2		_IGVITNR_		TRUE	_IGVITNR_	IGVITNR	-9.8401	0.740875	-9.8401	P62702	FALSE	386.737	0.000308687	4.6754e+06	NH3	6	y	1	642.357	2.44199	TRUE	sp	P62702	P62702	RS4X_MOUSE	40S ribosomal protein S4, X isoform	Mus musculus	Rps4x	1	2	uniprot_mouse_proteome
220624_046_CS3_1_Control1_DDA-OT	2		_MGPAIER_		TRUE	_MGPAIER_	MGPAIER	-10.9022	0.73217	-10.9022	Q9D0E1;Q9D0E1-2	FALSE	387.202	0.000574478	0	noloss	3	b	1	286.122	5.20646	TRUE	sp	Q9D0E1;Q9D0E1-2	Q9D0E1;Q9D0E1-2	HNRPM_MOUSE	Heterogeneous nuclear ribonucleoprotein M;Isoform 2 of Heterogeneous nuclear ribonucleoprotein M	Mus musculus	Hnrnpm	1;	3;	uniprot_mouse_proteome
220624_046_CS3_1_Control1_DDA-OT	2		_MGPAIER_		TRUE	_MGPAIER_	MGPAIER	-10.9022	0.73217	-10.9022	Q9D0E1;Q9D0E1-2	FALSE	387.202	0.000574478	0	noloss	3	y	1	417.246	30.6462	FALSE	sp	Q9D0E1;Q9D0E1-2	Q9D0E1;Q9D0E1-2	HNRPM_MOUSE	Heterogeneous nuclear ribonucleoprotein M;Isoform 2 of Heterogeneous nuclear ribonucleoprotein M	Mus musculus	Hnrnpm	1;	3;	uniprot_mouse_proteome
220624_046_CS3_1_Control1_DDA-OT	2		_MGPAIER_		TRUE	_MGPAIER_	MGPAIER	-10.9022	0.73217	-10.9022	Q9D0E1;Q9D0E1-2	FALSE	387.202	0.000574478	0	noloss	4	y	1	488.283	54.9145	FALSE	sp	Q9D0E1;Q9D0E1-2	Q9D0E1;Q9D0E1-2	HNRPM_MOUSE	Heterogeneous nuclear ribonucleoprotein M;Isoform 2 of Heterogeneous nuclear ribonucleoprotein M	Mus musculus	Hnrnpm	1;	3;	uniprot_mouse_proteome
220624_046_CS3_1_Control1_DDA-OT	2		_MGPAIER_		TRUE	_MGPAIER_	MGPAIER	-10.9022	0.73217	-10.9022	Q9D0E1;Q9D0E1-2	FALSE	387.202	0.000574478	0	noloss	5	y	2	293.171	97.4208	FALSE	sp	Q9D0E1;Q9D0E1-2	Q9D0E1;Q9D0E1-2	HNRPM_MOUSE	Heterogeneous nuclear ribonucleoprotein M;Isoform 2 of Heterogeneous nuclear ribonucleoprotein M	Mus musculus	Hnrnpm	1;	3;	uniprot_mouse_proteome
220624_046_CS3_1_Control1_DDA-OT	2		_MGPAIER_		TRUE	_MGPAIER_	MGPAIER	-10.9022	0.73217	-10.9022	Q9D0E1;Q9D0E1-2	FALSE	387.202	0.000574478	0	noloss	5	y	1	585.335	49.7248	FALSE	sp	Q9D0E1;Q9D0E1-2	Q9D0E1;Q9D0E1-2	HNRPM_MOUSE	Heterogeneous nuclear ribonucleoprotein M;Isoform 2 of Heterogeneous nuclear ribonucleoprotein M	Mus musculus	Hnrnpm	1;	3;	uniprot_mouse_proteome
220624_046_CS3_1_Control1_DDA-OT	2		_MGPAIER_		TRUE	_MGPAIER_	MGPAIER	-10.9022	0.73217	-10.9022	Q9D0E1;Q9D0E1-2	FALSE	387.202	0.000574478	0	noloss	6	y	1	642.357	100	FALSE	sp	Q9D0E1;Q9D0E1-2	Q9D0E1;Q9D0E1-2	HNRPM_MOUSE	Heterogeneous nuclear ribonucleoprotein M;Isoform 2 of Heterogeneous nuclear ribonucleoprotein M	Mus musculus	Hnrnpm	1;	3;	uniprot_mouse_proteome
220624_046_CS3_1_Control1_DDA-OT	2		_MGPAIER_		TRUE	_MGPAIER_	MGPAIER	-10.9022	0.73217	-10.9022	Q9D0E1;Q9D0E1-2	FALSE	387.202	0.000574478	0	noloss	6	y	2	321.682	7.06157	FALSE	sp	Q9D0E1;Q9D0E1-2	Q9D0E1;Q9D0E1-2	HNRPM_MOUSE	Heterogeneous nuclear ribonucleoprotein M;Isoform 2 of Heterogeneous nuclear ribonucleoprotein M	Mus musculus	Hnrnpm	1;	3;	uniprot_mouse_proteome
220624_046_CS3_1_Control1_DDA-OT	2		_MGPAIER_		TRUE	_MGPAIER_	MGPAIER	-10.9022	0.73217	-10.9022	Q9D0E1;Q9D0E1-2	FALSE	387.202	0.000574478	0	NH3	5	y	1	568.309	2.06813	TRUE	sp	Q9D0E1;Q9D0E1-2	Q9D0E1;Q9D0E1-2	HNRPM_MOUSE	Heterogeneous nuclear ribonucleoprotein M;Isoform 2 of Heterogeneous nuclear ribonucleoprotein M	Mus musculus	Hnrnpm	1;	3;	uniprot_mouse_proteome
220624_046_CS3_1_Control1_DDA-OT	2		_MGPAIER_		TRUE	_MGPAIER_	MGPAIER	-10.9022	0.73217	-10.9022	Q9D0E1;Q9D0E1-2	FALSE	387.202	0.000574478	0	NH3	6	y	1	625.33	3.68082	TRUE	sp	Q9D0E1;Q9D0E1-2	Q9D0E1;Q9D0E1-2	HNRPM_MOUSE	Heterogeneous nuclear ribonucleoprotein M;Isoform 2 of Heterogeneous nuclear ribonucleoprotein M	Mus musculus	Hnrnpm	1;	3;	uniprot_mouse_proteome
220624_046_CS3_1_Control1_DDA-OT	1		_SPYDIGK_		TRUE	_SPYDIGK_	SPYDIGK	-7.15153	1.26537	-7.15153	O35744	FALSE	779.393	9.70194e-05	450563	noloss	3	y	1	317.218	36.4995	FALSE	sp	O35744	O35744	CHIL3_MOUSE	Chitinase-like protein 3	Mus musculus	Chil3	1	2	uniprot_mouse_proteome
220624_046_CS3_1_Control1_DDA-OT	1		_SPYDIGK_		TRUE	_SPYDIGK_	SPYDIGK	-7.15153	1.26537	-7.15153	O35744	FALSE	779.393	9.70194e-05	450563	noloss	4	b	1	463.182	78.9916	FALSE	sp	O35744	O35744	CHIL3_MOUSE	Chitinase-like protein 3	Mus musculus	Chil3	1	2	uniprot_mouse_proteome
220624_046_CS3_1_Control1_DDA-OT	1		_SPYDIGK_		TRUE	_SPYDIGK_	SPYDIGK	-7.15153	1.26537	-7.15153	O35744	FALSE	779.393	9.70194e-05	450563	noloss	4	y	1	432.245	28.0012	FALSE	sp	O35744	O35744	CHIL3_MOUSE	Chitinase-like protein 3	Mus musculus	Chil3	1	2	uniprot_mouse_proteome
220624_046_CS3_1_Control1_DDA-OT	1		_SPYDIGK_		TRUE	_SPYDIGK_	SPYDIGK	-7.15153	1.26537	-7.15153	O35744	FALSE	779.393	9.70194e-05	450563	noloss	5	b	1	576.266	100	FALSE	sp	O35744	O35744	CHIL3_MOUSE	Chitinase-like protein 3	Mus musculus	Chil3	1	2	uniprot_mouse_proteome
220624_046_CS3_1_Control1_DDA-OT	1		_SPYDIGK_		TRUE	_SPYDIGK_	SPYDIGK	-7.15153	1.26537	-7.15153	O35744	FALSE	779.393	9.70194e-05	450563	noloss	5	y	1	595.309	16.705	FALSE	sp	O35744	O35744	CHIL3_MOUSE	Chitinase-like protein 3	Mus musculus	Chil3	1	2	uniprot_mouse_proteome
220624_046_CS3_1_Control1_DDA-OT	1		_SPYDIGK_		TRUE	_SPYDIGK_	SPYDIGK	-7.15153	1.26537	-7.15153	O35744	FALSE	779.393	9.70194e-05	450563	noloss	6	b	1	633.288	21.9657	FALSE	sp	O35744	O35744	CHIL3_MOUSE	Chitinase-like protein 3	Mus musculus	Chil3	1	2	uniprot_mouse_proteome
220624_046_CS3_1_Control1_DDA-OT	1		_SPYDIGK_		TRUE	_SPYDIGK_	SPYDIGK	-7.15153	1.26537	-7.15153	O35744	FALSE	779.393	9.70194e-05	450563	noloss	6	y	1	692.361	7.41172	TRUE	sp	O35744	O35744	CHIL3_MOUSE	Chitinase-like protein 3	Mus musculus	Chil3	1	2	uniprot_mouse_proteome
220624_046_CS3_1_Control1_DDA-OT	1		_SPYDIGK_		TRUE	_SPYDIGK_	SPYDIGK	-7.15153	1.26537	-7.15153	O35744	FALSE	779.393	9.70194e-05	450563	H2O	4	b	1	445.172	8.47764	TRUE	sp	O35744	O35744	CHIL3_MOUSE	Chitinase-like protein 3	Mus musculus	Chil3	1	2	uniprot_mouse_proteome
220624_046_CS3_1_Control1_DDA-OT	1		_SPYDIGK_		TRUE	_SPYDIGK_	SPYDIGK	-7.15153	1.26537	-7.15153	O35744	FALSE	779.393	9.70194e-05	450563	H2O	5	b	1	558.256	16.1225	TRUE	sp	O35744	O35744	CHIL3_MOUSE	Chitinase-like protein 3	Mus musculus	Chil3	1	2	uniprot_mouse_proteome
220624_046_CS3_1_Control1_DDA-OT	1		_SPYDIGK_		TRUE	_SPYDIGK_	SPYDIGK	-7.15153	1.26537	-7.15153	O35744	FALSE	779.393	9.70194e-05	450563	H2O	6	b	1	615.277	9.3227	TRUE	sp	O35744	O35744	CHIL3_MOUSE	Chitinase-like protein 3	Mus musculus	Chil3	1	2	uniprot_mouse_proteome
220624_046_CS3_1_Control1_DDA-OT	2		_NLVVIPK_		TRUE	_NLVVIPK_	NLVVIPK	20.1936	0.760222	20.1936	P45376	TRUE	391.76	0.0019629	1.9416e+06	noloss	3	b	1	327.203	8.12874	FALSE	sp	P45376	P45376	ALDR_MOUSE	Aldose reductase	Mus musculus	Akr1b1	1	3	uniprot_mouse_proteome
220624_046_CS3_1_Control1_DDA-OT	2		_NLVVIPK_		TRUE	_NLVVIPK_	NLVVIPK	20.1936	0.760222	20.1936	P45376	TRUE	391.76	0.0019629	1.9416e+06	noloss	3	y	1	357.25	16.0178	FALSE	sp	P45376	P45376	ALDR_MOUSE	Aldose reductase	Mus musculus	Akr1b1	1	3	uniprot_mouse_proteome
220624_046_CS3_1_Control1_DDA-OT	2		_NLVVIPK_		TRUE	_NLVVIPK_	NLVVIPK	20.1936	0.760222	20.1936	P45376	TRUE	391.76	0.0019629	1.9416e+06	noloss	4	b	1	426.271	1.39467	TRUE	sp	P45376	P45376	ALDR_MOUSE	Aldose reductase	Mus musculus	Akr1b1	1	3	uniprot_mouse_proteome
220624_046_CS3_1_Control1_DDA-OT	2		_NLVVIPK_		TRUE	_NLVVIPK_	NLVVIPK	20.1936	0.760222	20.1936	P45376	TRUE	391.76	0.0019629	1.9416e+06	noloss	4	y	1	456.318	25.1116	FALSE	sp	P45376	P45376	ALDR_MOUSE	Aldose reductase	Mus musculus	Akr1b1	1	3	uniprot_mouse_proteome
220624_046_CS3_1_Control1_DDA-OT	2		_NLVVIPK_		TRUE	_NLVVIPK_	NLVVIPK	20.1936	0.760222	20.1936	P45376	TRUE	391.76	0.0019629	1.9416e+06	noloss	5	y	1	555.386	34.1714	FALSE	sp	P45376	P45376	ALDR_MOUSE	Aldose reductase	Mus musculus	Akr1b1	1	3	uniprot_mouse_proteome
220624_046_CS3_1_Control1_DDA-OT	2		_NLVVIPK_		TRUE	_NLVVIPK_	NLVVIPK	20.1936	0.760222	20.1936	P45376	TRUE	391.76	0.0019629	1.9416e+06	noloss	5	y	2	278.197	1.58673	TRUE	sp	P45376	P45376	ALDR_MOUSE	Aldose reductase	Mus musculus	Akr1b1	1	3	uniprot_mouse_proteome
220624_046_CS3_1_Control1_DDA-OT	2		_NLVVIPK_		TRUE	_NLVVIPK_	NLVVIPK	20.1936	0.760222	20.1936	P45376	TRUE	391.76	0.0019629	1.9416e+06	noloss	6	y	1	668.471	3.26401	FALSE	sp	P45376	P45376	ALDR_MOUSE	Aldose reductase	Mus musculus	Akr1b1	1	3	uniprot_mouse_proteome
220624_046_CS3_1_Control1_DDA-OT	2		_NLVVIPK_		TRUE	_NLVVIPK_	NLVVIPK	20.1936	0.760222	20.1936	P45376	TRUE	391.76	0.0019629	1.9416e+06	NH3	3	b	1	310.176	1.77834	FALSE	sp	P45376	P45376	ALDR_MOUSE	Aldose reductase	Mus musculus	Akr1b1	1	3	uniprot_mouse_proteome
220624_046_CS3_1_Control1_DDA-OT	2		_QLTVPAR_		TRUE	_QLTVPAR_	QLTVPAR	-8.94168	0.769438	-8.94168	Q7TSK7	TRUE	392.737	0.00258991	671350	noloss	3	y	1	343.209	99.5503	FALSE	sp	Q7TSK7	Q7TSK7	ATL2_MOUSE	ADAMTS-like protein 2	Mus musculus	Adamtsl2	2	1	uniprot_mouse_proteome
220624_046_CS3_1_Control1_DDA-OT	2		_QLTVPAR_		TRUE	_QLTVPAR_	QLTVPAR	-8.94168	0.769438	-8.94168	Q7TSK7	TRUE	392.737	0.00258991	671350	noloss	4	y	1	442.277	21.5355	FALSE	sp	Q7TSK7	Q7TSK7	ATL2_MOUSE	ADAMTS-like protein 2	Mus musculus	Adamtsl2	2	1	uniprot_mouse_proteome
220624_046_CS3_1_Control1_DDA-OT	2		_QLTVPAR_		TRUE	_QLTVPAR_	QLTVPAR	-8.94168	0.769438	-8.94168	Q7TSK7	TRUE	392.737	0.00258991	671350	noloss	5	y	1	543.325	100	FALSE	sp	Q7TSK7	Q7TSK7	ATL2_MOUSE	ADAMTS-like protein 2	Mus musculus	Adamtsl2	2	1	uniprot_mouse_proteome
220624_046_CS3_1_Control1_DDA-OT	2		_QLTVPAR_		TRUE	_QLTVPAR_	QLTVPAR	-8.94168	0.769438	-8.94168	Q7TSK7	TRUE	392.737	0.00258991	671350	noloss	6	y	1	656.409	8.87869	FALSE	sp	Q7TSK7	Q7TSK7	ATL2_MOUSE	ADAMTS-like protein 2	Mus musculus	Adamtsl2	2	1	uniprot_mouse_proteome
220624_046_CS3_1_Control1_DDA-OT	2		_QLTVPAR_		TRUE	_QLTVPAR_	QLTVPAR	-8.94168	0.769438	-8.94168	Q7TSK7	TRUE	392.737	0.00258991	671350	NH3	3	y	1	326.182	11.2296	FALSE	sp	Q7TSK7	Q7TSK7	ATL2_MOUSE	ADAMTS-like protein 2	Mus musculus	Adamtsl2	2	1	uniprot_mouse_proteome
220624_046_CS3_1_Control1_DDA-OT	2		_QLTVPAR_		TRUE	_QLTVPAR_	QLTVPAR	-8.94168	0.769438	-8.94168	Q7TSK7	TRUE	392.737	0.00258991	671350	H2O	5	y	1	525.314	2.22059	FALSE	sp	Q7TSK7	Q7TSK7	ATL2_MOUSE	ADAMTS-like protein 2	Mus musculus	Adamtsl2	2	1	uniprot_mouse_proteome
220624_046_CS3_1_Control1_DDA-OT	2		_DIVNGLR_		TRUE	_DIVNGLR_	DIVNGLR	17.5681	0.749757	17.5681	P47757	FALSE	393.727	0.00338407	914153	noloss	3	y	1	345.224	7.73155	FALSE	sp	P47757	P47757	CAPZB_MOUSE	F-actin-capping protein subunit beta	Mus musculus	Capzb	1	3	uniprot_mouse_proteome
220624_046_CS3_1_Control1_DDA-OT	2		_DIVNGLR_		TRUE	_DIVNGLR_	DIVNGLR	17.5681	0.749757	17.5681	P47757	FALSE	393.727	0.00338407	914153	noloss	4	y	1	459.267	41.2369	FALSE	sp	P47757	P47757	CAPZB_MOUSE	F-actin-capping protein subunit beta	Mus musculus	Capzb	1	3	uniprot_mouse_proteome
220624_046_CS3_1_Control1_DDA-OT	2		_DIVNGLR_		TRUE	_DIVNGLR_	DIVNGLR	17.5681	0.749757	17.5681	P47757	FALSE	393.727	0.00338407	914153	noloss	5	y	1	558.336	100	FALSE	sp	P47757	P47757	CAPZB_MOUSE	F-actin-capping protein subunit beta	Mus musculus	Capzb	1	3	uniprot_mouse_proteome
220624_046_CS3_1_Control1_DDA-OT	2		_DIVNGLR_		TRUE	_DIVNGLR_	DIVNGLR	17.5681	0.749757	17.5681	P47757	FALSE	393.727	0.00338407	914153	NH3	3	y	1	328.198	2.65336	FALSE	sp	P47757	P47757	CAPZB_MOUSE	F-actin-capping protein subunit beta	Mus musculus	Capzb	1	3	uniprot_mouse_proteome
220624_046_CS3_1_Control1_DDA-OT	2		_DIVNGLR_		TRUE	_DIVNGLR_	DIVNGLR	17.5681	0.749757	17.5681	P47757	FALSE	393.727	0.00338407	914153	NH3	4	y	1	442.241	7.28972	FALSE	sp	P47757	P47757	CAPZB_MOUSE	F-actin-capping protein subunit beta	Mus musculus	Capzb	1	3	uniprot_mouse_proteome
220624_046_CS3_1_Control1_DDA-OT	2		_DIVNGLR_		TRUE	_DIVNGLR_	DIVNGLR	17.5681	0.749757	17.5681	P47757	FALSE	393.727	0.00338407	914153	NH3	5	y	1	541.309	5.50384	FALSE	sp	P47757	P47757	CAPZB_MOUSE	F-actin-capping protein subunit beta	Mus musculus	Capzb	1	3	uniprot_mouse_proteome
220624_046_CS3_1_Control1_DDA-OT	2		_DIVNGLR_		TRUE	_DIVNGLR_	DIVNGLR	17.5681	0.749757	17.5681	P47757	FALSE	393.727	0.00338407	914153	NH3	5	y	2	271.158	1.92428	TRUE	sp	P47757	P47757	CAPZB_MOUSE	F-actin-capping protein subunit beta	Mus musculus	Capzb	1	3	uniprot_mouse_proteome
220624_046_CS3_1_Control1_DDA-OT	2		_DIVNGLR_		TRUE	_DIVNGLR_	DIVNGLR	17.5681	0.749757	17.5681	P47757	FALSE	393.727	0.00338407	914153	noloss	5	y	2	279.672	1.56921	TRUE	sp	P47757	P47757	CAPZB_MOUSE	F-actin-capping protein subunit beta	Mus musculus	Capzb	1	3	uniprot_mouse_proteome
220624_046_CS3_1_Control1_DDA-OT	2		_LVEAISR_		TRUE	_LVEAISR_	LVEAISR	-3.69613	0.749768	-3.69613	Q9JHU4	TRUE	394.237	0.00350336	4869608	noloss	3	b	1	342.202	2.87764	FALSE	sp	Q9JHU4	Q9JHU4	DYHC1_MOUSE	Cytoplasmic dynein 1 heavy chain 1	Mus musculus	Dync1h1	1	2	uniprot_mouse_proteome
220624_046_CS3_1_Control1_DDA-OT	2		_LVEAISR_		TRUE	_LVEAISR_	LVEAISR	-3.69613	0.749768	-3.69613	Q9JHU4	TRUE	394.237	0.00350336	4869608	noloss	3	y	1	375.235	3.09924	FALSE	sp	Q9JHU4	Q9JHU4	DYHC1_MOUSE	Cytoplasmic dynein 1 heavy chain 1	Mus musculus	Dync1h1	1	2	uniprot_mouse_proteome
220624_046_CS3_1_Control1_DDA-OT	2		_LVEAISR_		TRUE	_LVEAISR_	LVEAISR	-3.69613	0.749768	-3.69613	Q9JHU4	TRUE	394.237	0.00350336	4869608	noloss	4	y	1	446.272	26.6593	FALSE	sp	Q9JHU4	Q9JHU4	DYHC1_MOUSE	Cytoplasmic dynein 1 heavy chain 1	Mus musculus	Dync1h1	1	2	uniprot_mouse_proteome
220624_046_CS3_1_Control1_DDA-OT	2		_LVEAISR_		TRUE	_LVEAISR_	LVEAISR	-3.69613	0.749768	-3.69613	Q9JHU4	TRUE	394.237	0.00350336	4869608	noloss	5	y	1	575.315	100	FALSE	sp	Q9JHU4	Q9JHU4	DYHC1_MOUSE	Cytoplasmic dynein 1 heavy chain 1	Mus musculus	Dync1h1	1	2	uniprot_mouse_proteome
220624_046_CS3_1_Control1_DDA-OT	2		_LVEAISR_		TRUE	_LVEAISR_	LVEAISR	-3.69613	0.749768	-3.69613	Q9JHU4	TRUE	394.237	0.00350336	4869608	noloss	6	y	1	674.383	12.6137	FALSE	sp	Q9JHU4	Q9JHU4	DYHC1_MOUSE	Cytoplasmic dynein 1 heavy chain 1	Mus musculus	Dync1h1	1	2	uniprot_mouse_proteome
220624_046_CS3_1_Control1_DDA-OT	2		_LVEAISR_		TRUE	_LVEAISR_	LVEAISR	-3.69613	0.749768	-3.69613	Q9JHU4	TRUE	394.237	0.00350336	4869608	H2O	5	y	1	557.304	7.37753	FALSE	sp	Q9JHU4	Q9JHU4	DYHC1_MOUSE	Cytoplasmic dynein 1 heavy chain 1	Mus musculus	Dync1h1	1	2	uniprot_mouse_proteome
220624_046_CS3_1_Control1_DDA-OT	2		_SLFLGQK_		TRUE	_SLFLGQK_	SLFLGQK	17.6047	0.753035	17.6047	Q9QZQ8;Q9QZQ8-2	FALSE	396.734	0.00113247	1.10811e+06	noloss	3	b	1	348.192	4.74902	FALSE	sp	Q9QZQ8;Q9QZQ8-2	Q9QZQ8;Q9QZQ8-2	H2AY_MOUSE	Core histone macro-H2A.1;Isoform 1 of Core histone macro-H2A.1	Mus musculus	H2afy	1;	3;	uniprot_mouse_proteome
220624_046_CS3_1_Control1_DDA-OT	2		_SLFLGQK_		TRUE	_SLFLGQK_	SLFLGQK	17.6047	0.753035	17.6047	Q9QZQ8;Q9QZQ8-2	FALSE	396.734	0.00113247	1.10811e+06	noloss	3	y	1	332.193	33.0377	FALSE	sp	Q9QZQ8;Q9QZQ8-2	Q9QZQ8;Q9QZQ8-2	H2AY_MOUSE	Core histone macro-H2A.1;Isoform 1 of Core histone macro-H2A.1	Mus musculus	H2afy	1;	3;	uniprot_mouse_proteome
220624_046_CS3_1_Control1_DDA-OT	2		_SLFLGQK_		TRUE	_SLFLGQK_	SLFLGQK	17.6047	0.753035	17.6047	Q9QZQ8;Q9QZQ8-2	FALSE	396.734	0.00113247	1.10811e+06	noloss	4	y	1	445.277	27.6812	FALSE	sp	Q9QZQ8;Q9QZQ8-2	Q9QZQ8;Q9QZQ8-2	H2AY_MOUSE	Core histone macro-H2A.1;Isoform 1 of Core histone macro-H2A.1	Mus musculus	H2afy	1;	3;	uniprot_mouse_proteome
220624_046_CS3_1_Control1_DDA-OT	2		_SLFLGQK_		TRUE	_SLFLGQK_	SLFLGQK	17.6047	0.753035	17.6047	Q9QZQ8;Q9QZQ8-2	FALSE	396.734	0.00113247	1.10811e+06	noloss	5	y	1	592.345	100	FALSE	sp	Q9QZQ8;Q9QZQ8-2	Q9QZQ8;Q9QZQ8-2	H2AY_MOUSE	Core histone macro-H2A.1;Isoform 1 of Core histone macro-H2A.1	Mus musculus	H2afy	1;	3;	uniprot_mouse_proteome
220624_046_CS3_1_Control1_DDA-OT	2		_SLFLGQK_		TRUE	_SLFLGQK_	SLFLGQK	17.6047	0.753035	17.6047	Q9QZQ8;Q9QZQ8-2	FALSE	396.734	0.00113247	1.10811e+06	noloss	5	y	2	296.676	2.68412	TRUE	sp	Q9QZQ8;Q9QZQ8-2	Q9QZQ8;Q9QZQ8-2	H2AY_MOUSE	Core histone macro-H2A.1;Isoform 1 of Core histone macro-H2A.1	Mus musculus	H2afy	1;	3;	uniprot_mouse_proteome
220624_046_CS3_1_Control1_DDA-OT	2		_SLFLGQK_		TRUE	_SLFLGQK_	SLFLGQK	17.6047	0.753035	17.6047	Q9QZQ8;Q9QZQ8-2	FALSE	396.734	0.00113247	1.10811e+06	noloss	6	y	1	705.429	3.81671	FALSE	sp	Q9QZQ8;Q9QZQ8-2	Q9QZQ8;Q9QZQ8-2	H2AY_MOUSE	Core histone macro-H2A.1;Isoform 1 of Core histone macro-H2A.1	Mus musculus	H2afy	1;	3;	uniprot_mouse_proteome
220624_046_CS3_1_Control1_DDA-OT	2		_SLFLGQK_		TRUE	_SLFLGQK_	SLFLGQK	17.6047	0.753035	17.6047	Q9QZQ8;Q9QZQ8-2	FALSE	396.734	0.00113247	1.10811e+06	NH3	3	y	1	315.166	3.70553	TRUE	sp	Q9QZQ8;Q9QZQ8-2	Q9QZQ8;Q9QZQ8-2	H2AY_MOUSE	Core histone macro-H2A.1;Isoform 1 of Core histone macro-H2A.1	Mus musculus	H2afy	1;	3;	uniprot_mouse_proteome
220624_046_CS3_1_Control1_DDA-OT	2		_SLFLGQK_		TRUE	_SLFLGQK_	SLFLGQK	17.6047	0.753035	17.6047	Q9QZQ8;Q9QZQ8-2	FALSE	396.734	0.00113247	1.10811e+06	NH3	4	y	1	428.25	1.90213	TRUE	sp	Q9QZQ8;Q9QZQ8-2	Q9QZQ8;Q9QZQ8-2	H2AY_MOUSE	Core histone macro-H2A.1;Isoform 1 of Core histone macro-H2A.1	Mus musculus	H2afy	1;	3;	uniprot_mouse_proteome
220624_046_CS3_1_Control1_DDA-OT	2		_SLFLGQK_		TRUE	_SLFLGQK_	SLFLGQK	17.6047	0.753035	17.6047	Q9QZQ8;Q9QZQ8-2	FALSE	396.734	0.00113247	1.10811e+06	NH3	5	y	1	575.319	5.30605	FALSE	sp	Q9QZQ8;Q9QZQ8-2	Q9QZQ8;Q9QZQ8-2	H2AY_MOUSE	Core histone macro-H2A.1;Isoform 1 of Core histone macro-H2A.1	Mus musculus	H2afy	1;	3;	uniprot_mouse_proteome
220624_046_CS3_1_Control1_DDA-OT	2		_SLFLGQK_		TRUE	_SLFLGQK_	SLFLGQK	17.6047	0.753035	17.6047	Q9QZQ8;Q9QZQ8-2	FALSE	396.734	0.00113247	1.10811e+06	noloss	6	y	2	353.218	1.27353	TRUE	sp	Q9QZQ8;Q9QZQ8-2	Q9QZQ8;Q9QZQ8-2	H2AY_MOUSE	Core histone macro-H2A.1;Isoform 1 of Core histone macro-H2A.1	Mus musculus	H2afy	1;	3;	uniprot_mouse_proteome
220624_046_CS3_1_Control1_DDA-OT	2		_SLFLGQK_		TRUE	_SLFLGQK_	SLFLGQK	17.6047	0.753035	17.6047	Q9QZQ8;Q9QZQ8-2	FALSE	396.734	0.00113247	1.10811e+06	noloss	5	b	1	518.297	1.74248	TRUE	sp	Q9QZQ8;Q9QZQ8-2	Q9QZQ8;Q9QZQ8-2	H2AY_MOUSE	Core histone macro-H2A.1;Isoform 1 of Core histone macro-H2A.1	Mus musculus	H2afy	1;	3;	uniprot_mouse_proteome
220624_046_CS3_1_Control1_DDA-OT	2		_SLFLGQK_		TRUE	_SLFLGQK_	SLFLGQK	17.6047	0.753035	17.6047	Q9QZQ8;Q9QZQ8-2	FALSE	396.734	0.00113247	1.10811e+06	H2O	5	b	1	500.287	1.19296	TRUE	sp	Q9QZQ8;Q9QZQ8-2	Q9QZQ8;Q9QZQ8-2	H2AY_MOUSE	Core histone macro-H2A.1;Isoform 1 of Core histone macro-H2A.1	Mus musculus	H2afy	1;	3;	uniprot_mouse_proteome
220624_046_CS3_1_Control1_DDA-OT	2		_IIAPPER_		TRUE	_IIAPPER_	IIAPPER	-4.55403	0.757989	-4.55403	P68134	FALSE	398.24	0.00033576	2.36722e+06	noloss	3	b	1	298.213	1.88664	TRUE	sp	P68134	P68134	ACTS_MOUSE	Actin, alpha skeletal muscle	Mus musculus	Acta1	1	1	uniprot_mouse_proteome
220624_046_CS3_1_Control1_DDA-OT	2		_IIAPPER_		TRUE	_IIAPPER_	IIAPPER	-4.55403	0.757989	-4.55403	P68134	FALSE	398.24	0.00033576	2.36722e+06	noloss	3	y	1	401.214	11.291	FALSE	sp	P68134	P68134	ACTS_MOUSE	Actin, alpha skeletal muscle	Mus musculus	Acta1	1	1	uniprot_mouse_proteome
220624_046_CS3_1_Control1_DDA-OT	2		_IIAPPER_		TRUE	_IIAPPER_	IIAPPER	-4.55403	0.757989	-4.55403	P68134	FALSE	398.24	0.00033576	2.36722e+06	noloss	4	y	1	498.267	34.482	FALSE	sp	P68134	P68134	ACTS_MOUSE	Actin, alpha skeletal muscle	Mus musculus	Acta1	1	1	uniprot_mouse_proteome
220624_046_CS3_1_Control1_DDA-OT	2		_IIAPPER_		TRUE	_IIAPPER_	IIAPPER	-4.55403	0.757989	-4.55403	P68134	FALSE	398.24	0.00033576	2.36722e+06	noloss	4	y	2	249.637	14.6138	FALSE	sp	P68134	P68134	ACTS_MOUSE	Actin, alpha skeletal muscle	Mus musculus	Acta1	1	1	uniprot_mouse_proteome
220624_046_CS3_1_Control1_DDA-OT	2		_IIAPPER_		TRUE	_IIAPPER_	IIAPPER	-4.55403	0.757989	-4.55403	P68134	FALSE	398.24	0.00033576	2.36722e+06	noloss	5	y	1	569.304	100	FALSE	sp	P68134	P68134	ACTS_MOUSE	Actin, alpha skeletal muscle	Mus musculus	Acta1	1	1	uniprot_mouse_proteome
220624_046_CS3_1_Control1_DDA-OT	2		_IIAPPER_		TRUE	_IIAPPER_	IIAPPER	-4.55403	0.757989	-4.55403	P68134	FALSE	398.24	0.00033576	2.36722e+06	noloss	5	y	2	285.156	1.65414	TRUE	sp	P68134	P68134	ACTS_MOUSE	Actin, alpha skeletal muscle	Mus musculus	Acta1	1	1	uniprot_mouse_proteome
220624_046_CS3_1_Control1_DDA-OT	2		_IIAPPER_		TRUE	_IIAPPER_	IIAPPER	-4.55403	0.757989	-4.55403	P68134	FALSE	398.24	0.00033576	2.36722e+06	noloss	6	y	1	682.388	16.6586	FALSE	sp	P68134	P68134	ACTS_MOUSE	Actin, alpha skeletal muscle	Mus musculus	Acta1	1	1	uniprot_mouse_proteome
220624_046_CS3_1_Control1_DDA-OT	2		_IIAPPER_		TRUE	_IIAPPER_	IIAPPER	-4.55403	0.757989	-4.55403	P68134	FALSE	398.24	0.00033576	2.36722e+06	NH3	3	y	1	384.188	2.10977	TRUE	sp	P68134	P68134	ACTS_MOUSE	Actin, alpha skeletal muscle	Mus musculus	Acta1	1	1	uniprot_mouse_proteome
220624_046_CS3_1_Control1_DDA-OT	2		_IIAPPER_		TRUE	_IIAPPER_	IIAPPER	-4.55403	0.757989	-4.55403	P68134	FALSE	398.24	0.00033576	2.36722e+06	H2O	4	y	1	480.257	1.25177	TRUE	sp	P68134	P68134	ACTS_MOUSE	Actin, alpha skeletal muscle	Mus musculus	Acta1	1	1	uniprot_mouse_proteome
220624_046_CS3_1_Control1_DDA-OT	2		_IIAPPER_		TRUE	_IIAPPER_	IIAPPER	-4.55403	0.757989	-4.55403	P68134	FALSE	398.24	0.00033576	2.36722e+06	NH3	4	y	1	481.241	4.49133	FALSE	sp	P68134	P68134	ACTS_MOUSE	Actin, alpha skeletal muscle	Mus musculus	Acta1	1	1	uniprot_mouse_proteome
220624_046_CS3_1_Control1_DDA-OT	2		_IIAPPER_		TRUE	_IIAPPER_	IIAPPER	-4.55403	0.757989	-4.55403	P68134	FALSE	398.24	0.00033576	2.36722e+06	H2O	5	y	1	551.294	2.65081	TRUE	sp	P68134	P68134	ACTS_MOUSE	Actin, alpha skeletal muscle	Mus musculus	Acta1	1	1	uniprot_mouse_proteome
220624_046_CS3_1_Control1_DDA-OT	2		_IIAPPER_		TRUE	_IIAPPER_	IIAPPER	-4.55403	0.757989	-4.55403	P68134	FALSE	398.24	0.00033576	2.36722e+06	NH3	5	y	1	552.278	3.13423	TRUE	sp	P68134	P68134	ACTS_MOUSE	Actin, alpha skeletal muscle	Mus musculus	Acta1	1	1	uniprot_mouse_proteome
220624_046_CS3_1_Control1_DDA-OT	2		_APEILVR_		TRUE	_APEILVR_	APEILVR	8.96389	0.765225	8.96389	Q14BI5	TRUE	399.248	0.0010833	4938904	noloss	3	b	1	298.14	6.01343	TRUE	tr	Q14BI5	Q14BI5	Q14BI5_MOUSE	Myomesin 2	Mus musculus	Myom2	1	1	uniprot_mouse_proteome
220624_046_CS3_1_Control1_DDA-OT	2		_APEILVR_		TRUE	_APEILVR_	APEILVR	8.96389	0.765225	8.96389	Q14BI5	TRUE	399.248	0.0010833	4938904	noloss	3	y	1	387.271	23.4345	FALSE	tr	Q14BI5	Q14BI5	Q14BI5_MOUSE	Myomesin 2	Mus musculus	Myom2	1	1	uniprot_mouse_proteome
220624_046_CS3_1_Control1_DDA-OT	2		_APEILVR_		TRUE	_APEILVR_	APEILVR	8.96389	0.765225	8.96389	Q14BI5	TRUE	399.248	0.0010833	4938904	noloss	4	y	1	500.355	59.5199	FALSE	tr	Q14BI5	Q14BI5	Q14BI5_MOUSE	Myomesin 2	Mus musculus	Myom2	1	1	uniprot_mouse_proteome
220624_046_CS3_1_Control1_DDA-OT	2		_APEILVR_		TRUE	_APEILVR_	APEILVR	8.96389	0.765225	8.96389	Q14BI5	TRUE	399.248	0.0010833	4938904	noloss	5	y	1	629.398	91.9924	FALSE	tr	Q14BI5	Q14BI5	Q14BI5_MOUSE	Myomesin 2	Mus musculus	Myom2	1	1	uniprot_mouse_proteome
220624_046_CS3_1_Control1_DDA-OT	2		_APEILVR_		TRUE	_APEILVR_	APEILVR	8.96389	0.765225	8.96389	Q14BI5	TRUE	399.248	0.0010833	4938904	noloss	6	y	2	363.729	100	FALSE	tr	Q14BI5	Q14BI5	Q14BI5_MOUSE	Myomesin 2	Mus musculus	Myom2	1	1	uniprot_mouse_proteome
220624_046_CS3_1_Control1_DDA-OT	2		_APEILVR_		TRUE	_APEILVR_	APEILVR	8.96389	0.765225	8.96389	Q14BI5	TRUE	399.248	0.0010833	4938904	noloss	6	y	1	726.451	20.1394	FALSE	tr	Q14BI5	Q14BI5	Q14BI5_MOUSE	Myomesin 2	Mus musculus	Myom2	1	1	uniprot_mouse_proteome
220624_046_CS3_1_Control1_DDA-OT	2		_APEILVR_		TRUE	_APEILVR_	APEILVR	8.96389	0.765225	8.96389	Q14BI5	TRUE	399.248	0.0010833	4938904	NH3	3	y	1	370.245	2.04605	TRUE	tr	Q14BI5	Q14BI5	Q14BI5_MOUSE	Myomesin 2	Mus musculus	Myom2	1	1	uniprot_mouse_proteome
220624_046_CS3_1_Control1_DDA-OT	2		_APEILVR_		TRUE	_APEILVR_	APEILVR	8.96389	0.765225	8.96389	Q14BI5	TRUE	399.248	0.0010833	4938904	H2O	5	y	1	611.388	8.92724	FALSE	tr	Q14BI5	Q14BI5	Q14BI5_MOUSE	Myomesin 2	Mus musculus	Myom2	1	1	uniprot_mouse_proteome
220624_046_CS3_1_Control1_DDA-OT	2		_APEILVR_		TRUE	_APEILVR_	APEILVR	8.96389	0.765225	8.96389	Q14BI5	TRUE	399.248	0.0010833	4938904	H2O	6	y	2	354.724	7.12286	TRUE	tr	Q14BI5	Q14BI5	Q14BI5_MOUSE	Myomesin 2	Mus musculus	Myom2	1	1	uniprot_mouse_proteome
220624_046_CS3_1_Control1_DDA-OT	2		_AVAISLPK_		TRUE	_AVAISLPK_	AVAISLPK	24.2455	0.75162	24.2455	P19324	TRUE	399.758	0.000388534	1.81861e+06	noloss	3	b	1	242.15	5.41963	FALSE	sp	P19324	P19324	SERPH_MOUSE	Serpin H1	Mus musculus	Serpinh1	1	3	uniprot_mouse_proteome
220624_046_CS3_1_Control1_DDA-OT	2		_AVAISLPK_		TRUE	_AVAISLPK_	AVAISLPK	24.2455	0.75162	24.2455	P19324	TRUE	399.758	0.000388534	1.81861e+06	noloss	3	y	1	357.25	5.85743	FALSE	sp	P19324	P19324	SERPH_MOUSE	Serpin H1	Mus musculus	Serpinh1	1	3	uniprot_mouse_proteome
220624_046_CS3_1_Control1_DDA-OT	2		_AVAISLPK_		TRUE	_AVAISLPK_	AVAISLPK	24.2455	0.75162	24.2455	P19324	TRUE	399.758	0.000388534	1.81861e+06	noloss	4	y	1	444.282	16.7887	FALSE	sp	P19324	P19324	SERPH_MOUSE	Serpin H1	Mus musculus	Serpinh1	1	3	uniprot_mouse_proteome
220624_046_CS3_1_Control1_DDA-OT	2		_AVAISLPK_		TRUE	_AVAISLPK_	AVAISLPK	24.2455	0.75162	24.2455	P19324	TRUE	399.758	0.000388534	1.81861e+06	noloss	5	y	1	557.366	15.1676	FALSE	sp	P19324	P19324	SERPH_MOUSE	Serpin H1	Mus musculus	Serpinh1	1	3	uniprot_mouse_proteome
220624_046_CS3_1_Control1_DDA-OT	2		_AVAISLPK_		TRUE	_AVAISLPK_	AVAISLPK	24.2455	0.75162	24.2455	P19324	TRUE	399.758	0.000388534	1.81861e+06	noloss	6	y	1	628.403	100	FALSE	sp	P19324	P19324	SERPH_MOUSE	Serpin H1	Mus musculus	Serpinh1	1	3	uniprot_mouse_proteome
220624_046_CS3_1_Control1_DDA-OT	2		_AVAISLPK_		TRUE	_AVAISLPK_	AVAISLPK	24.2455	0.75162	24.2455	P19324	TRUE	399.758	0.000388534	1.81861e+06	noloss	7	y	1	727.471	3.43809	FALSE	sp	P19324	P19324	SERPH_MOUSE	Serpin H1	Mus musculus	Serpinh1	1	3	uniprot_mouse_proteome
220624_046_CS3_1_Control1_DDA-OT	2		_AVAISLPK_		TRUE	_AVAISLPK_	AVAISLPK	24.2455	0.75162	24.2455	P19324	TRUE	399.758	0.000388534	1.81861e+06	noloss	7	y	2	364.239	1.13402	TRUE	sp	P19324	P19324	SERPH_MOUSE	Serpin H1	Mus musculus	Serpinh1	1	3	uniprot_mouse_proteome
220624_046_CS3_1_Control1_DDA-OT	2		_AVAISLPK_		TRUE	_AVAISLPK_	AVAISLPK	24.2455	0.75162	24.2455	P19324	TRUE	399.758	0.000388534	1.81861e+06	noloss	5	y	2	279.187	1.10502	TRUE	sp	P19324	P19324	SERPH_MOUSE	Serpin H1	Mus musculus	Serpinh1	1	3	uniprot_mouse_proteome
220624_046_CS3_1_Control1_DDA-OT	2		_AVAISLPK_		TRUE	_AVAISLPK_	AVAISLPK	24.2455	0.75162	24.2455	P19324	TRUE	399.758	0.000388534	1.81861e+06	H2O	5	y	1	539.355	1.14365	TRUE	sp	P19324	P19324	SERPH_MOUSE	Serpin H1	Mus musculus	Serpinh1	1	3	uniprot_mouse_proteome
220624_046_CS3_1_Control1_DDA-OT	2		_AVAISLPK_		TRUE	_AVAISLPK_	AVAISLPK	24.2455	0.75162	24.2455	P19324	TRUE	399.758	0.000388534	1.81861e+06	H2O	6	y	1	610.392	1.88745	TRUE	sp	P19324	P19324	SERPH_MOUSE	Serpin H1	Mus musculus	Serpinh1	1	3	uniprot_mouse_proteome
220624_046_CS3_1_Control1_DDA-OT	2		_LAPALSVK_		TRUE	_LAPALSVK_	LAPALSVK	6.46949	0.76084	6.46949	A0A1B0GR11;Q93092	FALSE	399.758	0.000253906	1.78533e+06	noloss	3	b	1	282.181	6.55149	TRUE	tr;sp	A0A1B0GR11;Q93092	A0A1B0GR11;Q93092	A0A1B0GR11_MOUSE;TALDO_MOUSE	Transaldolase	Mus musculus	Taldo1	1	1;2	uniprot_mouse_proteome
220624_046_CS3_1_Control1_DDA-OT	2		_LAPALSVK_		TRUE	_LAPALSVK_	LAPALSVK	6.46949	0.76084	6.46949	A0A1B0GR11;Q93092	FALSE	399.758	0.000253906	1.78533e+06	noloss	3	y	1	333.213	8.70094	FALSE	tr;sp	A0A1B0GR11;Q93092	A0A1B0GR11;Q93092	A0A1B0GR11_MOUSE;TALDO_MOUSE	Transaldolase	Mus musculus	Taldo1	1	1;2	uniprot_mouse_proteome
220624_046_CS3_1_Control1_DDA-OT	2		_LAPALSVK_		TRUE	_LAPALSVK_	LAPALSVK	6.46949	0.76084	6.46949	A0A1B0GR11;Q93092	FALSE	399.758	0.000253906	1.78533e+06	noloss	4	b	1	353.218	1.64001	TRUE	tr;sp	A0A1B0GR11;Q93092	A0A1B0GR11;Q93092	A0A1B0GR11_MOUSE;TALDO_MOUSE	Transaldolase	Mus musculus	Taldo1	1	1;2	uniprot_mouse_proteome
220624_046_CS3_1_Control1_DDA-OT	2		_LAPALSVK_		TRUE	_LAPALSVK_	LAPALSVK	6.46949	0.76084	6.46949	A0A1B0GR11;Q93092	FALSE	399.758	0.000253906	1.78533e+06	noloss	4	y	1	446.297	14.3628	FALSE	tr;sp	A0A1B0GR11;Q93092	A0A1B0GR11;Q93092	A0A1B0GR11_MOUSE;TALDO_MOUSE	Transaldolase	Mus musculus	Taldo1	1	1;2	uniprot_mouse_proteome
220624_046_CS3_1_Control1_DDA-OT	2		_LAPALSVK_		TRUE	_LAPALSVK_	LAPALSVK	6.46949	0.76084	6.46949	A0A1B0GR11;Q93092	FALSE	399.758	0.000253906	1.78533e+06	noloss	5	y	1	517.334	24.8246	FALSE	tr;sp	A0A1B0GR11;Q93092	A0A1B0GR11;Q93092	A0A1B0GR11_MOUSE;TALDO_MOUSE	Transaldolase	Mus musculus	Taldo1	1	1;2	uniprot_mouse_proteome
220624_046_CS3_1_Control1_DDA-OT	2		_LAPALSVK_		TRUE	_LAPALSVK_	LAPALSVK	6.46949	0.76084	6.46949	A0A1B0GR11;Q93092	FALSE	399.758	0.000253906	1.78533e+06	noloss	6	y	2	307.697	100	FALSE	tr;sp	A0A1B0GR11;Q93092	A0A1B0GR11;Q93092	A0A1B0GR11_MOUSE;TALDO_MOUSE	Transaldolase	Mus musculus	Taldo1	1	1;2	uniprot_mouse_proteome
220624_046_CS3_1_Control1_DDA-OT	2		_LAPALSVK_		TRUE	_LAPALSVK_	LAPALSVK	6.46949	0.76084	6.46949	A0A1B0GR11;Q93092	FALSE	399.758	0.000253906	1.78533e+06	noloss	6	y	1	614.387	71.0013	FALSE	tr;sp	A0A1B0GR11;Q93092	A0A1B0GR11;Q93092	A0A1B0GR11_MOUSE;TALDO_MOUSE	Transaldolase	Mus musculus	Taldo1	1	1;2	uniprot_mouse_proteome
220624_046_CS3_1_Control1_DDA-OT	2		_LAPALSVK_		TRUE	_LAPALSVK_	LAPALSVK	6.46949	0.76084	6.46949	A0A1B0GR11;Q93092	FALSE	399.758	0.000253906	1.78533e+06	noloss	7	y	1	685.424	11.0899	FALSE	tr;sp	A0A1B0GR11;Q93092	A0A1B0GR11;Q93092	A0A1B0GR11_MOUSE;TALDO_MOUSE	Transaldolase	Mus musculus	Taldo1	1	1;2	uniprot_mouse_proteome
220624_046_CS3_1_Control1_DDA-OT	2		_LAPALSVK_		TRUE	_LAPALSVK_	LAPALSVK	6.46949	0.76084	6.46949	A0A1B0GR11;Q93092	FALSE	399.758	0.000253906	1.78533e+06	noloss	7	y	2	343.216	1.43506	TRUE	tr;sp	A0A1B0GR11;Q93092	A0A1B0GR11;Q93092	A0A1B0GR11_MOUSE;TALDO_MOUSE	Transaldolase	Mus musculus	Taldo1	1	1;2	uniprot_mouse_proteome
220624_046_CS3_1_Control1_DDA-OT	2		_LAPALSVK_		TRUE	_LAPALSVK_	LAPALSVK	6.46949	0.76084	6.46949	A0A1B0GR11;Q93092	FALSE	399.758	0.000253906	1.78533e+06	H2O	4	y	1	428.287	1.10972	TRUE	tr;sp	A0A1B0GR11;Q93092	A0A1B0GR11;Q93092	A0A1B0GR11_MOUSE;TALDO_MOUSE	Transaldolase	Mus musculus	Taldo1	1	1;2	uniprot_mouse_proteome
220624_046_CS3_1_Control1_DDA-OT	2		_LAPALSVK_		TRUE	_LAPALSVK_	LAPALSVK	6.46949	0.76084	6.46949	A0A1B0GR11;Q93092	FALSE	399.758	0.000253906	1.78533e+06	H2O	6	y	1	596.377	2.21326	TRUE	tr;sp	A0A1B0GR11;Q93092	A0A1B0GR11;Q93092	A0A1B0GR11_MOUSE;TALDO_MOUSE	Transaldolase	Mus musculus	Taldo1	1	1;2	uniprot_mouse_proteome
220624_046_CS3_1_Control1_DDA-OT	2		_VLEPTLK_		TRUE	_VLEPTLK_	VLEPTLK	4.37117	0.760776	4.37117	P21614	FALSE	400.25	0.00112465	4102866	noloss	3	b	1	342.202	2.0866	TRUE	sp	P21614	P21614	VTDB_MOUSE	Vitamin D-binding protein	Mus musculus	Gc	1	2	uniprot_mouse_proteome
220624_046_CS3_1_Control1_DDA-OT	2		_VLEPTLK_		TRUE	_VLEPTLK_	VLEPTLK	4.37117	0.760776	4.37117	P21614	FALSE	400.25	0.00112465	4102866	noloss	3	y	1	361.245	11.7263	FALSE	sp	P21614	P21614	VTDB_MOUSE	Vitamin D-binding protein	Mus musculus	Gc	1	2	uniprot_mouse_proteome
220624_046_CS3_1_Control1_DDA-OT	2		_VLEPTLK_		TRUE	_VLEPTLK_	VLEPTLK	4.37117	0.760776	4.37117	P21614	FALSE	400.25	0.00112465	4102866	noloss	4	y	1	458.297	100	FALSE	sp	P21614	P21614	VTDB_MOUSE	Vitamin D-binding protein	Mus musculus	Gc	1	2	uniprot_mouse_proteome
220624_046_CS3_1_Control1_DDA-OT	2		_VLEPTLK_		TRUE	_VLEPTLK_	VLEPTLK	4.37117	0.760776	4.37117	P21614	FALSE	400.25	0.00112465	4102866	noloss	5	y	1	587.34	69.7136	FALSE	sp	P21614	P21614	VTDB_MOUSE	Vitamin D-binding protein	Mus musculus	Gc	1	2	uniprot_mouse_proteome
220624_046_CS3_1_Control1_DDA-OT	2		_VLEPTLK_		TRUE	_VLEPTLK_	VLEPTLK	4.37117	0.760776	4.37117	P21614	FALSE	400.25	0.00112465	4102866	noloss	6	y	1	700.424	90.4663	FALSE	sp	P21614	P21614	VTDB_MOUSE	Vitamin D-binding protein	Mus musculus	Gc	1	2	uniprot_mouse_proteome
220624_046_CS3_1_Control1_DDA-OT	2		_VLEPTLK_		TRUE	_VLEPTLK_	VLEPTLK	4.37117	0.760776	4.37117	P21614	FALSE	400.25	0.00112465	4102866	noloss	6	y	2	350.716	1.24335	TRUE	sp	P21614	P21614	VTDB_MOUSE	Vitamin D-binding protein	Mus musculus	Gc	1	2	uniprot_mouse_proteome
220624_046_CS3_1_Control1_DDA-OT	2		_VLEPTLK_		TRUE	_VLEPTLK_	VLEPTLK	4.37117	0.760776	4.37117	P21614	FALSE	400.25	0.00112465	4102866	H2O	3	y	1	343.234	4.21644	TRUE	sp	P21614	P21614	VTDB_MOUSE	Vitamin D-binding protein	Mus musculus	Gc	1	2	uniprot_mouse_proteome
220624_046_CS3_1_Control1_DDA-OT	2		_VLEPTLK_		TRUE	_VLEPTLK_	VLEPTLK	4.37117	0.760776	4.37117	P21614	FALSE	400.25	0.00112465	4102866	H2O	4	y	1	440.287	13.552	FALSE	sp	P21614	P21614	VTDB_MOUSE	Vitamin D-binding protein	Mus musculus	Gc	1	2	uniprot_mouse_proteome
220624_046_CS3_1_Control1_DDA-OT	2		_VLEPTLK_		TRUE	_VLEPTLK_	VLEPTLK	4.37117	0.760776	4.37117	P21614	FALSE	400.25	0.00112465	4102866	H2O	5	y	1	569.329	83.8495	FALSE	sp	P21614	P21614	VTDB_MOUSE	Vitamin D-binding protein	Mus musculus	Gc	1	2	uniprot_mouse_proteome
220624_046_CS3_1_Control1_DDA-OT	2		_VLEPTLK_		TRUE	_VLEPTLK_	VLEPTLK	4.37117	0.760776	4.37117	P21614	FALSE	400.25	0.00112465	4102866	H2O	6	y	1	682.413	3.1371	TRUE	sp	P21614	P21614	VTDB_MOUSE	Vitamin D-binding protein	Mus musculus	Gc	1	2	uniprot_mouse_proteome
220624_046_CS3_1_Control1_DDA-OT	2		_VLEPTLK_		TRUE	_VLEPTLK_	VLEPTLK	4.37117	0.760776	4.37117	P21614	FALSE	400.25	0.00112465	4102866	NH3	6	y	2	342.202	2.0866	TRUE	sp	P21614	P21614	VTDB_MOUSE	Vitamin D-binding protein	Mus musculus	Gc	1	2	uniprot_mouse_proteome
220624_046_CS3_1_Control1_DDA-OT	2		_VLEPTLK_		TRUE	_VLEPTLK_	VLEPTLK	4.37117	0.760776	4.37117	P21614	FALSE	400.25	0.00112465	4102866	noloss	4	y	2	229.652	1.37349	TRUE	sp	P21614	P21614	VTDB_MOUSE	Vitamin D-binding protein	Mus musculus	Gc	1	2	uniprot_mouse_proteome
220624_046_CS3_1_Control1_DDA-OT	2		_IAVVGEGR_		TRUE	_IAVVGEGR_	IAVVGEGR	-11.453	0.75773	-11.453	O88342	TRUE	400.735	0	2.15668e+06	noloss	3	b	1	284.197	15.1545	FALSE	sp	O88342	O88342	WDR1_MOUSE	WD repeat-containing protein 1	Mus musculus	Wdr1	1	3	uniprot_mouse_proteome
220624_046_CS3_1_Control1_DDA-OT	2		_IAVVGEGR_		TRUE	_IAVVGEGR_	IAVVGEGR	-11.453	0.75773	-11.453	O88342	TRUE	400.735	0	2.15668e+06	noloss	3	y	1	361.183	2.89162	TRUE	sp	O88342	O88342	WDR1_MOUSE	WD repeat-containing protein 1	Mus musculus	Wdr1	1	3	uniprot_mouse_proteome
220624_046_CS3_1_Control1_DDA-OT	2		_IAVVGEGR_		TRUE	_IAVVGEGR_	IAVVGEGR	-11.453	0.75773	-11.453	O88342	TRUE	400.735	0	2.15668e+06	noloss	4	y	1	418.204	66.3421	FALSE	sp	O88342	O88342	WDR1_MOUSE	WD repeat-containing protein 1	Mus musculus	Wdr1	1	3	uniprot_mouse_proteome
220624_046_CS3_1_Control1_DDA-OT	2		_IAVVGEGR_		TRUE	_IAVVGEGR_	IAVVGEGR	-11.453	0.75773	-11.453	O88342	TRUE	400.735	0	2.15668e+06	noloss	5	y	1	517.273	88.8712	FALSE	sp	O88342	O88342	WDR1_MOUSE	WD repeat-containing protein 1	Mus musculus	Wdr1	1	3	uniprot_mouse_proteome
220624_046_CS3_1_Control1_DDA-OT	2		_IAVVGEGR_		TRUE	_IAVVGEGR_	IAVVGEGR	-11.453	0.75773	-11.453	O88342	TRUE	400.735	0	2.15668e+06	noloss	6	y	1	616.341	100	FALSE	sp	O88342	O88342	WDR1_MOUSE	WD repeat-containing protein 1	Mus musculus	Wdr1	1	3	uniprot_mouse_proteome
220624_046_CS3_1_Control1_DDA-OT	2		_IAVVGEGR_		TRUE	_IAVVGEGR_	IAVVGEGR	-11.453	0.75773	-11.453	O88342	TRUE	400.735	0	2.15668e+06	noloss	6	y	2	308.674	2.24474	TRUE	sp	O88342	O88342	WDR1_MOUSE	WD repeat-containing protein 1	Mus musculus	Wdr1	1	3	uniprot_mouse_proteome
220624_046_CS3_1_Control1_DDA-OT	2		_IAVVGEGR_		TRUE	_IAVVGEGR_	IAVVGEGR	-11.453	0.75773	-11.453	O88342	TRUE	400.735	0	2.15668e+06	noloss	7	y	1	687.378	65.9791	FALSE	sp	O88342	O88342	WDR1_MOUSE	WD repeat-containing protein 1	Mus musculus	Wdr1	1	3	uniprot_mouse_proteome
220624_046_CS3_1_Control1_DDA-OT	2		_IAVVGEGR_		TRUE	_IAVVGEGR_	IAVVGEGR	-11.453	0.75773	-11.453	O88342	TRUE	400.735	0	2.15668e+06	NH3	4	y	1	401.178	3.4999	TRUE	sp	O88342	O88342	WDR1_MOUSE	WD repeat-containing protein 1	Mus musculus	Wdr1	1	3	uniprot_mouse_proteome
220624_046_CS3_1_Control1_DDA-OT	2		_IAVVGEGR_		TRUE	_IAVVGEGR_	IAVVGEGR	-11.453	0.75773	-11.453	O88342	TRUE	400.735	0	2.15668e+06	H2O	5	y	1	499.262	1.44244	TRUE	sp	O88342	O88342	WDR1_MOUSE	WD repeat-containing protein 1	Mus musculus	Wdr1	1	3	uniprot_mouse_proteome
220624_046_CS3_1_Control1_DDA-OT	2		_IAVVGEGR_		TRUE	_IAVVGEGR_	IAVVGEGR	-11.453	0.75773	-11.453	O88342	TRUE	400.735	0	2.15668e+06	NH3	5	y	1	500.246	3.58602	FALSE	sp	O88342	O88342	WDR1_MOUSE	WD repeat-containing protein 1	Mus musculus	Wdr1	1	3	uniprot_mouse_proteome
220624_046_CS3_1_Control1_DDA-OT	2		_IAVVGEGR_		TRUE	_IAVVGEGR_	IAVVGEGR	-11.453	0.75773	-11.453	O88342	TRUE	400.735	0	2.15668e+06	NH3	6	y	1	599.315	1.50407	TRUE	sp	O88342	O88342	WDR1_MOUSE	WD repeat-containing protein 1	Mus musculus	Wdr1	1	3	uniprot_mouse_proteome
220624_046_CS3_1_Control1_DDA-OT	2		_IAVVGEGR_		TRUE	_IAVVGEGR_	IAVVGEGR	-11.453	0.75773	-11.453	O88342	TRUE	400.735	0	2.15668e+06	noloss	4	b	1	383.265	1.14881	TRUE	sp	O88342	O88342	WDR1_MOUSE	WD repeat-containing protein 1	Mus musculus	Wdr1	1	3	uniprot_mouse_proteome
220624_046_CS3_1_Control1_DDA-OT	2		_IAVVGEGR_		TRUE	_IAVVGEGR_	IAVVGEGR	-11.453	0.75773	-11.453	O88342	TRUE	400.735	0	2.15668e+06	noloss	5	y	2	259.14	1.78023	TRUE	sp	O88342	O88342	WDR1_MOUSE	WD repeat-containing protein 1	Mus musculus	Wdr1	1	3	uniprot_mouse_proteome
220624_046_CS3_1_Control1_DDA-OT	2		_IAVVGEGR_		TRUE	_IAVVGEGR_	IAVVGEGR	-11.453	0.75773	-11.453	O88342	TRUE	400.735	0	2.15668e+06	H2O	6	y	1	598.331	1.04983	TRUE	sp	O88342	O88342	WDR1_MOUSE	WD repeat-containing protein 1	Mus musculus	Wdr1	1	3	uniprot_mouse_proteome
220624_046_CS3_1_Control1_DDA-OT	2		_RGILTLK_		TRUE	_RGILTLK_	RGILTLK	-5.30012	0.785148	-5.30012	P68134	FALSE	400.771	0.000893857	14573686	noloss	3	b	1	327.214	9.74437	FALSE	sp	P68134	P68134	ACTS_MOUSE	Actin, alpha skeletal muscle	Mus musculus	Acta1	1	1	uniprot_mouse_proteome
220624_046_CS3_1_Control1_DDA-OT	2		_RGILTLK_		TRUE	_RGILTLK_	RGILTLK	-5.30012	0.785148	-5.30012	P68134	FALSE	400.771	0.000893857	14573686	noloss	3	y	1	361.245	5.02024	TRUE	sp	P68134	P68134	ACTS_MOUSE	Actin, alpha skeletal muscle	Mus musculus	Acta1	1	1	uniprot_mouse_proteome
220624_046_CS3_1_Control1_DDA-OT	2		_RGILTLK_		TRUE	_RGILTLK_	RGILTLK	-5.30012	0.785148	-5.30012	P68134	FALSE	400.771	0.000893857	14573686	noloss	4	b	1	440.298	33.1373	FALSE	sp	P68134	P68134	ACTS_MOUSE	Actin, alpha skeletal muscle	Mus musculus	Acta1	1	1	uniprot_mouse_proteome
220624_046_CS3_1_Control1_DDA-OT	2		_RGILTLK_		TRUE	_RGILTLK_	RGILTLK	-5.30012	0.785148	-5.30012	P68134	FALSE	400.771	0.000893857	14573686	noloss	4	y	1	474.329	1.44087	TRUE	sp	P68134	P68134	ACTS_MOUSE	Actin, alpha skeletal muscle	Mus musculus	Acta1	1	1	uniprot_mouse_proteome
220624_046_CS3_1_Control1_DDA-OT	2		_RGILTLK_		TRUE	_RGILTLK_	RGILTLK	-5.30012	0.785148	-5.30012	P68134	FALSE	400.771	0.000893857	14573686	noloss	5	b	1	541.346	100	FALSE	sp	P68134	P68134	ACTS_MOUSE	Actin, alpha skeletal muscle	Mus musculus	Acta1	1	1	uniprot_mouse_proteome
220624_046_CS3_1_Control1_DDA-OT	2		_RGILTLK_		TRUE	_RGILTLK_	RGILTLK	-5.30012	0.785148	-5.30012	P68134	FALSE	400.771	0.000893857	14573686	noloss	5	b	2	271.176	3.81756	TRUE	sp	P68134	P68134	ACTS_MOUSE	Actin, alpha skeletal muscle	Mus musculus	Acta1	1	1	uniprot_mouse_proteome
220624_046_CS3_1_Control1_DDA-OT	2		_RGILTLK_		TRUE	_RGILTLK_	RGILTLK	-5.30012	0.785148	-5.30012	P68134	FALSE	400.771	0.000893857	14573686	noloss	6	b	1	654.43	68.7235	FALSE	sp	P68134	P68134	ACTS_MOUSE	Actin, alpha skeletal muscle	Mus musculus	Acta1	1	1	uniprot_mouse_proteome
220624_046_CS3_1_Control1_DDA-OT	2		_RGILTLK_		TRUE	_RGILTLK_	RGILTLK	-5.30012	0.785148	-5.30012	P68134	FALSE	400.771	0.000893857	14573686	noloss	6	y	1	644.434	3.09554	TRUE	sp	P68134	P68134	ACTS_MOUSE	Actin, alpha skeletal muscle	Mus musculus	Acta1	1	1	uniprot_mouse_proteome
220624_046_CS3_1_Control1_DDA-OT	2		_RGILTLK_		TRUE	_RGILTLK_	RGILTLK	-5.30012	0.785148	-5.30012	P68134	FALSE	400.771	0.000893857	14573686	NH3	3	b	1	310.187	1.39858	TRUE	sp	P68134	P68134	ACTS_MOUSE	Actin, alpha skeletal muscle	Mus musculus	Acta1	1	1	uniprot_mouse_proteome
220624_046_CS3_1_Control1_DDA-OT	2		_RGILTLK_		TRUE	_RGILTLK_	RGILTLK	-5.30012	0.785148	-5.30012	P68134	FALSE	400.771	0.000893857	14573686	NH3	4	b	1	423.271	1.88675	TRUE	sp	P68134	P68134	ACTS_MOUSE	Actin, alpha skeletal muscle	Mus musculus	Acta1	1	1	uniprot_mouse_proteome
220624_046_CS3_1_Control1_DDA-OT	2		_RGILTLK_		TRUE	_RGILTLK_	RGILTLK	-5.30012	0.785148	-5.30012	P68134	FALSE	400.771	0.000893857	14573686	H2O	5	b	1	523.335	41.7672	FALSE	sp	P68134	P68134	ACTS_MOUSE	Actin, alpha skeletal muscle	Mus musculus	Acta1	1	1	uniprot_mouse_proteome
220624_046_CS3_1_Control1_DDA-OT	2		_RGILTLK_		TRUE	_RGILTLK_	RGILTLK	-5.30012	0.785148	-5.30012	P68134	FALSE	400.771	0.000893857	14573686	H2O	5	b	2	262.171	5.55454	TRUE	sp	P68134	P68134	ACTS_MOUSE	Actin, alpha skeletal muscle	Mus musculus	Acta1	1	1	uniprot_mouse_proteome
220624_046_CS3_1_Control1_DDA-OT	2		_RGILTLK_		TRUE	_RGILTLK_	RGILTLK	-5.30012	0.785148	-5.30012	P68134	FALSE	400.771	0.000893857	14573686	NH3	5	b	1	524.319	3.74551	TRUE	sp	P68134	P68134	ACTS_MOUSE	Actin, alpha skeletal muscle	Mus musculus	Acta1	1	1	uniprot_mouse_proteome
220624_046_CS3_1_Control1_DDA-OT	2		_RGILTLK_		TRUE	_RGILTLK_	RGILTLK	-5.30012	0.785148	-5.30012	P68134	FALSE	400.771	0.000893857	14573686	H2O	6	b	1	636.419	7.68357	FALSE	sp	P68134	P68134	ACTS_MOUSE	Actin, alpha skeletal muscle	Mus musculus	Acta1	1	1	uniprot_mouse_proteome
220624_046_CS3_1_Control1_DDA-OT	2		_RGILTLK_		TRUE	_RGILTLK_	RGILTLK	-5.30012	0.785148	-5.30012	P68134	FALSE	400.771	0.000893857	14573686	NH3	6	b	1	637.403	2.2432	TRUE	sp	P68134	P68134	ACTS_MOUSE	Actin, alpha skeletal muscle	Mus musculus	Acta1	1	1	uniprot_mouse_proteome
220624_046_CS3_1_Control1_DDA-OT	2		_VIEGLDR_		TRUE	_VIEGLDR_	VIEGLDR	-3.05183	0.748747	-3.05183	Q61576	FALSE	401.227	0.00262426	958777	noloss	4	y	1	460.251	28.0376	FALSE	sp	Q61576	Q61576	FKB10_MOUSE	Peptidyl-prolyl cis-trans isomerase FKBP10	Mus musculus	Fkbp10	1	2	uniprot_mouse_proteome
220624_046_CS3_1_Control1_DDA-OT	2		_VIEGLDR_		TRUE	_VIEGLDR_	VIEGLDR	-3.05183	0.748747	-3.05183	Q61576	FALSE	401.227	0.00262426	958777	noloss	5	y	1	589.294	100	FALSE	sp	Q61576	Q61576	FKB10_MOUSE	Peptidyl-prolyl cis-trans isomerase FKBP10	Mus musculus	Fkbp10	1	2	uniprot_mouse_proteome
220624_046_CS3_1_Control1_DDA-OT	2		_VIEGLDR_		TRUE	_VIEGLDR_	VIEGLDR	-3.05183	0.748747	-3.05183	Q61576	FALSE	401.227	0.00262426	958777	noloss	6	y	1	702.378	19.9847	FALSE	sp	Q61576	Q61576	FKB10_MOUSE	Peptidyl-prolyl cis-trans isomerase FKBP10	Mus musculus	Fkbp10	1	2	uniprot_mouse_proteome
220624_046_CS3_1_Control1_DDA-OT	2		_VIEGLDR_		TRUE	_VIEGLDR_	VIEGLDR	-3.05183	0.748747	-3.05183	Q61576	FALSE	401.227	0.00262426	958777	noloss	6	y	2	351.693	1.20742	TRUE	sp	Q61576	Q61576	FKB10_MOUSE	Peptidyl-prolyl cis-trans isomerase FKBP10	Mus musculus	Fkbp10	1	2	uniprot_mouse_proteome
220624_046_CS3_1_Control1_DDA-OT	2		_VIEGLDR_		TRUE	_VIEGLDR_	VIEGLDR	-3.05183	0.748747	-3.05183	Q61576	FALSE	401.227	0.00262426	958777	NH3	4	y	1	443.225	1.14761	TRUE	sp	Q61576	Q61576	FKB10_MOUSE	Peptidyl-prolyl cis-trans isomerase FKBP10	Mus musculus	Fkbp10	1	2	uniprot_mouse_proteome
220624_046_CS3_1_Control1_DDA-OT	2		_VIEGLDR_		TRUE	_VIEGLDR_	VIEGLDR	-3.05183	0.748747	-3.05183	Q61576	FALSE	401.227	0.00262426	958777	H2O	5	y	1	571.283	15.4844	FALSE	sp	Q61576	Q61576	FKB10_MOUSE	Peptidyl-prolyl cis-trans isomerase FKBP10	Mus musculus	Fkbp10	1	2	uniprot_mouse_proteome
220624_046_CS3_1_Control1_DDA-OT	2		_VIEGLDR_		TRUE	_VIEGLDR_	VIEGLDR	-3.05183	0.748747	-3.05183	Q61576	FALSE	401.227	0.00262426	958777	NH3	5	y	1	572.267	2.40642	FALSE	sp	Q61576	Q61576	FKB10_MOUSE	Peptidyl-prolyl cis-trans isomerase FKBP10	Mus musculus	Fkbp10	1	2	uniprot_mouse_proteome
220624_046_CS3_1_Control1_DDA-OT	2		_VIEGLDR_		TRUE	_VIEGLDR_	VIEGLDR	-3.05183	0.748747	-3.05183	Q61576	FALSE	401.227	0.00262426	958777	noloss	3	y	1	403.23	1.45266	FALSE	sp	Q61576	Q61576	FKB10_MOUSE	Peptidyl-prolyl cis-trans isomerase FKBP10	Mus musculus	Fkbp10	1	2	uniprot_mouse_proteome
220624_046_CS3_1_Control1_DDA-OT	2		_VIEGLDR_		TRUE	_VIEGLDR_	VIEGLDR	-3.05183	0.748747	-3.05183	Q61576	FALSE	401.227	0.00262426	958777	NH3	3	y	1	386.203	1.00761	TRUE	sp	Q61576	Q61576	FKB10_MOUSE	Peptidyl-prolyl cis-trans isomerase FKBP10	Mus musculus	Fkbp10	1	2	uniprot_mouse_proteome
220624_046_CS3_1_Control1_DDA-OT	2		_NLAQLSR_		TRUE	_NLAQLSR_	NLAQLSR	-8.25737	0.760478	-8.25737	P49290	TRUE	401.233	0.000910788	813707	noloss	3	b	1	299.171	4.93449	FALSE	sp	P49290	P49290	PERE_MOUSE	Eosinophil peroxidase	Mus musculus	Epx	1	2	uniprot_mouse_proteome
220624_046_CS3_1_Control1_DDA-OT	2		_NLAQLSR_		TRUE	_NLAQLSR_	NLAQLSR	-8.25737	0.760478	-8.25737	P49290	TRUE	401.233	0.000910788	813707	noloss	3	y	1	375.235	9.20594	FALSE	sp	P49290	P49290	PERE_MOUSE	Eosinophil peroxidase	Mus musculus	Epx	1	2	uniprot_mouse_proteome
220624_046_CS3_1_Control1_DDA-OT	2		_NLAQLSR_		TRUE	_NLAQLSR_	NLAQLSR	-8.25737	0.760478	-8.25737	P49290	TRUE	401.233	0.000910788	813707	noloss	4	y	1	503.294	28.665	FALSE	sp	P49290	P49290	PERE_MOUSE	Eosinophil peroxidase	Mus musculus	Epx	1	2	uniprot_mouse_proteome
220624_046_CS3_1_Control1_DDA-OT	2		_NLAQLSR_		TRUE	_NLAQLSR_	NLAQLSR	-8.25737	0.760478	-8.25737	P49290	TRUE	401.233	0.000910788	813707	noloss	5	y	1	574.331	100	FALSE	sp	P49290	P49290	PERE_MOUSE	Eosinophil peroxidase	Mus musculus	Epx	1	2	uniprot_mouse_proteome
220624_046_CS3_1_Control1_DDA-OT	2		_NLAQLSR_		TRUE	_NLAQLSR_	NLAQLSR	-8.25737	0.760478	-8.25737	P49290	TRUE	401.233	0.000910788	813707	noloss	6	y	1	687.415	4.83246	FALSE	sp	P49290	P49290	PERE_MOUSE	Eosinophil peroxidase	Mus musculus	Epx	1	2	uniprot_mouse_proteome
220624_046_CS3_1_Control1_DDA-OT	2		_NLAQLSR_		TRUE	_NLAQLSR_	NLAQLSR	-8.25737	0.760478	-8.25737	P49290	TRUE	401.233	0.000910788	813707	NH3	3	b	1	282.145	1.87188	TRUE	sp	P49290	P49290	PERE_MOUSE	Eosinophil peroxidase	Mus musculus	Epx	1	2	uniprot_mouse_proteome
220624_046_CS3_1_Control1_DDA-OT	2		_NLAQLSR_		TRUE	_NLAQLSR_	NLAQLSR	-8.25737	0.760478	-8.25737	P49290	TRUE	401.233	0.000910788	813707	NH3	3	y	1	358.208	2.55784	TRUE	sp	P49290	P49290	PERE_MOUSE	Eosinophil peroxidase	Mus musculus	Epx	1	2	uniprot_mouse_proteome
220624_046_CS3_1_Control1_DDA-OT	2		_NLAQLSR_		TRUE	_NLAQLSR_	NLAQLSR	-8.25737	0.760478	-8.25737	P49290	TRUE	401.233	0.000910788	813707	H2O	4	y	1	485.283	3.97002	TRUE	sp	P49290	P49290	PERE_MOUSE	Eosinophil peroxidase	Mus musculus	Epx	1	2	uniprot_mouse_proteome
220624_046_CS3_1_Control1_DDA-OT	2		_NLAQLSR_		TRUE	_NLAQLSR_	NLAQLSR	-8.25737	0.760478	-8.25737	P49290	TRUE	401.233	0.000910788	813707	H2O	4	y	2	243.145	1.50375	TRUE	sp	P49290	P49290	PERE_MOUSE	Eosinophil peroxidase	Mus musculus	Epx	1	2	uniprot_mouse_proteome
220624_046_CS3_1_Control1_DDA-OT	2		_NLAQLSR_		TRUE	_NLAQLSR_	NLAQLSR	-8.25737	0.760478	-8.25737	P49290	TRUE	401.233	0.000910788	813707	NH3	4	y	1	486.267	4.75023	FALSE	sp	P49290	P49290	PERE_MOUSE	Eosinophil peroxidase	Mus musculus	Epx	1	2	uniprot_mouse_proteome
220624_046_CS3_1_Control1_DDA-OT	2		_NLAQLSR_		TRUE	_NLAQLSR_	NLAQLSR	-8.25737	0.760478	-8.25737	P49290	TRUE	401.233	0.000910788	813707	H2O	5	y	1	556.32	1.73963	TRUE	sp	P49290	P49290	PERE_MOUSE	Eosinophil peroxidase	Mus musculus	Epx	1	2	uniprot_mouse_proteome
220624_046_CS3_1_Control1_DDA-OT	2		_NLAQLSR_		TRUE	_NLAQLSR_	NLAQLSR	-8.25737	0.760478	-8.25737	P49290	TRUE	401.233	0.000910788	813707	NH3	5	y	1	557.304	3.52904	TRUE	sp	P49290	P49290	PERE_MOUSE	Eosinophil peroxidase	Mus musculus	Epx	1	2	uniprot_mouse_proteome
220624_046_CS3_1_Control1_DDA-OT	2		_TILLNTK_		TRUE	_TILLNTK_	TILLNTK	2.51512	0.767966	2.51512	Q9JKF1	TRUE	401.755	0.00156096	1.12107e+06	noloss	3	b	1	328.223	1.43892	TRUE	sp	Q9JKF1	Q9JKF1	IQGA1_MOUSE	Ras GTPase-activating-like protein IQGAP1	Mus musculus	Iqgap1	1	2	uniprot_mouse_proteome
220624_046_CS3_1_Control1_DDA-OT	2		_TILLNTK_		TRUE	_TILLNTK_	TILLNTK	2.51512	0.767966	2.51512	Q9JKF1	TRUE	401.755	0.00156096	1.12107e+06	noloss	3	y	1	362.203	18.9515	FALSE	sp	Q9JKF1	Q9JKF1	IQGA1_MOUSE	Ras GTPase-activating-like protein IQGAP1	Mus musculus	Iqgap1	1	2	uniprot_mouse_proteome
220624_046_CS3_1_Control1_DDA-OT	2		_TILLNTK_		TRUE	_TILLNTK_	TILLNTK	2.51512	0.767966	2.51512	Q9JKF1	TRUE	401.755	0.00156096	1.12107e+06	noloss	4	y	1	475.287	20.6353	FALSE	sp	Q9JKF1	Q9JKF1	IQGA1_MOUSE	Ras GTPase-activating-like protein IQGAP1	Mus musculus	Iqgap1	1	2	uniprot_mouse_proteome
220624_046_CS3_1_Control1_DDA-OT	2		_TILLNTK_		TRUE	_TILLNTK_	TILLNTK	2.51512	0.767966	2.51512	Q9JKF1	TRUE	401.755	0.00156096	1.12107e+06	noloss	5	y	1	588.372	100	FALSE	sp	Q9JKF1	Q9JKF1	IQGA1_MOUSE	Ras GTPase-activating-like protein IQGAP1	Mus musculus	Iqgap1	1	2	uniprot_mouse_proteome
220624_046_CS3_1_Control1_DDA-OT	2		_TILLNTK_		TRUE	_TILLNTK_	TILLNTK	2.51512	0.767966	2.51512	Q9JKF1	TRUE	401.755	0.00156096	1.12107e+06	noloss	6	y	1	701.456	5.72106	FALSE	sp	Q9JKF1	Q9JKF1	IQGA1_MOUSE	Ras GTPase-activating-like protein IQGAP1	Mus musculus	Iqgap1	1	2	uniprot_mouse_proteome
220624_046_CS3_1_Control1_DDA-OT	2		_TILLNTK_		TRUE	_TILLNTK_	TILLNTK	2.51512	0.767966	2.51512	Q9JKF1	TRUE	401.755	0.00156096	1.12107e+06	H2O	3	y	1	344.193	3.17554	TRUE	sp	Q9JKF1	Q9JKF1	IQGA1_MOUSE	Ras GTPase-activating-like protein IQGAP1	Mus musculus	Iqgap1	1	2	uniprot_mouse_proteome
220624_046_CS3_1_Control1_DDA-OT	2		_TILLNTK_		TRUE	_TILLNTK_	TILLNTK	2.51512	0.767966	2.51512	Q9JKF1	TRUE	401.755	0.00156096	1.12107e+06	NH3	3	y	1	345.177	5.24183	FALSE	sp	Q9JKF1	Q9JKF1	IQGA1_MOUSE	Ras GTPase-activating-like protein IQGAP1	Mus musculus	Iqgap1	1	2	uniprot_mouse_proteome
220624_046_CS3_1_Control1_DDA-OT	2		_TILLNTK_		TRUE	_TILLNTK_	TILLNTK	2.51512	0.767966	2.51512	Q9JKF1	TRUE	401.755	0.00156096	1.12107e+06	H2O	4	y	1	457.277	1.99514	TRUE	sp	Q9JKF1	Q9JKF1	IQGA1_MOUSE	Ras GTPase-activating-like protein IQGAP1	Mus musculus	Iqgap1	1	2	uniprot_mouse_proteome
220624_046_CS3_1_Control1_DDA-OT	2		_TILLNTK_		TRUE	_TILLNTK_	TILLNTK	2.51512	0.767966	2.51512	Q9JKF1	TRUE	401.755	0.00156096	1.12107e+06	H2O	5	y	1	570.361	5.59089	FALSE	sp	Q9JKF1	Q9JKF1	IQGA1_MOUSE	Ras GTPase-activating-like protein IQGAP1	Mus musculus	Iqgap1	1	2	uniprot_mouse_proteome
220624_046_CS3_1_Control1_DDA-OT	2		_TILLNTK_		TRUE	_TILLNTK_	TILLNTK	2.51512	0.767966	2.51512	Q9JKF1	TRUE	401.755	0.00156096	1.12107e+06	NH3	5	y	1	571.345	2.84294	TRUE	sp	Q9JKF1	Q9JKF1	IQGA1_MOUSE	Ras GTPase-activating-like protein IQGAP1	Mus musculus	Iqgap1	1	2	uniprot_mouse_proteome
220624_046_CS3_1_Control1_DDA-OT	2		_TILLNTK_		TRUE	_TILLNTK_	TILLNTK	2.51512	0.767966	2.51512	Q9JKF1	TRUE	401.755	0.00156096	1.12107e+06	noloss	5	y	2	294.689	1.42147	TRUE	sp	Q9JKF1	Q9JKF1	IQGA1_MOUSE	Ras GTPase-activating-like protein IQGAP1	Mus musculus	Iqgap1	1	2	uniprot_mouse_proteome
220624_046_CS3_1_Control1_DDA-OT	2		_TILLNTK_		TRUE	_TILLNTK_	TILLNTK	2.51512	0.767966	2.51512	Q9JKF1	TRUE	401.755	0.00156096	1.12107e+06	NH3	4	y	1	458.261	1.71505	TRUE	sp	Q9JKF1	Q9JKF1	IQGA1_MOUSE	Ras GTPase-activating-like protein IQGAP1	Mus musculus	Iqgap1	1	2	uniprot_mouse_proteome
220624_046_CS3_1_Control1_DDA-OT	2		_VGVNGFGR_		TRUE	_VGVNGFGR_	VGVNGFGR	1.77831	0.742672	1.77831	P16858	FALSE	403.219	0.000191929	5041967	noloss	3	b	1	256.166	3.20096	TRUE	sp	P16858	P16858	G3P_MOUSE	Glyceraldehyde-3-phosphate dehydrogenase	Mus musculus	Gapdh	1	2	uniprot_mouse_proteome
220624_046_CS3_1_Control1_DDA-OT	2		_VGVNGFGR_		TRUE	_VGVNGFGR_	VGVNGFGR	1.77831	0.742672	1.77831	P16858	FALSE	403.219	0.000191929	5041967	noloss	3	y	1	379.209	5.84564	TRUE	sp	P16858	P16858	G3P_MOUSE	Glyceraldehyde-3-phosphate dehydrogenase	Mus musculus	Gapdh	1	2	uniprot_mouse_proteome
220624_046_CS3_1_Control1_DDA-OT	2		_VGVNGFGR_		TRUE	_VGVNGFGR_	VGVNGFGR	1.77831	0.742672	1.77831	P16858	FALSE	403.219	0.000191929	5041967	noloss	4	b	1	370.208	1.09709	TRUE	sp	P16858	P16858	G3P_MOUSE	Glyceraldehyde-3-phosphate dehydrogenase	Mus musculus	Gapdh	1	2	uniprot_mouse_proteome
220624_046_CS3_1_Control1_DDA-OT	2		_VGVNGFGR_		TRUE	_VGVNGFGR_	VGVNGFGR	1.77831	0.742672	1.77831	P16858	FALSE	403.219	0.000191929	5041967	noloss	4	y	1	436.23	32.1507	FALSE	sp	P16858	P16858	G3P_MOUSE	Glyceraldehyde-3-phosphate dehydrogenase	Mus musculus	Gapdh	1	2	uniprot_mouse_proteome
220624_046_CS3_1_Control1_DDA-OT	2		_VGVNGFGR_		TRUE	_VGVNGFGR_	VGVNGFGR	1.77831	0.742672	1.77831	P16858	FALSE	403.219	0.000191929	5041967	noloss	5	b	2	214.119	2.70061	TRUE	sp	P16858	P16858	G3P_MOUSE	Glyceraldehyde-3-phosphate dehydrogenase	Mus musculus	Gapdh	1	2	uniprot_mouse_proteome
220624_046_CS3_1_Control1_DDA-OT	2		_VGVNGFGR_		TRUE	_VGVNGFGR_	VGVNGFGR	1.77831	0.742672	1.77831	P16858	FALSE	403.219	0.000191929	5041967	noloss	5	y	1	550.273	84.6028	FALSE	sp	P16858	P16858	G3P_MOUSE	Glyceraldehyde-3-phosphate dehydrogenase	Mus musculus	Gapdh	1	2	uniprot_mouse_proteome
220624_046_CS3_1_Control1_DDA-OT	2		_VGVNGFGR_		TRUE	_VGVNGFGR_	VGVNGFGR	1.77831	0.742672	1.77831	P16858	FALSE	403.219	0.000191929	5041967	noloss	5	y	2	275.64	1.60286	TRUE	sp	P16858	P16858	G3P_MOUSE	Glyceraldehyde-3-phosphate dehydrogenase	Mus musculus	Gapdh	1	2	uniprot_mouse_proteome
220624_046_CS3_1_Control1_DDA-OT	2		_VGVNGFGR_		TRUE	_VGVNGFGR_	VGVNGFGR	1.77831	0.742672	1.77831	P16858	FALSE	403.219	0.000191929	5041967	noloss	6	y	1	649.342	22.8582	FALSE	sp	P16858	P16858	G3P_MOUSE	Glyceraldehyde-3-phosphate dehydrogenase	Mus musculus	Gapdh	1	2	uniprot_mouse_proteome
220624_046_CS3_1_Control1_DDA-OT	2		_VGVNGFGR_		TRUE	_VGVNGFGR_	VGVNGFGR	1.77831	0.742672	1.77831	P16858	FALSE	403.219	0.000191929	5041967	noloss	7	y	1	706.363	100	FALSE	sp	P16858	P16858	G3P_MOUSE	Glyceraldehyde-3-phosphate dehydrogenase	Mus musculus	Gapdh	1	2	uniprot_mouse_proteome
220624_046_CS3_1_Control1_DDA-OT	2		_VGVNGFGR_		TRUE	_VGVNGFGR_	VGVNGFGR	1.77831	0.742672	1.77831	P16858	FALSE	403.219	0.000191929	5041967	NH3	3	y	1	362.182	1.51843	TRUE	sp	P16858	P16858	G3P_MOUSE	Glyceraldehyde-3-phosphate dehydrogenase	Mus musculus	Gapdh	1	2	uniprot_mouse_proteome
220624_046_CS3_1_Control1_DDA-OT	2		_VGVNGFGR_		TRUE	_VGVNGFGR_	VGVNGFGR	1.77831	0.742672	1.77831	P16858	FALSE	403.219	0.000191929	5041967	NH3	4	b	1	353.182	1.44071	TRUE	sp	P16858	P16858	G3P_MOUSE	Glyceraldehyde-3-phosphate dehydrogenase	Mus musculus	Gapdh	1	2	uniprot_mouse_proteome
220624_046_CS3_1_Control1_DDA-OT	2		_VGVNGFGR_		TRUE	_VGVNGFGR_	VGVNGFGR	1.77831	0.742672	1.77831	P16858	FALSE	403.219	0.000191929	5041967	NH3	4	y	1	419.204	1.44354	TRUE	sp	P16858	P16858	G3P_MOUSE	Glyceraldehyde-3-phosphate dehydrogenase	Mus musculus	Gapdh	1	2	uniprot_mouse_proteome
220624_046_CS3_1_Control1_DDA-OT	2		_VGVNGFGR_		TRUE	_VGVNGFGR_	VGVNGFGR	1.77831	0.742672	1.77831	P16858	FALSE	403.219	0.000191929	5041967	NH3	5	y	1	533.247	15.0674	FALSE	sp	P16858	P16858	G3P_MOUSE	Glyceraldehyde-3-phosphate dehydrogenase	Mus musculus	Gapdh	1	2	uniprot_mouse_proteome
220624_046_CS3_1_Control1_DDA-OT	2		_VGVNGFGR_		TRUE	_VGVNGFGR_	VGVNGFGR	1.77831	0.742672	1.77831	P16858	FALSE	403.219	0.000191929	5041967	NH3	6	y	1	632.315	2.74897	TRUE	sp	P16858	P16858	G3P_MOUSE	Glyceraldehyde-3-phosphate dehydrogenase	Mus musculus	Gapdh	1	2	uniprot_mouse_proteome
220624_046_CS3_1_Control1_DDA-OT	2		_VGVNGFGR_		TRUE	_VGVNGFGR_	VGVNGFGR	1.77831	0.742672	1.77831	P16858	FALSE	403.219	0.000191929	5041967	NH3	6	y	2	316.661	1.68657	TRUE	sp	P16858	P16858	G3P_MOUSE	Glyceraldehyde-3-phosphate dehydrogenase	Mus musculus	Gapdh	1	2	uniprot_mouse_proteome
220624_046_CS3_1_Control1_DDA-OT	2		_VGVNGFGR_		TRUE	_VGVNGFGR_	VGVNGFGR	1.77831	0.742672	1.77831	P16858	FALSE	403.219	0.000191929	5041967	NH3	7	y	1	689.337	11.1179	FALSE	sp	P16858	P16858	G3P_MOUSE	Glyceraldehyde-3-phosphate dehydrogenase	Mus musculus	Gapdh	1	2	uniprot_mouse_proteome
220624_046_CS3_1_Control1_DDA-OT	2		_AAYNLVR_		TRUE	_AAYNLVR_	AAYNLVR	0.466121	0.761562	0.466121	Q9CQI6	FALSE	403.73	1.17156e-05	3.02508e+06	noloss	3	y	1	387.271	20.9705	FALSE	sp	Q9CQI6	Q9CQI6	COTL1_MOUSE	Coactosin-like protein	Mus musculus	Cotl1	1	3	uniprot_mouse_proteome
220624_046_CS3_1_Control1_DDA-OT	2		_AAYNLVR_		TRUE	_AAYNLVR_	AAYNLVR	0.466121	0.761562	0.466121	Q9CQI6	FALSE	403.73	1.17156e-05	3.02508e+06	noloss	4	y	1	501.314	62.489	FALSE	sp	Q9CQI6	Q9CQI6	COTL1_MOUSE	Coactosin-like protein	Mus musculus	Cotl1	1	3	uniprot_mouse_proteome
220624_046_CS3_1_Control1_DDA-OT	2		_AAYNLVR_		TRUE	_AAYNLVR_	AAYNLVR	0.466121	0.761562	0.466121	Q9CQI6	FALSE	403.73	1.17156e-05	3.02508e+06	noloss	5	y	1	664.378	100	FALSE	sp	Q9CQI6	Q9CQI6	COTL1_MOUSE	Coactosin-like protein	Mus musculus	Cotl1	1	3	uniprot_mouse_proteome
220624_046_CS3_1_Control1_DDA-OT	2		_AAYNLVR_		TRUE	_AAYNLVR_	AAYNLVR	0.466121	0.761562	0.466121	Q9CQI6	FALSE	403.73	1.17156e-05	3.02508e+06	noloss	5	y	2	332.692	6.13844	FALSE	sp	Q9CQI6	Q9CQI6	COTL1_MOUSE	Coactosin-like protein	Mus musculus	Cotl1	1	3	uniprot_mouse_proteome
220624_046_CS3_1_Control1_DDA-OT	2		_AAYNLVR_		TRUE	_AAYNLVR_	AAYNLVR	0.466121	0.761562	0.466121	Q9CQI6	FALSE	403.73	1.17156e-05	3.02508e+06	noloss	6	y	1	735.415	9.2401	FALSE	sp	Q9CQI6	Q9CQI6	COTL1_MOUSE	Coactosin-like protein	Mus musculus	Cotl1	1	3	uniprot_mouse_proteome
220624_046_CS3_1_Control1_DDA-OT	2		_AAYNLVR_		TRUE	_AAYNLVR_	AAYNLVR	0.466121	0.761562	0.466121	Q9CQI6	FALSE	403.73	1.17156e-05	3.02508e+06	NH3	3	y	1	370.245	1.56106	TRUE	sp	Q9CQI6	Q9CQI6	COTL1_MOUSE	Coactosin-like protein	Mus musculus	Cotl1	1	3	uniprot_mouse_proteome
220624_046_CS3_1_Control1_DDA-OT	2		_AAYNLVR_		TRUE	_AAYNLVR_	AAYNLVR	0.466121	0.761562	0.466121	Q9CQI6	FALSE	403.73	1.17156e-05	3.02508e+06	NH3	4	y	1	484.288	10.3999	FALSE	sp	Q9CQI6	Q9CQI6	COTL1_MOUSE	Coactosin-like protein	Mus musculus	Cotl1	1	3	uniprot_mouse_proteome
220624_046_CS3_1_Control1_DDA-OT	2		_AAYNLVR_		TRUE	_AAYNLVR_	AAYNLVR	0.466121	0.761562	0.466121	Q9CQI6	FALSE	403.73	1.17156e-05	3.02508e+06	NH3	5	y	1	647.351	5.87721	TRUE	sp	Q9CQI6	Q9CQI6	COTL1_MOUSE	Coactosin-like protein	Mus musculus	Cotl1	1	3	uniprot_mouse_proteome
220624_046_CS3_1_Control1_DDA-OT	2		_AAYNLVR_		TRUE	_AAYNLVR_	AAYNLVR	0.466121	0.761562	0.466121	Q9CQI6	FALSE	403.73	1.17156e-05	3.02508e+06	NH3	5	y	2	324.179	5.00574	TRUE	sp	Q9CQI6	Q9CQI6	COTL1_MOUSE	Coactosin-like protein	Mus musculus	Cotl1	1	3	uniprot_mouse_proteome
220624_046_CS3_1_Control1_DDA-OT	2		_VKFTLAK_		TRUE	_VKFTLAK_	VKFTLAK	-9.08795	0.769385	-9.08795	Q6ZWN5	FALSE	403.76	0.00251315	0	noloss	4	y	1	432.282	9.12297	FALSE	sp	Q6ZWN5	Q6ZWN5	RS9_MOUSE	40S ribosomal protein S9	Mus musculus	Rps9	1	3	uniprot_mouse_proteome
220624_046_CS3_1_Control1_DDA-OT	2		_VKFTLAK_		TRUE	_VKFTLAK_	VKFTLAK	-9.08795	0.769385	-9.08795	Q6ZWN5	FALSE	403.76	0.00251315	0	noloss	5	y	1	579.35	100	FALSE	sp	Q6ZWN5	Q6ZWN5	RS9_MOUSE	40S ribosomal protein S9	Mus musculus	Rps9	1	3	uniprot_mouse_proteome
220624_046_CS3_1_Control1_DDA-OT	2		_VKFTLAK_		TRUE	_VKFTLAK_	VKFTLAK	-9.08795	0.769385	-9.08795	Q6ZWN5	FALSE	403.76	0.00251315	0	noloss	6	y	1	707.445	30.8664	FALSE	sp	Q6ZWN5	Q6ZWN5	RS9_MOUSE	40S ribosomal protein S9	Mus musculus	Rps9	1	3	uniprot_mouse_proteome
220624_046_CS3_1_Control1_DDA-OT	2		_VKFTLAK_		TRUE	_VKFTLAK_	VKFTLAK	-9.08795	0.769385	-9.08795	Q6ZWN5	FALSE	403.76	0.00251315	0	noloss	6	y	2	354.226	25.7789	FALSE	sp	Q6ZWN5	Q6ZWN5	RS9_MOUSE	40S ribosomal protein S9	Mus musculus	Rps9	1	3	uniprot_mouse_proteome
220624_046_CS3_1_Control1_DDA-OT	2		_VKFTLAK_		TRUE	_VKFTLAK_	VKFTLAK	-9.08795	0.769385	-9.08795	Q6ZWN5	FALSE	403.76	0.00251315	0	NH3	6	y	2	345.713	10.3775	FALSE	sp	Q6ZWN5	Q6ZWN5	RS9_MOUSE	40S ribosomal protein S9	Mus musculus	Rps9	1	3	uniprot_mouse_proteome
220624_046_CS3_1_Control1_DDA-OT	2		_SLLTYGR_		TRUE	_SLLTYGR_	SLLTYGR	15.1634	0.774498	15.1634	Q9CZ13	FALSE	405.229	0.000246804	2.18065e+06	noloss	3	b	1	314.207	1.72948	TRUE	sp	Q9CZ13	Q9CZ13	QCR1_MOUSE	Cytochrome b-c1 complex subunit 1, mitochondrial	Mus musculus	Uqcrc1	1	2	uniprot_mouse_proteome
220624_046_CS3_1_Control1_DDA-OT	2		_SLLTYGR_		TRUE	_SLLTYGR_	SLLTYGR	15.1634	0.774498	15.1634	Q9CZ13	FALSE	405.229	0.000246804	2.18065e+06	noloss	3	y	1	395.204	17.7563	FALSE	sp	Q9CZ13	Q9CZ13	QCR1_MOUSE	Cytochrome b-c1 complex subunit 1, mitochondrial	Mus musculus	Uqcrc1	1	2	uniprot_mouse_proteome
220624_046_CS3_1_Control1_DDA-OT	2		_SLLTYGR_		TRUE	_SLLTYGR_	SLLTYGR	15.1634	0.774498	15.1634	Q9CZ13	FALSE	405.229	0.000246804	2.18065e+06	noloss	4	y	1	496.251	57.7876	FALSE	sp	Q9CZ13	Q9CZ13	QCR1_MOUSE	Cytochrome b-c1 complex subunit 1, mitochondrial	Mus musculus	Uqcrc1	1	2	uniprot_mouse_proteome
220624_046_CS3_1_Control1_DDA-OT	2		_SLLTYGR_		TRUE	_SLLTYGR_	SLLTYGR	15.1634	0.774498	15.1634	Q9CZ13	FALSE	405.229	0.000246804	2.18065e+06	noloss	5	y	1	609.335	100	FALSE	sp	Q9CZ13	Q9CZ13	QCR1_MOUSE	Cytochrome b-c1 complex subunit 1, mitochondrial	Mus musculus	Uqcrc1	1	2	uniprot_mouse_proteome
220624_046_CS3_1_Control1_DDA-OT	2		_SLLTYGR_		TRUE	_SLLTYGR_	SLLTYGR	15.1634	0.774498	15.1634	Q9CZ13	FALSE	405.229	0.000246804	2.18065e+06	noloss	5	y	2	305.171	1.22805	TRUE	sp	Q9CZ13	Q9CZ13	QCR1_MOUSE	Cytochrome b-c1 complex subunit 1, mitochondrial	Mus musculus	Uqcrc1	1	2	uniprot_mouse_proteome
220624_046_CS3_1_Control1_DDA-OT	2		_SLLTYGR_		TRUE	_SLLTYGR_	SLLTYGR	15.1634	0.774498	15.1634	Q9CZ13	FALSE	405.229	0.000246804	2.18065e+06	noloss	6	y	1	722.42	1.37424	TRUE	sp	Q9CZ13	Q9CZ13	QCR1_MOUSE	Cytochrome b-c1 complex subunit 1, mitochondrial	Mus musculus	Uqcrc1	1	2	uniprot_mouse_proteome
220624_046_CS3_1_Control1_DDA-OT	2		_SLLTYGR_		TRUE	_SLLTYGR_	SLLTYGR	15.1634	0.774498	15.1634	Q9CZ13	FALSE	405.229	0.000246804	2.18065e+06	NH3	3	y	1	378.177	4.12262	FALSE	sp	Q9CZ13	Q9CZ13	QCR1_MOUSE	Cytochrome b-c1 complex subunit 1, mitochondrial	Mus musculus	Uqcrc1	1	2	uniprot_mouse_proteome
220624_046_CS3_1_Control1_DDA-OT	2		_SLLTYGR_		TRUE	_SLLTYGR_	SLLTYGR	15.1634	0.774498	15.1634	Q9CZ13	FALSE	405.229	0.000246804	2.18065e+06	H2O	4	y	1	478.241	1.35904	TRUE	sp	Q9CZ13	Q9CZ13	QCR1_MOUSE	Cytochrome b-c1 complex subunit 1, mitochondrial	Mus musculus	Uqcrc1	1	2	uniprot_mouse_proteome
220624_046_CS3_1_Control1_DDA-OT	2		_SLLTYGR_		TRUE	_SLLTYGR_	SLLTYGR	15.1634	0.774498	15.1634	Q9CZ13	FALSE	405.229	0.000246804	2.18065e+06	NH3	4	y	1	479.225	1.73027	TRUE	sp	Q9CZ13	Q9CZ13	QCR1_MOUSE	Cytochrome b-c1 complex subunit 1, mitochondrial	Mus musculus	Uqcrc1	1	2	uniprot_mouse_proteome
220624_046_CS3_1_Control1_DDA-OT	2		_SLLTYGR_		TRUE	_SLLTYGR_	SLLTYGR	15.1634	0.774498	15.1634	Q9CZ13	FALSE	405.229	0.000246804	2.18065e+06	H2O	5	y	1	591.325	10.5382	FALSE	sp	Q9CZ13	Q9CZ13	QCR1_MOUSE	Cytochrome b-c1 complex subunit 1, mitochondrial	Mus musculus	Uqcrc1	1	2	uniprot_mouse_proteome
220624_046_CS3_1_Control1_DDA-OT	2		_SLLTYGR_		TRUE	_SLLTYGR_	SLLTYGR	15.1634	0.774498	15.1634	Q9CZ13	FALSE	405.229	0.000246804	2.18065e+06	H2O	5	y	2	296.166	2.34311	TRUE	sp	Q9CZ13	Q9CZ13	QCR1_MOUSE	Cytochrome b-c1 complex subunit 1, mitochondrial	Mus musculus	Uqcrc1	1	2	uniprot_mouse_proteome
220624_046_CS3_1_Control1_DDA-OT	2		_SLLTYGR_		TRUE	_SLLTYGR_	SLLTYGR	15.1634	0.774498	15.1634	Q9CZ13	FALSE	405.229	0.000246804	2.18065e+06	NH3	5	y	1	592.309	2.44819	FALSE	sp	Q9CZ13	Q9CZ13	QCR1_MOUSE	Cytochrome b-c1 complex subunit 1, mitochondrial	Mus musculus	Uqcrc1	1	2	uniprot_mouse_proteome
220624_046_CS3_1_Control1_DDA-OT	2		_SLLTYGR_		TRUE	_SLLTYGR_	SLLTYGR	15.1634	0.774498	15.1634	Q9CZ13	FALSE	405.229	0.000246804	2.18065e+06	H2O	6	y	2	352.708	1.54606	TRUE	sp	Q9CZ13	Q9CZ13	QCR1_MOUSE	Cytochrome b-c1 complex subunit 1, mitochondrial	Mus musculus	Uqcrc1	1	2	uniprot_mouse_proteome
220624_046_CS3_1_Control1_DDA-OT	2		_LFGFVAR_		TRUE	_LFGFVAR_	LFGFVAR	47.3969	0.763951	47.3969	A0A087WQ94;A0A087WQM0;A0A087WQS0;A0A087WRU0;A0A1D5RM59;E9Q0S6	FALSE	405.237	0.00033576	117704	noloss	3	y	1	345.224	4.76098	FALSE	tr	A0A087WQ94;A0A087WQM0;A0A087WQS0;A0A087WRU0;A0A1D5RM59;E9Q0S6	A0A087WQ94;A0A087WQM0;A0A087WQS0;A0A087WRU0;A0A1D5RM59;E9Q0S6	A0A087WQ94_MOUSE;A0A087WQM0_MOUSE;A0A087WQS0_MOUSE;A0A087WRU0_MOUSE;A0A1D5RM59_MOUSE;E9Q0S6_MOUSE	Protein Tns1 (Fragment);Protein Tns1;Protein Tns1;Protein Tns1 (Fragment);Protein Tns1;Protein Tns1	Mus musculus	Tns1	1;1;1;1;4;1	1	uniprot_mouse_proteome
220624_046_CS3_1_Control1_DDA-OT	2		_LFGFVAR_		TRUE	_LFGFVAR_	LFGFVAR	47.3969	0.763951	47.3969	A0A087WQ94;A0A087WQM0;A0A087WQS0;A0A087WRU0;A0A1D5RM59;E9Q0S6	FALSE	405.237	0.00033576	117704	noloss	4	y	1	492.293	6.6009	FALSE	tr	A0A087WQ94;A0A087WQM0;A0A087WQS0;A0A087WRU0;A0A1D5RM59;E9Q0S6	A0A087WQ94;A0A087WQM0;A0A087WQS0;A0A087WRU0;A0A1D5RM59;E9Q0S6	A0A087WQ94_MOUSE;A0A087WQM0_MOUSE;A0A087WQS0_MOUSE;A0A087WRU0_MOUSE;A0A1D5RM59_MOUSE;E9Q0S6_MOUSE	Protein Tns1 (Fragment);Protein Tns1;Protein Tns1;Protein Tns1 (Fragment);Protein Tns1;Protein Tns1	Mus musculus	Tns1	1;1;1;1;4;1	1	uniprot_mouse_proteome
220624_046_CS3_1_Control1_DDA-OT	2		_LFGFVAR_		TRUE	_LFGFVAR_	LFGFVAR	47.3969	0.763951	47.3969	A0A087WQ94;A0A087WQM0;A0A087WQS0;A0A087WRU0;A0A1D5RM59;E9Q0S6	FALSE	405.237	0.00033576	117704	noloss	5	y	1	549.314	100	FALSE	tr	A0A087WQ94;A0A087WQM0;A0A087WQS0;A0A087WRU0;A0A1D5RM59;E9Q0S6	A0A087WQ94;A0A087WQM0;A0A087WQS0;A0A087WRU0;A0A1D5RM59;E9Q0S6	A0A087WQ94_MOUSE;A0A087WQM0_MOUSE;A0A087WQS0_MOUSE;A0A087WRU0_MOUSE;A0A1D5RM59_MOUSE;E9Q0S6_MOUSE	Protein Tns1 (Fragment);Protein Tns1;Protein Tns1;Protein Tns1 (Fragment);Protein Tns1;Protein Tns1	Mus musculus	Tns1	1;1;1;1;4;1	1	uniprot_mouse_proteome
220624_046_CS3_1_Control1_DDA-OT	2		_LFGFVAR_		TRUE	_LFGFVAR_	LFGFVAR	47.3969	0.763951	47.3969	A0A087WQ94;A0A087WQM0;A0A087WQS0;A0A087WRU0;A0A1D5RM59;E9Q0S6	FALSE	405.237	0.00033576	117704	noloss	6	y	1	696.383	42.2392	FALSE	tr	A0A087WQ94;A0A087WQM0;A0A087WQS0;A0A087WRU0;A0A1D5RM59;E9Q0S6	A0A087WQ94;A0A087WQM0;A0A087WQS0;A0A087WRU0;A0A1D5RM59;E9Q0S6	A0A087WQ94_MOUSE;A0A087WQM0_MOUSE;A0A087WQS0_MOUSE;A0A087WRU0_MOUSE;A0A1D5RM59_MOUSE;E9Q0S6_MOUSE	Protein Tns1 (Fragment);Protein Tns1;Protein Tns1;Protein Tns1 (Fragment);Protein Tns1;Protein Tns1	Mus musculus	Tns1	1;1;1;1;4;1	1	uniprot_mouse_proteome
220624_046_CS3_1_Control1_DDA-OT	2		_ILGPGLNK_		TRUE	_ILGPGLNK_	ILGPGLNK	1.86433	0.758498	1.86433	Q5XJF6	FALSE	406.255	0	3.02745e+06	noloss	3	b	1	284.197	1.9488	TRUE	tr	Q5XJF6	Q5XJF6	Q5XJF6_MOUSE	Ribosomal protein	Mus musculus	Rpl10a	1	1	uniprot_mouse_proteome
220624_046_CS3_1_Control1_DDA-OT	2		_ILGPGLNK_		TRUE	_ILGPGLNK_	ILGPGLNK	1.86433	0.758498	1.86433	Q5XJF6	FALSE	406.255	0	3.02745e+06	noloss	3	y	1	374.24	2.42468	TRUE	tr	Q5XJF6	Q5XJF6	Q5XJF6_MOUSE	Ribosomal protein	Mus musculus	Rpl10a	1	1	uniprot_mouse_proteome
220624_046_CS3_1_Control1_DDA-OT	2		_ILGPGLNK_		TRUE	_ILGPGLNK_	ILGPGLNK	1.86433	0.758498	1.86433	Q5XJF6	FALSE	406.255	0	3.02745e+06	noloss	4	y	1	431.261	4.56942	FALSE	tr	Q5XJF6	Q5XJF6	Q5XJF6_MOUSE	Ribosomal protein	Mus musculus	Rpl10a	1	1	uniprot_mouse_proteome
220624_046_CS3_1_Control1_DDA-OT	2		_ILGPGLNK_		TRUE	_ILGPGLNK_	ILGPGLNK	1.86433	0.758498	1.86433	Q5XJF6	FALSE	406.255	0	3.02745e+06	noloss	5	b	1	438.271	1.62025	TRUE	tr	Q5XJF6	Q5XJF6	Q5XJF6_MOUSE	Ribosomal protein	Mus musculus	Rpl10a	1	1	uniprot_mouse_proteome
220624_046_CS3_1_Control1_DDA-OT	2		_ILGPGLNK_		TRUE	_ILGPGLNK_	ILGPGLNK	1.86433	0.758498	1.86433	Q5XJF6	FALSE	406.255	0	3.02745e+06	noloss	5	y	1	528.314	13.9818	FALSE	tr	Q5XJF6	Q5XJF6	Q5XJF6_MOUSE	Ribosomal protein	Mus musculus	Rpl10a	1	1	uniprot_mouse_proteome
220624_046_CS3_1_Control1_DDA-OT	2		_ILGPGLNK_		TRUE	_ILGPGLNK_	ILGPGLNK	1.86433	0.758498	1.86433	Q5XJF6	FALSE	406.255	0	3.02745e+06	noloss	5	y	2	264.661	4.42723	FALSE	tr	Q5XJF6	Q5XJF6	Q5XJF6_MOUSE	Ribosomal protein	Mus musculus	Rpl10a	1	1	uniprot_mouse_proteome
220624_046_CS3_1_Control1_DDA-OT	2		_ILGPGLNK_		TRUE	_ILGPGLNK_	ILGPGLNK	1.86433	0.758498	1.86433	Q5XJF6	FALSE	406.255	0	3.02745e+06	noloss	6	y	1	585.335	100	FALSE	tr	Q5XJF6	Q5XJF6	Q5XJF6_MOUSE	Ribosomal protein	Mus musculus	Rpl10a	1	1	uniprot_mouse_proteome
220624_046_CS3_1_Control1_DDA-OT	2		_ILGPGLNK_		TRUE	_ILGPGLNK_	ILGPGLNK	1.86433	0.758498	1.86433	Q5XJF6	FALSE	406.255	0	3.02745e+06	noloss	6	y	2	293.171	1.19371	TRUE	tr	Q5XJF6	Q5XJF6	Q5XJF6_MOUSE	Ribosomal protein	Mus musculus	Rpl10a	1	1	uniprot_mouse_proteome
220624_046_CS3_1_Control1_DDA-OT	2		_ILGPGLNK_		TRUE	_ILGPGLNK_	ILGPGLNK	1.86433	0.758498	1.86433	Q5XJF6	FALSE	406.255	0	3.02745e+06	noloss	7	y	1	698.42	37.5773	FALSE	tr	Q5XJF6	Q5XJF6	Q5XJF6_MOUSE	Ribosomal protein	Mus musculus	Rpl10a	1	1	uniprot_mouse_proteome
220624_046_CS3_1_Control1_DDA-OT	2		_ILGPGLNK_		TRUE	_ILGPGLNK_	ILGPGLNK	1.86433	0.758498	1.86433	Q5XJF6	FALSE	406.255	0	3.02745e+06	noloss	7	y	2	349.713	1.20779	TRUE	tr	Q5XJF6	Q5XJF6	Q5XJF6_MOUSE	Ribosomal protein	Mus musculus	Rpl10a	1	1	uniprot_mouse_proteome
220624_046_CS3_1_Control1_DDA-OT	2		_ILGPGLNK_		TRUE	_ILGPGLNK_	ILGPGLNK	1.86433	0.758498	1.86433	Q5XJF6	FALSE	406.255	0	3.02745e+06	NH3	5	y	1	511.287	1.25427	TRUE	tr	Q5XJF6	Q5XJF6	Q5XJF6_MOUSE	Ribosomal protein	Mus musculus	Rpl10a	1	1	uniprot_mouse_proteome
220624_046_CS3_1_Control1_DDA-OT	2		_ILGPGLNK_		TRUE	_ILGPGLNK_	ILGPGLNK	1.86433	0.758498	1.86433	Q5XJF6	FALSE	406.255	0	3.02745e+06	NH3	6	y	1	568.309	3.92811	FALSE	tr	Q5XJF6	Q5XJF6	Q5XJF6_MOUSE	Ribosomal protein	Mus musculus	Rpl10a	1	1	uniprot_mouse_proteome
220624_046_CS3_1_Control1_DDA-OT	2		_ILGPGLNK_		TRUE	_ILGPGLNK_	ILGPGLNK	1.86433	0.758498	1.86433	Q5XJF6	FALSE	406.255	0	3.02745e+06	NH3	7	y	1	681.393	1.10094	TRUE	tr	Q5XJF6	Q5XJF6	Q5XJF6_MOUSE	Ribosomal protein	Mus musculus	Rpl10a	1	1	uniprot_mouse_proteome
220624_046_CS3_1_Control1_DDA-OT	2		_LTEIIPK_		TRUE	_LTEIIPK_	LTEIIPK	13.624	0.766022	13.624	P11835;Q542I8	FALSE	407.258	0.00328962	1485406	noloss	3	b	1	344.182	23.6545	FALSE	sp;tr	P11835;Q542I8	P11835;Q542I8	ITB2_MOUSE;Q542I8_MOUSE	Integrin beta-2;Integrin beta	Mus musculus	Itgb2	1	2;1	uniprot_mouse_proteome
220624_046_CS3_1_Control1_DDA-OT	2		_LTEIIPK_		TRUE	_LTEIIPK_	LTEIIPK	13.624	0.766022	13.624	P11835;Q542I8	FALSE	407.258	0.00328962	1485406	noloss	3	y	1	357.25	11.4788	FALSE	sp;tr	P11835;Q542I8	P11835;Q542I8	ITB2_MOUSE;Q542I8_MOUSE	Integrin beta-2;Integrin beta	Mus musculus	Itgb2	1	2;1	uniprot_mouse_proteome
220624_046_CS3_1_Control1_DDA-OT	2		_LTEIIPK_		TRUE	_LTEIIPK_	LTEIIPK	13.624	0.766022	13.624	P11835;Q542I8	FALSE	407.258	0.00328962	1485406	noloss	4	b	1	457.266	6.62701	TRUE	sp;tr	P11835;Q542I8	P11835;Q542I8	ITB2_MOUSE;Q542I8_MOUSE	Integrin beta-2;Integrin beta	Mus musculus	Itgb2	1	2;1	uniprot_mouse_proteome
220624_046_CS3_1_Control1_DDA-OT	2		_LTEIIPK_		TRUE	_LTEIIPK_	LTEIIPK	13.624	0.766022	13.624	P11835;Q542I8	FALSE	407.258	0.00328962	1485406	noloss	4	y	1	470.334	10.4218	FALSE	sp;tr	P11835;Q542I8	P11835;Q542I8	ITB2_MOUSE;Q542I8_MOUSE	Integrin beta-2;Integrin beta	Mus musculus	Itgb2	1	2;1	uniprot_mouse_proteome
220624_046_CS3_1_Control1_DDA-OT	2		_LTEIIPK_		TRUE	_LTEIIPK_	LTEIIPK	13.624	0.766022	13.624	P11835;Q542I8	FALSE	407.258	0.00328962	1485406	noloss	5	y	1	599.376	33.057	FALSE	sp;tr	P11835;Q542I8	P11835;Q542I8	ITB2_MOUSE;Q542I8_MOUSE	Integrin beta-2;Integrin beta	Mus musculus	Itgb2	1	2;1	uniprot_mouse_proteome
220624_046_CS3_1_Control1_DDA-OT	2		_LTEIIPK_		TRUE	_LTEIIPK_	LTEIIPK	13.624	0.766022	13.624	P11835;Q542I8	FALSE	407.258	0.00328962	1485406	noloss	6	y	1	700.424	50.3463	FALSE	sp;tr	P11835;Q542I8	P11835;Q542I8	ITB2_MOUSE;Q542I8_MOUSE	Integrin beta-2;Integrin beta	Mus musculus	Itgb2	1	2;1	uniprot_mouse_proteome
220624_046_CS3_1_Control1_DDA-OT	2		_LTEIIPK_		TRUE	_LTEIIPK_	LTEIIPK	13.624	0.766022	13.624	P11835;Q542I8	FALSE	407.258	0.00328962	1485406	noloss	6	y	2	350.716	3.01044	TRUE	sp;tr	P11835;Q542I8	P11835;Q542I8	ITB2_MOUSE;Q542I8_MOUSE	Integrin beta-2;Integrin beta	Mus musculus	Itgb2	1	2;1	uniprot_mouse_proteome
220624_046_CS3_1_Control1_DDA-OT	2		_LTEIIPK_		TRUE	_LTEIIPK_	LTEIIPK	13.624	0.766022	13.624	P11835;Q542I8	FALSE	407.258	0.00328962	1485406	H2O	3	b	1	326.171	7.14528	FALSE	sp;tr	P11835;Q542I8	P11835;Q542I8	ITB2_MOUSE;Q542I8_MOUSE	Integrin beta-2;Integrin beta	Mus musculus	Itgb2	1	2;1	uniprot_mouse_proteome
220624_046_CS3_1_Control1_DDA-OT	2		_LTEIIPK_		TRUE	_LTEIIPK_	LTEIIPK	13.624	0.766022	13.624	P11835;Q542I8	FALSE	407.258	0.00328962	1485406	H2O	4	b	1	439.255	3.15728	TRUE	sp;tr	P11835;Q542I8	P11835;Q542I8	ITB2_MOUSE;Q542I8_MOUSE	Integrin beta-2;Integrin beta	Mus musculus	Itgb2	1	2;1	uniprot_mouse_proteome
220624_046_CS3_1_Control1_DDA-OT	2		_LTEIIPK_		TRUE	_LTEIIPK_	LTEIIPK	13.624	0.766022	13.624	P11835;Q542I8	FALSE	407.258	0.00328962	1485406	H2O	5	y	1	581.366	5.30379	TRUE	sp;tr	P11835;Q542I8	P11835;Q542I8	ITB2_MOUSE;Q542I8_MOUSE	Integrin beta-2;Integrin beta	Mus musculus	Itgb2	1	2;1	uniprot_mouse_proteome
220624_046_CS3_1_Control1_DDA-OT	2		_LTEIIPK_		TRUE	_LTEIIPK_	LTEIIPK	13.624	0.766022	13.624	P11835;Q542I8	FALSE	407.258	0.00328962	1485406	H2O	6	y	1	682.413	3.13314	TRUE	sp;tr	P11835;Q542I8	P11835;Q542I8	ITB2_MOUSE;Q542I8_MOUSE	Integrin beta-2;Integrin beta	Mus musculus	Itgb2	1	2;1	uniprot_mouse_proteome
220624_046_CS3_1_Control1_DDA-OT	2		_LTEIIPK_		TRUE	_LTEIIPK_	LTEIIPK	13.624	0.766022	13.624	P11835;Q542I8	FALSE	407.258	0.00328962	1485406	H2O	6	y	2	341.71	2.1432	TRUE	sp;tr	P11835;Q542I8	P11835;Q542I8	ITB2_MOUSE;Q542I8_MOUSE	Integrin beta-2;Integrin beta	Mus musculus	Itgb2	1	2;1	uniprot_mouse_proteome
220624_046_CS3_1_Control1_DDA-OT	2		_VLDLINK_		TRUE	_VLDLINK_	VLDLINK	23.6774	0.756773	23.6774	A0A0R4J039;Q9ESB3	FALSE	407.755	0.000583144	621910	noloss	3	b	1	328.187	6.03627	FALSE	tr;sp	A0A0R4J039;Q9ESB3	A0A0R4J039;Q9ESB3	A0A0R4J039_MOUSE;HRG_MOUSE	Histidine-rich glycoprotein	Mus musculus	Hrg	1	1;2	uniprot_mouse_proteome
220624_046_CS3_1_Control1_DDA-OT	2		_VLDLINK_		TRUE	_VLDLINK_	VLDLINK	23.6774	0.756773	23.6774	A0A0R4J039;Q9ESB3	FALSE	407.755	0.000583144	621910	noloss	3	y	1	374.24	16.6988	FALSE	tr;sp	A0A0R4J039;Q9ESB3	A0A0R4J039;Q9ESB3	A0A0R4J039_MOUSE;HRG_MOUSE	Histidine-rich glycoprotein	Mus musculus	Hrg	1	1;2	uniprot_mouse_proteome
220624_046_CS3_1_Control1_DDA-OT	2		_VLDLINK_		TRUE	_VLDLINK_	VLDLINK	23.6774	0.756773	23.6774	A0A0R4J039;Q9ESB3	FALSE	407.755	0.000583144	621910	noloss	4	y	1	487.324	18.4275	FALSE	tr;sp	A0A0R4J039;Q9ESB3	A0A0R4J039;Q9ESB3	A0A0R4J039_MOUSE;HRG_MOUSE	Histidine-rich glycoprotein	Mus musculus	Hrg	1	1;2	uniprot_mouse_proteome
220624_046_CS3_1_Control1_DDA-OT	2		_VLDLINK_		TRUE	_VLDLINK_	VLDLINK	23.6774	0.756773	23.6774	A0A0R4J039;Q9ESB3	FALSE	407.755	0.000583144	621910	noloss	5	y	1	602.351	100	FALSE	tr;sp	A0A0R4J039;Q9ESB3	A0A0R4J039;Q9ESB3	A0A0R4J039_MOUSE;HRG_MOUSE	Histidine-rich glycoprotein	Mus musculus	Hrg	1	1;2	uniprot_mouse_proteome
220624_046_CS3_1_Control1_DDA-OT	2		_VLDLINK_		TRUE	_VLDLINK_	VLDLINK	23.6774	0.756773	23.6774	A0A0R4J039;Q9ESB3	FALSE	407.755	0.000583144	621910	noloss	6	y	1	715.435	52.1082	FALSE	tr;sp	A0A0R4J039;Q9ESB3	A0A0R4J039;Q9ESB3	A0A0R4J039_MOUSE;HRG_MOUSE	Histidine-rich glycoprotein	Mus musculus	Hrg	1	1;2	uniprot_mouse_proteome
220624_046_CS3_1_Control1_DDA-OT	2		_VLDLINK_		TRUE	_VLDLINK_	VLDLINK	23.6774	0.756773	23.6774	A0A0R4J039;Q9ESB3	FALSE	407.755	0.000583144	621910	NH3	5	y	1	585.324	4.63011	TRUE	tr;sp	A0A0R4J039;Q9ESB3	A0A0R4J039;Q9ESB3	A0A0R4J039_MOUSE;HRG_MOUSE	Histidine-rich glycoprotein	Mus musculus	Hrg	1	1;2	uniprot_mouse_proteome
220624_046_CS3_1_Control1_DDA-OT	2		_VLDLINK_		TRUE	_VLDLINK_	VLDLINK	23.6774	0.756773	23.6774	A0A0R4J039;Q9ESB3	FALSE	407.755	0.000583144	621910	NH3	3	y	1	357.213	2.67696	TRUE	tr;sp	A0A0R4J039;Q9ESB3	A0A0R4J039;Q9ESB3	A0A0R4J039_MOUSE;HRG_MOUSE	Histidine-rich glycoprotein	Mus musculus	Hrg	1	1;2	uniprot_mouse_proteome
220624_046_CS3_1_Control1_DDA-OT	2		_VLDLINK_		TRUE	_VLDLINK_	VLDLINK	23.6774	0.756773	23.6774	A0A0R4J039;Q9ESB3	FALSE	407.755	0.000583144	621910	NH3	6	y	1	698.408	2.54322	TRUE	tr;sp	A0A0R4J039;Q9ESB3	A0A0R4J039;Q9ESB3	A0A0R4J039_MOUSE;HRG_MOUSE	Histidine-rich glycoprotein	Mus musculus	Hrg	1	1;2	uniprot_mouse_proteome
220624_046_CS3_1_Control1_DDA-OT	2		_VLDLINK_		TRUE	_VLDLINK_	VLDLINK	23.6774	0.756773	23.6774	A0A0R4J039;Q9ESB3	FALSE	407.755	0.000583144	621910	noloss	4	b	1	441.271	7.625	FALSE	tr;sp	A0A0R4J039;Q9ESB3	A0A0R4J039;Q9ESB3	A0A0R4J039_MOUSE;HRG_MOUSE	Histidine-rich glycoprotein	Mus musculus	Hrg	1	1;2	uniprot_mouse_proteome
220624_046_CS3_1_Control1_DDA-OT	2		_VLDLINK_		TRUE	_VLDLINK_	VLDLINK	23.6774	0.756773	23.6774	A0A0R4J039;Q9ESB3	FALSE	407.755	0.000583144	621910	noloss	6	y	2	358.221	2.04011	TRUE	tr;sp	A0A0R4J039;Q9ESB3	A0A0R4J039;Q9ESB3	A0A0R4J039_MOUSE;HRG_MOUSE	Histidine-rich glycoprotein	Mus musculus	Hrg	1	1;2	uniprot_mouse_proteome
220624_046_CS3_1_Control1_DDA-OT	2		_GSTGPAGIR_		TRUE	_GSTGPAGIR_	GSTGPAGIR	-129.871	0.745822	-129.871	Q01149	TRUE	408.222	0.00036273	269604	noloss	3	y	1	345.224	22.1536	TRUE	sp	Q01149	Q01149	CO1A2_MOUSE	Collagen alpha-2(I) chain	Mus musculus	Col1a2	1	2	uniprot_mouse_proteome
220624_046_CS3_1_Control1_DDA-OT	2		_GSTGPAGIR_		TRUE	_GSTGPAGIR_	GSTGPAGIR	-129.871	0.745822	-129.871	Q01149	TRUE	408.222	0.00036273	269604	noloss	4	y	1	416.262	25.3941	FALSE	sp	Q01149	Q01149	CO1A2_MOUSE	Collagen alpha-2(I) chain	Mus musculus	Col1a2	1	2	uniprot_mouse_proteome
220624_046_CS3_1_Control1_DDA-OT	2		_GSTGPAGIR_		TRUE	_GSTGPAGIR_	GSTGPAGIR	-129.871	0.745822	-129.871	Q01149	TRUE	408.222	0.00036273	269604	noloss	5	y	2	257.161	88.799	FALSE	sp	Q01149	Q01149	CO1A2_MOUSE	Collagen alpha-2(I) chain	Mus musculus	Col1a2	1	2	uniprot_mouse_proteome
220624_046_CS3_1_Control1_DDA-OT	2		_GSTGPAGIR_		TRUE	_GSTGPAGIR_	GSTGPAGIR	-129.871	0.745822	-129.871	Q01149	TRUE	408.222	0.00036273	269604	noloss	5	y	1	513.314	91.042	FALSE	sp	Q01149	Q01149	CO1A2_MOUSE	Collagen alpha-2(I) chain	Mus musculus	Col1a2	1	2	uniprot_mouse_proteome
220624_046_CS3_1_Control1_DDA-OT	2		_GSTGPAGIR_		TRUE	_GSTGPAGIR_	GSTGPAGIR	-129.871	0.745822	-129.871	Q01149	TRUE	408.222	0.00036273	269604	noloss	6	y	1	570.336	100	FALSE	sp	Q01149	Q01149	CO1A2_MOUSE	Collagen alpha-2(I) chain	Mus musculus	Col1a2	1	2	uniprot_mouse_proteome
220624_046_CS3_1_Control1_DDA-OT	2		_GSTGPAGIR_		TRUE	_GSTGPAGIR_	GSTGPAGIR	-129.871	0.745822	-129.871	Q01149	TRUE	408.222	0.00036273	269604	noloss	6	y	2	285.672	19.1331	TRUE	sp	Q01149	Q01149	CO1A2_MOUSE	Collagen alpha-2(I) chain	Mus musculus	Col1a2	1	2	uniprot_mouse_proteome
220624_046_CS3_1_Control1_DDA-OT	2		_GSTGPAGIR_		TRUE	_GSTGPAGIR_	GSTGPAGIR	-129.871	0.745822	-129.871	Q01149	TRUE	408.222	0.00036273	269604	noloss	7	y	1	671.383	33.8023	FALSE	sp	Q01149	Q01149	CO1A2_MOUSE	Collagen alpha-2(I) chain	Mus musculus	Col1a2	1	2	uniprot_mouse_proteome
220624_046_CS3_1_Control1_DDA-OT	2		_GSTGPAGIR_		TRUE	_GSTGPAGIR_	GSTGPAGIR	-129.871	0.745822	-129.871	Q01149	TRUE	408.222	0.00036273	269604	noloss	7	y	2	336.195	8.95899	TRUE	sp	Q01149	Q01149	CO1A2_MOUSE	Collagen alpha-2(I) chain	Mus musculus	Col1a2	1	2	uniprot_mouse_proteome
220624_046_CS3_1_Control1_DDA-OT	2		_GSTGPAGIR_		TRUE	_GSTGPAGIR_	GSTGPAGIR	-129.871	0.745822	-129.871	Q01149	TRUE	408.222	0.00036273	269604	NH3	5	y	1	496.288	8.30394	TRUE	sp	Q01149	Q01149	CO1A2_MOUSE	Collagen alpha-2(I) chain	Mus musculus	Col1a2	1	2	uniprot_mouse_proteome
220624_046_CS3_1_Control1_DDA-OT	2		_GSTGPAGIR_		TRUE	_GSTGPAGIR_	GSTGPAGIR	-129.871	0.745822	-129.871	Q01149	TRUE	408.222	0.00036273	269604	H2O	7	y	2	327.19	71.7614	FALSE	sp	Q01149	Q01149	CO1A2_MOUSE	Collagen alpha-2(I) chain	Mus musculus	Col1a2	1	2	uniprot_mouse_proteome
220624_046_CS3_1_Control1_DDA-OT	2		_GSTGPAGIR_		TRUE	_GSTGPAGIR_	GSTGPAGIR	-129.871	0.745822	-129.871	Q01149	TRUE	408.222	0.00036273	269604	noloss	4	b	1	303.13	5.64101	TRUE	sp	Q01149	Q01149	CO1A2_MOUSE	Collagen alpha-2(I) chain	Mus musculus	Col1a2	1	2	uniprot_mouse_proteome
220624_046_CS3_1_Control1_DDA-OT	2		_GSTGPAGIR_		TRUE	_GSTGPAGIR_	GSTGPAGIR	-129.871	0.745822	-129.871	Q01149	TRUE	408.222	0.00036273	269604	H2O	4	b	1	285.119	10.3141	TRUE	sp	Q01149	Q01149	CO1A2_MOUSE	Collagen alpha-2(I) chain	Mus musculus	Col1a2	1	2	uniprot_mouse_proteome
220624_046_CS3_1_Control1_DDA-OT	2		_EIQTAVR_		TRUE	_EIQTAVR_	EIQTAVR	-52.6938	0.759042	-52.6938	P10853;P10854;Q64475;Q64478;Q64525;Q6ZWY9;Q8CBB6;Q8CGP1;Q8CGP2;Q8CGP2-2	FALSE	408.732	0.00114059	380797	noloss	3	y	1	345.224	32.9871	FALSE	sp;sp;sp;sp;sp;sp;tr;sp;sp;sp	P10853;P10854;Q64475;Q64478;Q64525;Q6ZWY9;Q8CBB6;Q8CGP1;Q8CGP2;Q8CGP2-2	P10853;P10854;Q64475;Q64478;Q64525;Q6ZWY9;Q8CBB6;Q8CGP1;Q8CGP2;Q8CGP2-2	H2B1F_MOUSE;H2B1M_MOUSE;H2B1B_MOUSE;H2B1H_MOUSE;H2B2B_MOUSE;H2B1C_MOUSE;Q8CBB6_MOUSE;H2B1K_MOUSE;H2B1P_MOUSE;H2B1P_MOUSE	Histone H2B type 1-F/J/L;Histone H2B type 1-M;Histone H2B type 1-B;Histone H2B type 1-H;Histone H2B type 2-B;Histone H2B type 1-C/E/G;Histone H2B;Histone H2B type 1-K;Histone H2B type 1-P;Isoform 2 of Histone H2B type 1-P	Mus musculus	Hist1h2bf;Hist1h2bm;Hist1h2bb;Hist1h2bh;Hist2h2bb;Hist1h2bc;Hist1h2br;Hist1h2bk;Hist1h2bp;Hist1h2bp	1;1;1;1;1;1;2;1;1;	2;2;3;3;3;3;1;3;3;	uniprot_mouse_proteome
220624_046_CS3_1_Control1_DDA-OT	2		_EIQTAVR_		TRUE	_EIQTAVR_	EIQTAVR	-52.6938	0.759042	-52.6938	P10853;P10854;Q64475;Q64478;Q64525;Q6ZWY9;Q8CBB6;Q8CGP1;Q8CGP2;Q8CGP2-2	FALSE	408.732	0.00114059	380797	noloss	4	y	1	446.272	88.2826	FALSE	sp;sp;sp;sp;sp;sp;tr;sp;sp;sp	P10853;P10854;Q64475;Q64478;Q64525;Q6ZWY9;Q8CBB6;Q8CGP1;Q8CGP2;Q8CGP2-2	P10853;P10854;Q64475;Q64478;Q64525;Q6ZWY9;Q8CBB6;Q8CGP1;Q8CGP2;Q8CGP2-2	H2B1F_MOUSE;H2B1M_MOUSE;H2B1B_MOUSE;H2B1H_MOUSE;H2B2B_MOUSE;H2B1C_MOUSE;Q8CBB6_MOUSE;H2B1K_MOUSE;H2B1P_MOUSE;H2B1P_MOUSE	Histone H2B type 1-F/J/L;Histone H2B type 1-M;Histone H2B type 1-B;Histone H2B type 1-H;Histone H2B type 2-B;Histone H2B type 1-C/E/G;Histone H2B;Histone H2B type 1-K;Histone H2B type 1-P;Isoform 2 of Histone H2B type 1-P	Mus musculus	Hist1h2bf;Hist1h2bm;Hist1h2bb;Hist1h2bh;Hist2h2bb;Hist1h2bc;Hist1h2br;Hist1h2bk;Hist1h2bp;Hist1h2bp	1;1;1;1;1;1;2;1;1;	2;2;3;3;3;3;1;3;3;	uniprot_mouse_proteome
220624_046_CS3_1_Control1_DDA-OT	2		_EIQTAVR_		TRUE	_EIQTAVR_	EIQTAVR	-52.6938	0.759042	-52.6938	P10853;P10854;Q64475;Q64478;Q64525;Q6ZWY9;Q8CBB6;Q8CGP1;Q8CGP2;Q8CGP2-2	FALSE	408.732	0.00114059	380797	noloss	5	y	1	574.331	100	FALSE	sp;sp;sp;sp;sp;sp;tr;sp;sp;sp	P10853;P10854;Q64475;Q64478;Q64525;Q6ZWY9;Q8CBB6;Q8CGP1;Q8CGP2;Q8CGP2-2	P10853;P10854;Q64475;Q64478;Q64525;Q6ZWY9;Q8CBB6;Q8CGP1;Q8CGP2;Q8CGP2-2	H2B1F_MOUSE;H2B1M_MOUSE;H2B1B_MOUSE;H2B1H_MOUSE;H2B2B_MOUSE;H2B1C_MOUSE;Q8CBB6_MOUSE;H2B1K_MOUSE;H2B1P_MOUSE;H2B1P_MOUSE	Histone H2B type 1-F/J/L;Histone H2B type 1-M;Histone H2B type 1-B;Histone H2B type 1-H;Histone H2B type 2-B;Histone H2B type 1-C/E/G;Histone H2B;Histone H2B type 1-K;Histone H2B type 1-P;Isoform 2 of Histone H2B type 1-P	Mus musculus	Hist1h2bf;Hist1h2bm;Hist1h2bb;Hist1h2bh;Hist2h2bb;Hist1h2bc;Hist1h2br;Hist1h2bk;Hist1h2bp;Hist1h2bp	1;1;1;1;1;1;2;1;1;	2;2;3;3;3;3;1;3;3;	uniprot_mouse_proteome
220624_046_CS3_1_Control1_DDA-OT	2		_EIQTAVR_		TRUE	_EIQTAVR_	EIQTAVR	-52.6938	0.759042	-52.6938	P10853;P10854;Q64475;Q64478;Q64525;Q6ZWY9;Q8CBB6;Q8CGP1;Q8CGP2;Q8CGP2-2	FALSE	408.732	0.00114059	380797	H2O	4	y	1	428.262	2.49937	TRUE	sp;sp;sp;sp;sp;sp;tr;sp;sp;sp	P10853;P10854;Q64475;Q64478;Q64525;Q6ZWY9;Q8CBB6;Q8CGP1;Q8CGP2;Q8CGP2-2	P10853;P10854;Q64475;Q64478;Q64525;Q6ZWY9;Q8CBB6;Q8CGP1;Q8CGP2;Q8CGP2-2	H2B1F_MOUSE;H2B1M_MOUSE;H2B1B_MOUSE;H2B1H_MOUSE;H2B2B_MOUSE;H2B1C_MOUSE;Q8CBB6_MOUSE;H2B1K_MOUSE;H2B1P_MOUSE;H2B1P_MOUSE	Histone H2B type 1-F/J/L;Histone H2B type 1-M;Histone H2B type 1-B;Histone H2B type 1-H;Histone H2B type 2-B;Histone H2B type 1-C/E/G;Histone H2B;Histone H2B type 1-K;Histone H2B type 1-P;Isoform 2 of Histone H2B type 1-P	Mus musculus	Hist1h2bf;Hist1h2bm;Hist1h2bb;Hist1h2bh;Hist2h2bb;Hist1h2bc;Hist1h2br;Hist1h2bk;Hist1h2bp;Hist1h2bp	1;1;1;1;1;1;2;1;1;	2;2;3;3;3;3;1;3;3;	uniprot_mouse_proteome
220624_046_CS3_1_Control1_DDA-OT	2		_EIQTAVR_		TRUE	_EIQTAVR_	EIQTAVR	-52.6938	0.759042	-52.6938	P10853;P10854;Q64475;Q64478;Q64525;Q6ZWY9;Q8CBB6;Q8CGP1;Q8CGP2;Q8CGP2-2	FALSE	408.732	0.00114059	380797	H2O	5	y	2	278.664	37.2498	FALSE	sp;sp;sp;sp;sp;sp;tr;sp;sp;sp	P10853;P10854;Q64475;Q64478;Q64525;Q6ZWY9;Q8CBB6;Q8CGP1;Q8CGP2;Q8CGP2-2	P10853;P10854;Q64475;Q64478;Q64525;Q6ZWY9;Q8CBB6;Q8CGP1;Q8CGP2;Q8CGP2-2	H2B1F_MOUSE;H2B1M_MOUSE;H2B1B_MOUSE;H2B1H_MOUSE;H2B2B_MOUSE;H2B1C_MOUSE;Q8CBB6_MOUSE;H2B1K_MOUSE;H2B1P_MOUSE;H2B1P_MOUSE	Histone H2B type 1-F/J/L;Histone H2B type 1-M;Histone H2B type 1-B;Histone H2B type 1-H;Histone H2B type 2-B;Histone H2B type 1-C/E/G;Histone H2B;Histone H2B type 1-K;Histone H2B type 1-P;Isoform 2 of Histone H2B type 1-P	Mus musculus	Hist1h2bf;Hist1h2bm;Hist1h2bb;Hist1h2bh;Hist2h2bb;Hist1h2bc;Hist1h2br;Hist1h2bk;Hist1h2bp;Hist1h2bp	1;1;1;1;1;1;2;1;1;	2;2;3;3;3;3;1;3;3;	uniprot_mouse_proteome
220624_046_CS3_1_Control1_DDA-OT	2		_EIQTAVR_		TRUE	_EIQTAVR_	EIQTAVR	-52.6938	0.759042	-52.6938	P10853;P10854;Q64475;Q64478;Q64525;Q6ZWY9;Q8CBB6;Q8CGP1;Q8CGP2;Q8CGP2-2	FALSE	408.732	0.00114059	380797	H2O	5	y	1	556.32	15.5747	FALSE	sp;sp;sp;sp;sp;sp;tr;sp;sp;sp	P10853;P10854;Q64475;Q64478;Q64525;Q6ZWY9;Q8CBB6;Q8CGP1;Q8CGP2;Q8CGP2-2	P10853;P10854;Q64475;Q64478;Q64525;Q6ZWY9;Q8CBB6;Q8CGP1;Q8CGP2;Q8CGP2-2	H2B1F_MOUSE;H2B1M_MOUSE;H2B1B_MOUSE;H2B1H_MOUSE;H2B2B_MOUSE;H2B1C_MOUSE;Q8CBB6_MOUSE;H2B1K_MOUSE;H2B1P_MOUSE;H2B1P_MOUSE	Histone H2B type 1-F/J/L;Histone H2B type 1-M;Histone H2B type 1-B;Histone H2B type 1-H;Histone H2B type 2-B;Histone H2B type 1-C/E/G;Histone H2B;Histone H2B type 1-K;Histone H2B type 1-P;Isoform 2 of Histone H2B type 1-P	Mus musculus	Hist1h2bf;Hist1h2bm;Hist1h2bb;Hist1h2bh;Hist2h2bb;Hist1h2bc;Hist1h2br;Hist1h2bk;Hist1h2bp;Hist1h2bp	1;1;1;1;1;1;2;1;1;	2;2;3;3;3;3;1;3;3;	uniprot_mouse_proteome
220624_046_CS3_1_Control1_DDA-OT	2		_EIQTAVR_		TRUE	_EIQTAVR_	EIQTAVR	-52.6938	0.759042	-52.6938	P10853;P10854;Q64475;Q64478;Q64525;Q6ZWY9;Q8CBB6;Q8CGP1;Q8CGP2;Q8CGP2-2	FALSE	408.732	0.00114059	380797	NH3	5	y	1	557.304	34.6322	FALSE	sp;sp;sp;sp;sp;sp;tr;sp;sp;sp	P10853;P10854;Q64475;Q64478;Q64525;Q6ZWY9;Q8CBB6;Q8CGP1;Q8CGP2;Q8CGP2-2	P10853;P10854;Q64475;Q64478;Q64525;Q6ZWY9;Q8CBB6;Q8CGP1;Q8CGP2;Q8CGP2-2	H2B1F_MOUSE;H2B1M_MOUSE;H2B1B_MOUSE;H2B1H_MOUSE;H2B2B_MOUSE;H2B1C_MOUSE;Q8CBB6_MOUSE;H2B1K_MOUSE;H2B1P_MOUSE;H2B1P_MOUSE	Histone H2B type 1-F/J/L;Histone H2B type 1-M;Histone H2B type 1-B;Histone H2B type 1-H;Histone H2B type 2-B;Histone H2B type 1-C/E/G;Histone H2B;Histone H2B type 1-K;Histone H2B type 1-P;Isoform 2 of Histone H2B type 1-P	Mus musculus	Hist1h2bf;Hist1h2bm;Hist1h2bb;Hist1h2bh;Hist2h2bb;Hist1h2bc;Hist1h2br;Hist1h2bk;Hist1h2bp;Hist1h2bp	1;1;1;1;1;1;2;1;1;	2;2;3;3;3;3;1;3;3;	uniprot_mouse_proteome
220624_046_CS3_1_Control1_DDA-OT	2		_EIQTAVR_		TRUE	_EIQTAVR_	EIQTAVR	-52.6938	0.759042	-52.6938	P10853;P10854;Q64475;Q64478;Q64525;Q6ZWY9;Q8CBB6;Q8CGP1;Q8CGP2;Q8CGP2-2	FALSE	408.732	0.00114059	380797	NH3	5	y	2	279.156	1.21816	TRUE	sp;sp;sp;sp;sp;sp;tr;sp;sp;sp	P10853;P10854;Q64475;Q64478;Q64525;Q6ZWY9;Q8CBB6;Q8CGP1;Q8CGP2;Q8CGP2-2	P10853;P10854;Q64475;Q64478;Q64525;Q6ZWY9;Q8CBB6;Q8CGP1;Q8CGP2;Q8CGP2-2	H2B1F_MOUSE;H2B1M_MOUSE;H2B1B_MOUSE;H2B1H_MOUSE;H2B2B_MOUSE;H2B1C_MOUSE;Q8CBB6_MOUSE;H2B1K_MOUSE;H2B1P_MOUSE;H2B1P_MOUSE	Histone H2B type 1-F/J/L;Histone H2B type 1-M;Histone H2B type 1-B;Histone H2B type 1-H;Histone H2B type 2-B;Histone H2B type 1-C/E/G;Histone H2B;Histone H2B type 1-K;Histone H2B type 1-P;Isoform 2 of Histone H2B type 1-P	Mus musculus	Hist1h2bf;Hist1h2bm;Hist1h2bb;Hist1h2bh;Hist2h2bb;Hist1h2bc;Hist1h2br;Hist1h2bk;Hist1h2bp;Hist1h2bp	1;1;1;1;1;1;2;1;1;	2;2;3;3;3;3;1;3;3;	uniprot_mouse_proteome
220624_046_CS3_1_Control1_DDA-OT	2		_EIQTAVR_		TRUE	_EIQTAVR_	EIQTAVR	-52.6938	0.759042	-52.6938	P10853;P10854;Q64475;Q64478;Q64525;Q6ZWY9;Q8CBB6;Q8CGP1;Q8CGP2;Q8CGP2-2	FALSE	408.732	0.00114059	380797	noloss	5	y	2	287.669	1.82709	TRUE	sp;sp;sp;sp;sp;sp;tr;sp;sp;sp	P10853;P10854;Q64475;Q64478;Q64525;Q6ZWY9;Q8CBB6;Q8CGP1;Q8CGP2;Q8CGP2-2	P10853;P10854;Q64475;Q64478;Q64525;Q6ZWY9;Q8CBB6;Q8CGP1;Q8CGP2;Q8CGP2-2	H2B1F_MOUSE;H2B1M_MOUSE;H2B1B_MOUSE;H2B1H_MOUSE;H2B2B_MOUSE;H2B1C_MOUSE;Q8CBB6_MOUSE;H2B1K_MOUSE;H2B1P_MOUSE;H2B1P_MOUSE	Histone H2B type 1-F/J/L;Histone H2B type 1-M;Histone H2B type 1-B;Histone H2B type 1-H;Histone H2B type 2-B;Histone H2B type 1-C/E/G;Histone H2B;Histone H2B type 1-K;Histone H2B type 1-P;Isoform 2 of Histone H2B type 1-P	Mus musculus	Hist1h2bf;Hist1h2bm;Hist1h2bb;Hist1h2bh;Hist2h2bb;Hist1h2bc;Hist1h2br;Hist1h2bk;Hist1h2bp;Hist1h2bp	1;1;1;1;1;1;2;1;1;	2;2;3;3;3;3;1;3;3;	uniprot_mouse_proteome
220624_046_CS3_1_Control1_DDA-OT	2		_FGPALSVK_		TRUE	_FGPALSVK_	FGPALSVK	20.4347	0.76638	20.4347	P29341	FALSE	409.742	0	1.34695e+06	noloss	3	b	1	302.15	1.25267	TRUE	sp	P29341	P29341	PABP1_MOUSE	Polyadenylate-binding protein 1	Mus musculus	Pabpc1	1	2	uniprot_mouse_proteome
220624_046_CS3_1_Control1_DDA-OT	2		_FGPALSVK_		TRUE	_FGPALSVK_	FGPALSVK	20.4347	0.76638	20.4347	P29341	FALSE	409.742	0	1.34695e+06	noloss	3	y	1	333.213	11.9888	FALSE	sp	P29341	P29341	PABP1_MOUSE	Polyadenylate-binding protein 1	Mus musculus	Pabpc1	1	2	uniprot_mouse_proteome
220624_046_CS3_1_Control1_DDA-OT	2		_FGPALSVK_		TRUE	_FGPALSVK_	FGPALSVK	20.4347	0.76638	20.4347	P29341	FALSE	409.742	0	1.34695e+06	noloss	4	b	1	373.187	1.33597	TRUE	sp	P29341	P29341	PABP1_MOUSE	Polyadenylate-binding protein 1	Mus musculus	Pabpc1	1	2	uniprot_mouse_proteome
220624_046_CS3_1_Control1_DDA-OT	2		_FGPALSVK_		TRUE	_FGPALSVK_	FGPALSVK	20.4347	0.76638	20.4347	P29341	FALSE	409.742	0	1.34695e+06	noloss	4	y	1	446.297	16.3123	FALSE	sp	P29341	P29341	PABP1_MOUSE	Polyadenylate-binding protein 1	Mus musculus	Pabpc1	1	2	uniprot_mouse_proteome
220624_046_CS3_1_Control1_DDA-OT	2		_FGPALSVK_		TRUE	_FGPALSVK_	FGPALSVK	20.4347	0.76638	20.4347	P29341	FALSE	409.742	0	1.34695e+06	noloss	5	y	1	517.334	26.9923	FALSE	sp	P29341	P29341	PABP1_MOUSE	Polyadenylate-binding protein 1	Mus musculus	Pabpc1	1	2	uniprot_mouse_proteome
220624_046_CS3_1_Control1_DDA-OT	2		_FGPALSVK_		TRUE	_FGPALSVK_	FGPALSVK	20.4347	0.76638	20.4347	P29341	FALSE	409.742	0	1.34695e+06	noloss	6	y	2	307.697	100	FALSE	sp	P29341	P29341	PABP1_MOUSE	Polyadenylate-binding protein 1	Mus musculus	Pabpc1	1	2	uniprot_mouse_proteome
220624_046_CS3_1_Control1_DDA-OT	2		_FGPALSVK_		TRUE	_FGPALSVK_	FGPALSVK	20.4347	0.76638	20.4347	P29341	FALSE	409.742	0	1.34695e+06	noloss	6	y	1	614.387	53.0116	FALSE	sp	P29341	P29341	PABP1_MOUSE	Polyadenylate-binding protein 1	Mus musculus	Pabpc1	1	2	uniprot_mouse_proteome
220624_046_CS3_1_Control1_DDA-OT	2		_FGPALSVK_		TRUE	_FGPALSVK_	FGPALSVK	20.4347	0.76638	20.4347	P29341	FALSE	409.742	0	1.34695e+06	noloss	7	y	1	671.409	70.0477	FALSE	sp	P29341	P29341	PABP1_MOUSE	Polyadenylate-binding protein 1	Mus musculus	Pabpc1	1	2	uniprot_mouse_proteome
220624_046_CS3_1_Control1_DDA-OT	2		_FGPALSVK_		TRUE	_FGPALSVK_	FGPALSVK	20.4347	0.76638	20.4347	P29341	FALSE	409.742	0	1.34695e+06	noloss	7	y	2	336.208	5.61182	TRUE	sp	P29341	P29341	PABP1_MOUSE	Polyadenylate-binding protein 1	Mus musculus	Pabpc1	1	2	uniprot_mouse_proteome
220624_046_CS3_1_Control1_DDA-OT	2		_FGPALSVK_		TRUE	_FGPALSVK_	FGPALSVK	20.4347	0.76638	20.4347	P29341	FALSE	409.742	0	1.34695e+06	H2O	3	y	1	315.203	1.24544	TRUE	sp	P29341	P29341	PABP1_MOUSE	Polyadenylate-binding protein 1	Mus musculus	Pabpc1	1	2	uniprot_mouse_proteome
220624_046_CS3_1_Control1_DDA-OT	2		_FGPALSVK_		TRUE	_FGPALSVK_	FGPALSVK	20.4347	0.76638	20.4347	P29341	FALSE	409.742	0	1.34695e+06	H2O	4	y	1	428.287	1.34518	TRUE	sp	P29341	P29341	PABP1_MOUSE	Polyadenylate-binding protein 1	Mus musculus	Pabpc1	1	2	uniprot_mouse_proteome
220624_046_CS3_1_Control1_DDA-OT	2		_FGPALSVK_		TRUE	_FGPALSVK_	FGPALSVK	20.4347	0.76638	20.4347	P29341	FALSE	409.742	0	1.34695e+06	H2O	6	y	1	596.377	1.85896	TRUE	sp	P29341	P29341	PABP1_MOUSE	Polyadenylate-binding protein 1	Mus musculus	Pabpc1	1	2	uniprot_mouse_proteome
220624_046_CS3_1_Control1_DDA-OT	2		_FGPALSVK_		TRUE	_FGPALSVK_	FGPALSVK	20.4347	0.76638	20.4347	P29341	FALSE	409.742	0	1.34695e+06	H2O	6	y	2	298.692	1.29268	TRUE	sp	P29341	P29341	PABP1_MOUSE	Polyadenylate-binding protein 1	Mus musculus	Pabpc1	1	2	uniprot_mouse_proteome
220624_046_CS3_1_Control1_DDA-OT	2		_FGPALSVK_		TRUE	_FGPALSVK_	FGPALSVK	20.4347	0.76638	20.4347	P29341	FALSE	409.742	0	1.34695e+06	H2O	7	y	2	327.203	1.98195	TRUE	sp	P29341	P29341	PABP1_MOUSE	Polyadenylate-binding protein 1	Mus musculus	Pabpc1	1	2	uniprot_mouse_proteome
220624_046_CS3_1_Control1_DDA-OT	2		_FGPALSVK_		TRUE	_FGPALSVK_	FGPALSVK	20.4347	0.76638	20.4347	P29341	FALSE	409.742	0	1.34695e+06	H2O	7	y	1	653.398	2.37145	TRUE	sp	P29341	P29341	PABP1_MOUSE	Polyadenylate-binding protein 1	Mus musculus	Pabpc1	1	2	uniprot_mouse_proteome
220624_046_CS3_1_Control1_DDA-OT	2		_GDIFLVR_		TRUE	_GDIFLVR_	GDIFLVR	40.4761	0.768646	40.4761	Q01853	TRUE	410.24	7.88066e-05	810188	noloss	3	b	1	286.14	6.33058	FALSE	sp	Q01853	Q01853	TERA_MOUSE	Transitional endoplasmic reticulum ATPase	Mus musculus	Vcp	1	4	uniprot_mouse_proteome
220624_046_CS3_1_Control1_DDA-OT	2		_GDIFLVR_		TRUE	_GDIFLVR_	GDIFLVR	40.4761	0.768646	40.4761	Q01853	TRUE	410.24	7.88066e-05	810188	noloss	3	y	1	387.271	38.8046	FALSE	sp	Q01853	Q01853	TERA_MOUSE	Transitional endoplasmic reticulum ATPase	Mus musculus	Vcp	1	4	uniprot_mouse_proteome
220624_046_CS3_1_Control1_DDA-OT	2		_GDIFLVR_		TRUE	_GDIFLVR_	GDIFLVR	40.4761	0.768646	40.4761	Q01853	TRUE	410.24	7.88066e-05	810188	noloss	4	b	1	433.208	1.56717	TRUE	sp	Q01853	Q01853	TERA_MOUSE	Transitional endoplasmic reticulum ATPase	Mus musculus	Vcp	1	4	uniprot_mouse_proteome
220624_046_CS3_1_Control1_DDA-OT	2		_GDIFLVR_		TRUE	_GDIFLVR_	GDIFLVR	40.4761	0.768646	40.4761	Q01853	TRUE	410.24	7.88066e-05	810188	noloss	4	y	1	534.34	100	FALSE	sp	Q01853	Q01853	TERA_MOUSE	Transitional endoplasmic reticulum ATPase	Mus musculus	Vcp	1	4	uniprot_mouse_proteome
220624_046_CS3_1_Control1_DDA-OT	2		_GDIFLVR_		TRUE	_GDIFLVR_	GDIFLVR	40.4761	0.768646	40.4761	Q01853	TRUE	410.24	7.88066e-05	810188	noloss	5	y	1	647.424	20.4996	FALSE	sp	Q01853	Q01853	TERA_MOUSE	Transitional endoplasmic reticulum ATPase	Mus musculus	Vcp	1	4	uniprot_mouse_proteome
220624_046_CS3_1_Control1_DDA-OT	2		_GDIFLVR_		TRUE	_GDIFLVR_	GDIFLVR	40.4761	0.768646	40.4761	Q01853	TRUE	410.24	7.88066e-05	810188	noloss	5	y	2	324.216	4.07206	FALSE	sp	Q01853	Q01853	TERA_MOUSE	Transitional endoplasmic reticulum ATPase	Mus musculus	Vcp	1	4	uniprot_mouse_proteome
220624_046_CS3_1_Control1_DDA-OT	2		_GDIFLVR_		TRUE	_GDIFLVR_	GDIFLVR	40.4761	0.768646	40.4761	Q01853	TRUE	410.24	7.88066e-05	810188	NH3	4	y	1	517.313	3.14182	FALSE	sp	Q01853	Q01853	TERA_MOUSE	Transitional endoplasmic reticulum ATPase	Mus musculus	Vcp	1	4	uniprot_mouse_proteome
220624_046_CS3_1_Control1_DDA-OT	2		_GDIFLVR_		TRUE	_GDIFLVR_	GDIFLVR	40.4761	0.768646	40.4761	Q01853	TRUE	410.24	7.88066e-05	810188	noloss	4	y	2	267.674	1.28529	TRUE	sp	Q01853	Q01853	TERA_MOUSE	Transitional endoplasmic reticulum ATPase	Mus musculus	Vcp	1	4	uniprot_mouse_proteome
220624_046_CS3_1_Control1_DDA-OT	2		_GDIFLVR_		TRUE	_GDIFLVR_	GDIFLVR	40.4761	0.768646	40.4761	Q01853	TRUE	410.24	7.88066e-05	810188	NH3	3	y	1	370.245	1.44061	TRUE	sp	Q01853	Q01853	TERA_MOUSE	Transitional endoplasmic reticulum ATPase	Mus musculus	Vcp	1	4	uniprot_mouse_proteome
220624_046_CS3_1_Control1_DDA-OT	2		_GEVGFQGK_		TRUE	_GEVGFQGK_	GEVGFQGK	-20.6266	0.748152	-20.6266	Q64739;Q64739-1;Q64739-3;Q64739-4;Q64739-5;Q64739-6;Q64739-7	FALSE	411.211	0	202893	noloss	3	b	1	286.14	3.42683	TRUE	sp	Q64739;Q64739-1;Q64739-3;Q64739-4;Q64739-5;Q64739-6;Q64739-7	Q64739;Q64739-1;Q64739-3;Q64739-4;Q64739-5;Q64739-6;Q64739-7	COBA2_MOUSE	Collagen alpha-2(XI) chain;Isoform 7 of Collagen alpha-2(XI) chain;Isoform 2 of Collagen alpha-2(XI) chain;Isoform 3 of Collagen alpha-2(XI) chain;Isoform 4 of Collagen alpha-2(XI) chain;Isoform 5 of Collagen alpha-2(XI) chain;Isoform 6 of Collagen alpha-2(XI) chain	Mus musculus	Col11a2	2;;;;;;	3;;;;;;	uniprot_mouse_proteome
220624_046_CS3_1_Control1_DDA-OT	2		_GEVGFQGK_		TRUE	_GEVGFQGK_	GEVGFQGK	-20.6266	0.748152	-20.6266	Q64739;Q64739-1;Q64739-3;Q64739-4;Q64739-5;Q64739-6;Q64739-7	FALSE	411.211	0	202893	noloss	3	y	1	332.193	10.736	FALSE	sp	Q64739;Q64739-1;Q64739-3;Q64739-4;Q64739-5;Q64739-6;Q64739-7	Q64739;Q64739-1;Q64739-3;Q64739-4;Q64739-5;Q64739-6;Q64739-7	COBA2_MOUSE	Collagen alpha-2(XI) chain;Isoform 7 of Collagen alpha-2(XI) chain;Isoform 2 of Collagen alpha-2(XI) chain;Isoform 3 of Collagen alpha-2(XI) chain;Isoform 4 of Collagen alpha-2(XI) chain;Isoform 5 of Collagen alpha-2(XI) chain;Isoform 6 of Collagen alpha-2(XI) chain	Mus musculus	Col11a2	2;;;;;;	3;;;;;;	uniprot_mouse_proteome
220624_046_CS3_1_Control1_DDA-OT	2		_GEVGFQGK_		TRUE	_GEVGFQGK_	GEVGFQGK	-20.6266	0.748152	-20.6266	Q64739;Q64739-1;Q64739-3;Q64739-4;Q64739-5;Q64739-6;Q64739-7	FALSE	411.211	0	202893	noloss	4	y	1	479.261	12.8519	FALSE	sp	Q64739;Q64739-1;Q64739-3;Q64739-4;Q64739-5;Q64739-6;Q64739-7	Q64739;Q64739-1;Q64739-3;Q64739-4;Q64739-5;Q64739-6;Q64739-7	COBA2_MOUSE	Collagen alpha-2(XI) chain;Isoform 7 of Collagen alpha-2(XI) chain;Isoform 2 of Collagen alpha-2(XI) chain;Isoform 3 of Collagen alpha-2(XI) chain;Isoform 4 of Collagen alpha-2(XI) chain;Isoform 5 of Collagen alpha-2(XI) chain;Isoform 6 of Collagen alpha-2(XI) chain	Mus musculus	Col11a2	2;;;;;;	3;;;;;;	uniprot_mouse_proteome
220624_046_CS3_1_Control1_DDA-OT	2		_GEVGFQGK_		TRUE	_GEVGFQGK_	GEVGFQGK	-20.6266	0.748152	-20.6266	Q64739;Q64739-1;Q64739-3;Q64739-4;Q64739-5;Q64739-6;Q64739-7	FALSE	411.211	0	202893	noloss	4	y	2	240.134	4.5428	TRUE	sp	Q64739;Q64739-1;Q64739-3;Q64739-4;Q64739-5;Q64739-6;Q64739-7	Q64739;Q64739-1;Q64739-3;Q64739-4;Q64739-5;Q64739-6;Q64739-7	COBA2_MOUSE	Collagen alpha-2(XI) chain;Isoform 7 of Collagen alpha-2(XI) chain;Isoform 2 of Collagen alpha-2(XI) chain;Isoform 3 of Collagen alpha-2(XI) chain;Isoform 4 of Collagen alpha-2(XI) chain;Isoform 5 of Collagen alpha-2(XI) chain;Isoform 6 of Collagen alpha-2(XI) chain	Mus musculus	Col11a2	2;;;;;;	3;;;;;;	uniprot_mouse_proteome
220624_046_CS3_1_Control1_DDA-OT	2		_GEVGFQGK_		TRUE	_GEVGFQGK_	GEVGFQGK	-20.6266	0.748152	-20.6266	Q64739;Q64739-1;Q64739-3;Q64739-4;Q64739-5;Q64739-6;Q64739-7	FALSE	411.211	0	202893	noloss	5	y	1	536.283	100	FALSE	sp	Q64739;Q64739-1;Q64739-3;Q64739-4;Q64739-5;Q64739-6;Q64739-7	Q64739;Q64739-1;Q64739-3;Q64739-4;Q64739-5;Q64739-6;Q64739-7	COBA2_MOUSE	Collagen alpha-2(XI) chain;Isoform 7 of Collagen alpha-2(XI) chain;Isoform 2 of Collagen alpha-2(XI) chain;Isoform 3 of Collagen alpha-2(XI) chain;Isoform 4 of Collagen alpha-2(XI) chain;Isoform 5 of Collagen alpha-2(XI) chain;Isoform 6 of Collagen alpha-2(XI) chain	Mus musculus	Col11a2	2;;;;;;	3;;;;;;	uniprot_mouse_proteome
220624_046_CS3_1_Control1_DDA-OT	2		_GEVGFQGK_		TRUE	_GEVGFQGK_	GEVGFQGK	-20.6266	0.748152	-20.6266	Q64739;Q64739-1;Q64739-3;Q64739-4;Q64739-5;Q64739-6;Q64739-7	FALSE	411.211	0	202893	noloss	6	y	1	635.351	73.1627	FALSE	sp	Q64739;Q64739-1;Q64739-3;Q64739-4;Q64739-5;Q64739-6;Q64739-7	Q64739;Q64739-1;Q64739-3;Q64739-4;Q64739-5;Q64739-6;Q64739-7	COBA2_MOUSE	Collagen alpha-2(XI) chain;Isoform 7 of Collagen alpha-2(XI) chain;Isoform 2 of Collagen alpha-2(XI) chain;Isoform 3 of Collagen alpha-2(XI) chain;Isoform 4 of Collagen alpha-2(XI) chain;Isoform 5 of Collagen alpha-2(XI) chain;Isoform 6 of Collagen alpha-2(XI) chain	Mus musculus	Col11a2	2;;;;;;	3;;;;;;	uniprot_mouse_proteome
220624_046_CS3_1_Control1_DDA-OT	2		_GEVGFQGK_		TRUE	_GEVGFQGK_	GEVGFQGK	-20.6266	0.748152	-20.6266	Q64739;Q64739-1;Q64739-3;Q64739-4;Q64739-5;Q64739-6;Q64739-7	FALSE	411.211	0	202893	noloss	6	y	2	318.179	11.0344	FALSE	sp	Q64739;Q64739-1;Q64739-3;Q64739-4;Q64739-5;Q64739-6;Q64739-7	Q64739;Q64739-1;Q64739-3;Q64739-4;Q64739-5;Q64739-6;Q64739-7	COBA2_MOUSE	Collagen alpha-2(XI) chain;Isoform 7 of Collagen alpha-2(XI) chain;Isoform 2 of Collagen alpha-2(XI) chain;Isoform 3 of Collagen alpha-2(XI) chain;Isoform 4 of Collagen alpha-2(XI) chain;Isoform 5 of Collagen alpha-2(XI) chain;Isoform 6 of Collagen alpha-2(XI) chain	Mus musculus	Col11a2	2;;;;;;	3;;;;;;	uniprot_mouse_proteome
220624_046_CS3_1_Control1_DDA-OT	2		_GEVGFQGK_		TRUE	_GEVGFQGK_	GEVGFQGK	-20.6266	0.748152	-20.6266	Q64739;Q64739-1;Q64739-3;Q64739-4;Q64739-5;Q64739-6;Q64739-7	FALSE	411.211	0	202893	NH3	3	y	1	315.166	8.2209	FALSE	sp	Q64739;Q64739-1;Q64739-3;Q64739-4;Q64739-5;Q64739-6;Q64739-7	Q64739;Q64739-1;Q64739-3;Q64739-4;Q64739-5;Q64739-6;Q64739-7	COBA2_MOUSE	Collagen alpha-2(XI) chain;Isoform 7 of Collagen alpha-2(XI) chain;Isoform 2 of Collagen alpha-2(XI) chain;Isoform 3 of Collagen alpha-2(XI) chain;Isoform 4 of Collagen alpha-2(XI) chain;Isoform 5 of Collagen alpha-2(XI) chain;Isoform 6 of Collagen alpha-2(XI) chain	Mus musculus	Col11a2	2;;;;;;	3;;;;;;	uniprot_mouse_proteome
220624_046_CS3_1_Control1_DDA-OT	2		_GFGFGLVK_		TRUE	_GFGFGLVK_	GFGFGLVK	52.4276	0.769527	52.4276	Q60930	FALSE	412.737	0	2328481	noloss	3	b	1	262.119	13.6936	FALSE	sp	Q60930	Q60930	VDAC2_MOUSE	Voltage-dependent anion-selective channel protein 2	Mus musculus	Vdac2	1	2	uniprot_mouse_proteome
220624_046_CS3_1_Control1_DDA-OT	2		_GFGFGLVK_		TRUE	_GFGFGLVK_	GFGFGLVK	52.4276	0.769527	52.4276	Q60930	FALSE	412.737	0	2328481	noloss	3	y	1	359.265	2.15672	TRUE	sp	Q60930	Q60930	VDAC2_MOUSE	Voltage-dependent anion-selective channel protein 2	Mus musculus	Vdac2	1	2	uniprot_mouse_proteome
220624_046_CS3_1_Control1_DDA-OT	2		_GFGFGLVK_		TRUE	_GFGFGLVK_	GFGFGLVK	52.4276	0.769527	52.4276	Q60930	FALSE	412.737	0	2328481	noloss	4	b	2	205.097	11.3226	FALSE	sp	Q60930	Q60930	VDAC2_MOUSE	Voltage-dependent anion-selective channel protein 2	Mus musculus	Vdac2	1	2	uniprot_mouse_proteome
220624_046_CS3_1_Control1_DDA-OT	2		_GFGFGLVK_		TRUE	_GFGFGLVK_	GFGFGLVK	52.4276	0.769527	52.4276	Q60930	FALSE	412.737	0	2328481	noloss	4	y	1	416.287	11.2821	FALSE	sp	Q60930	Q60930	VDAC2_MOUSE	Voltage-dependent anion-selective channel protein 2	Mus musculus	Vdac2	1	2	uniprot_mouse_proteome
220624_046_CS3_1_Control1_DDA-OT	2		_GFGFGLVK_		TRUE	_GFGFGLVK_	GFGFGLVK	52.4276	0.769527	52.4276	Q60930	FALSE	412.737	0	2328481	noloss	5	y	1	563.355	9.87683	FALSE	sp	Q60930	Q60930	VDAC2_MOUSE	Voltage-dependent anion-selective channel protein 2	Mus musculus	Vdac2	1	2	uniprot_mouse_proteome
220624_046_CS3_1_Control1_DDA-OT	2		_GFGFGLVK_		TRUE	_GFGFGLVK_	GFGFGLVK	52.4276	0.769527	52.4276	Q60930	FALSE	412.737	0	2328481	noloss	6	y	1	620.377	100	FALSE	sp	Q60930	Q60930	VDAC2_MOUSE	Voltage-dependent anion-selective channel protein 2	Mus musculus	Vdac2	1	2	uniprot_mouse_proteome
220624_046_CS3_1_Control1_DDA-OT	2		_GFGFGLVK_		TRUE	_GFGFGLVK_	GFGFGLVK	52.4276	0.769527	52.4276	Q60930	FALSE	412.737	0	2328481	noloss	7	y	2	384.226	3.06388	FALSE	sp	Q60930	Q60930	VDAC2_MOUSE	Voltage-dependent anion-selective channel protein 2	Mus musculus	Vdac2	1	2	uniprot_mouse_proteome
220624_046_CS3_1_Control1_DDA-OT	2		_KALLALAK_		TRUE	_KALLALAK_	KALLALAK	-4.22671	0.797928	-4.22671	P10107	TRUE	414.289	0.00148342	2206548	noloss	3	b	1	313.223	3.27209	TRUE	sp	P10107	P10107	ANXA1_MOUSE	Annexin A1	Mus musculus	Anxa1	1	2	uniprot_mouse_proteome
220624_046_CS3_1_Control1_DDA-OT	2		_KALLALAK_		TRUE	_KALLALAK_	KALLALAK	-4.22671	0.797928	-4.22671	P10107	TRUE	414.289	0.00148342	2206548	noloss	3	y	1	331.234	9.96323	TRUE	sp	P10107	P10107	ANXA1_MOUSE	Annexin A1	Mus musculus	Anxa1	1	2	uniprot_mouse_proteome
220624_046_CS3_1_Control1_DDA-OT	2		_KALLALAK_		TRUE	_KALLALAK_	KALLALAK	-4.22671	0.797928	-4.22671	P10107	TRUE	414.289	0.00148342	2206548	noloss	4	b	1	426.307	2.94726	TRUE	sp	P10107	P10107	ANXA1_MOUSE	Annexin A1	Mus musculus	Anxa1	1	2	uniprot_mouse_proteome
220624_046_CS3_1_Control1_DDA-OT	2		_KALLALAK_		TRUE	_KALLALAK_	KALLALAK	-4.22671	0.797928	-4.22671	P10107	TRUE	414.289	0.00148342	2206548	noloss	4	y	1	402.271	18.019	FALSE	sp	P10107	P10107	ANXA1_MOUSE	Annexin A1	Mus musculus	Anxa1	1	2	uniprot_mouse_proteome
220624_046_CS3_1_Control1_DDA-OT	2		_KALLALAK_		TRUE	_KALLALAK_	KALLALAK	-4.22671	0.797928	-4.22671	P10107	TRUE	414.289	0.00148342	2206548	noloss	5	b	1	497.345	13.6375	FALSE	sp	P10107	P10107	ANXA1_MOUSE	Annexin A1	Mus musculus	Anxa1	1	2	uniprot_mouse_proteome
220624_046_CS3_1_Control1_DDA-OT	2		_KALLALAK_		TRUE	_KALLALAK_	KALLALAK	-4.22671	0.797928	-4.22671	P10107	TRUE	414.289	0.00148342	2206548	noloss	5	y	1	515.355	19.7965	FALSE	sp	P10107	P10107	ANXA1_MOUSE	Annexin A1	Mus musculus	Anxa1	1	2	uniprot_mouse_proteome
220624_046_CS3_1_Control1_DDA-OT	2		_KALLALAK_		TRUE	_KALLALAK_	KALLALAK	-4.22671	0.797928	-4.22671	P10107	TRUE	414.289	0.00148342	2206548	noloss	6	b	1	610.429	13.0476	FALSE	sp	P10107	P10107	ANXA1_MOUSE	Annexin A1	Mus musculus	Anxa1	1	2	uniprot_mouse_proteome
220624_046_CS3_1_Control1_DDA-OT	2		_KALLALAK_		TRUE	_KALLALAK_	KALLALAK	-4.22671	0.797928	-4.22671	P10107	TRUE	414.289	0.00148342	2206548	noloss	6	y	1	628.439	59.412	FALSE	sp	P10107	P10107	ANXA1_MOUSE	Annexin A1	Mus musculus	Anxa1	1	2	uniprot_mouse_proteome
220624_046_CS3_1_Control1_DDA-OT	2		_KALLALAK_		TRUE	_KALLALAK_	KALLALAK	-4.22671	0.797928	-4.22671	P10107	TRUE	414.289	0.00148342	2206548	noloss	7	b	1	681.466	8.41758	TRUE	sp	P10107	P10107	ANXA1_MOUSE	Annexin A1	Mus musculus	Anxa1	1	2	uniprot_mouse_proteome
220624_046_CS3_1_Control1_DDA-OT	2		_KALLALAK_		TRUE	_KALLALAK_	KALLALAK	-4.22671	0.797928	-4.22671	P10107	TRUE	414.289	0.00148342	2206548	noloss	7	y	1	699.476	100	FALSE	sp	P10107	P10107	ANXA1_MOUSE	Annexin A1	Mus musculus	Anxa1	1	2	uniprot_mouse_proteome
220624_046_CS3_1_Control1_DDA-OT	2		_KALLALAK_		TRUE	_KALLALAK_	KALLALAK	-4.22671	0.797928	-4.22671	P10107	TRUE	414.289	0.00148342	2206548	NH3	3	b	1	296.197	5.17106	TRUE	sp	P10107	P10107	ANXA1_MOUSE	Annexin A1	Mus musculus	Anxa1	1	2	uniprot_mouse_proteome
220624_046_CS3_1_Control1_DDA-OT	2		_KALLALAK_		TRUE	_KALLALAK_	KALLALAK	-4.22671	0.797928	-4.22671	P10107	TRUE	414.289	0.00148342	2206548	NH3	4	b	1	409.281	3.10249	TRUE	sp	P10107	P10107	ANXA1_MOUSE	Annexin A1	Mus musculus	Anxa1	1	2	uniprot_mouse_proteome
220624_046_CS3_1_Control1_DDA-OT	2		_KALLALAK_		TRUE	_KALLALAK_	KALLALAK	-4.22671	0.797928	-4.22671	P10107	TRUE	414.289	0.00148342	2206548	NH3	5	b	1	480.318	11.3305	TRUE	sp	P10107	P10107	ANXA1_MOUSE	Annexin A1	Mus musculus	Anxa1	1	2	uniprot_mouse_proteome
220624_046_CS3_1_Control1_DDA-OT	2		_KALLALAK_		TRUE	_KALLALAK_	KALLALAK	-4.22671	0.797928	-4.22671	P10107	TRUE	414.289	0.00148342	2206548	NH3	6	b	1	593.402	4.08273	TRUE	sp	P10107	P10107	ANXA1_MOUSE	Annexin A1	Mus musculus	Anxa1	1	2	uniprot_mouse_proteome
220624_046_CS3_1_Control1_DDA-OT	2		_KALLALAK_		TRUE	_KALLALAK_	KALLALAK	-4.22671	0.797928	-4.22671	P10107	TRUE	414.289	0.00148342	2206548	NH3	7	b	1	664.439	1.49786	TRUE	sp	P10107	P10107	ANXA1_MOUSE	Annexin A1	Mus musculus	Anxa1	1	2	uniprot_mouse_proteome
220624_046_CS3_1_Control1_DDA-OT	2		_WGPELAR_		TRUE	_WGPELAR_	WGPELAR	20.3169	0.770173	20.3169	P21956;P21956-2	FALSE	414.722	0.000396309	1.62071e+06	noloss	3	y	1	359.24	23.0424	FALSE	sp	P21956;P21956-2	P21956;P21956-2	MFGM_MOUSE	Lactadherin;Isoform 2 of Lactadherin	Mus musculus	Mfge8	1;	3;	uniprot_mouse_proteome
220624_046_CS3_1_Control1_DDA-OT	2		_WGPELAR_		TRUE	_WGPELAR_	WGPELAR	20.3169	0.770173	20.3169	P21956;P21956-2	FALSE	414.722	0.000396309	1.62071e+06	noloss	4	y	1	488.283	15.9994	FALSE	sp	P21956;P21956-2	P21956;P21956-2	MFGM_MOUSE	Lactadherin;Isoform 2 of Lactadherin	Mus musculus	Mfge8	1;	3;	uniprot_mouse_proteome
220624_046_CS3_1_Control1_DDA-OT	2		_WGPELAR_		TRUE	_WGPELAR_	WGPELAR	20.3169	0.770173	20.3169	P21956;P21956-2	FALSE	414.722	0.000396309	1.62071e+06	noloss	5	y	1	585.335	69.1525	FALSE	sp	P21956;P21956-2	P21956;P21956-2	MFGM_MOUSE	Lactadherin;Isoform 2 of Lactadherin	Mus musculus	Mfge8	1;	3;	uniprot_mouse_proteome
220624_046_CS3_1_Control1_DDA-OT	2		_WGPELAR_		TRUE	_WGPELAR_	WGPELAR	20.3169	0.770173	20.3169	P21956;P21956-2	FALSE	414.722	0.000396309	1.62071e+06	noloss	5	y	2	293.171	43.674	FALSE	sp	P21956;P21956-2	P21956;P21956-2	MFGM_MOUSE	Lactadherin;Isoform 2 of Lactadherin	Mus musculus	Mfge8	1;	3;	uniprot_mouse_proteome
220624_046_CS3_1_Control1_DDA-OT	2		_WGPELAR_		TRUE	_WGPELAR_	WGPELAR	20.3169	0.770173	20.3169	P21956;P21956-2	FALSE	414.722	0.000396309	1.62071e+06	noloss	6	y	1	642.357	100	FALSE	sp	P21956;P21956-2	P21956;P21956-2	MFGM_MOUSE	Lactadherin;Isoform 2 of Lactadherin	Mus musculus	Mfge8	1;	3;	uniprot_mouse_proteome
220624_046_CS3_1_Control1_DDA-OT	2		_WGPELAR_		TRUE	_WGPELAR_	WGPELAR	20.3169	0.770173	20.3169	P21956;P21956-2	FALSE	414.722	0.000396309	1.62071e+06	noloss	6	y	2	321.682	1.09623	TRUE	sp	P21956;P21956-2	P21956;P21956-2	MFGM_MOUSE	Lactadherin;Isoform 2 of Lactadherin	Mus musculus	Mfge8	1;	3;	uniprot_mouse_proteome
220624_046_CS3_1_Control1_DDA-OT	2		_WGPELAR_		TRUE	_WGPELAR_	WGPELAR	20.3169	0.770173	20.3169	P21956;P21956-2	FALSE	414.722	0.000396309	1.62071e+06	NH3	3	y	1	342.214	2.28137	TRUE	sp	P21956;P21956-2	P21956;P21956-2	MFGM_MOUSE	Lactadherin;Isoform 2 of Lactadherin	Mus musculus	Mfge8	1;	3;	uniprot_mouse_proteome
220624_046_CS3_1_Control1_DDA-OT	2		_WGPELAR_		TRUE	_WGPELAR_	WGPELAR	20.3169	0.770173	20.3169	P21956;P21956-2	FALSE	414.722	0.000396309	1.62071e+06	H2O	4	y	1	470.272	7.12537	FALSE	sp	P21956;P21956-2	P21956;P21956-2	MFGM_MOUSE	Lactadherin;Isoform 2 of Lactadherin	Mus musculus	Mfge8	1;	3;	uniprot_mouse_proteome
220624_046_CS3_1_Control1_DDA-OT	2		_WGPELAR_		TRUE	_WGPELAR_	WGPELAR	20.3169	0.770173	20.3169	P21956;P21956-2	FALSE	414.722	0.000396309	1.62071e+06	H2O	5	y	2	284.166	6.41941	TRUE	sp	P21956;P21956-2	P21956;P21956-2	MFGM_MOUSE	Lactadherin;Isoform 2 of Lactadherin	Mus musculus	Mfge8	1;	3;	uniprot_mouse_proteome
220624_046_CS3_1_Control1_DDA-OT	2		_WGPELAR_		TRUE	_WGPELAR_	WGPELAR	20.3169	0.770173	20.3169	P21956;P21956-2	FALSE	414.722	0.000396309	1.62071e+06	H2O	5	y	1	567.325	2.69803	TRUE	sp	P21956;P21956-2	P21956;P21956-2	MFGM_MOUSE	Lactadherin;Isoform 2 of Lactadherin	Mus musculus	Mfge8	1;	3;	uniprot_mouse_proteome
220624_046_CS3_1_Control1_DDA-OT	2		_WGPELAR_		TRUE	_WGPELAR_	WGPELAR	20.3169	0.770173	20.3169	P21956;P21956-2	FALSE	414.722	0.000396309	1.62071e+06	NH3	5	y	1	568.309	1.8342	TRUE	sp	P21956;P21956-2	P21956;P21956-2	MFGM_MOUSE	Lactadherin;Isoform 2 of Lactadherin	Mus musculus	Mfge8	1;	3;	uniprot_mouse_proteome
220624_046_CS3_1_Control1_DDA-OT	2		_WGPELAR_		TRUE	_WGPELAR_	WGPELAR	20.3169	0.770173	20.3169	P21956;P21956-2	FALSE	414.722	0.000396309	1.62071e+06	H2O	6	y	1	624.346	3.11655	TRUE	sp	P21956;P21956-2	P21956;P21956-2	MFGM_MOUSE	Lactadherin;Isoform 2 of Lactadherin	Mus musculus	Mfge8	1;	3;	uniprot_mouse_proteome
220624_046_CS3_1_Control1_DDA-OT	2		_WGPELAR_		TRUE	_WGPELAR_	WGPELAR	20.3169	0.770173	20.3169	P21956;P21956-2	FALSE	414.722	0.000396309	1.62071e+06	H2O	6	y	2	312.677	2.5123	TRUE	sp	P21956;P21956-2	P21956;P21956-2	MFGM_MOUSE	Lactadherin;Isoform 2 of Lactadherin	Mus musculus	Mfge8	1;	3;	uniprot_mouse_proteome
220624_046_CS3_1_Control1_DDA-OT	2		_WGPELAR_		TRUE	_WGPELAR_	WGPELAR	20.3169	0.770173	20.3169	P21956;P21956-2	FALSE	414.722	0.000396309	1.62071e+06	NH3	6	y	1	625.33	3.56161	TRUE	sp	P21956;P21956-2	P21956;P21956-2	MFGM_MOUSE	Lactadherin;Isoform 2 of Lactadherin	Mus musculus	Mfge8	1;	3;	uniprot_mouse_proteome
220624_046_CS3_1_Control1_DDA-OT	2		_MVVPAALK_		TRUE	_MVVPAALK_	MVVPAALK	20.6677	0.79443	20.6677	P19253	FALSE	414.754	0	1510603	noloss	3	b	1	330.185	3.3178	TRUE	sp	P19253	P19253	RL13A_MOUSE	60S ribosomal protein L13a	Mus musculus	Rpl13a	1	4	uniprot_mouse_proteome
220624_046_CS3_1_Control1_DDA-OT	2		_MVVPAALK_		TRUE	_MVVPAALK_	MVVPAALK	20.6677	0.79443	20.6677	P19253	FALSE	414.754	0	1510603	noloss	3	y	1	331.234	10.2347	FALSE	sp	P19253	P19253	RL13A_MOUSE	60S ribosomal protein L13a	Mus musculus	Rpl13a	1	4	uniprot_mouse_proteome
220624_046_CS3_1_Control1_DDA-OT	2		_MVVPAALK_		TRUE	_MVVPAALK_	MVVPAALK	20.6677	0.79443	20.6677	P19253	FALSE	414.754	0	1510603	noloss	4	y	1	402.271	5.84915	FALSE	sp	P19253	P19253	RL13A_MOUSE	60S ribosomal protein L13a	Mus musculus	Rpl13a	1	4	uniprot_mouse_proteome
220624_046_CS3_1_Control1_DDA-OT	2		_MVVPAALK_		TRUE	_MVVPAALK_	MVVPAALK	20.6677	0.79443	20.6677	P19253	FALSE	414.754	0	1510603	noloss	5	y	1	499.324	100	FALSE	sp	P19253	P19253	RL13A_MOUSE	60S ribosomal protein L13a	Mus musculus	Rpl13a	1	4	uniprot_mouse_proteome
220624_046_CS3_1_Control1_DDA-OT	2		_MVVPAALK_		TRUE	_MVVPAALK_	MVVPAALK	20.6677	0.79443	20.6677	P19253	FALSE	414.754	0	1510603	noloss	5	y	2	250.166	9.17008	FALSE	sp	P19253	P19253	RL13A_MOUSE	60S ribosomal protein L13a	Mus musculus	Rpl13a	1	4	uniprot_mouse_proteome
220624_046_CS3_1_Control1_DDA-OT	2		_MVVPAALK_		TRUE	_MVVPAALK_	MVVPAALK	20.6677	0.79443	20.6677	P19253	FALSE	414.754	0	1510603	noloss	6	y	1	598.392	89.4647	FALSE	sp	P19253	P19253	RL13A_MOUSE	60S ribosomal protein L13a	Mus musculus	Rpl13a	1	4	uniprot_mouse_proteome
220624_046_CS3_1_Control1_DDA-OT	2		_MVVPAALK_		TRUE	_MVVPAALK_	MVVPAALK	20.6677	0.79443	20.6677	P19253	FALSE	414.754	0	1510603	noloss	6	y	2	299.7	2.4735	TRUE	sp	P19253	P19253	RL13A_MOUSE	60S ribosomal protein L13a	Mus musculus	Rpl13a	1	4	uniprot_mouse_proteome
220624_046_CS3_1_Control1_DDA-OT	2		_MVVPAALK_		TRUE	_MVVPAALK_	MVVPAALK	20.6677	0.79443	20.6677	P19253	FALSE	414.754	0	1510603	noloss	7	y	1	697.461	30.0723	FALSE	sp	P19253	P19253	RL13A_MOUSE	60S ribosomal protein L13a	Mus musculus	Rpl13a	1	4	uniprot_mouse_proteome
220624_046_CS3_1_Control1_DDA-OT	2		_GLNISAVR_		TRUE	_GLNISAVR_	GLNISAVR	11.1979	0.77781	11.1979	Q8BGD9	TRUE	415.248	0.00036273	237942	noloss	3	b	1	285.156	21.3187	FALSE	sp	Q8BGD9	Q8BGD9	IF4B_MOUSE	Eukaryotic translation initiation factor 4B	Mus musculus	Eif4b	1	1	uniprot_mouse_proteome
220624_046_CS3_1_Control1_DDA-OT	2		_GLNISAVR_		TRUE	_GLNISAVR_	GLNISAVR	11.1979	0.77781	11.1979	Q8BGD9	TRUE	415.248	0.00036273	237942	noloss	3	y	1	345.224	15.0667	FALSE	sp	Q8BGD9	Q8BGD9	IF4B_MOUSE	Eukaryotic translation initiation factor 4B	Mus musculus	Eif4b	1	1	uniprot_mouse_proteome
220624_046_CS3_1_Control1_DDA-OT	2		_GLNISAVR_		TRUE	_GLNISAVR_	GLNISAVR	11.1979	0.77781	11.1979	Q8BGD9	TRUE	415.248	0.00036273	237942	noloss	4	y	1	432.257	98.487	FALSE	sp	Q8BGD9	Q8BGD9	IF4B_MOUSE	Eukaryotic translation initiation factor 4B	Mus musculus	Eif4b	1	1	uniprot_mouse_proteome
220624_046_CS3_1_Control1_DDA-OT	2		_GLNISAVR_		TRUE	_GLNISAVR_	GLNISAVR	11.1979	0.77781	11.1979	Q8BGD9	TRUE	415.248	0.00036273	237942	noloss	5	y	1	545.341	38.1766	FALSE	sp	Q8BGD9	Q8BGD9	IF4B_MOUSE	Eukaryotic translation initiation factor 4B	Mus musculus	Eif4b	1	1	uniprot_mouse_proteome
220624_046_CS3_1_Control1_DDA-OT	2		_GLNISAVR_		TRUE	_GLNISAVR_	GLNISAVR	11.1979	0.77781	11.1979	Q8BGD9	TRUE	415.248	0.00036273	237942	noloss	6	y	1	659.383	100	FALSE	sp	Q8BGD9	Q8BGD9	IF4B_MOUSE	Eukaryotic translation initiation factor 4B	Mus musculus	Eif4b	1	1	uniprot_mouse_proteome
220624_046_CS3_1_Control1_DDA-OT	2		_GLNISAVR_		TRUE	_GLNISAVR_	GLNISAVR	11.1979	0.77781	11.1979	Q8BGD9	TRUE	415.248	0.00036273	237942	NH3	3	b	1	268.129	3.57246	TRUE	sp	Q8BGD9	Q8BGD9	IF4B_MOUSE	Eukaryotic translation initiation factor 4B	Mus musculus	Eif4b	1	1	uniprot_mouse_proteome
220624_046_CS3_1_Control1_DDA-OT	2		_GLNISAVR_		TRUE	_GLNISAVR_	GLNISAVR	11.1979	0.77781	11.1979	Q8BGD9	TRUE	415.248	0.00036273	237942	NH3	6	y	1	642.357	24.0225	FALSE	sp	Q8BGD9	Q8BGD9	IF4B_MOUSE	Eukaryotic translation initiation factor 4B	Mus musculus	Eif4b	1	1	uniprot_mouse_proteome
220624_046_CS3_1_Control1_DDA-OT	2		_GLNISAVR_		TRUE	_GLNISAVR_	GLNISAVR	11.1979	0.77781	11.1979	Q8BGD9	TRUE	415.248	0.00036273	237942	noloss	4	b	1	398.24	2.25307	TRUE	sp	Q8BGD9	Q8BGD9	IF4B_MOUSE	Eukaryotic translation initiation factor 4B	Mus musculus	Eif4b	1	1	uniprot_mouse_proteome
220624_046_CS3_1_Control1_DDA-OT	2		_GLNISAVR_		TRUE	_GLNISAVR_	GLNISAVR	11.1979	0.77781	11.1979	Q8BGD9	TRUE	415.248	0.00036273	237942	noloss	6	y	2	330.195	2.00606	TRUE	sp	Q8BGD9	Q8BGD9	IF4B_MOUSE	Eukaryotic translation initiation factor 4B	Mus musculus	Eif4b	1	1	uniprot_mouse_proteome
220624_046_CS3_1_Control1_DDA-OT	2		_GLNISAVR_		TRUE	_GLNISAVR_	GLNISAVR	11.1979	0.77781	11.1979	Q8BGD9	TRUE	415.248	0.00036273	237942	NH3	3	y	1	328.198	2.84502	TRUE	sp	Q8BGD9	Q8BGD9	IF4B_MOUSE	Eukaryotic translation initiation factor 4B	Mus musculus	Eif4b	1	1	uniprot_mouse_proteome
220624_046_CS3_1_Control1_DDA-OT	2		_GLNISAVR_		TRUE	_GLNISAVR_	GLNISAVR	11.1979	0.77781	11.1979	Q8BGD9	TRUE	415.248	0.00036273	237942	H2O	4	y	1	414.246	1.81916	TRUE	sp	Q8BGD9	Q8BGD9	IF4B_MOUSE	Eukaryotic translation initiation factor 4B	Mus musculus	Eif4b	1	1	uniprot_mouse_proteome
220624_046_CS3_1_Control1_DDA-OT	2		_GLNISAVR_		TRUE	_GLNISAVR_	GLNISAVR	11.1979	0.77781	11.1979	Q8BGD9	TRUE	415.248	0.00036273	237942	H2O	5	y	1	527.33	2.69137	TRUE	sp	Q8BGD9	Q8BGD9	IF4B_MOUSE	Eukaryotic translation initiation factor 4B	Mus musculus	Eif4b	1	1	uniprot_mouse_proteome
220624_046_CS3_1_Control1_DDA-OT	2		_GLNISAVR_		TRUE	_GLNISAVR_	GLNISAVR	11.1979	0.77781	11.1979	Q8BGD9	TRUE	415.248	0.00036273	237942	H2O	6	y	1	641.373	2.85352	TRUE	sp	Q8BGD9	Q8BGD9	IF4B_MOUSE	Eukaryotic translation initiation factor 4B	Mus musculus	Eif4b	1	1	uniprot_mouse_proteome
220624_046_CS3_1_Control1_DDA-OT	2		_GLNISAVR_		TRUE	_GLNISAVR_	GLNISAVR	11.1979	0.77781	11.1979	Q8BGD9	TRUE	415.248	0.00036273	237942	NH3	6	y	2	321.682	3.77961	TRUE	sp	Q8BGD9	Q8BGD9	IF4B_MOUSE	Eukaryotic translation initiation factor 4B	Mus musculus	Eif4b	1	1	uniprot_mouse_proteome
220624_046_CS3_1_Control1_DDA-OT	1		_LQDLVDK_		TRUE	_LQDLVDK_	LQDLVDK	-4.56396	1.27261	-4.56396	Q5SX40	FALSE	830.462	0.000806305	413657	noloss	3	b	1	357.177	80.9738	FALSE	sp	Q5SX40	Q5SX40	MYH1_MOUSE	Myosin-1	Mus musculus	Myh1	1	1	uniprot_mouse_proteome
220624_046_CS3_1_Control1_DDA-OT	1		_LQDLVDK_		TRUE	_LQDLVDK_	LQDLVDK	-4.56396	1.27261	-4.56396	Q5SX40	FALSE	830.462	0.000806305	413657	noloss	3	y	1	361.208	35.5065	TRUE	sp	Q5SX40	Q5SX40	MYH1_MOUSE	Myosin-1	Mus musculus	Myh1	1	1	uniprot_mouse_proteome
220624_046_CS3_1_Control1_DDA-OT	1		_LQDLVDK_		TRUE	_LQDLVDK_	LQDLVDK	-4.56396	1.27261	-4.56396	Q5SX40	FALSE	830.462	0.000806305	413657	noloss	4	b	1	470.261	81.9935	FALSE	sp	Q5SX40	Q5SX40	MYH1_MOUSE	Myosin-1	Mus musculus	Myh1	1	1	uniprot_mouse_proteome
220624_046_CS3_1_Control1_DDA-OT	1		_LQDLVDK_		TRUE	_LQDLVDK_	LQDLVDK	-4.56396	1.27261	-4.56396	Q5SX40	FALSE	830.462	0.000806305	413657	noloss	4	y	1	474.292	51.7543	FALSE	sp	Q5SX40	Q5SX40	MYH1_MOUSE	Myosin-1	Mus musculus	Myh1	1	1	uniprot_mouse_proteome
220624_046_CS3_1_Control1_DDA-OT	1		_LQDLVDK_		TRUE	_LQDLVDK_	LQDLVDK	-4.56396	1.27261	-4.56396	Q5SX40	FALSE	830.462	0.000806305	413657	noloss	5	b	1	569.329	58.2092	FALSE	sp	Q5SX40	Q5SX40	MYH1_MOUSE	Myosin-1	Mus musculus	Myh1	1	1	uniprot_mouse_proteome
220624_046_CS3_1_Control1_DDA-OT	1		_LQDLVDK_		TRUE	_LQDLVDK_	LQDLVDK	-4.56396	1.27261	-4.56396	Q5SX40	FALSE	830.462	0.000806305	413657	noloss	5	y	1	589.319	100	FALSE	sp	Q5SX40	Q5SX40	MYH1_MOUSE	Myosin-1	Mus musculus	Myh1	1	1	uniprot_mouse_proteome
220624_046_CS3_1_Control1_DDA-OT	1		_LQDLVDK_		TRUE	_LQDLVDK_	LQDLVDK	-4.56396	1.27261	-4.56396	Q5SX40	FALSE	830.462	0.000806305	413657	noloss	6	b	1	684.356	64.2466	FALSE	sp	Q5SX40	Q5SX40	MYH1_MOUSE	Myosin-1	Mus musculus	Myh1	1	1	uniprot_mouse_proteome
220624_046_CS3_1_Control1_DDA-OT	2		_IGVLDEGK_		TRUE	_IGVLDEGK_	IGVLDEGK	5.24805	0.765058	5.24805	Q6ZWN5	FALSE	415.735	0	6.36016e+06	noloss	3	b	1	270.181	4.20326	TRUE	sp	Q6ZWN5	Q6ZWN5	RS9_MOUSE	40S ribosomal protein S9	Mus musculus	Rps9	1	3	uniprot_mouse_proteome
220624_046_CS3_1_Control1_DDA-OT	2		_IGVLDEGK_		TRUE	_IGVLDEGK_	IGVLDEGK	5.24805	0.765058	5.24805	Q6ZWN5	FALSE	415.735	0	6.36016e+06	noloss	3	y	1	333.177	11.9227	FALSE	sp	Q6ZWN5	Q6ZWN5	RS9_MOUSE	40S ribosomal protein S9	Mus musculus	Rps9	1	3	uniprot_mouse_proteome
220624_046_CS3_1_Control1_DDA-OT	2		_IGVLDEGK_		TRUE	_IGVLDEGK_	IGVLDEGK	5.24805	0.765058	5.24805	Q6ZWN5	FALSE	415.735	0	6.36016e+06	noloss	4	y	1	448.204	17.8065	FALSE	sp	Q6ZWN5	Q6ZWN5	RS9_MOUSE	40S ribosomal protein S9	Mus musculus	Rps9	1	3	uniprot_mouse_proteome
220624_046_CS3_1_Control1_DDA-OT	2		_IGVLDEGK_		TRUE	_IGVLDEGK_	IGVLDEGK	5.24805	0.765058	5.24805	Q6ZWN5	FALSE	415.735	0	6.36016e+06	noloss	5	y	1	561.288	34.3043	FALSE	sp	Q6ZWN5	Q6ZWN5	RS9_MOUSE	40S ribosomal protein S9	Mus musculus	Rps9	1	3	uniprot_mouse_proteome
220624_046_CS3_1_Control1_DDA-OT	2		_IGVLDEGK_		TRUE	_IGVLDEGK_	IGVLDEGK	5.24805	0.765058	5.24805	Q6ZWN5	FALSE	415.735	0	6.36016e+06	noloss	6	y	1	660.356	21.6651	FALSE	sp	Q6ZWN5	Q6ZWN5	RS9_MOUSE	40S ribosomal protein S9	Mus musculus	Rps9	1	3	uniprot_mouse_proteome
220624_046_CS3_1_Control1_DDA-OT	2		_IGVLDEGK_		TRUE	_IGVLDEGK_	IGVLDEGK	5.24805	0.765058	5.24805	Q6ZWN5	FALSE	415.735	0	6.36016e+06	noloss	6	y	2	330.682	1.65126	TRUE	sp	Q6ZWN5	Q6ZWN5	RS9_MOUSE	40S ribosomal protein S9	Mus musculus	Rps9	1	3	uniprot_mouse_proteome
220624_046_CS3_1_Control1_DDA-OT	2		_IGVLDEGK_		TRUE	_IGVLDEGK_	IGVLDEGK	5.24805	0.765058	5.24805	Q6ZWN5	FALSE	415.735	0	6.36016e+06	noloss	7	y	1	717.378	100	FALSE	sp	Q6ZWN5	Q6ZWN5	RS9_MOUSE	40S ribosomal protein S9	Mus musculus	Rps9	1	3	uniprot_mouse_proteome
220624_046_CS3_1_Control1_DDA-OT	2		_IGVLDEGK_		TRUE	_IGVLDEGK_	IGVLDEGK	5.24805	0.765058	5.24805	Q6ZWN5	FALSE	415.735	0	6.36016e+06	H2O	3	y	1	315.166	7.5669	FALSE	sp	Q6ZWN5	Q6ZWN5	RS9_MOUSE	40S ribosomal protein S9	Mus musculus	Rps9	1	3	uniprot_mouse_proteome
220624_046_CS3_1_Control1_DDA-OT	2		_IGVLDEGK_		TRUE	_IGVLDEGK_	IGVLDEGK	5.24805	0.765058	5.24805	Q6ZWN5	FALSE	415.735	0	6.36016e+06	H2O	4	y	1	430.193	1.51906	TRUE	sp	Q6ZWN5	Q6ZWN5	RS9_MOUSE	40S ribosomal protein S9	Mus musculus	Rps9	1	3	uniprot_mouse_proteome
220624_046_CS3_1_Control1_DDA-OT	2		_IGVLDEGK_		TRUE	_IGVLDEGK_	IGVLDEGK	5.24805	0.765058	5.24805	Q6ZWN5	FALSE	415.735	0	6.36016e+06	H2O	5	y	1	543.277	2.31373	TRUE	sp	Q6ZWN5	Q6ZWN5	RS9_MOUSE	40S ribosomal protein S9	Mus musculus	Rps9	1	3	uniprot_mouse_proteome
220624_046_CS3_1_Control1_DDA-OT	2		_IGVLDEGK_		TRUE	_IGVLDEGK_	IGVLDEGK	5.24805	0.765058	5.24805	Q6ZWN5	FALSE	415.735	0	6.36016e+06	H2O	7	y	1	699.367	2.24993	TRUE	sp	Q6ZWN5	Q6ZWN5	RS9_MOUSE	40S ribosomal protein S9	Mus musculus	Rps9	1	3	uniprot_mouse_proteome
220624_046_CS3_1_Control1_DDA-OT	2		_IGVLDEGK_		TRUE	_IGVLDEGK_	IGVLDEGK	5.24805	0.765058	5.24805	Q6ZWN5	FALSE	415.735	0	6.36016e+06	NH3	7	y	1	700.351	2.10782	TRUE	sp	Q6ZWN5	Q6ZWN5	RS9_MOUSE	40S ribosomal protein S9	Mus musculus	Rps9	1	3	uniprot_mouse_proteome
220624_046_CS3_1_Control1_DDA-OT	2		_LVTTGVLK_		TRUE	_LVTTGVLK_	LVTTGVLK	8.07907	0.766555	8.07907	P10922	TRUE	415.771	0.00036273	3333860	noloss	3	y	1	359.265	1.08447	TRUE	sp	P10922	P10922	H10_MOUSE	Histone H1.0	Mus musculus	H1f0	2	4	uniprot_mouse_proteome
220624_046_CS3_1_Control1_DDA-OT	2		_LVTTGVLK_		TRUE	_LVTTGVLK_	LVTTGVLK	8.07907	0.766555	8.07907	P10922	TRUE	415.771	0.00036273	3333860	noloss	4	y	1	416.287	11.3123	FALSE	sp	P10922	P10922	H10_MOUSE	Histone H1.0	Mus musculus	H1f0	2	4	uniprot_mouse_proteome
220624_046_CS3_1_Control1_DDA-OT	2		_LVTTGVLK_		TRUE	_LVTTGVLK_	LVTTGVLK	8.07907	0.766555	8.07907	P10922	TRUE	415.771	0.00036273	3333860	noloss	5	b	1	472.277	3.6426	FALSE	sp	P10922	P10922	H10_MOUSE	Histone H1.0	Mus musculus	H1f0	2	4	uniprot_mouse_proteome
220624_046_CS3_1_Control1_DDA-OT	2		_LVTTGVLK_		TRUE	_LVTTGVLK_	LVTTGVLK	8.07907	0.766555	8.07907	P10922	TRUE	415.771	0.00036273	3333860	noloss	5	y	1	517.334	7.51488	FALSE	sp	P10922	P10922	H10_MOUSE	Histone H1.0	Mus musculus	H1f0	2	4	uniprot_mouse_proteome
220624_046_CS3_1_Control1_DDA-OT	2		_LVTTGVLK_		TRUE	_LVTTGVLK_	LVTTGVLK	8.07907	0.766555	8.07907	P10922	TRUE	415.771	0.00036273	3333860	noloss	6	y	1	618.382	100	FALSE	sp	P10922	P10922	H10_MOUSE	Histone H1.0	Mus musculus	H1f0	2	4	uniprot_mouse_proteome
220624_046_CS3_1_Control1_DDA-OT	2		_LVTTGVLK_		TRUE	_LVTTGVLK_	LVTTGVLK	8.07907	0.766555	8.07907	P10922	TRUE	415.771	0.00036273	3333860	noloss	7	y	1	717.451	19.6088	FALSE	sp	P10922	P10922	H10_MOUSE	Histone H1.0	Mus musculus	H1f0	2	4	uniprot_mouse_proteome
220624_046_CS3_1_Control1_DDA-OT	2		_LVTTGVLK_		TRUE	_LVTTGVLK_	LVTTGVLK	8.07907	0.766555	8.07907	P10922	TRUE	415.771	0.00036273	3333860	H2O	5	b	1	454.266	3.49455	TRUE	sp	P10922	P10922	H10_MOUSE	Histone H1.0	Mus musculus	H1f0	2	4	uniprot_mouse_proteome
220624_046_CS3_1_Control1_DDA-OT	2		_LVTTGVLK_		TRUE	_LVTTGVLK_	LVTTGVLK	8.07907	0.766555	8.07907	P10922	TRUE	415.771	0.00036273	3333860	H2O	6	y	1	600.372	2.58944	TRUE	sp	P10922	P10922	H10_MOUSE	Histone H1.0	Mus musculus	H1f0	2	4	uniprot_mouse_proteome
220624_046_CS3_1_Control1_DDA-OT	2		_LVTTGVLK_		TRUE	_LVTTGVLK_	LVTTGVLK	8.07907	0.766555	8.07907	P10922	TRUE	415.771	0.00036273	3333860	H2O	7	y	1	699.44	5.05278	FALSE	sp	P10922	P10922	H10_MOUSE	Histone H1.0	Mus musculus	H1f0	2	4	uniprot_mouse_proteome
220624_046_CS3_1_Control1_DDA-OT	2		_LVTTGVLK_		TRUE	_LVTTGVLK_	LVTTGVLK	8.07907	0.766555	8.07907	P10922	TRUE	415.771	0.00036273	3333860	H2O	7	y	2	350.224	1.71902	TRUE	sp	P10922	P10922	H10_MOUSE	Histone H1.0	Mus musculus	H1f0	2	4	uniprot_mouse_proteome
220624_046_CS3_1_Control1_DDA-OT	2		_YPIVSPR_		TRUE	_YPIVSPR_	YPIVSPR	6.55876	0.793218	6.55876	Q61282	TRUE	416.24	0	1638589	noloss	3	b	1	374.207	4.5589	FALSE	sp	Q61282	Q61282	PGCA_MOUSE	Aggrecan core protein	Mus musculus	Acan	1	2	uniprot_mouse_proteome
220624_046_CS3_1_Control1_DDA-OT	2		_YPIVSPR_		TRUE	_YPIVSPR_	YPIVSPR	6.55876	0.793218	6.55876	Q61282	TRUE	416.24	0	1638589	noloss	3	y	1	359.204	20.5724	FALSE	sp	Q61282	Q61282	PGCA_MOUSE	Aggrecan core protein	Mus musculus	Acan	1	2	uniprot_mouse_proteome
220624_046_CS3_1_Control1_DDA-OT	2		_YPIVSPR_		TRUE	_YPIVSPR_	YPIVSPR	6.55876	0.793218	6.55876	Q61282	TRUE	416.24	0	1638589	noloss	4	y	1	458.272	96.8666	FALSE	sp	Q61282	Q61282	PGCA_MOUSE	Aggrecan core protein	Mus musculus	Acan	1	2	uniprot_mouse_proteome
220624_046_CS3_1_Control1_DDA-OT	2		_YPIVSPR_		TRUE	_YPIVSPR_	YPIVSPR	6.55876	0.793218	6.55876	Q61282	TRUE	416.24	0	1638589	noloss	5	y	1	571.356	93.7297	FALSE	sp	Q61282	Q61282	PGCA_MOUSE	Aggrecan core protein	Mus musculus	Acan	1	2	uniprot_mouse_proteome
220624_046_CS3_1_Control1_DDA-OT	2		_YPIVSPR_		TRUE	_YPIVSPR_	YPIVSPR	6.55876	0.793218	6.55876	Q61282	TRUE	416.24	0	1638589	noloss	6	y	2	334.708	100	FALSE	sp	Q61282	Q61282	PGCA_MOUSE	Aggrecan core protein	Mus musculus	Acan	1	2	uniprot_mouse_proteome
220624_046_CS3_1_Control1_DDA-OT	2		_YPIVSPR_		TRUE	_YPIVSPR_	YPIVSPR	6.55876	0.793218	6.55876	Q61282	TRUE	416.24	0	1638589	noloss	6	y	1	668.409	48.3191	FALSE	sp	Q61282	Q61282	PGCA_MOUSE	Aggrecan core protein	Mus musculus	Acan	1	2	uniprot_mouse_proteome
220624_046_CS3_1_Control1_DDA-OT	2		_YPIVSPR_		TRUE	_YPIVSPR_	YPIVSPR	6.55876	0.793218	6.55876	Q61282	TRUE	416.24	0	1638589	NH3	3	y	1	342.177	4.38484	TRUE	sp	Q61282	Q61282	PGCA_MOUSE	Aggrecan core protein	Mus musculus	Acan	1	2	uniprot_mouse_proteome
220624_046_CS3_1_Control1_DDA-OT	2		_YPIVSPR_		TRUE	_YPIVSPR_	YPIVSPR	6.55876	0.793218	6.55876	Q61282	TRUE	416.24	0	1638589	noloss	6	b	2	329.184	3.22899	TRUE	sp	Q61282	Q61282	PGCA_MOUSE	Aggrecan core protein	Mus musculus	Acan	1	2	uniprot_mouse_proteome
220624_046_CS3_1_Control1_DDA-OT	2		_YPIVSPR_		TRUE	_YPIVSPR_	YPIVSPR	6.55876	0.793218	6.55876	Q61282	TRUE	416.24	0	1638589	H2O	4	y	1	440.262	3.54155	TRUE	sp	Q61282	Q61282	PGCA_MOUSE	Aggrecan core protein	Mus musculus	Acan	1	2	uniprot_mouse_proteome
220624_046_CS3_1_Control1_DDA-OT	2		_STELLIR_		TRUE	_STELLIR_	STELLIR	15.2681	0.770617	15.2681	E0CZ27;F8WI35;P02301;P68433;P84228;P84244	FALSE	416.25	0.000711945	20719860	noloss	3	b	1	318.13	4.47814	TRUE	tr;tr;sp;sp;sp;sp	E0CZ27;F8WI35;P02301;P68433;P84228;P84244	E0CZ27;F8WI35;P02301;P68433;P84228;P84244	E0CZ27_MOUSE;F8WI35_MOUSE;H3C_MOUSE;H31_MOUSE;H32_MOUSE;H33_MOUSE	Histone H3 (Fragment);Histone H3;Histone H3.3C;Histone H3.1;Histone H3.2;Histone H3.3	Mus musculus	H3f3a;H3f3a;H3f3c;Hist1h3a;Hist1h3b;H3f3a	3;1;3;1;1;1	1;1;3;2;2;2	uniprot_mouse_proteome
220624_046_CS3_1_Control1_DDA-OT	2		_STELLIR_		TRUE	_STELLIR_	STELLIR	15.2681	0.770617	15.2681	E0CZ27;F8WI35;P02301;P68433;P84228;P84244	FALSE	416.25	0.000711945	20719860	noloss	3	y	1	401.287	29.1034	FALSE	tr;tr;sp;sp;sp;sp	E0CZ27;F8WI35;P02301;P68433;P84228;P84244	E0CZ27;F8WI35;P02301;P68433;P84228;P84244	E0CZ27_MOUSE;F8WI35_MOUSE;H3C_MOUSE;H31_MOUSE;H32_MOUSE;H33_MOUSE	Histone H3 (Fragment);Histone H3;Histone H3.3C;Histone H3.1;Histone H3.2;Histone H3.3	Mus musculus	H3f3a;H3f3a;H3f3c;Hist1h3a;Hist1h3b;H3f3a	3;1;3;1;1;1	1;1;3;2;2;2	uniprot_mouse_proteome
220624_046_CS3_1_Control1_DDA-OT	2		_STELLIR_		TRUE	_STELLIR_	STELLIR	15.2681	0.770617	15.2681	E0CZ27;F8WI35;P02301;P68433;P84228;P84244	FALSE	416.25	0.000711945	20719860	noloss	3	y	2	201.147	1.12461	TRUE	tr;tr;sp;sp;sp;sp	E0CZ27;F8WI35;P02301;P68433;P84228;P84244	E0CZ27;F8WI35;P02301;P68433;P84228;P84244	E0CZ27_MOUSE;F8WI35_MOUSE;H3C_MOUSE;H31_MOUSE;H32_MOUSE;H33_MOUSE	Histone H3 (Fragment);Histone H3;Histone H3.3C;Histone H3.1;Histone H3.2;Histone H3.3	Mus musculus	H3f3a;H3f3a;H3f3c;Hist1h3a;Hist1h3b;H3f3a	3;1;3;1;1;1	1;1;3;2;2;2	uniprot_mouse_proteome
220624_046_CS3_1_Control1_DDA-OT	2		_STELLIR_		TRUE	_STELLIR_	STELLIR	15.2681	0.770617	15.2681	E0CZ27;F8WI35;P02301;P68433;P84228;P84244	FALSE	416.25	0.000711945	20719860	noloss	4	b	1	431.214	1.79286	TRUE	tr;tr;sp;sp;sp;sp	E0CZ27;F8WI35;P02301;P68433;P84228;P84244	E0CZ27;F8WI35;P02301;P68433;P84228;P84244	E0CZ27_MOUSE;F8WI35_MOUSE;H3C_MOUSE;H31_MOUSE;H32_MOUSE;H33_MOUSE	Histone H3 (Fragment);Histone H3;Histone H3.3C;Histone H3.1;Histone H3.2;Histone H3.3	Mus musculus	H3f3a;H3f3a;H3f3c;Hist1h3a;Hist1h3b;H3f3a	3;1;3;1;1;1	1;1;3;2;2;2	uniprot_mouse_proteome
220624_046_CS3_1_Control1_DDA-OT	2		_STELLIR_		TRUE	_STELLIR_	STELLIR	15.2681	0.770617	15.2681	E0CZ27;F8WI35;P02301;P68433;P84228;P84244	FALSE	416.25	0.000711945	20719860	noloss	4	y	1	514.371	54.3891	FALSE	tr;tr;sp;sp;sp;sp	E0CZ27;F8WI35;P02301;P68433;P84228;P84244	E0CZ27;F8WI35;P02301;P68433;P84228;P84244	E0CZ27_MOUSE;F8WI35_MOUSE;H3C_MOUSE;H31_MOUSE;H32_MOUSE;H33_MOUSE	Histone H3 (Fragment);Histone H3;Histone H3.3C;Histone H3.1;Histone H3.2;Histone H3.3	Mus musculus	H3f3a;H3f3a;H3f3c;Hist1h3a;Hist1h3b;H3f3a	3;1;3;1;1;1	1;1;3;2;2;2	uniprot_mouse_proteome
220624_046_CS3_1_Control1_DDA-OT	2		_STELLIR_		TRUE	_STELLIR_	STELLIR	15.2681	0.770617	15.2681	E0CZ27;F8WI35;P02301;P68433;P84228;P84244	FALSE	416.25	0.000711945	20719860	noloss	5	y	1	643.414	100	FALSE	tr;tr;sp;sp;sp;sp	E0CZ27;F8WI35;P02301;P68433;P84228;P84244	E0CZ27;F8WI35;P02301;P68433;P84228;P84244	E0CZ27_MOUSE;F8WI35_MOUSE;H3C_MOUSE;H31_MOUSE;H32_MOUSE;H33_MOUSE	Histone H3 (Fragment);Histone H3;Histone H3.3C;Histone H3.1;Histone H3.2;Histone H3.3	Mus musculus	H3f3a;H3f3a;H3f3c;Hist1h3a;Hist1h3b;H3f3a	3;1;3;1;1;1	1;1;3;2;2;2	uniprot_mouse_proteome
220624_046_CS3_1_Control1_DDA-OT	2		_STELLIR_		TRUE	_STELLIR_	STELLIR	15.2681	0.770617	15.2681	E0CZ27;F8WI35;P02301;P68433;P84228;P84244	FALSE	416.25	0.000711945	20719860	noloss	6	y	1	744.461	6.38762	FALSE	tr;tr;sp;sp;sp;sp	E0CZ27;F8WI35;P02301;P68433;P84228;P84244	E0CZ27;F8WI35;P02301;P68433;P84228;P84244	E0CZ27_MOUSE;F8WI35_MOUSE;H3C_MOUSE;H31_MOUSE;H32_MOUSE;H33_MOUSE	Histone H3 (Fragment);Histone H3;Histone H3.3C;Histone H3.1;Histone H3.2;Histone H3.3	Mus musculus	H3f3a;H3f3a;H3f3c;Hist1h3a;Hist1h3b;H3f3a	3;1;3;1;1;1	1;1;3;2;2;2	uniprot_mouse_proteome
220624_046_CS3_1_Control1_DDA-OT	2		_STELLIR_		TRUE	_STELLIR_	STELLIR	15.2681	0.770617	15.2681	E0CZ27;F8WI35;P02301;P68433;P84228;P84244	FALSE	416.25	0.000711945	20719860	noloss	6	y	2	372.734	1.55752	TRUE	tr;tr;sp;sp;sp;sp	E0CZ27;F8WI35;P02301;P68433;P84228;P84244	E0CZ27;F8WI35;P02301;P68433;P84228;P84244	E0CZ27_MOUSE;F8WI35_MOUSE;H3C_MOUSE;H31_MOUSE;H32_MOUSE;H33_MOUSE	Histone H3 (Fragment);Histone H3;Histone H3.3C;Histone H3.1;Histone H3.2;Histone H3.3	Mus musculus	H3f3a;H3f3a;H3f3c;Hist1h3a;Hist1h3b;H3f3a	3;1;3;1;1;1	1;1;3;2;2;2	uniprot_mouse_proteome
220624_046_CS3_1_Control1_DDA-OT	2		_STELLIR_		TRUE	_STELLIR_	STELLIR	15.2681	0.770617	15.2681	E0CZ27;F8WI35;P02301;P68433;P84228;P84244	FALSE	416.25	0.000711945	20719860	H2O	3	b	1	300.119	11.4857	FALSE	tr;tr;sp;sp;sp;sp	E0CZ27;F8WI35;P02301;P68433;P84228;P84244	E0CZ27;F8WI35;P02301;P68433;P84228;P84244	E0CZ27_MOUSE;F8WI35_MOUSE;H3C_MOUSE;H31_MOUSE;H32_MOUSE;H33_MOUSE	Histone H3 (Fragment);Histone H3;Histone H3.3C;Histone H3.1;Histone H3.2;Histone H3.3	Mus musculus	H3f3a;H3f3a;H3f3c;Hist1h3a;Hist1h3b;H3f3a	3;1;3;1;1;1	1;1;3;2;2;2	uniprot_mouse_proteome
220624_046_CS3_1_Control1_DDA-OT	2		_STELLIR_		TRUE	_STELLIR_	STELLIR	15.2681	0.770617	15.2681	E0CZ27;F8WI35;P02301;P68433;P84228;P84244	FALSE	416.25	0.000711945	20719860	NH3	3	y	1	384.261	1.90954	TRUE	tr;tr;sp;sp;sp;sp	E0CZ27;F8WI35;P02301;P68433;P84228;P84244	E0CZ27;F8WI35;P02301;P68433;P84228;P84244	E0CZ27_MOUSE;F8WI35_MOUSE;H3C_MOUSE;H31_MOUSE;H32_MOUSE;H33_MOUSE	Histone H3 (Fragment);Histone H3;Histone H3.3C;Histone H3.1;Histone H3.2;Histone H3.3	Mus musculus	H3f3a;H3f3a;H3f3c;Hist1h3a;Hist1h3b;H3f3a	3;1;3;1;1;1	1;1;3;2;2;2	uniprot_mouse_proteome
220624_046_CS3_1_Control1_DDA-OT	2		_STELLIR_		TRUE	_STELLIR_	STELLIR	15.2681	0.770617	15.2681	E0CZ27;F8WI35;P02301;P68433;P84228;P84244	FALSE	416.25	0.000711945	20719860	H2O	4	b	1	413.203	1.45889	TRUE	tr;tr;sp;sp;sp;sp	E0CZ27;F8WI35;P02301;P68433;P84228;P84244	E0CZ27;F8WI35;P02301;P68433;P84228;P84244	E0CZ27_MOUSE;F8WI35_MOUSE;H3C_MOUSE;H31_MOUSE;H32_MOUSE;H33_MOUSE	Histone H3 (Fragment);Histone H3;Histone H3.3C;Histone H3.1;Histone H3.2;Histone H3.3	Mus musculus	H3f3a;H3f3a;H3f3c;Hist1h3a;Hist1h3b;H3f3a	3;1;3;1;1;1	1;1;3;2;2;2	uniprot_mouse_proteome
220624_046_CS3_1_Control1_DDA-OT	2		_STELLIR_		TRUE	_STELLIR_	STELLIR	15.2681	0.770617	15.2681	E0CZ27;F8WI35;P02301;P68433;P84228;P84244	FALSE	416.25	0.000711945	20719860	NH3	4	y	1	497.345	1.11646	TRUE	tr;tr;sp;sp;sp;sp	E0CZ27;F8WI35;P02301;P68433;P84228;P84244	E0CZ27;F8WI35;P02301;P68433;P84228;P84244	E0CZ27_MOUSE;F8WI35_MOUSE;H3C_MOUSE;H31_MOUSE;H32_MOUSE;H33_MOUSE	Histone H3 (Fragment);Histone H3;Histone H3.3C;Histone H3.1;Histone H3.2;Histone H3.3	Mus musculus	H3f3a;H3f3a;H3f3c;Hist1h3a;Hist1h3b;H3f3a	3;1;3;1;1;1	1;1;3;2;2;2	uniprot_mouse_proteome
220624_046_CS3_1_Control1_DDA-OT	2		_STELLIR_		TRUE	_STELLIR_	STELLIR	15.2681	0.770617	15.2681	E0CZ27;F8WI35;P02301;P68433;P84228;P84244	FALSE	416.25	0.000711945	20719860	H2O	5	y	1	625.403	10.4361	FALSE	tr;tr;sp;sp;sp;sp	E0CZ27;F8WI35;P02301;P68433;P84228;P84244	E0CZ27;F8WI35;P02301;P68433;P84228;P84244	E0CZ27_MOUSE;F8WI35_MOUSE;H3C_MOUSE;H31_MOUSE;H32_MOUSE;H33_MOUSE	Histone H3 (Fragment);Histone H3;Histone H3.3C;Histone H3.1;Histone H3.2;Histone H3.3	Mus musculus	H3f3a;H3f3a;H3f3c;Hist1h3a;Hist1h3b;H3f3a	3;1;3;1;1;1	1;1;3;2;2;2	uniprot_mouse_proteome
220624_046_CS3_1_Control1_DDA-OT	2		_STELLIR_		TRUE	_STELLIR_	STELLIR	15.2681	0.770617	15.2681	E0CZ27;F8WI35;P02301;P68433;P84228;P84244	FALSE	416.25	0.000711945	20719860	NH3	5	y	1	626.387	1.1547	TRUE	tr;tr;sp;sp;sp;sp	E0CZ27;F8WI35;P02301;P68433;P84228;P84244	E0CZ27;F8WI35;P02301;P68433;P84228;P84244	E0CZ27_MOUSE;F8WI35_MOUSE;H3C_MOUSE;H31_MOUSE;H32_MOUSE;H33_MOUSE	Histone H3 (Fragment);Histone H3;Histone H3.3C;Histone H3.1;Histone H3.2;Histone H3.3	Mus musculus	H3f3a;H3f3a;H3f3c;Hist1h3a;Hist1h3b;H3f3a	3;1;3;1;1;1	1;1;3;2;2;2	uniprot_mouse_proteome
220624_046_CS3_1_Control1_DDA-OT	2		_STELLIR_		TRUE	_STELLIR_	STELLIR	15.2681	0.770617	15.2681	E0CZ27;F8WI35;P02301;P68433;P84228;P84244	FALSE	416.25	0.000711945	20719860	H2O	6	y	1	726.451	1.70278	TRUE	tr;tr;sp;sp;sp;sp	E0CZ27;F8WI35;P02301;P68433;P84228;P84244	E0CZ27;F8WI35;P02301;P68433;P84228;P84244	E0CZ27_MOUSE;F8WI35_MOUSE;H3C_MOUSE;H31_MOUSE;H32_MOUSE;H33_MOUSE	Histone H3 (Fragment);Histone H3;Histone H3.3C;Histone H3.1;Histone H3.2;Histone H3.3	Mus musculus	H3f3a;H3f3a;H3f3c;Hist1h3a;Hist1h3b;H3f3a	3;1;3;1;1;1	1;1;3;2;2;2	uniprot_mouse_proteome
220624_046_CS3_1_Control1_DDA-OT	2		_STELLIR_		TRUE	_STELLIR_	STELLIR	15.2681	0.770617	15.2681	E0CZ27;F8WI35;P02301;P68433;P84228;P84244	FALSE	416.25	0.000711945	20719860	H2O	6	y	2	363.729	1.69018	TRUE	tr;tr;sp;sp;sp;sp	E0CZ27;F8WI35;P02301;P68433;P84228;P84244	E0CZ27;F8WI35;P02301;P68433;P84228;P84244	E0CZ27_MOUSE;F8WI35_MOUSE;H3C_MOUSE;H31_MOUSE;H32_MOUSE;H33_MOUSE	Histone H3 (Fragment);Histone H3;Histone H3.3C;Histone H3.1;Histone H3.2;Histone H3.3	Mus musculus	H3f3a;H3f3a;H3f3c;Hist1h3a;Hist1h3b;H3f3a	3;1;3;1;1;1	1;1;3;2;2;2	uniprot_mouse_proteome
220624_046_CS3_1_Control1_DDA-OT	2		_QYLPALK_		TRUE	_QYLPALK_	QYLPALK	21.3398	0.816164	21.3398	E9PV24;E9PV24-2	FALSE	416.75	0.000263101	2755371	noloss	3	b	1	405.213	3.07165	TRUE	sp	E9PV24;E9PV24-2	E9PV24;E9PV24-2	FIBA_MOUSE	Fibrinogen alpha chain;Isoform 2 of Fibrinogen alpha chain	Mus musculus	Fga	1;	1;	uniprot_mouse_proteome
220624_046_CS3_1_Control1_DDA-OT	2		_QYLPALK_		TRUE	_QYLPALK_	QYLPALK	21.3398	0.816164	21.3398	E9PV24;E9PV24-2	FALSE	416.75	0.000263101	2755371	noloss	3	y	1	331.234	10.9127	FALSE	sp	E9PV24;E9PV24-2	E9PV24;E9PV24-2	FIBA_MOUSE	Fibrinogen alpha chain;Isoform 2 of Fibrinogen alpha chain	Mus musculus	Fga	1;	1;	uniprot_mouse_proteome
220624_046_CS3_1_Control1_DDA-OT	2		_QYLPALK_		TRUE	_QYLPALK_	QYLPALK	21.3398	0.816164	21.3398	E9PV24;E9PV24-2	FALSE	416.75	0.000263101	2755371	noloss	4	y	1	428.287	100	FALSE	sp	E9PV24;E9PV24-2	E9PV24;E9PV24-2	FIBA_MOUSE	Fibrinogen alpha chain;Isoform 2 of Fibrinogen alpha chain	Mus musculus	Fga	1;	1;	uniprot_mouse_proteome
220624_046_CS3_1_Control1_DDA-OT	2		_QYLPALK_		TRUE	_QYLPALK_	QYLPALK	21.3398	0.816164	21.3398	E9PV24;E9PV24-2	FALSE	416.75	0.000263101	2755371	noloss	4	y	2	214.647	6.27181	FALSE	sp	E9PV24;E9PV24-2	E9PV24;E9PV24-2	FIBA_MOUSE	Fibrinogen alpha chain;Isoform 2 of Fibrinogen alpha chain	Mus musculus	Fga	1;	1;	uniprot_mouse_proteome
220624_046_CS3_1_Control1_DDA-OT	2		_QYLPALK_		TRUE	_QYLPALK_	QYLPALK	21.3398	0.816164	21.3398	E9PV24;E9PV24-2	FALSE	416.75	0.000263101	2755371	noloss	5	y	1	541.371	23.2399	FALSE	sp	E9PV24;E9PV24-2	E9PV24;E9PV24-2	FIBA_MOUSE	Fibrinogen alpha chain;Isoform 2 of Fibrinogen alpha chain	Mus musculus	Fga	1;	1;	uniprot_mouse_proteome
220624_046_CS3_1_Control1_DDA-OT	2		_QYLPALK_		TRUE	_QYLPALK_	QYLPALK	21.3398	0.816164	21.3398	E9PV24;E9PV24-2	FALSE	416.75	0.000263101	2755371	noloss	5	y	2	271.189	3.58884	FALSE	sp	E9PV24;E9PV24-2	E9PV24;E9PV24-2	FIBA_MOUSE	Fibrinogen alpha chain;Isoform 2 of Fibrinogen alpha chain	Mus musculus	Fga	1;	1;	uniprot_mouse_proteome
220624_046_CS3_1_Control1_DDA-OT	2		_QYLPALK_		TRUE	_QYLPALK_	QYLPALK	21.3398	0.816164	21.3398	E9PV24;E9PV24-2	FALSE	416.75	0.000263101	2755371	noloss	6	b	1	686.387	1.47138	TRUE	sp	E9PV24;E9PV24-2	E9PV24;E9PV24-2	FIBA_MOUSE	Fibrinogen alpha chain;Isoform 2 of Fibrinogen alpha chain	Mus musculus	Fga	1;	1;	uniprot_mouse_proteome
220624_046_CS3_1_Control1_DDA-OT	2		_QYLPALK_		TRUE	_QYLPALK_	QYLPALK	21.3398	0.816164	21.3398	E9PV24;E9PV24-2	FALSE	416.75	0.000263101	2755371	noloss	6	y	1	704.434	6.09162	FALSE	sp	E9PV24;E9PV24-2	E9PV24;E9PV24-2	FIBA_MOUSE	Fibrinogen alpha chain;Isoform 2 of Fibrinogen alpha chain	Mus musculus	Fga	1;	1;	uniprot_mouse_proteome
220624_046_CS3_1_Control1_DDA-OT	2		_QYLPALK_		TRUE	_QYLPALK_	QYLPALK	21.3398	0.816164	21.3398	E9PV24;E9PV24-2	FALSE	416.75	0.000263101	2755371	NH3	3	b	1	388.187	3.00837	TRUE	sp	E9PV24;E9PV24-2	E9PV24;E9PV24-2	FIBA_MOUSE	Fibrinogen alpha chain;Isoform 2 of Fibrinogen alpha chain	Mus musculus	Fga	1;	1;	uniprot_mouse_proteome
220624_046_CS3_1_Control1_DDA-OT	2		_QYLPALK_		TRUE	_QYLPALK_	QYLPALK	21.3398	0.816164	21.3398	E9PV24;E9PV24-2	FALSE	416.75	0.000263101	2755371	NH3	5	b	1	556.277	1.04931	TRUE	sp	E9PV24;E9PV24-2	E9PV24;E9PV24-2	FIBA_MOUSE	Fibrinogen alpha chain;Isoform 2 of Fibrinogen alpha chain	Mus musculus	Fga	1;	1;	uniprot_mouse_proteome
220624_046_CS3_1_Control1_DDA-OT	2		_AQFLVEK_		TRUE	_AQFLVEK_	AQFLVEK	5.52381	0.767916	5.52381	O35129	FALSE	417.74	0.00117446	2.17467e+06	noloss	3	b	1	347.171	5.29611	FALSE	sp	O35129	O35129	PHB2_MOUSE	Prohibitin-2	Mus musculus	Phb2	1	1	uniprot_mouse_proteome
220624_046_CS3_1_Control1_DDA-OT	2		_AQFLVEK_		TRUE	_AQFLVEK_	AQFLVEK	5.52381	0.767916	5.52381	O35129	FALSE	417.74	0.00117446	2.17467e+06	noloss	3	y	1	375.224	24.6739	FALSE	sp	O35129	O35129	PHB2_MOUSE	Prohibitin-2	Mus musculus	Phb2	1	1	uniprot_mouse_proteome
220624_046_CS3_1_Control1_DDA-OT	2		_AQFLVEK_		TRUE	_AQFLVEK_	AQFLVEK	5.52381	0.767916	5.52381	O35129	FALSE	417.74	0.00117446	2.17467e+06	noloss	4	b	1	460.255	1.1951	TRUE	sp	O35129	O35129	PHB2_MOUSE	Prohibitin-2	Mus musculus	Phb2	1	1	uniprot_mouse_proteome
220624_046_CS3_1_Control1_DDA-OT	2		_AQFLVEK_		TRUE	_AQFLVEK_	AQFLVEK	5.52381	0.767916	5.52381	O35129	FALSE	417.74	0.00117446	2.17467e+06	noloss	4	y	1	488.308	18.2755	FALSE	sp	O35129	O35129	PHB2_MOUSE	Prohibitin-2	Mus musculus	Phb2	1	1	uniprot_mouse_proteome
220624_046_CS3_1_Control1_DDA-OT	2		_AQFLVEK_		TRUE	_AQFLVEK_	AQFLVEK	5.52381	0.767916	5.52381	O35129	FALSE	417.74	0.00117446	2.17467e+06	noloss	5	y	1	635.376	100	FALSE	sp	O35129	O35129	PHB2_MOUSE	Prohibitin-2	Mus musculus	Phb2	1	1	uniprot_mouse_proteome
220624_046_CS3_1_Control1_DDA-OT	2		_AQFLVEK_		TRUE	_AQFLVEK_	AQFLVEK	5.52381	0.767916	5.52381	O35129	FALSE	417.74	0.00117446	2.17467e+06	noloss	6	y	1	763.435	5.01496	TRUE	sp	O35129	O35129	PHB2_MOUSE	Prohibitin-2	Mus musculus	Phb2	1	1	uniprot_mouse_proteome
220624_046_CS3_1_Control1_DDA-OT	2		_AQFLVEK_		TRUE	_AQFLVEK_	AQFLVEK	5.52381	0.767916	5.52381	O35129	FALSE	417.74	0.00117446	2.17467e+06	noloss	6	y	2	382.221	1.48972	TRUE	sp	O35129	O35129	PHB2_MOUSE	Prohibitin-2	Mus musculus	Phb2	1	1	uniprot_mouse_proteome
220624_046_CS3_1_Control1_DDA-OT	2		_AQFLVEK_		TRUE	_AQFLVEK_	AQFLVEK	5.52381	0.767916	5.52381	O35129	FALSE	417.74	0.00117446	2.17467e+06	H2O	5	y	1	617.366	1.15328	TRUE	sp	O35129	O35129	PHB2_MOUSE	Prohibitin-2	Mus musculus	Phb2	1	1	uniprot_mouse_proteome
220624_046_CS3_1_Control1_DDA-OT	2		_AQFLVEK_		TRUE	_AQFLVEK_	AQFLVEK	5.52381	0.767916	5.52381	O35129	FALSE	417.74	0.00117446	2.17467e+06	H2O	6	y	2	373.216	14.7893	FALSE	sp	O35129	O35129	PHB2_MOUSE	Prohibitin-2	Mus musculus	Phb2	1	1	uniprot_mouse_proteome
220624_046_CS3_1_Control1_DDA-OT	2		_AQFLVEK_		TRUE	_AQFLVEK_	AQFLVEK	5.52381	0.767916	5.52381	O35129	FALSE	417.74	0.00117446	2.17467e+06	NH3	6	y	1	746.408	33.3324	FALSE	sp	O35129	O35129	PHB2_MOUSE	Prohibitin-2	Mus musculus	Phb2	1	1	uniprot_mouse_proteome
220624_046_CS3_1_Control1_DDA-OT	2		_AQFLVEK_		TRUE	_AQFLVEK_	AQFLVEK	5.52381	0.767916	5.52381	O35129	FALSE	417.74	0.00117446	2.17467e+06	NH3	3	b	1	330.145	1.14568	TRUE	sp	O35129	O35129	PHB2_MOUSE	Prohibitin-2	Mus musculus	Phb2	1	1	uniprot_mouse_proteome
220624_046_CS3_1_Control1_DDA-OT	2		_AQFLVEK_		TRUE	_AQFLVEK_	AQFLVEK	5.52381	0.767916	5.52381	O35129	FALSE	417.74	0.00117446	2.17467e+06	H2O	6	y	1	745.424	1.36165	TRUE	sp	O35129	O35129	PHB2_MOUSE	Prohibitin-2	Mus musculus	Phb2	1	1	uniprot_mouse_proteome
220624_046_CS3_1_Control1_DDA-OT	2		_AQFLVEK_		TRUE	_AQFLVEK_	AQFLVEK	5.52381	0.767916	5.52381	O35129	FALSE	417.74	0.00117446	2.17467e+06	NH3	6	y	2	373.708	1.04767	TRUE	sp	O35129	O35129	PHB2_MOUSE	Prohibitin-2	Mus musculus	Phb2	1	1	uniprot_mouse_proteome
220624_046_CS3_1_Control1_DDA-OT	2		_AIFLADGK_		TRUE	_AIFLADGK_	AIFLADGK	19.5686	0.761708	19.5686	Q9WUM3	TRUE	417.74	5.6563e-05	1.75933e+06	noloss	3	b	1	332.197	5.84084	FALSE	sp	Q9WUM3	Q9WUM3	COR1B_MOUSE	Coronin-1B	Mus musculus	Coro1b	1	1	uniprot_mouse_proteome
220624_046_CS3_1_Control1_DDA-OT	2		_AIFLADGK_		TRUE	_AIFLADGK_	AIFLADGK	19.5686	0.761708	19.5686	Q9WUM3	TRUE	417.74	5.6563e-05	1.75933e+06	noloss	3	y	1	319.161	15.2934	FALSE	sp	Q9WUM3	Q9WUM3	COR1B_MOUSE	Coronin-1B	Mus musculus	Coro1b	1	1	uniprot_mouse_proteome
220624_046_CS3_1_Control1_DDA-OT	2		_AIFLADGK_		TRUE	_AIFLADGK_	AIFLADGK	19.5686	0.761708	19.5686	Q9WUM3	TRUE	417.74	5.6563e-05	1.75933e+06	noloss	4	y	1	390.198	32.4786	FALSE	sp	Q9WUM3	Q9WUM3	COR1B_MOUSE	Coronin-1B	Mus musculus	Coro1b	1	1	uniprot_mouse_proteome
220624_046_CS3_1_Control1_DDA-OT	2		_AIFLADGK_		TRUE	_AIFLADGK_	AIFLADGK	19.5686	0.761708	19.5686	Q9WUM3	TRUE	417.74	5.6563e-05	1.75933e+06	noloss	5	y	1	503.282	25.5209	FALSE	sp	Q9WUM3	Q9WUM3	COR1B_MOUSE	Coronin-1B	Mus musculus	Coro1b	1	1	uniprot_mouse_proteome
220624_046_CS3_1_Control1_DDA-OT	2		_AIFLADGK_		TRUE	_AIFLADGK_	AIFLADGK	19.5686	0.761708	19.5686	Q9WUM3	TRUE	417.74	5.6563e-05	1.75933e+06	noloss	6	y	1	650.351	100	FALSE	sp	Q9WUM3	Q9WUM3	COR1B_MOUSE	Coronin-1B	Mus musculus	Coro1b	1	1	uniprot_mouse_proteome
220624_046_CS3_1_Control1_DDA-OT	2		_AIFLADGK_		TRUE	_AIFLADGK_	AIFLADGK	19.5686	0.761708	19.5686	Q9WUM3	TRUE	417.74	5.6563e-05	1.75933e+06	noloss	6	y	2	325.679	2.44767	TRUE	sp	Q9WUM3	Q9WUM3	COR1B_MOUSE	Coronin-1B	Mus musculus	Coro1b	1	1	uniprot_mouse_proteome
220624_046_CS3_1_Control1_DDA-OT	2		_AIFLADGK_		TRUE	_AIFLADGK_	AIFLADGK	19.5686	0.761708	19.5686	Q9WUM3	TRUE	417.74	5.6563e-05	1.75933e+06	noloss	7	y	1	763.435	2.20391	TRUE	sp	Q9WUM3	Q9WUM3	COR1B_MOUSE	Coronin-1B	Mus musculus	Coro1b	1	1	uniprot_mouse_proteome
220624_046_CS3_1_Control1_DDA-OT	2		_AIFLADGK_		TRUE	_AIFLADGK_	AIFLADGK	19.5686	0.761708	19.5686	Q9WUM3	TRUE	417.74	5.6563e-05	1.75933e+06	H2O	3	y	1	301.151	2.15697	TRUE	sp	Q9WUM3	Q9WUM3	COR1B_MOUSE	Coronin-1B	Mus musculus	Coro1b	1	1	uniprot_mouse_proteome
220624_046_CS3_1_Control1_DDA-OT	2		_AIFLADGK_		TRUE	_AIFLADGK_	AIFLADGK	19.5686	0.761708	19.5686	Q9WUM3	TRUE	417.74	5.6563e-05	1.75933e+06	H2O	4	y	1	372.188	3.70824	TRUE	sp	Q9WUM3	Q9WUM3	COR1B_MOUSE	Coronin-1B	Mus musculus	Coro1b	1	1	uniprot_mouse_proteome
220624_046_CS3_1_Control1_DDA-OT	2		_AIFLADGK_		TRUE	_AIFLADGK_	AIFLADGK	19.5686	0.761708	19.5686	Q9WUM3	TRUE	417.74	5.6563e-05	1.75933e+06	H2O	5	y	1	485.272	1.56414	TRUE	sp	Q9WUM3	Q9WUM3	COR1B_MOUSE	Coronin-1B	Mus musculus	Coro1b	1	1	uniprot_mouse_proteome
220624_046_CS3_1_Control1_DDA-OT	2		_AIFLADGK_		TRUE	_AIFLADGK_	AIFLADGK	19.5686	0.761708	19.5686	Q9WUM3	TRUE	417.74	5.6563e-05	1.75933e+06	H2O	6	y	1	632.34	4.41463	FALSE	sp	Q9WUM3	Q9WUM3	COR1B_MOUSE	Coronin-1B	Mus musculus	Coro1b	1	1	uniprot_mouse_proteome
220624_046_CS3_1_Control1_DDA-OT	2		_AIFLADGK_		TRUE	_AIFLADGK_	AIFLADGK	19.5686	0.761708	19.5686	Q9WUM3	TRUE	417.74	5.6563e-05	1.75933e+06	noloss	7	y	2	382.221	1.01309	TRUE	sp	Q9WUM3	Q9WUM3	COR1B_MOUSE	Coronin-1B	Mus musculus	Coro1b	1	1	uniprot_mouse_proteome
220624_046_CS3_1_Control1_DDA-OT	2		_C[+57]LTTIVK_		TRUE	_C[Carbamidomethyl (C)]LTTIVK_	CLTTIVK	1.8331	0.742076	1.8331	P10107	TRUE	417.741	0.000583144	3127882	noloss	3	b	1	375.17	5.02067	TRUE	sp	P10107	P10107	ANXA1_MOUSE	Annexin A1	Mus musculus	Anxa1	1	2	uniprot_mouse_proteome
220624_046_CS3_1_Control1_DDA-OT	2		_C[+57]LTTIVK_		TRUE	_C[Carbamidomethyl (C)]LTTIVK_	CLTTIVK	1.8331	0.742076	1.8331	P10107	TRUE	417.741	0.000583144	3127882	noloss	3	y	1	359.265	8.04568	FALSE	sp	P10107	P10107	ANXA1_MOUSE	Annexin A1	Mus musculus	Anxa1	1	2	uniprot_mouse_proteome
220624_046_CS3_1_Control1_DDA-OT	2		_C[+57]LTTIVK_		TRUE	_C[Carbamidomethyl (C)]LTTIVK_	CLTTIVK	1.8331	0.742076	1.8331	P10107	TRUE	417.741	0.000583144	3127882	noloss	4	b	1	476.217	2.88139	TRUE	sp	P10107	P10107	ANXA1_MOUSE	Annexin A1	Mus musculus	Anxa1	1	2	uniprot_mouse_proteome
220624_046_CS3_1_Control1_DDA-OT	2		_C[+57]LTTIVK_		TRUE	_C[Carbamidomethyl (C)]LTTIVK_	CLTTIVK	1.8331	0.742076	1.8331	P10107	TRUE	417.741	0.000583144	3127882	noloss	4	y	1	460.313	13.1321	FALSE	sp	P10107	P10107	ANXA1_MOUSE	Annexin A1	Mus musculus	Anxa1	1	2	uniprot_mouse_proteome
220624_046_CS3_1_Control1_DDA-OT	2		_C[+57]LTTIVK_		TRUE	_C[Carbamidomethyl (C)]LTTIVK_	CLTTIVK	1.8331	0.742076	1.8331	P10107	TRUE	417.741	0.000583144	3127882	noloss	5	b	1	589.301	1.44149	TRUE	sp	P10107	P10107	ANXA1_MOUSE	Annexin A1	Mus musculus	Anxa1	1	2	uniprot_mouse_proteome
220624_046_CS3_1_Control1_DDA-OT	2		_C[+57]LTTIVK_		TRUE	_C[Carbamidomethyl (C)]LTTIVK_	CLTTIVK	1.8331	0.742076	1.8331	P10107	TRUE	417.741	0.000583144	3127882	noloss	5	y	1	561.361	100	FALSE	sp	P10107	P10107	ANXA1_MOUSE	Annexin A1	Mus musculus	Anxa1	1	2	uniprot_mouse_proteome
220624_046_CS3_1_Control1_DDA-OT	2		_C[+57]LTTIVK_		TRUE	_C[Carbamidomethyl (C)]LTTIVK_	CLTTIVK	1.8331	0.742076	1.8331	P10107	TRUE	417.741	0.000583144	3127882	noloss	6	y	1	674.445	20.8206	FALSE	sp	P10107	P10107	ANXA1_MOUSE	Annexin A1	Mus musculus	Anxa1	1	2	uniprot_mouse_proteome
220624_046_CS3_1_Control1_DDA-OT	2		_C[+57]LTTIVK_		TRUE	_C[Carbamidomethyl (C)]LTTIVK_	CLTTIVK	1.8331	0.742076	1.8331	P10107	TRUE	417.741	0.000583144	3127882	H2O	3	b	1	357.159	2.06574	TRUE	sp	P10107	P10107	ANXA1_MOUSE	Annexin A1	Mus musculus	Anxa1	1	2	uniprot_mouse_proteome
220624_046_CS3_1_Control1_DDA-OT	2		_C[+57]LTTIVK_		TRUE	_C[Carbamidomethyl (C)]LTTIVK_	CLTTIVK	1.8331	0.742076	1.8331	P10107	TRUE	417.741	0.000583144	3127882	H2O	4	b	1	458.207	9.97438	FALSE	sp	P10107	P10107	ANXA1_MOUSE	Annexin A1	Mus musculus	Anxa1	1	2	uniprot_mouse_proteome
220624_046_CS3_1_Control1_DDA-OT	2		_C[+57]LTTIVK_		TRUE	_C[Carbamidomethyl (C)]LTTIVK_	CLTTIVK	1.8331	0.742076	1.8331	P10107	TRUE	417.741	0.000583144	3127882	H2O	5	b	1	571.291	6.52948	FALSE	sp	P10107	P10107	ANXA1_MOUSE	Annexin A1	Mus musculus	Anxa1	1	2	uniprot_mouse_proteome
220624_046_CS3_1_Control1_DDA-OT	2		_C[+57]LTTIVK_		TRUE	_C[Carbamidomethyl (C)]LTTIVK_	CLTTIVK	1.8331	0.742076	1.8331	P10107	TRUE	417.741	0.000583144	3127882	H2O	5	y	1	543.35	3.54446	TRUE	sp	P10107	P10107	ANXA1_MOUSE	Annexin A1	Mus musculus	Anxa1	1	2	uniprot_mouse_proteome
220624_046_CS3_1_Control1_DDA-OT	2		_C[+57]LTTIVK_		TRUE	_C[Carbamidomethyl (C)]LTTIVK_	CLTTIVK	1.8331	0.742076	1.8331	P10107	TRUE	417.741	0.000583144	3127882	H2O	6	y	1	656.434	1.18968	TRUE	sp	P10107	P10107	ANXA1_MOUSE	Annexin A1	Mus musculus	Anxa1	1	2	uniprot_mouse_proteome
220624_046_CS3_1_Control1_DDA-OT	2		_GPAGPQGPR_		TRUE	_GPAGPQGPR_	GPAGPQGPR	-272.936	0.744088	-272.936	P11087	FALSE	418.722	5.6563e-05	350798	noloss	3	b	1	226.119	16.7787	FALSE	sp	P11087	P11087	CO1A1_MOUSE	Collagen alpha-1(I) chain	Mus musculus	Col1a1	1	4	uniprot_mouse_proteome
220624_046_CS3_1_Control1_DDA-OT	2		_GPAGPQGPR_		TRUE	_GPAGPQGPR_	GPAGPQGPR	-272.936	0.744088	-272.936	P11087	FALSE	418.722	5.6563e-05	350798	noloss	3	y	1	329.193	12.1547	FALSE	sp	P11087	P11087	CO1A1_MOUSE	Collagen alpha-1(I) chain	Mus musculus	Col1a1	1	4	uniprot_mouse_proteome
220624_046_CS3_1_Control1_DDA-OT	2		_GPAGPQGPR_		TRUE	_GPAGPQGPR_	GPAGPQGPR	-272.936	0.744088	-272.936	P11087	FALSE	418.722	5.6563e-05	350798	noloss	4	b	1	283.14	9.72725	TRUE	sp	P11087	P11087	CO1A1_MOUSE	Collagen alpha-1(I) chain	Mus musculus	Col1a1	1	4	uniprot_mouse_proteome
220624_046_CS3_1_Control1_DDA-OT	2		_GPAGPQGPR_		TRUE	_GPAGPQGPR_	GPAGPQGPR	-272.936	0.744088	-272.936	P11087	FALSE	418.722	5.6563e-05	350798	noloss	4	y	1	457.252	3.90678	TRUE	sp	P11087	P11087	CO1A1_MOUSE	Collagen alpha-1(I) chain	Mus musculus	Col1a1	1	4	uniprot_mouse_proteome
220624_046_CS3_1_Control1_DDA-OT	2		_GPAGPQGPR_		TRUE	_GPAGPQGPR_	GPAGPQGPR	-272.936	0.744088	-272.936	P11087	FALSE	418.722	5.6563e-05	350798	noloss	5	y	1	554.305	49.6413	FALSE	sp	P11087	P11087	CO1A1_MOUSE	Collagen alpha-1(I) chain	Mus musculus	Col1a1	1	4	uniprot_mouse_proteome
220624_046_CS3_1_Control1_DDA-OT	2		_GPAGPQGPR_		TRUE	_GPAGPQGPR_	GPAGPQGPR	-272.936	0.744088	-272.936	P11087	FALSE	418.722	5.6563e-05	350798	noloss	5	y	2	277.656	10.5776	TRUE	sp	P11087	P11087	CO1A1_MOUSE	Collagen alpha-1(I) chain	Mus musculus	Col1a1	1	4	uniprot_mouse_proteome
220624_046_CS3_1_Control1_DDA-OT	2		_GPAGPQGPR_		TRUE	_GPAGPQGPR_	GPAGPQGPR	-272.936	0.744088	-272.936	P11087	FALSE	418.722	5.6563e-05	350798	noloss	6	y	1	611.326	86.1269	FALSE	sp	P11087	P11087	CO1A1_MOUSE	Collagen alpha-1(I) chain	Mus musculus	Col1a1	1	4	uniprot_mouse_proteome
220624_046_CS3_1_Control1_DDA-OT	2		_GPAGPQGPR_		TRUE	_GPAGPQGPR_	GPAGPQGPR	-272.936	0.744088	-272.936	P11087	FALSE	418.722	5.6563e-05	350798	noloss	6	y	2	306.167	3.36843	TRUE	sp	P11087	P11087	CO1A1_MOUSE	Collagen alpha-1(I) chain	Mus musculus	Col1a1	1	4	uniprot_mouse_proteome
220624_046_CS3_1_Control1_DDA-OT	2		_GPAGPQGPR_		TRUE	_GPAGPQGPR_	GPAGPQGPR	-272.936	0.744088	-272.936	P11087	FALSE	418.722	5.6563e-05	350798	noloss	7	b	2	283.14	9.72725	TRUE	sp	P11087	P11087	CO1A1_MOUSE	Collagen alpha-1(I) chain	Mus musculus	Col1a1	1	4	uniprot_mouse_proteome
220624_046_CS3_1_Control1_DDA-OT	2		_GPAGPQGPR_		TRUE	_GPAGPQGPR_	GPAGPQGPR	-272.936	0.744088	-272.936	P11087	FALSE	418.722	5.6563e-05	350798	noloss	7	y	1	682.363	100	FALSE	sp	P11087	P11087	CO1A1_MOUSE	Collagen alpha-1(I) chain	Mus musculus	Col1a1	1	4	uniprot_mouse_proteome
220624_046_CS3_1_Control1_DDA-OT	2		_GPAGPQGPR_		TRUE	_GPAGPQGPR_	GPAGPQGPR	-272.936	0.744088	-272.936	P11087	FALSE	418.722	5.6563e-05	350798	noloss	7	y	2	341.685	2.18785	TRUE	sp	P11087	P11087	CO1A1_MOUSE	Collagen alpha-1(I) chain	Mus musculus	Col1a1	1	4	uniprot_mouse_proteome
220624_046_CS3_1_Control1_DDA-OT	2		_GPAGPQGPR_		TRUE	_GPAGPQGPR_	GPAGPQGPR	-272.936	0.744088	-272.936	P11087	FALSE	418.722	5.6563e-05	350798	noloss	8	y	2	390.212	29.839	FALSE	sp	P11087	P11087	CO1A1_MOUSE	Collagen alpha-1(I) chain	Mus musculus	Col1a1	1	4	uniprot_mouse_proteome
220624_046_CS3_1_Control1_DDA-OT	2		_GPAGPQGPR_		TRUE	_GPAGPQGPR_	GPAGPQGPR	-272.936	0.744088	-272.936	P11087	FALSE	418.722	5.6563e-05	350798	NH3	3	y	1	312.167	2.21435	TRUE	sp	P11087	P11087	CO1A1_MOUSE	Collagen alpha-1(I) chain	Mus musculus	Col1a1	1	4	uniprot_mouse_proteome
220624_046_CS3_1_Control1_DDA-OT	2		_GPAGPQGPR_		TRUE	_GPAGPQGPR_	GPAGPQGPR	-272.936	0.744088	-272.936	P11087	FALSE	418.722	5.6563e-05	350798	NH3	7	y	1	665.337	3.07568	TRUE	sp	P11087	P11087	CO1A1_MOUSE	Collagen alpha-1(I) chain	Mus musculus	Col1a1	1	4	uniprot_mouse_proteome
220624_046_CS3_1_Control1_DDA-OT	2		_KAFVFPK_		TRUE	_KAFVFPK_	KAFVFPK	-1.55678	0.787173	-1.55678	P14847	TRUE	418.755	0.000910788	894854	noloss	3	b	1	347.208	5.20447	TRUE	sp	P14847	P14847	CRP_MOUSE	C-reactive protein	Mus musculus	Crp	1	2	uniprot_mouse_proteome
220624_046_CS3_1_Control1_DDA-OT	2		_KAFVFPK_		TRUE	_KAFVFPK_	KAFVFPK	-1.55678	0.787173	-1.55678	P14847	TRUE	418.755	0.000910788	894854	noloss	3	y	1	391.234	31.4592	FALSE	sp	P14847	P14847	CRP_MOUSE	C-reactive protein	Mus musculus	Crp	1	2	uniprot_mouse_proteome
220624_046_CS3_1_Control1_DDA-OT	2		_KAFVFPK_		TRUE	_KAFVFPK_	KAFVFPK	-1.55678	0.787173	-1.55678	P14847	TRUE	418.755	0.000910788	894854	noloss	4	b	1	446.276	11.441	FALSE	sp	P14847	P14847	CRP_MOUSE	C-reactive protein	Mus musculus	Crp	1	2	uniprot_mouse_proteome
220624_046_CS3_1_Control1_DDA-OT	2		_KAFVFPK_		TRUE	_KAFVFPK_	KAFVFPK	-1.55678	0.787173	-1.55678	P14847	TRUE	418.755	0.000910788	894854	noloss	4	y	1	490.302	9.86233	TRUE	sp	P14847	P14847	CRP_MOUSE	C-reactive protein	Mus musculus	Crp	1	2	uniprot_mouse_proteome
220624_046_CS3_1_Control1_DDA-OT	2		_KAFVFPK_		TRUE	_KAFVFPK_	KAFVFPK	-1.55678	0.787173	-1.55678	P14847	TRUE	418.755	0.000910788	894854	noloss	5	b	1	593.345	27.3599	FALSE	sp	P14847	P14847	CRP_MOUSE	C-reactive protein	Mus musculus	Crp	1	2	uniprot_mouse_proteome
220624_046_CS3_1_Control1_DDA-OT	2		_KAFVFPK_		TRUE	_KAFVFPK_	KAFVFPK	-1.55678	0.787173	-1.55678	P14847	TRUE	418.755	0.000910788	894854	noloss	5	y	1	637.371	53.5587	FALSE	sp	P14847	P14847	CRP_MOUSE	C-reactive protein	Mus musculus	Crp	1	2	uniprot_mouse_proteome
220624_046_CS3_1_Control1_DDA-OT	2		_KAFVFPK_		TRUE	_KAFVFPK_	KAFVFPK	-1.55678	0.787173	-1.55678	P14847	TRUE	418.755	0.000910788	894854	noloss	6	b	1	690.397	3.55873	TRUE	sp	P14847	P14847	CRP_MOUSE	C-reactive protein	Mus musculus	Crp	1	2	uniprot_mouse_proteome
220624_046_CS3_1_Control1_DDA-OT	2		_KAFVFPK_		TRUE	_KAFVFPK_	KAFVFPK	-1.55678	0.787173	-1.55678	P14847	TRUE	418.755	0.000910788	894854	noloss	6	y	1	708.408	100	FALSE	sp	P14847	P14847	CRP_MOUSE	C-reactive protein	Mus musculus	Crp	1	2	uniprot_mouse_proteome
220624_046_CS3_1_Control1_DDA-OT	2		_KAFVFPK_		TRUE	_KAFVFPK_	KAFVFPK	-1.55678	0.787173	-1.55678	P14847	TRUE	418.755	0.000910788	894854	NH3	3	b	1	330.181	6.81445	TRUE	sp	P14847	P14847	CRP_MOUSE	C-reactive protein	Mus musculus	Crp	1	2	uniprot_mouse_proteome
220624_046_CS3_1_Control1_DDA-OT	2		_KAFVFPK_		TRUE	_KAFVFPK_	KAFVFPK	-1.55678	0.787173	-1.55678	P14847	TRUE	418.755	0.000910788	894854	NH3	4	b	1	429.25	10.5139	FALSE	sp	P14847	P14847	CRP_MOUSE	C-reactive protein	Mus musculus	Crp	1	2	uniprot_mouse_proteome
220624_046_CS3_1_Control1_DDA-OT	2		_KAFVFPK_		TRUE	_KAFVFPK_	KAFVFPK	-1.55678	0.787173	-1.55678	P14847	TRUE	418.755	0.000910788	894854	NH3	5	b	1	576.318	9.07732	TRUE	sp	P14847	P14847	CRP_MOUSE	C-reactive protein	Mus musculus	Crp	1	2	uniprot_mouse_proteome
220624_046_CS3_1_Control1_DDA-OT	2		_TIEGDFR_		TRUE	_TIEGDFR_	TIEGDFR	-0.303233	0.761563	-0.303233	Q61282	FALSE	419.209	0.00013538	2192371	noloss	3	y	1	437.214	1.81408	FALSE	sp	Q61282	Q61282	PGCA_MOUSE	Aggrecan core protein	Mus musculus	Acan	1	2	uniprot_mouse_proteome
220624_046_CS3_1_Control1_DDA-OT	2		_TIEGDFR_		TRUE	_TIEGDFR_	TIEGDFR	-0.303233	0.761563	-0.303233	Q61282	FALSE	419.209	0.00013538	2192371	noloss	4	y	1	494.236	17.4798	FALSE	sp	Q61282	Q61282	PGCA_MOUSE	Aggrecan core protein	Mus musculus	Acan	1	2	uniprot_mouse_proteome
220624_046_CS3_1_Control1_DDA-OT	2		_TIEGDFR_		TRUE	_TIEGDFR_	TIEGDFR	-0.303233	0.761563	-0.303233	Q61282	FALSE	419.209	0.00013538	2192371	noloss	5	y	1	623.278	100	FALSE	sp	Q61282	Q61282	PGCA_MOUSE	Aggrecan core protein	Mus musculus	Acan	1	2	uniprot_mouse_proteome
220624_046_CS3_1_Control1_DDA-OT	2		_TIEGDFR_		TRUE	_TIEGDFR_	TIEGDFR	-0.303233	0.761563	-0.303233	Q61282	FALSE	419.209	0.00013538	2192371	noloss	6	y	1	736.362	5.21181	FALSE	sp	Q61282	Q61282	PGCA_MOUSE	Aggrecan core protein	Mus musculus	Acan	1	2	uniprot_mouse_proteome
220624_046_CS3_1_Control1_DDA-OT	2		_TIEGDFR_		TRUE	_TIEGDFR_	TIEGDFR	-0.303233	0.761563	-0.303233	Q61282	FALSE	419.209	0.00013538	2192371	NH3	4	y	1	477.209	1.79511	TRUE	sp	Q61282	Q61282	PGCA_MOUSE	Aggrecan core protein	Mus musculus	Acan	1	2	uniprot_mouse_proteome
220624_046_CS3_1_Control1_DDA-OT	2		_TIEGDFR_		TRUE	_TIEGDFR_	TIEGDFR	-0.303233	0.761563	-0.303233	Q61282	FALSE	419.209	0.00013538	2192371	H2O	5	y	1	605.268	9.89845	FALSE	sp	Q61282	Q61282	PGCA_MOUSE	Aggrecan core protein	Mus musculus	Acan	1	2	uniprot_mouse_proteome
220624_046_CS3_1_Control1_DDA-OT	2		_TIEGDFR_		TRUE	_TIEGDFR_	TIEGDFR	-0.303233	0.761563	-0.303233	Q61282	FALSE	419.209	0.00013538	2192371	NH3	5	y	1	606.252	2.9325	FALSE	sp	Q61282	Q61282	PGCA_MOUSE	Aggrecan core protein	Mus musculus	Acan	1	2	uniprot_mouse_proteome
220624_046_CS3_1_Control1_DDA-OT	2		_GVVGPQGAR_		TRUE	_GVVGPQGAR_	GVVGPQGAR	-137.104	0.764719	-137.104	Q01149	FALSE	420.738	0	1.05927e+06	noloss	3	b	1	256.166	6.05213	TRUE	sp	Q01149	Q01149	CO1A2_MOUSE	Collagen alpha-2(I) chain	Mus musculus	Col1a2	1	2	uniprot_mouse_proteome
220624_046_CS3_1_Control1_DDA-OT	2		_GVVGPQGAR_		TRUE	_GVVGPQGAR_	GVVGPQGAR	-137.104	0.764719	-137.104	Q01149	FALSE	420.738	0	1.05927e+06	noloss	3	y	1	303.178	8.32903	TRUE	sp	Q01149	Q01149	CO1A2_MOUSE	Collagen alpha-2(I) chain	Mus musculus	Col1a2	1	2	uniprot_mouse_proteome
220624_046_CS3_1_Control1_DDA-OT	2		_GVVGPQGAR_		TRUE	_GVVGPQGAR_	GVVGPQGAR	-137.104	0.764719	-137.104	Q01149	FALSE	420.738	0	1.05927e+06	noloss	4	b	1	313.187	3.90121	TRUE	sp	Q01149	Q01149	CO1A2_MOUSE	Collagen alpha-2(I) chain	Mus musculus	Col1a2	1	2	uniprot_mouse_proteome
220624_046_CS3_1_Control1_DDA-OT	2		_GVVGPQGAR_		TRUE	_GVVGPQGAR_	GVVGPQGAR	-137.104	0.764719	-137.104	Q01149	FALSE	420.738	0	1.05927e+06	noloss	4	y	1	431.236	6.35326	TRUE	sp	Q01149	Q01149	CO1A2_MOUSE	Collagen alpha-2(I) chain	Mus musculus	Col1a2	1	2	uniprot_mouse_proteome
220624_046_CS3_1_Control1_DDA-OT	2		_GVVGPQGAR_		TRUE	_GVVGPQGAR_	GVVGPQGAR	-137.104	0.764719	-137.104	Q01149	FALSE	420.738	0	1.05927e+06	noloss	5	y	2	264.648	38.7599	FALSE	sp	Q01149	Q01149	CO1A2_MOUSE	Collagen alpha-2(I) chain	Mus musculus	Col1a2	1	2	uniprot_mouse_proteome
220624_046_CS3_1_Control1_DDA-OT	2		_GVVGPQGAR_		TRUE	_GVVGPQGAR_	GVVGPQGAR	-137.104	0.764719	-137.104	Q01149	FALSE	420.738	0	1.05927e+06	noloss	5	y	1	528.289	39.4391	FALSE	sp	Q01149	Q01149	CO1A2_MOUSE	Collagen alpha-2(I) chain	Mus musculus	Col1a2	1	2	uniprot_mouse_proteome
220624_046_CS3_1_Control1_DDA-OT	2		_GVVGPQGAR_		TRUE	_GVVGPQGAR_	GVVGPQGAR	-137.104	0.764719	-137.104	Q01149	FALSE	420.738	0	1.05927e+06	noloss	6	y	1	585.31	100	FALSE	sp	Q01149	Q01149	CO1A2_MOUSE	Collagen alpha-2(I) chain	Mus musculus	Col1a2	1	2	uniprot_mouse_proteome
220624_046_CS3_1_Control1_DDA-OT	2		_GVVGPQGAR_		TRUE	_GVVGPQGAR_	GVVGPQGAR	-137.104	0.764719	-137.104	Q01149	FALSE	420.738	0	1.05927e+06	noloss	6	y	2	293.159	16.0092	FALSE	sp	Q01149	Q01149	CO1A2_MOUSE	Collagen alpha-2(I) chain	Mus musculus	Col1a2	1	2	uniprot_mouse_proteome
220624_046_CS3_1_Control1_DDA-OT	2		_GVVGPQGAR_		TRUE	_GVVGPQGAR_	GVVGPQGAR	-137.104	0.764719	-137.104	Q01149	FALSE	420.738	0	1.05927e+06	noloss	7	y	1	684.379	50.7867	FALSE	sp	Q01149	Q01149	CO1A2_MOUSE	Collagen alpha-2(I) chain	Mus musculus	Col1a2	1	2	uniprot_mouse_proteome
220624_046_CS3_1_Control1_DDA-OT	2		_GVVGPQGAR_		TRUE	_GVVGPQGAR_	GVVGPQGAR	-137.104	0.764719	-137.104	Q01149	FALSE	420.738	0	1.05927e+06	noloss	7	y	2	342.693	24.554	FALSE	sp	Q01149	Q01149	CO1A2_MOUSE	Collagen alpha-2(I) chain	Mus musculus	Col1a2	1	2	uniprot_mouse_proteome
220624_046_CS3_1_Control1_DDA-OT	2		_GVVGPQGAR_		TRUE	_GVVGPQGAR_	GVVGPQGAR	-137.104	0.764719	-137.104	Q01149	FALSE	420.738	0	1.05927e+06	NH3	4	y	1	414.21	1.65102	TRUE	sp	Q01149	Q01149	CO1A2_MOUSE	Collagen alpha-2(I) chain	Mus musculus	Col1a2	1	2	uniprot_mouse_proteome
220624_046_CS3_1_Control1_DDA-OT	2		_GVVGPQGAR_		TRUE	_GVVGPQGAR_	GVVGPQGAR	-137.104	0.764719	-137.104	Q01149	FALSE	420.738	0	1.05927e+06	NH3	6	y	1	568.284	2.59863	TRUE	sp	Q01149	Q01149	CO1A2_MOUSE	Collagen alpha-2(I) chain	Mus musculus	Col1a2	1	2	uniprot_mouse_proteome
220624_046_CS3_1_Control1_DDA-OT	2		_GVVGPQGAR_		TRUE	_GVVGPQGAR_	GVVGPQGAR	-137.104	0.764719	-137.104	Q01149	FALSE	420.738	0	1.05927e+06	NH3	6	y	2	284.646	2.81165	TRUE	sp	Q01149	Q01149	CO1A2_MOUSE	Collagen alpha-2(I) chain	Mus musculus	Col1a2	1	2	uniprot_mouse_proteome
220624_046_CS3_1_Control1_DDA-OT	2		_GVVGPQGAR_		TRUE	_GVVGPQGAR_	GVVGPQGAR	-137.104	0.764719	-137.104	Q01149	FALSE	420.738	0	1.05927e+06	NH3	7	y	1	667.352	1.36558	TRUE	sp	Q01149	Q01149	CO1A2_MOUSE	Collagen alpha-2(I) chain	Mus musculus	Col1a2	1	2	uniprot_mouse_proteome
220624_046_CS3_1_Control1_DDA-OT	2		_FTYTALK_		TRUE	_FTYTALK_	FTYTALK	16.3854	0.777811	16.3854	P28481;P28481-6	FALSE	422.234	9.70194e-05	5.70199e+06	noloss	3	y	1	331.234	18.3463	FALSE	sp	P28481;P28481-6	P28481;P28481-6	CO2A1_MOUSE	Collagen alpha-1(II) chain;Isoform 6 of Collagen alpha-1(II) chain	Mus musculus	Col2a1	1;	2;	uniprot_mouse_proteome
220624_046_CS3_1_Control1_DDA-OT	2		_FTYTALK_		TRUE	_FTYTALK_	FTYTALK	16.3854	0.777811	16.3854	P28481;P28481-6	FALSE	422.234	9.70194e-05	5.70199e+06	noloss	4	y	1	432.282	27.9491	FALSE	sp	P28481;P28481-6	P28481;P28481-6	CO2A1_MOUSE	Collagen alpha-1(II) chain;Isoform 6 of Collagen alpha-1(II) chain	Mus musculus	Col2a1	1;	2;	uniprot_mouse_proteome
220624_046_CS3_1_Control1_DDA-OT	2		_FTYTALK_		TRUE	_FTYTALK_	FTYTALK	16.3854	0.777811	16.3854	P28481;P28481-6	FALSE	422.234	9.70194e-05	5.70199e+06	noloss	5	b	1	584.271	2.21141	TRUE	sp	P28481;P28481-6	P28481;P28481-6	CO2A1_MOUSE	Collagen alpha-1(II) chain;Isoform 6 of Collagen alpha-1(II) chain	Mus musculus	Col2a1	1;	2;	uniprot_mouse_proteome
220624_046_CS3_1_Control1_DDA-OT	2		_FTYTALK_		TRUE	_FTYTALK_	FTYTALK	16.3854	0.777811	16.3854	P28481;P28481-6	FALSE	422.234	9.70194e-05	5.70199e+06	noloss	5	y	1	595.345	100	FALSE	sp	P28481;P28481-6	P28481;P28481-6	CO2A1_MOUSE	Collagen alpha-1(II) chain;Isoform 6 of Collagen alpha-1(II) chain	Mus musculus	Col2a1	1;	2;	uniprot_mouse_proteome
220624_046_CS3_1_Control1_DDA-OT	2		_FTYTALK_		TRUE	_FTYTALK_	FTYTALK	16.3854	0.777811	16.3854	P28481;P28481-6	FALSE	422.234	9.70194e-05	5.70199e+06	noloss	6	y	1	696.393	79.1404	FALSE	sp	P28481;P28481-6	P28481;P28481-6	CO2A1_MOUSE	Collagen alpha-1(II) chain;Isoform 6 of Collagen alpha-1(II) chain	Mus musculus	Col2a1	1;	2;	uniprot_mouse_proteome
220624_046_CS3_1_Control1_DDA-OT	2		_FTYTALK_		TRUE	_FTYTALK_	FTYTALK	16.3854	0.777811	16.3854	P28481;P28481-6	FALSE	422.234	9.70194e-05	5.70199e+06	H2O	5	y	1	577.334	7.52343	FALSE	sp	P28481;P28481-6	P28481;P28481-6	CO2A1_MOUSE	Collagen alpha-1(II) chain;Isoform 6 of Collagen alpha-1(II) chain	Mus musculus	Col2a1	1;	2;	uniprot_mouse_proteome
220624_046_CS3_1_Control1_DDA-OT	2		_FTYTALK_		TRUE	_FTYTALK_	FTYTALK	16.3854	0.777811	16.3854	P28481;P28481-6	FALSE	422.234	9.70194e-05	5.70199e+06	H2O	6	y	1	678.382	2.29228	FALSE	sp	P28481;P28481-6	P28481;P28481-6	CO2A1_MOUSE	Collagen alpha-1(II) chain;Isoform 6 of Collagen alpha-1(II) chain	Mus musculus	Col2a1	1;	2;	uniprot_mouse_proteome
220624_046_CS3_1_Control1_DDA-OT	2		_SIEEIVR_		TRUE	_SIEEIVR_	SIEEIVR	13.097	0.774338	13.097	P39749;Q91Z50	FALSE	423.24	0.00265005	876886	noloss	3	b	1	330.166	2.11879	FALSE	sp;tr	P39749;Q91Z50	P39749;Q91Z50	FEN1_MOUSE;Q91Z50_MOUSE	Flap endonuclease 1	Mus musculus	Fen1	1	1	uniprot_mouse_proteome
220624_046_CS3_1_Control1_DDA-OT	2		_SIEEIVR_		TRUE	_SIEEIVR_	SIEEIVR	13.097	0.774338	13.097	P39749;Q91Z50	FALSE	423.24	0.00265005	876886	noloss	3	y	1	387.271	8.51151	FALSE	sp;tr	P39749;Q91Z50	P39749;Q91Z50	FEN1_MOUSE;Q91Z50_MOUSE	Flap endonuclease 1	Mus musculus	Fen1	1	1	uniprot_mouse_proteome
220624_046_CS3_1_Control1_DDA-OT	2		_SIEEIVR_		TRUE	_SIEEIVR_	SIEEIVR	13.097	0.774338	13.097	P39749;Q91Z50	FALSE	423.24	0.00265005	876886	noloss	4	y	1	516.314	17.6321	FALSE	sp;tr	P39749;Q91Z50	P39749;Q91Z50	FEN1_MOUSE;Q91Z50_MOUSE	Flap endonuclease 1	Mus musculus	Fen1	1	1	uniprot_mouse_proteome
220624_046_CS3_1_Control1_DDA-OT	2		_SIEEIVR_		TRUE	_SIEEIVR_	SIEEIVR	13.097	0.774338	13.097	P39749;Q91Z50	FALSE	423.24	0.00265005	876886	noloss	5	y	1	645.357	100	FALSE	sp;tr	P39749;Q91Z50	P39749;Q91Z50	FEN1_MOUSE;Q91Z50_MOUSE	Flap endonuclease 1	Mus musculus	Fen1	1	1	uniprot_mouse_proteome
220624_046_CS3_1_Control1_DDA-OT	2		_SIEEIVR_		TRUE	_SIEEIVR_	SIEEIVR	13.097	0.774338	13.097	P39749;Q91Z50	FALSE	423.24	0.00265005	876886	noloss	6	y	1	758.441	1.94925	TRUE	sp;tr	P39749;Q91Z50	P39749;Q91Z50	FEN1_MOUSE;Q91Z50_MOUSE	Flap endonuclease 1	Mus musculus	Fen1	1	1	uniprot_mouse_proteome
220624_046_CS3_1_Control1_DDA-OT	2		_SIEEIVR_		TRUE	_SIEEIVR_	SIEEIVR	13.097	0.774338	13.097	P39749;Q91Z50	FALSE	423.24	0.00265005	876886	H2O	4	y	1	498.303	1.97704	FALSE	sp;tr	P39749;Q91Z50	P39749;Q91Z50	FEN1_MOUSE;Q91Z50_MOUSE	Flap endonuclease 1	Mus musculus	Fen1	1	1	uniprot_mouse_proteome
220624_046_CS3_1_Control1_DDA-OT	2		_SIEEIVR_		TRUE	_SIEEIVR_	SIEEIVR	13.097	0.774338	13.097	P39749;Q91Z50	FALSE	423.24	0.00265005	876886	H2O	5	y	1	627.346	9.96805	FALSE	sp;tr	P39749;Q91Z50	P39749;Q91Z50	FEN1_MOUSE;Q91Z50_MOUSE	Flap endonuclease 1	Mus musculus	Fen1	1	1	uniprot_mouse_proteome
220624_046_CS3_1_Control1_DDA-OT	2		_VVVLNFR_		TRUE	_VVVLNFR_	VVVLNFR	35.5034	0.787231	35.5034	Q8R4W6	TRUE	423.763	0.00112465	434125	noloss	3	b	1	298.213	2.01704	FALSE	sp	Q8R4W6	Q8R4W6	PCOC2_MOUSE	Procollagen C-endopeptidase enhancer 2	Mus musculus	Pcolce2	2	2	uniprot_mouse_proteome
220624_046_CS3_1_Control1_DDA-OT	2		_VVVLNFR_		TRUE	_VVVLNFR_	VVVLNFR	35.5034	0.787231	35.5034	Q8R4W6	TRUE	423.763	0.00112465	434125	noloss	3	y	1	436.23	11.0323	FALSE	sp	Q8R4W6	Q8R4W6	PCOC2_MOUSE	Procollagen C-endopeptidase enhancer 2	Mus musculus	Pcolce2	2	2	uniprot_mouse_proteome
220624_046_CS3_1_Control1_DDA-OT	2		_VVVLNFR_		TRUE	_VVVLNFR_	VVVLNFR	35.5034	0.787231	35.5034	Q8R4W6	TRUE	423.763	0.00112465	434125	noloss	4	y	1	549.314	31.2745	FALSE	sp	Q8R4W6	Q8R4W6	PCOC2_MOUSE	Procollagen C-endopeptidase enhancer 2	Mus musculus	Pcolce2	2	2	uniprot_mouse_proteome
220624_046_CS3_1_Control1_DDA-OT	2		_VVVLNFR_		TRUE	_VVVLNFR_	VVVLNFR	35.5034	0.787231	35.5034	Q8R4W6	TRUE	423.763	0.00112465	434125	noloss	5	y	1	648.383	100	FALSE	sp	Q8R4W6	Q8R4W6	PCOC2_MOUSE	Procollagen C-endopeptidase enhancer 2	Mus musculus	Pcolce2	2	2	uniprot_mouse_proteome
220624_046_CS3_1_Control1_DDA-OT	2		_VVVLNFR_		TRUE	_VVVLNFR_	VVVLNFR	35.5034	0.787231	35.5034	Q8R4W6	TRUE	423.763	0.00112465	434125	noloss	6	y	1	747.451	16.4515	FALSE	sp	Q8R4W6	Q8R4W6	PCOC2_MOUSE	Procollagen C-endopeptidase enhancer 2	Mus musculus	Pcolce2	2	2	uniprot_mouse_proteome
220624_046_CS3_1_Control1_DDA-OT	2		_VVVLNFR_		TRUE	_VVVLNFR_	VVVLNFR	35.5034	0.787231	35.5034	Q8R4W6	TRUE	423.763	0.00112465	434125	NH3	3	y	1	419.204	2.86545	FALSE	sp	Q8R4W6	Q8R4W6	PCOC2_MOUSE	Procollagen C-endopeptidase enhancer 2	Mus musculus	Pcolce2	2	2	uniprot_mouse_proteome
220624_046_CS3_1_Control1_DDA-OT	2		_VVVLNFR_		TRUE	_VVVLNFR_	VVVLNFR	35.5034	0.787231	35.5034	Q8R4W6	TRUE	423.763	0.00112465	434125	NH3	4	y	1	532.288	1.96147	TRUE	sp	Q8R4W6	Q8R4W6	PCOC2_MOUSE	Procollagen C-endopeptidase enhancer 2	Mus musculus	Pcolce2	2	2	uniprot_mouse_proteome
220624_046_CS3_1_Control1_DDA-OT	2		_VVVLNFR_		TRUE	_VVVLNFR_	VVVLNFR	35.5034	0.787231	35.5034	Q8R4W6	TRUE	423.763	0.00112465	434125	NH3	5	y	1	631.356	1.92197	TRUE	sp	Q8R4W6	Q8R4W6	PCOC2_MOUSE	Procollagen C-endopeptidase enhancer 2	Mus musculus	Pcolce2	2	2	uniprot_mouse_proteome
220624_046_CS3_1_Control1_DDA-OT	2		_GFSGLDGAK_		TRUE	_GFSGLDGAK_	GFSGLDGAK	1.97864	0.76616	1.97864	P11087	FALSE	426.217	0	2.30903e+06	noloss	3	b	1	292.129	2.66868	TRUE	sp	P11087	P11087	CO1A1_MOUSE	Collagen alpha-1(I) chain	Mus musculus	Col1a1	1	4	uniprot_mouse_proteome
220624_046_CS3_1_Control1_DDA-OT	2		_GFSGLDGAK_		TRUE	_GFSGLDGAK_	GFSGLDGAK	1.97864	0.76616	1.97864	P11087	FALSE	426.217	0	2.30903e+06	noloss	3	y	1	275.171	13.1574	FALSE	sp	P11087	P11087	CO1A1_MOUSE	Collagen alpha-1(I) chain	Mus musculus	Col1a1	1	4	uniprot_mouse_proteome
220624_046_CS3_1_Control1_DDA-OT	2		_GFSGLDGAK_		TRUE	_GFSGLDGAK_	GFSGLDGAK	1.97864	0.76616	1.97864	P11087	FALSE	426.217	0	2.30903e+06	noloss	4	y	1	390.198	14.4757	FALSE	sp	P11087	P11087	CO1A1_MOUSE	Collagen alpha-1(I) chain	Mus musculus	Col1a1	1	4	uniprot_mouse_proteome
220624_046_CS3_1_Control1_DDA-OT	2		_GFSGLDGAK_		TRUE	_GFSGLDGAK_	GFSGLDGAK	1.97864	0.76616	1.97864	P11087	FALSE	426.217	0	2.30903e+06	noloss	5	y	1	503.282	7.41745	FALSE	sp	P11087	P11087	CO1A1_MOUSE	Collagen alpha-1(I) chain	Mus musculus	Col1a1	1	4	uniprot_mouse_proteome
220624_046_CS3_1_Control1_DDA-OT	2		_GFSGLDGAK_		TRUE	_GFSGLDGAK_	GFSGLDGAK	1.97864	0.76616	1.97864	P11087	FALSE	426.217	0	2.30903e+06	noloss	6	y	1	560.304	22.924	FALSE	sp	P11087	P11087	CO1A1_MOUSE	Collagen alpha-1(I) chain	Mus musculus	Col1a1	1	4	uniprot_mouse_proteome
220624_046_CS3_1_Control1_DDA-OT	2		_GFSGLDGAK_		TRUE	_GFSGLDGAK_	GFSGLDGAK	1.97864	0.76616	1.97864	P11087	FALSE	426.217	0	2.30903e+06	noloss	7	y	1	647.336	100	FALSE	sp	P11087	P11087	CO1A1_MOUSE	Collagen alpha-1(I) chain	Mus musculus	Col1a1	1	4	uniprot_mouse_proteome
220624_046_CS3_1_Control1_DDA-OT	2		_GFSGLDGAK_		TRUE	_GFSGLDGAK_	GFSGLDGAK	1.97864	0.76616	1.97864	P11087	FALSE	426.217	0	2.30903e+06	noloss	7	y	2	324.172	2.82267	TRUE	sp	P11087	P11087	CO1A1_MOUSE	Collagen alpha-1(I) chain	Mus musculus	Col1a1	1	4	uniprot_mouse_proteome
220624_046_CS3_1_Control1_DDA-OT	2		_GFSGLDGAK_		TRUE	_GFSGLDGAK_	GFSGLDGAK	1.97864	0.76616	1.97864	P11087	FALSE	426.217	0	2.30903e+06	noloss	8	y	2	397.706	1.32705	TRUE	sp	P11087	P11087	CO1A1_MOUSE	Collagen alpha-1(I) chain	Mus musculus	Col1a1	1	4	uniprot_mouse_proteome
220624_046_CS3_1_Control1_DDA-OT	2		_GFSGLDGAK_		TRUE	_GFSGLDGAK_	GFSGLDGAK	1.97864	0.76616	1.97864	P11087	FALSE	426.217	0	2.30903e+06	H2O	4	y	1	372.188	1.73229	TRUE	sp	P11087	P11087	CO1A1_MOUSE	Collagen alpha-1(I) chain	Mus musculus	Col1a1	1	4	uniprot_mouse_proteome
220624_046_CS3_1_Control1_DDA-OT	2		_GFSGLDGAK_		TRUE	_GFSGLDGAK_	GFSGLDGAK	1.97864	0.76616	1.97864	P11087	FALSE	426.217	0	2.30903e+06	NH3	4	y	1	373.172	1.63417	TRUE	sp	P11087	P11087	CO1A1_MOUSE	Collagen alpha-1(I) chain	Mus musculus	Col1a1	1	4	uniprot_mouse_proteome
220624_046_CS3_1_Control1_DDA-OT	2		_GFSGLDGAK_		TRUE	_GFSGLDGAK_	GFSGLDGAK	1.97864	0.76616	1.97864	P11087	FALSE	426.217	0	2.30903e+06	H2O	7	y	1	629.325	6.84527	FALSE	sp	P11087	P11087	CO1A1_MOUSE	Collagen alpha-1(I) chain	Mus musculus	Col1a1	1	4	uniprot_mouse_proteome
220624_046_CS3_1_Control1_DDA-OT	2		_GFSGLDGAK_		TRUE	_GFSGLDGAK_	GFSGLDGAK	1.97864	0.76616	1.97864	P11087	FALSE	426.217	0	2.30903e+06	H2O	7	y	2	315.166	6.22642	TRUE	sp	P11087	P11087	CO1A1_MOUSE	Collagen alpha-1(I) chain	Mus musculus	Col1a1	1	4	uniprot_mouse_proteome
220624_046_CS3_1_Control1_DDA-OT	2		_GFSGLDGAK_		TRUE	_GFSGLDGAK_	GFSGLDGAK	1.97864	0.76616	1.97864	P11087	FALSE	426.217	0	2.30903e+06	H2O	8	y	2	388.701	3.77021	TRUE	sp	P11087	P11087	CO1A1_MOUSE	Collagen alpha-1(I) chain	Mus musculus	Col1a1	1	4	uniprot_mouse_proteome
220624_046_CS3_1_Control1_DDA-OT	2		_GFSGLDGAK_		TRUE	_GFSGLDGAK_	GFSGLDGAK	1.97864	0.76616	1.97864	P11087	FALSE	426.217	0	2.30903e+06	NH3	3	y	1	258.145	1.99371	TRUE	sp	P11087	P11087	CO1A1_MOUSE	Collagen alpha-1(I) chain	Mus musculus	Col1a1	1	4	uniprot_mouse_proteome
220624_046_CS3_1_Control1_DDA-OT	2		_GFSGLDGAK_		TRUE	_GFSGLDGAK_	GFSGLDGAK	1.97864	0.76616	1.97864	P11087	FALSE	426.217	0	2.30903e+06	H2O	6	y	1	542.293	1.22951	TRUE	sp	P11087	P11087	CO1A1_MOUSE	Collagen alpha-1(I) chain	Mus musculus	Col1a1	1	4	uniprot_mouse_proteome
220624_046_CS3_1_Control1_DDA-OT	2		_LFDFPGR_		TRUE	_LFDFPGR_	LFDFPGR	49.7924	0.769627	49.7924	Q8BK67	TRUE	426.224	0.00112465	434590	noloss	3	b	1	376.187	6.9636	FALSE	sp	Q8BK67	Q8BK67	RCC2_MOUSE	Protein RCC2	Mus musculus	Rcc2	1	1	uniprot_mouse_proteome
220624_046_CS3_1_Control1_DDA-OT	2		_LFDFPGR_		TRUE	_LFDFPGR_	LFDFPGR	49.7924	0.769627	49.7924	Q8BK67	TRUE	426.224	0.00112465	434590	noloss	3	y	1	329.193	20.5357	FALSE	sp	Q8BK67	Q8BK67	RCC2_MOUSE	Protein RCC2	Mus musculus	Rcc2	1	1	uniprot_mouse_proteome
220624_046_CS3_1_Control1_DDA-OT	2		_LFDFPGR_		TRUE	_LFDFPGR_	LFDFPGR	49.7924	0.769627	49.7924	Q8BK67	TRUE	426.224	0.00112465	434590	noloss	4	y	1	476.262	63.5679	FALSE	sp	Q8BK67	Q8BK67	RCC2_MOUSE	Protein RCC2	Mus musculus	Rcc2	1	1	uniprot_mouse_proteome
220624_046_CS3_1_Control1_DDA-OT	2		_LFDFPGR_		TRUE	_LFDFPGR_	LFDFPGR	49.7924	0.769627	49.7924	Q8BK67	TRUE	426.224	0.00112465	434590	noloss	5	y	1	591.289	100	FALSE	sp	Q8BK67	Q8BK67	RCC2_MOUSE	Protein RCC2	Mus musculus	Rcc2	1	1	uniprot_mouse_proteome
220624_046_CS3_1_Control1_DDA-OT	2		_LFDFPGR_		TRUE	_LFDFPGR_	LFDFPGR	49.7924	0.769627	49.7924	Q8BK67	TRUE	426.224	0.00112465	434590	noloss	6	y	1	738.357	42.7209	FALSE	sp	Q8BK67	Q8BK67	RCC2_MOUSE	Protein RCC2	Mus musculus	Rcc2	1	1	uniprot_mouse_proteome
220624_046_CS3_1_Control1_DDA-OT	2		_LFDFPGR_		TRUE	_LFDFPGR_	LFDFPGR	49.7924	0.769627	49.7924	Q8BK67	TRUE	426.224	0.00112465	434590	NH3	3	y	1	312.167	10.4822	FALSE	sp	Q8BK67	Q8BK67	RCC2_MOUSE	Protein RCC2	Mus musculus	Rcc2	1	1	uniprot_mouse_proteome
220624_046_CS3_1_Control1_DDA-OT	2		_LFDFPGR_		TRUE	_LFDFPGR_	LFDFPGR	49.7924	0.769627	49.7924	Q8BK67	TRUE	426.224	0.00112465	434590	H2O	5	y	1	573.278	2.07042	TRUE	sp	Q8BK67	Q8BK67	RCC2_MOUSE	Protein RCC2	Mus musculus	Rcc2	1	1	uniprot_mouse_proteome
220624_046_CS3_1_Control1_DDA-OT	2		_LFDFPGR_		TRUE	_LFDFPGR_	LFDFPGR	49.7924	0.769627	49.7924	Q8BK67	TRUE	426.224	0.00112465	434590	noloss	6	y	2	369.682	2.49293	TRUE	sp	Q8BK67	Q8BK67	RCC2_MOUSE	Protein RCC2	Mus musculus	Rcc2	1	1	uniprot_mouse_proteome
220624_046_CS3_1_Control1_DDA-OT	2		_LFDFPGR_		TRUE	_LFDFPGR_	LFDFPGR	49.7924	0.769627	49.7924	Q8BK67	TRUE	426.224	0.00112465	434590	NH3	4	y	1	459.235	2.7795	TRUE	sp	Q8BK67	Q8BK67	RCC2_MOUSE	Protein RCC2	Mus musculus	Rcc2	1	1	uniprot_mouse_proteome
220624_046_CS3_1_Control1_DDA-OT	2		_LFDFPGR_		TRUE	_LFDFPGR_	LFDFPGR	49.7924	0.769627	49.7924	Q8BK67	TRUE	426.224	0.00112465	434590	NH3	5	y	1	574.262	2.28674	TRUE	sp	Q8BK67	Q8BK67	RCC2_MOUSE	Protein RCC2	Mus musculus	Rcc2	1	1	uniprot_mouse_proteome
220624_046_CS3_1_Control1_DDA-OT	2		_LFDFPGR_		TRUE	_LFDFPGR_	LFDFPGR	49.7924	0.769627	49.7924	Q8BK67	TRUE	426.224	0.00112465	434590	H2O	6	y	1	720.346	2.0394	TRUE	sp	Q8BK67	Q8BK67	RCC2_MOUSE	Protein RCC2	Mus musculus	Rcc2	1	1	uniprot_mouse_proteome
220624_046_CS3_1_Control1_DDA-OT	2		_LHVLDTR_		TRUE	_LHVLDTR_	LHVLDTR	-16.6498	0.802085	-16.6498	O88200	TRUE	427.248	0.00028192	520632	noloss	3	b	1	350.219	19.5992	FALSE	sp	O88200	O88200	CLC11_MOUSE	C-type lectin domain family 11 member A	Mus musculus	Clec11a	2	1	uniprot_mouse_proteome
220624_046_CS3_1_Control1_DDA-OT	2		_LHVLDTR_		TRUE	_LHVLDTR_	LHVLDTR	-16.6498	0.802085	-16.6498	O88200	TRUE	427.248	0.00028192	520632	noloss	3	y	1	391.194	3.54339	TRUE	sp	O88200	O88200	CLC11_MOUSE	C-type lectin domain family 11 member A	Mus musculus	Clec11a	2	1	uniprot_mouse_proteome
220624_046_CS3_1_Control1_DDA-OT	2		_LHVLDTR_		TRUE	_LHVLDTR_	LHVLDTR	-16.6498	0.802085	-16.6498	O88200	TRUE	427.248	0.00028192	520632	noloss	4	y	1	504.278	32.4942	FALSE	sp	O88200	O88200	CLC11_MOUSE	C-type lectin domain family 11 member A	Mus musculus	Clec11a	2	1	uniprot_mouse_proteome
220624_046_CS3_1_Control1_DDA-OT	2		_LHVLDTR_		TRUE	_LHVLDTR_	LHVLDTR	-16.6498	0.802085	-16.6498	O88200	TRUE	427.248	0.00028192	520632	noloss	5	b	1	578.33	12.1079	FALSE	sp	O88200	O88200	CLC11_MOUSE	C-type lectin domain family 11 member A	Mus musculus	Clec11a	2	1	uniprot_mouse_proteome
220624_046_CS3_1_Control1_DDA-OT	2		_LHVLDTR_		TRUE	_LHVLDTR_	LHVLDTR	-16.6498	0.802085	-16.6498	O88200	TRUE	427.248	0.00028192	520632	noloss	5	y	1	603.346	100	FALSE	sp	O88200	O88200	CLC11_MOUSE	C-type lectin domain family 11 member A	Mus musculus	Clec11a	2	1	uniprot_mouse_proteome
220624_046_CS3_1_Control1_DDA-OT	2		_LHVLDTR_		TRUE	_LHVLDTR_	LHVLDTR	-16.6498	0.802085	-16.6498	O88200	TRUE	427.248	0.00028192	520632	noloss	6	y	2	370.706	53.7385	FALSE	sp	O88200	O88200	CLC11_MOUSE	C-type lectin domain family 11 member A	Mus musculus	Clec11a	2	1	uniprot_mouse_proteome
220624_046_CS3_1_Control1_DDA-OT	2		_LHVLDTR_		TRUE	_LHVLDTR_	LHVLDTR	-16.6498	0.802085	-16.6498	O88200	TRUE	427.248	0.00028192	520632	noloss	6	y	1	740.405	5.92154	FALSE	sp	O88200	O88200	CLC11_MOUSE	C-type lectin domain family 11 member A	Mus musculus	Clec11a	2	1	uniprot_mouse_proteome
220624_046_CS3_1_Control1_DDA-OT	2		_LHVLDTR_		TRUE	_LHVLDTR_	LHVLDTR	-16.6498	0.802085	-16.6498	O88200	TRUE	427.248	0.00028192	520632	NH3	3	y	1	374.167	1.68251	TRUE	sp	O88200	O88200	CLC11_MOUSE	C-type lectin domain family 11 member A	Mus musculus	Clec11a	2	1	uniprot_mouse_proteome
220624_046_CS3_1_Control1_DDA-OT	2		_LHVLDTR_		TRUE	_LHVLDTR_	LHVLDTR	-16.6498	0.802085	-16.6498	O88200	TRUE	427.248	0.00028192	520632	noloss	4	b	1	463.303	2.50522	TRUE	sp	O88200	O88200	CLC11_MOUSE	C-type lectin domain family 11 member A	Mus musculus	Clec11a	2	1	uniprot_mouse_proteome
220624_046_CS3_1_Control1_DDA-OT	2		_LHVLDTR_		TRUE	_LHVLDTR_	LHVLDTR	-16.6498	0.802085	-16.6498	O88200	TRUE	427.248	0.00028192	520632	NH3	5	y	1	586.32	1.99985	TRUE	sp	O88200	O88200	CLC11_MOUSE	C-type lectin domain family 11 member A	Mus musculus	Clec11a	2	1	uniprot_mouse_proteome
220624_046_CS3_1_Control1_DDA-OT	2		_LLPNAIGR_		TRUE	_LLPNAIGR_	LLPNAIGR	13.6841	0.781305	13.6841	B2RQA5;Q99P68	FALSE	427.266	0.000106595	1.06091e+06	noloss	3	y	1	345.224	5.08397	FALSE	tr;sp	B2RQA5;Q99P68	B2RQA5;Q99P68	B2RQA5_MOUSE;SOST_MOUSE	Sclerostin	Mus musculus	Sost	2;1	1	uniprot_mouse_proteome
220624_046_CS3_1_Control1_DDA-OT	2		_LLPNAIGR_		TRUE	_LLPNAIGR_	LLPNAIGR	13.6841	0.781305	13.6841	B2RQA5;Q99P68	FALSE	427.266	0.000106595	1.06091e+06	noloss	4	y	1	416.262	18.8264	FALSE	tr;sp	B2RQA5;Q99P68	B2RQA5;Q99P68	B2RQA5_MOUSE;SOST_MOUSE	Sclerostin	Mus musculus	Sost	2;1	1	uniprot_mouse_proteome
220624_046_CS3_1_Control1_DDA-OT	2		_LLPNAIGR_		TRUE	_LLPNAIGR_	LLPNAIGR	13.6841	0.781305	13.6841	B2RQA5;Q99P68	FALSE	427.266	0.000106595	1.06091e+06	noloss	5	y	1	530.305	29.5143	FALSE	tr;sp	B2RQA5;Q99P68	B2RQA5;Q99P68	B2RQA5_MOUSE;SOST_MOUSE	Sclerostin	Mus musculus	Sost	2;1	1	uniprot_mouse_proteome
220624_046_CS3_1_Control1_DDA-OT	2		_LLPNAIGR_		TRUE	_LLPNAIGR_	LLPNAIGR	13.6841	0.781305	13.6841	B2RQA5;Q99P68	FALSE	427.266	0.000106595	1.06091e+06	noloss	6	y	1	627.357	100	FALSE	tr;sp	B2RQA5;Q99P68	B2RQA5;Q99P68	B2RQA5_MOUSE;SOST_MOUSE	Sclerostin	Mus musculus	Sost	2;1	1	uniprot_mouse_proteome
220624_046_CS3_1_Control1_DDA-OT	2		_LLPNAIGR_		TRUE	_LLPNAIGR_	LLPNAIGR	13.6841	0.781305	13.6841	B2RQA5;Q99P68	FALSE	427.266	0.000106595	1.06091e+06	noloss	6	y	2	314.182	82.7005	FALSE	tr;sp	B2RQA5;Q99P68	B2RQA5;Q99P68	B2RQA5_MOUSE;SOST_MOUSE	Sclerostin	Mus musculus	Sost	2;1	1	uniprot_mouse_proteome
220624_046_CS3_1_Control1_DDA-OT	2		_LLPNAIGR_		TRUE	_LLPNAIGR_	LLPNAIGR	13.6841	0.781305	13.6841	B2RQA5;Q99P68	FALSE	427.266	0.000106595	1.06091e+06	noloss	7	y	1	740.441	1.63156	TRUE	tr;sp	B2RQA5;Q99P68	B2RQA5;Q99P68	B2RQA5_MOUSE;SOST_MOUSE	Sclerostin	Mus musculus	Sost	2;1	1	uniprot_mouse_proteome
220624_046_CS3_1_Control1_DDA-OT	2		_LLPNAIGR_		TRUE	_LLPNAIGR_	LLPNAIGR	13.6841	0.781305	13.6841	B2RQA5;Q99P68	FALSE	427.266	0.000106595	1.06091e+06	NH3	5	y	1	513.278	4.91586	TRUE	tr;sp	B2RQA5;Q99P68	B2RQA5;Q99P68	B2RQA5_MOUSE;SOST_MOUSE	Sclerostin	Mus musculus	Sost	2;1	1	uniprot_mouse_proteome
220624_046_CS3_1_Control1_DDA-OT	2		_LLPNAIGR_		TRUE	_LLPNAIGR_	LLPNAIGR	13.6841	0.781305	13.6841	B2RQA5;Q99P68	FALSE	427.266	0.000106595	1.06091e+06	NH3	6	y	2	305.669	12.523	FALSE	tr;sp	B2RQA5;Q99P68	B2RQA5;Q99P68	B2RQA5_MOUSE;SOST_MOUSE	Sclerostin	Mus musculus	Sost	2;1	1	uniprot_mouse_proteome
220624_046_CS3_1_Control1_DDA-OT	2		_LLPNAIGR_		TRUE	_LLPNAIGR_	LLPNAIGR	13.6841	0.781305	13.6841	B2RQA5;Q99P68	FALSE	427.266	0.000106595	1.06091e+06	noloss	7	y	2	370.724	2.56515	TRUE	tr;sp	B2RQA5;Q99P68	B2RQA5;Q99P68	B2RQA5_MOUSE;SOST_MOUSE	Sclerostin	Mus musculus	Sost	2;1	1	uniprot_mouse_proteome
220624_046_CS3_1_Control1_DDA-OT	2		_LLPNAIGR_		TRUE	_LLPNAIGR_	LLPNAIGR	13.6841	0.781305	13.6841	B2RQA5;Q99P68	FALSE	427.266	0.000106595	1.06091e+06	NH3	6	y	1	610.331	2.81708	TRUE	tr;sp	B2RQA5;Q99P68	B2RQA5;Q99P68	B2RQA5_MOUSE;SOST_MOUSE	Sclerostin	Mus musculus	Sost	2;1	1	uniprot_mouse_proteome
220624_046_CS3_1_Control1_DDA-OT	2		_GLVGPP[+16]GSR_		TRUE	_GLVGPP[Oxidation (P)]GSR_	GLVGPPGSR	-19.1036	0.850195	-19.1036	Q3U962	FALSE	428.238	0.000771689	2.06938e+06	noloss	3	b	1	270.181	5.08405	FALSE	sp	Q3U962	Q3U962	CO5A2_MOUSE	Collagen alpha-2(V) chain	Mus musculus	Col5a2	1	1	uniprot_mouse_proteome
220624_046_CS3_1_Control1_DDA-OT	2		_GLVGPP[+16]GSR_		TRUE	_GLVGPP[Oxidation (P)]GSR_	GLVGPPGSR	-19.1036	0.850195	-19.1036	Q3U962	FALSE	428.238	0.000771689	2.06938e+06	noloss	4	b	1	327.203	4.14201	TRUE	sp	Q3U962	Q3U962	CO5A2_MOUSE	Collagen alpha-2(V) chain	Mus musculus	Col5a2	1	1	uniprot_mouse_proteome
220624_046_CS3_1_Control1_DDA-OT	2		_GLVGPP[+16]GSR_		TRUE	_GLVGPP[Oxidation (P)]GSR_	GLVGPPGSR	-19.1036	0.850195	-19.1036	Q3U962	FALSE	428.238	0.000771689	2.06938e+06	noloss	4	y	1	432.22	15.4514	FALSE	sp	Q3U962	Q3U962	CO5A2_MOUSE	Collagen alpha-2(V) chain	Mus musculus	Col5a2	1	1	uniprot_mouse_proteome
220624_046_CS3_1_Control1_DDA-OT	2		_GLVGPP[+16]GSR_		TRUE	_GLVGPP[Oxidation (P)]GSR_	GLVGPPGSR	-19.1036	0.850195	-19.1036	Q3U962	FALSE	428.238	0.000771689	2.06938e+06	noloss	4	y	2	216.614	1.22382	TRUE	sp	Q3U962	Q3U962	CO5A2_MOUSE	Collagen alpha-2(V) chain	Mus musculus	Col5a2	1	1	uniprot_mouse_proteome
220624_046_CS3_1_Control1_DDA-OT	2		_GLVGPP[+16]GSR_		TRUE	_GLVGPP[Oxidation (P)]GSR_	GLVGPPGSR	-19.1036	0.850195	-19.1036	Q3U962	FALSE	428.238	0.000771689	2.06938e+06	noloss	5	y	1	529.273	39.5543	FALSE	sp	Q3U962	Q3U962	CO5A2_MOUSE	Collagen alpha-2(V) chain	Mus musculus	Col5a2	1	1	uniprot_mouse_proteome
220624_046_CS3_1_Control1_DDA-OT	2		_GLVGPP[+16]GSR_		TRUE	_GLVGPP[Oxidation (P)]GSR_	GLVGPPGSR	-19.1036	0.850195	-19.1036	Q3U962	FALSE	428.238	0.000771689	2.06938e+06	noloss	5	y	2	265.14	39.8253	FALSE	sp	Q3U962	Q3U962	CO5A2_MOUSE	Collagen alpha-2(V) chain	Mus musculus	Col5a2	1	1	uniprot_mouse_proteome
220624_046_CS3_1_Control1_DDA-OT	2		_GLVGPP[+16]GSR_		TRUE	_GLVGPP[Oxidation (P)]GSR_	GLVGPPGSR	-19.1036	0.850195	-19.1036	Q3U962	FALSE	428.238	0.000771689	2.06938e+06	noloss	6	y	1	586.294	100	FALSE	sp	Q3U962	Q3U962	CO5A2_MOUSE	Collagen alpha-2(V) chain	Mus musculus	Col5a2	1	1	uniprot_mouse_proteome
220624_046_CS3_1_Control1_DDA-OT	2		_GLVGPP[+16]GSR_		TRUE	_GLVGPP[Oxidation (P)]GSR_	GLVGPPGSR	-19.1036	0.850195	-19.1036	Q3U962	FALSE	428.238	0.000771689	2.06938e+06	noloss	6	y	2	293.651	4.64042	TRUE	sp	Q3U962	Q3U962	CO5A2_MOUSE	Collagen alpha-2(V) chain	Mus musculus	Col5a2	1	1	uniprot_mouse_proteome
220624_046_CS3_1_Control1_DDA-OT	2		_GLVGPP[+16]GSR_		TRUE	_GLVGPP[Oxidation (P)]GSR_	GLVGPPGSR	-19.1036	0.850195	-19.1036	Q3U962	FALSE	428.238	0.000771689	2.06938e+06	noloss	7	y	1	685.363	33.5388	FALSE	sp	Q3U962	Q3U962	CO5A2_MOUSE	Collagen alpha-2(V) chain	Mus musculus	Col5a2	1	1	uniprot_mouse_proteome
220624_046_CS3_1_Control1_DDA-OT	2		_GLVGPP[+16]GSR_		TRUE	_GLVGPP[Oxidation (P)]GSR_	GLVGPPGSR	-19.1036	0.850195	-19.1036	Q3U962	FALSE	428.238	0.000771689	2.06938e+06	noloss	7	y	2	343.185	3.66336	TRUE	sp	Q3U962	Q3U962	CO5A2_MOUSE	Collagen alpha-2(V) chain	Mus musculus	Col5a2	1	1	uniprot_mouse_proteome
220624_046_CS3_1_Control1_DDA-OT	2		_GLVGPP[+16]GSR_		TRUE	_GLVGPP[Oxidation (P)]GSR_	GLVGPPGSR	-19.1036	0.850195	-19.1036	Q3U962	FALSE	428.238	0.000771689	2.06938e+06	H2O	6	y	1	568.284	2.29186	TRUE	sp	Q3U962	Q3U962	CO5A2_MOUSE	Collagen alpha-2(V) chain	Mus musculus	Col5a2	1	1	uniprot_mouse_proteome
220624_046_CS3_1_Control1_DDA-OT	2		_GLVGPP[+16]GSR_		TRUE	_GLVGPP[Oxidation (P)]GSR_	GLVGPPGSR	-19.1036	0.850195	-19.1036	Q3U962	FALSE	428.238	0.000771689	2.06938e+06	NH3	6	y	1	569.268	3.48983	TRUE	sp	Q3U962	Q3U962	CO5A2_MOUSE	Collagen alpha-2(V) chain	Mus musculus	Col5a2	1	1	uniprot_mouse_proteome
220624_046_CS3_1_Control1_DDA-OT	2		_GLVGPP[+16]GSR_		TRUE	_GLVGPP[Oxidation (P)]GSR_	GLVGPPGSR	-19.1036	0.850195	-19.1036	Q3U962	FALSE	428.238	0.000771689	2.06938e+06	noloss	3	y	1	319.172	1.2899	TRUE	sp	Q3U962	Q3U962	CO5A2_MOUSE	Collagen alpha-2(V) chain	Mus musculus	Col5a2	1	1	uniprot_mouse_proteome
220624_046_CS3_1_Control1_DDA-OT	2		_GLVGPP[+16]GSR_		TRUE	_GLVGPP[Oxidation (P)]GSR_	GLVGPPGSR	-19.1036	0.850195	-19.1036	Q3U962	FALSE	428.238	0.000771689	2.06938e+06	NH3	4	y	1	415.194	1.90213	TRUE	sp	Q3U962	Q3U962	CO5A2_MOUSE	Collagen alpha-2(V) chain	Mus musculus	Col5a2	1	1	uniprot_mouse_proteome
220624_046_CS3_1_Control1_DDA-OT	2		_GLVGPP[+16]GSR_		TRUE	_GLVGPP[Oxidation (P)]GSR_	GLVGPPGSR	-19.1036	0.850195	-19.1036	Q3U962	FALSE	428.238	0.000771689	2.06938e+06	H2O	5	y	1	511.262	2.10433	TRUE	sp	Q3U962	Q3U962	CO5A2_MOUSE	Collagen alpha-2(V) chain	Mus musculus	Col5a2	1	1	uniprot_mouse_proteome
220624_046_CS3_1_Control1_DDA-OT	2		_GLVGPP[+16]GSR_		TRUE	_GLVGPP[Oxidation (P)]GSR_	GLVGPPGSR	-19.1036	0.850195	-19.1036	Q3U962	FALSE	428.238	0.000771689	2.06938e+06	NH3	5	y	1	512.246	1.48601	TRUE	sp	Q3U962	Q3U962	CO5A2_MOUSE	Collagen alpha-2(V) chain	Mus musculus	Col5a2	1	1	uniprot_mouse_proteome
220624_046_CS3_1_Control1_DDA-OT	2		_GANPVEIR_		TRUE	_GANPVEIR_	GANPVEIR	-8.99968	0.771479	-8.99968	P63038	FALSE	428.238	0.000191929	3.70333e+06	noloss	3	b	1	243.109	4.63839	TRUE	sp	P63038	P63038	CH60_MOUSE	60 kDa heat shock protein, mitochondrial	Mus musculus	Hspd1	1	1	uniprot_mouse_proteome
220624_046_CS3_1_Control1_DDA-OT	2		_GANPVEIR_		TRUE	_GANPVEIR_	GANPVEIR	-8.99968	0.771479	-8.99968	P63038	FALSE	428.238	0.000191929	3.70333e+06	noloss	3	y	1	417.246	15.0063	FALSE	sp	P63038	P63038	CH60_MOUSE	60 kDa heat shock protein, mitochondrial	Mus musculus	Hspd1	1	1	uniprot_mouse_proteome
220624_046_CS3_1_Control1_DDA-OT	2		_GANPVEIR_		TRUE	_GANPVEIR_	GANPVEIR	-8.99968	0.771479	-8.99968	P63038	FALSE	428.238	0.000191929	3.70333e+06	noloss	4	y	1	516.314	17.1668	FALSE	sp	P63038	P63038	CH60_MOUSE	60 kDa heat shock protein, mitochondrial	Mus musculus	Hspd1	1	1	uniprot_mouse_proteome
220624_046_CS3_1_Control1_DDA-OT	2		_GANPVEIR_		TRUE	_GANPVEIR_	GANPVEIR	-8.99968	0.771479	-8.99968	P63038	FALSE	428.238	0.000191929	3.70333e+06	noloss	5	y	1	613.367	100	FALSE	sp	P63038	P63038	CH60_MOUSE	60 kDa heat shock protein, mitochondrial	Mus musculus	Hspd1	1	1	uniprot_mouse_proteome
220624_046_CS3_1_Control1_DDA-OT	2		_GANPVEIR_		TRUE	_GANPVEIR_	GANPVEIR	-8.99968	0.771479	-8.99968	P63038	FALSE	428.238	0.000191929	3.70333e+06	noloss	5	y	2	307.187	40.0262	FALSE	sp	P63038	P63038	CH60_MOUSE	60 kDa heat shock protein, mitochondrial	Mus musculus	Hspd1	1	1	uniprot_mouse_proteome
220624_046_CS3_1_Control1_DDA-OT	2		_GANPVEIR_		TRUE	_GANPVEIR_	GANPVEIR	-8.99968	0.771479	-8.99968	P63038	FALSE	428.238	0.000191929	3.70333e+06	noloss	6	y	1	727.41	14.4527	FALSE	sp	P63038	P63038	CH60_MOUSE	60 kDa heat shock protein, mitochondrial	Mus musculus	Hspd1	1	1	uniprot_mouse_proteome
220624_046_CS3_1_Control1_DDA-OT	2		_GANPVEIR_		TRUE	_GANPVEIR_	GANPVEIR	-8.99968	0.771479	-8.99968	P63038	FALSE	428.238	0.000191929	3.70333e+06	noloss	6	y	2	364.208	5.77338	FALSE	sp	P63038	P63038	CH60_MOUSE	60 kDa heat shock protein, mitochondrial	Mus musculus	Hspd1	1	1	uniprot_mouse_proteome
220624_046_CS3_1_Control1_DDA-OT	2		_GANPVEIR_		TRUE	_GANPVEIR_	GANPVEIR	-8.99968	0.771479	-8.99968	P63038	FALSE	428.238	0.000191929	3.70333e+06	NH3	3	b	1	226.082	1.58792	TRUE	sp	P63038	P63038	CH60_MOUSE	60 kDa heat shock protein, mitochondrial	Mus musculus	Hspd1	1	1	uniprot_mouse_proteome
220624_046_CS3_1_Control1_DDA-OT	2		_GANPVEIR_		TRUE	_GANPVEIR_	GANPVEIR	-8.99968	0.771479	-8.99968	P63038	FALSE	428.238	0.000191929	3.70333e+06	H2O	3	y	1	399.235	4.49207	TRUE	sp	P63038	P63038	CH60_MOUSE	60 kDa heat shock protein, mitochondrial	Mus musculus	Hspd1	1	1	uniprot_mouse_proteome
220624_046_CS3_1_Control1_DDA-OT	2		_GANPVEIR_		TRUE	_GANPVEIR_	GANPVEIR	-8.99968	0.771479	-8.99968	P63038	FALSE	428.238	0.000191929	3.70333e+06	H2O	4	y	1	498.303	1.2173	TRUE	sp	P63038	P63038	CH60_MOUSE	60 kDa heat shock protein, mitochondrial	Mus musculus	Hspd1	1	1	uniprot_mouse_proteome
220624_046_CS3_1_Control1_DDA-OT	2		_GANPVEIR_		TRUE	_GANPVEIR_	GANPVEIR	-8.99968	0.771479	-8.99968	P63038	FALSE	428.238	0.000191929	3.70333e+06	H2O	5	y	2	298.182	1.38241	TRUE	sp	P63038	P63038	CH60_MOUSE	60 kDa heat shock protein, mitochondrial	Mus musculus	Hspd1	1	1	uniprot_mouse_proteome
220624_046_CS3_1_Control1_DDA-OT	2		_GANPVEIR_		TRUE	_GANPVEIR_	GANPVEIR	-8.99968	0.771479	-8.99968	P63038	FALSE	428.238	0.000191929	3.70333e+06	H2O	5	y	1	595.356	1.40865	TRUE	sp	P63038	P63038	CH60_MOUSE	60 kDa heat shock protein, mitochondrial	Mus musculus	Hspd1	1	1	uniprot_mouse_proteome
220624_046_CS3_1_Control1_DDA-OT	2		_GANPVEIR_		TRUE	_GANPVEIR_	GANPVEIR	-8.99968	0.771479	-8.99968	P63038	FALSE	428.238	0.000191929	3.70333e+06	NH3	5	y	1	596.34	2.97481	TRUE	sp	P63038	P63038	CH60_MOUSE	60 kDa heat shock protein, mitochondrial	Mus musculus	Hspd1	1	1	uniprot_mouse_proteome
220624_046_CS3_1_Control1_DDA-OT	2		_GANPVEIR_		TRUE	_GANPVEIR_	GANPVEIR	-8.99968	0.771479	-8.99968	P63038	FALSE	428.238	0.000191929	3.70333e+06	H2O	6	y	2	355.203	1.66109	TRUE	sp	P63038	P63038	CH60_MOUSE	60 kDa heat shock protein, mitochondrial	Mus musculus	Hspd1	1	1	uniprot_mouse_proteome
220624_046_CS3_1_Control1_DDA-OT	2		_GANPVEIR_		TRUE	_GANPVEIR_	GANPVEIR	-8.99968	0.771479	-8.99968	P63038	FALSE	428.238	0.000191929	3.70333e+06	NH3	6	y	2	355.695	3.6387	TRUE	sp	P63038	P63038	CH60_MOUSE	60 kDa heat shock protein, mitochondrial	Mus musculus	Hspd1	1	1	uniprot_mouse_proteome
220624_046_CS3_1_Control1_DDA-OT	2		_GANPVEIR_		TRUE	_GANPVEIR_	GANPVEIR	-8.99968	0.771479	-8.99968	P63038	FALSE	428.238	0.000191929	3.70333e+06	NH3	6	y	1	710.383	2.78696	TRUE	sp	P63038	P63038	CH60_MOUSE	60 kDa heat shock protein, mitochondrial	Mus musculus	Hspd1	1	1	uniprot_mouse_proteome
220624_046_CS3_1_Control1_DDA-OT	2		_TAVAPIER_		TRUE	_TAVAPIER_	TAVAPIER	-12.893	0.777765	-12.893	P51881	FALSE	428.748	0	3879185	noloss	3	b	1	272.16	20.7485	FALSE	sp	P51881	P51881	ADT2_MOUSE	ADP/ATP translocase 2	Mus musculus	Slc25a5	1	3	uniprot_mouse_proteome
220624_046_CS3_1_Control1_DDA-OT	2		_TAVAPIER_		TRUE	_TAVAPIER_	TAVAPIER	-12.893	0.777765	-12.893	P51881	FALSE	428.748	0	3879185	noloss	4	y	1	514.298	81.1093	FALSE	sp	P51881	P51881	ADT2_MOUSE	ADP/ATP translocase 2	Mus musculus	Slc25a5	1	3	uniprot_mouse_proteome
220624_046_CS3_1_Control1_DDA-OT	2		_TAVAPIER_		TRUE	_TAVAPIER_	TAVAPIER	-12.893	0.777765	-12.893	P51881	FALSE	428.748	0	3879185	noloss	4	y	2	257.653	31.5331	FALSE	sp	P51881	P51881	ADT2_MOUSE	ADP/ATP translocase 2	Mus musculus	Slc25a5	1	3	uniprot_mouse_proteome
220624_046_CS3_1_Control1_DDA-OT	2		_TAVAPIER_		TRUE	_TAVAPIER_	TAVAPIER	-12.893	0.777765	-12.893	P51881	FALSE	428.748	0	3879185	noloss	5	y	1	585.335	84.3885	FALSE	sp	P51881	P51881	ADT2_MOUSE	ADP/ATP translocase 2	Mus musculus	Slc25a5	1	3	uniprot_mouse_proteome
220624_046_CS3_1_Control1_DDA-OT	2		_TAVAPIER_		TRUE	_TAVAPIER_	TAVAPIER	-12.893	0.777765	-12.893	P51881	FALSE	428.748	0	3879185	noloss	5	y	2	293.171	2.329	TRUE	sp	P51881	P51881	ADT2_MOUSE	ADP/ATP translocase 2	Mus musculus	Slc25a5	1	3	uniprot_mouse_proteome
220624_046_CS3_1_Control1_DDA-OT	2		_TAVAPIER_		TRUE	_TAVAPIER_	TAVAPIER	-12.893	0.777765	-12.893	P51881	FALSE	428.748	0	3879185	noloss	6	y	1	684.404	100	FALSE	sp	P51881	P51881	ADT2_MOUSE	ADP/ATP translocase 2	Mus musculus	Slc25a5	1	3	uniprot_mouse_proteome
220624_046_CS3_1_Control1_DDA-OT	2		_TAVAPIER_		TRUE	_TAVAPIER_	TAVAPIER	-12.893	0.777765	-12.893	P51881	FALSE	428.748	0	3879185	noloss	6	y	2	342.706	3.0352	TRUE	sp	P51881	P51881	ADT2_MOUSE	ADP/ATP translocase 2	Mus musculus	Slc25a5	1	3	uniprot_mouse_proteome
220624_046_CS3_1_Control1_DDA-OT	2		_TAVAPIER_		TRUE	_TAVAPIER_	TAVAPIER	-12.893	0.777765	-12.893	P51881	FALSE	428.748	0	3879185	noloss	7	y	1	755.441	8.99554	FALSE	sp	P51881	P51881	ADT2_MOUSE	ADP/ATP translocase 2	Mus musculus	Slc25a5	1	3	uniprot_mouse_proteome
220624_046_CS3_1_Control1_DDA-OT	2		_TAVAPIER_		TRUE	_TAVAPIER_	TAVAPIER	-12.893	0.777765	-12.893	P51881	FALSE	428.748	0	3879185	NH3	4	y	1	497.272	1.17577	TRUE	sp	P51881	P51881	ADT2_MOUSE	ADP/ATP translocase 2	Mus musculus	Slc25a5	1	3	uniprot_mouse_proteome
220624_046_CS3_1_Control1_DDA-OT	2		_QVIELAGK_		TRUE	_QVIELAGK_	QVIELAGK	4.37117	0.794333	4.37117	Q62009;Q62009-3	FALSE	429.258	1.17156e-05	10647394	noloss	3	y	1	275.171	39.72	FALSE	sp	Q62009;Q62009-3	Q62009;Q62009-3	POSTN_MOUSE	Periostin;Isoform 3 of Periostin	Mus musculus	Postn	1;	2;	uniprot_mouse_proteome
220624_046_CS3_1_Control1_DDA-OT	2		_QVIELAGK_		TRUE	_QVIELAGK_	QVIELAGK	4.37117	0.794333	4.37117	Q62009;Q62009-3	FALSE	429.258	1.17156e-05	10647394	noloss	4	y	1	388.255	47.3553	FALSE	sp	Q62009;Q62009-3	Q62009;Q62009-3	POSTN_MOUSE	Periostin;Isoform 3 of Periostin	Mus musculus	Postn	1;	2;	uniprot_mouse_proteome
220624_046_CS3_1_Control1_DDA-OT	2		_QVIELAGK_		TRUE	_QVIELAGK_	QVIELAGK	4.37117	0.794333	4.37117	Q62009;Q62009-3	FALSE	429.258	1.17156e-05	10647394	noloss	5	y	1	517.298	77.1313	FALSE	sp	Q62009;Q62009-3	Q62009;Q62009-3	POSTN_MOUSE	Periostin;Isoform 3 of Periostin	Mus musculus	Postn	1;	2;	uniprot_mouse_proteome
220624_046_CS3_1_Control1_DDA-OT	2		_QVIELAGK_		TRUE	_QVIELAGK_	QVIELAGK	4.37117	0.794333	4.37117	Q62009;Q62009-3	FALSE	429.258	1.17156e-05	10647394	noloss	6	y	1	630.382	100	FALSE	sp	Q62009;Q62009-3	Q62009;Q62009-3	POSTN_MOUSE	Periostin;Isoform 3 of Periostin	Mus musculus	Postn	1;	2;	uniprot_mouse_proteome
220624_046_CS3_1_Control1_DDA-OT	2		_QVIELAGK_		TRUE	_QVIELAGK_	QVIELAGK	4.37117	0.794333	4.37117	Q62009;Q62009-3	FALSE	429.258	1.17156e-05	10647394	noloss	6	y	2	315.695	15.657	TRUE	sp	Q62009;Q62009-3	Q62009;Q62009-3	POSTN_MOUSE	Periostin;Isoform 3 of Periostin	Mus musculus	Postn	1;	2;	uniprot_mouse_proteome
220624_046_CS3_1_Control1_DDA-OT	2		_QVIELAGK_		TRUE	_QVIELAGK_	QVIELAGK	4.37117	0.794333	4.37117	Q62009;Q62009-3	FALSE	429.258	1.17156e-05	10647394	noloss	7	b	1	711.404	3.88944	TRUE	sp	Q62009;Q62009-3	Q62009;Q62009-3	POSTN_MOUSE	Periostin;Isoform 3 of Periostin	Mus musculus	Postn	1;	2;	uniprot_mouse_proteome
220624_046_CS3_1_Control1_DDA-OT	2		_QVIELAGK_		TRUE	_QVIELAGK_	QVIELAGK	4.37117	0.794333	4.37117	Q62009;Q62009-3	FALSE	429.258	1.17156e-05	10647394	noloss	7	y	1	729.451	9.29579	TRUE	sp	Q62009;Q62009-3	Q62009;Q62009-3	POSTN_MOUSE	Periostin;Isoform 3 of Periostin	Mus musculus	Postn	1;	2;	uniprot_mouse_proteome
220624_046_CS3_1_Control1_DDA-OT	2		_QVIELAGK_		TRUE	_QVIELAGK_	QVIELAGK	4.37117	0.794333	4.37117	Q62009;Q62009-3	FALSE	429.258	1.17156e-05	10647394	NH3	3	b	1	324.192	13.0749	TRUE	sp	Q62009;Q62009-3	Q62009;Q62009-3	POSTN_MOUSE	Periostin;Isoform 3 of Periostin	Mus musculus	Postn	1;	2;	uniprot_mouse_proteome
220624_046_CS3_1_Control1_DDA-OT	2		_QVIELAGK_		TRUE	_QVIELAGK_	QVIELAGK	4.37117	0.794333	4.37117	Q62009;Q62009-3	FALSE	429.258	1.17156e-05	10647394	H2O	4	b	1	452.25	19.7621	TRUE	sp	Q62009;Q62009-3	Q62009;Q62009-3	POSTN_MOUSE	Periostin;Isoform 3 of Periostin	Mus musculus	Postn	1;	2;	uniprot_mouse_proteome
220624_046_CS3_1_Control1_DDA-OT	2		_QVIELAGK_		TRUE	_QVIELAGK_	QVIELAGK	4.37117	0.794333	4.37117	Q62009;Q62009-3	FALSE	429.258	1.17156e-05	10647394	NH3	4	b	1	453.234	9.83776	TRUE	sp	Q62009;Q62009-3	Q62009;Q62009-3	POSTN_MOUSE	Periostin;Isoform 3 of Periostin	Mus musculus	Postn	1;	2;	uniprot_mouse_proteome
220624_046_CS3_1_Control1_DDA-OT	2		_QVIELAGK_		TRUE	_QVIELAGK_	QVIELAGK	4.37117	0.794333	4.37117	Q62009;Q62009-3	FALSE	429.258	1.17156e-05	10647394	H2O	5	b	1	565.334	20.296	FALSE	sp	Q62009;Q62009-3	Q62009;Q62009-3	POSTN_MOUSE	Periostin;Isoform 3 of Periostin	Mus musculus	Postn	1;	2;	uniprot_mouse_proteome
220624_046_CS3_1_Control1_DDA-OT	2		_QVIELAGK_		TRUE	_QVIELAGK_	QVIELAGK	4.37117	0.794333	4.37117	Q62009;Q62009-3	FALSE	429.258	1.17156e-05	10647394	NH3	5	b	1	566.318	2.19484	TRUE	sp	Q62009;Q62009-3	Q62009;Q62009-3	POSTN_MOUSE	Periostin;Isoform 3 of Periostin	Mus musculus	Postn	1;	2;	uniprot_mouse_proteome
220624_046_CS3_1_Control1_DDA-OT	2		_QVIELAGK_		TRUE	_QVIELAGK_	QVIELAGK	4.37117	0.794333	4.37117	Q62009;Q62009-3	FALSE	429.258	1.17156e-05	10647394	H2O	5	y	1	499.287	20.6876	FALSE	sp	Q62009;Q62009-3	Q62009;Q62009-3	POSTN_MOUSE	Periostin;Isoform 3 of Periostin	Mus musculus	Postn	1;	2;	uniprot_mouse_proteome
220624_046_CS3_1_Control1_DDA-OT	2		_QVIELAGK_		TRUE	_QVIELAGK_	QVIELAGK	4.37117	0.794333	4.37117	Q62009;Q62009-3	FALSE	429.258	1.17156e-05	10647394	H2O	6	y	2	306.689	1.97195	TRUE	sp	Q62009;Q62009-3	Q62009;Q62009-3	POSTN_MOUSE	Periostin;Isoform 3 of Periostin	Mus musculus	Postn	1;	2;	uniprot_mouse_proteome
220624_046_CS3_1_Control1_DDA-OT	2		_QVIELAGK_		TRUE	_QVIELAGK_	QVIELAGK	4.37117	0.794333	4.37117	Q62009;Q62009-3	FALSE	429.258	1.17156e-05	10647394	H2O	6	y	1	612.372	1.74165	TRUE	sp	Q62009;Q62009-3	Q62009;Q62009-3	POSTN_MOUSE	Periostin;Isoform 3 of Periostin	Mus musculus	Postn	1;	2;	uniprot_mouse_proteome
220624_046_CS3_1_Control1_DDA-OT	2		_QVIELAGK_		TRUE	_QVIELAGK_	QVIELAGK	4.37117	0.794333	4.37117	Q62009;Q62009-3	FALSE	429.258	1.17156e-05	10647394	H2O	7	b	1	693.393	8.26844	TRUE	sp	Q62009;Q62009-3	Q62009;Q62009-3	POSTN_MOUSE	Periostin;Isoform 3 of Periostin	Mus musculus	Postn	1;	2;	uniprot_mouse_proteome
220624_046_CS3_1_Control1_DDA-OT	2		_LNTLLQR_		TRUE	_LNTLLQR_	LNTLLQR	8.40413	0.78514	8.40413	G3XA10;Q8VEK3	FALSE	429.264	0.000308687	4744811	noloss	3	b	1	329.182	8.23058	TRUE	tr;sp	G3XA10;Q8VEK3	G3XA10;Q8VEK3	G3XA10_MOUSE;HNRPU_MOUSE	Heterogeneous nuclear ribonucleoprotein U	Mus musculus	Gm28062;Hnrnpu	1	1	uniprot_mouse_proteome
220624_046_CS3_1_Control1_DDA-OT	2		_LNTLLQR_		TRUE	_LNTLLQR_	LNTLLQR	8.40413	0.78514	8.40413	G3XA10;Q8VEK3	FALSE	429.264	0.000308687	4744811	noloss	3	y	1	416.262	51.7933	FALSE	tr;sp	G3XA10;Q8VEK3	G3XA10;Q8VEK3	G3XA10_MOUSE;HNRPU_MOUSE	Heterogeneous nuclear ribonucleoprotein U	Mus musculus	Gm28062;Hnrnpu	1	1	uniprot_mouse_proteome
220624_046_CS3_1_Control1_DDA-OT	2		_LNTLLQR_		TRUE	_LNTLLQR_	LNTLLQR	8.40413	0.78514	8.40413	G3XA10;Q8VEK3	FALSE	429.264	0.000308687	4744811	noloss	4	b	1	442.266	1.56196	TRUE	tr;sp	G3XA10;Q8VEK3	G3XA10;Q8VEK3	G3XA10_MOUSE;HNRPU_MOUSE	Heterogeneous nuclear ribonucleoprotein U	Mus musculus	Gm28062;Hnrnpu	1	1	uniprot_mouse_proteome
220624_046_CS3_1_Control1_DDA-OT	2		_LNTLLQR_		TRUE	_LNTLLQR_	LNTLLQR	8.40413	0.78514	8.40413	G3XA10;Q8VEK3	FALSE	429.264	0.000308687	4744811	noloss	4	y	1	529.346	36.8785	FALSE	tr;sp	G3XA10;Q8VEK3	G3XA10;Q8VEK3	G3XA10_MOUSE;HNRPU_MOUSE	Heterogeneous nuclear ribonucleoprotein U	Mus musculus	Gm28062;Hnrnpu	1	1	uniprot_mouse_proteome
220624_046_CS3_1_Control1_DDA-OT	2		_LNTLLQR_		TRUE	_LNTLLQR_	LNTLLQR	8.40413	0.78514	8.40413	G3XA10;Q8VEK3	FALSE	429.264	0.000308687	4744811	noloss	4	y	2	265.176	1.38298	TRUE	tr;sp	G3XA10;Q8VEK3	G3XA10;Q8VEK3	G3XA10_MOUSE;HNRPU_MOUSE	Heterogeneous nuclear ribonucleoprotein U	Mus musculus	Gm28062;Hnrnpu	1	1	uniprot_mouse_proteome
220624_046_CS3_1_Control1_DDA-OT	2		_LNTLLQR_		TRUE	_LNTLLQR_	LNTLLQR	8.40413	0.78514	8.40413	G3XA10;Q8VEK3	FALSE	429.264	0.000308687	4744811	noloss	5	y	1	630.393	100	FALSE	tr;sp	G3XA10;Q8VEK3	G3XA10;Q8VEK3	G3XA10_MOUSE;HNRPU_MOUSE	Heterogeneous nuclear ribonucleoprotein U	Mus musculus	Gm28062;Hnrnpu	1	1	uniprot_mouse_proteome
220624_046_CS3_1_Control1_DDA-OT	2		_LNTLLQR_		TRUE	_LNTLLQR_	LNTLLQR	8.40413	0.78514	8.40413	G3XA10;Q8VEK3	FALSE	429.264	0.000308687	4744811	noloss	6	y	1	744.436	57.2733	FALSE	tr;sp	G3XA10;Q8VEK3	G3XA10;Q8VEK3	G3XA10_MOUSE;HNRPU_MOUSE	Heterogeneous nuclear ribonucleoprotein U	Mus musculus	Gm28062;Hnrnpu	1	1	uniprot_mouse_proteome
220624_046_CS3_1_Control1_DDA-OT	2		_LNTLLQR_		TRUE	_LNTLLQR_	LNTLLQR	8.40413	0.78514	8.40413	G3XA10;Q8VEK3	FALSE	429.264	0.000308687	4744811	H2O	3	b	1	311.171	15.8333	TRUE	tr;sp	G3XA10;Q8VEK3	G3XA10;Q8VEK3	G3XA10_MOUSE;HNRPU_MOUSE	Heterogeneous nuclear ribonucleoprotein U	Mus musculus	Gm28062;Hnrnpu	1	1	uniprot_mouse_proteome
220624_046_CS3_1_Control1_DDA-OT	2		_LNTLLQR_		TRUE	_LNTLLQR_	LNTLLQR	8.40413	0.78514	8.40413	G3XA10;Q8VEK3	FALSE	429.264	0.000308687	4744811	NH3	3	b	1	312.155	2.65311	TRUE	tr;sp	G3XA10;Q8VEK3	G3XA10;Q8VEK3	G3XA10_MOUSE;HNRPU_MOUSE	Heterogeneous nuclear ribonucleoprotein U	Mus musculus	Gm28062;Hnrnpu	1	1	uniprot_mouse_proteome
220624_046_CS3_1_Control1_DDA-OT	2		_LNTLLQR_		TRUE	_LNTLLQR_	LNTLLQR	8.40413	0.78514	8.40413	G3XA10;Q8VEK3	FALSE	429.264	0.000308687	4744811	NH3	3	y	1	399.235	4.46353	TRUE	tr;sp	G3XA10;Q8VEK3	G3XA10;Q8VEK3	G3XA10_MOUSE;HNRPU_MOUSE	Heterogeneous nuclear ribonucleoprotein U	Mus musculus	Gm28062;Hnrnpu	1	1	uniprot_mouse_proteome
220624_046_CS3_1_Control1_DDA-OT	2		_LNTLLQR_		TRUE	_LNTLLQR_	LNTLLQR	8.40413	0.78514	8.40413	G3XA10;Q8VEK3	FALSE	429.264	0.000308687	4744811	H2O	4	b	1	424.255	1.62159	TRUE	tr;sp	G3XA10;Q8VEK3	G3XA10;Q8VEK3	G3XA10_MOUSE;HNRPU_MOUSE	Heterogeneous nuclear ribonucleoprotein U	Mus musculus	Gm28062;Hnrnpu	1	1	uniprot_mouse_proteome
220624_046_CS3_1_Control1_DDA-OT	2		_LNTLLQR_		TRUE	_LNTLLQR_	LNTLLQR	8.40413	0.78514	8.40413	G3XA10;Q8VEK3	FALSE	429.264	0.000308687	4744811	NH3	4	b	1	425.239	1.65085	TRUE	tr;sp	G3XA10;Q8VEK3	G3XA10;Q8VEK3	G3XA10_MOUSE;HNRPU_MOUSE	Heterogeneous nuclear ribonucleoprotein U	Mus musculus	Gm28062;Hnrnpu	1	1	uniprot_mouse_proteome
220624_046_CS3_1_Control1_DDA-OT	2		_LNTLLQR_		TRUE	_LNTLLQR_	LNTLLQR	8.40413	0.78514	8.40413	G3XA10;Q8VEK3	FALSE	429.264	0.000308687	4744811	NH3	4	y	1	512.319	1.92561	TRUE	tr;sp	G3XA10;Q8VEK3	G3XA10;Q8VEK3	G3XA10_MOUSE;HNRPU_MOUSE	Heterogeneous nuclear ribonucleoprotein U	Mus musculus	Gm28062;Hnrnpu	1	1	uniprot_mouse_proteome
220624_046_CS3_1_Control1_DDA-OT	2		_LNTLLQR_		TRUE	_LNTLLQR_	LNTLLQR	8.40413	0.78514	8.40413	G3XA10;Q8VEK3	FALSE	429.264	0.000308687	4744811	H2O	5	y	1	612.383	5.94518	TRUE	tr;sp	G3XA10;Q8VEK3	G3XA10;Q8VEK3	G3XA10_MOUSE;HNRPU_MOUSE	Heterogeneous nuclear ribonucleoprotein U	Mus musculus	Gm28062;Hnrnpu	1	1	uniprot_mouse_proteome
220624_046_CS3_1_Control1_DDA-OT	2		_LNTLLQR_		TRUE	_LNTLLQR_	LNTLLQR	8.40413	0.78514	8.40413	G3XA10;Q8VEK3	FALSE	429.264	0.000308687	4744811	H2O	5	y	2	306.695	3.01381	TRUE	tr;sp	G3XA10;Q8VEK3	G3XA10;Q8VEK3	G3XA10_MOUSE;HNRPU_MOUSE	Heterogeneous nuclear ribonucleoprotein U	Mus musculus	Gm28062;Hnrnpu	1	1	uniprot_mouse_proteome
220624_046_CS3_1_Control1_DDA-OT	2		_LNTLLQR_		TRUE	_LNTLLQR_	LNTLLQR	8.40413	0.78514	8.40413	G3XA10;Q8VEK3	FALSE	429.264	0.000308687	4744811	NH3	5	y	1	613.367	1.78848	TRUE	tr;sp	G3XA10;Q8VEK3	G3XA10;Q8VEK3	G3XA10_MOUSE;HNRPU_MOUSE	Heterogeneous nuclear ribonucleoprotein U	Mus musculus	Gm28062;Hnrnpu	1	1	uniprot_mouse_proteome
220624_046_CS3_1_Control1_DDA-OT	2		_LNTLLQR_		TRUE	_LNTLLQR_	LNTLLQR	8.40413	0.78514	8.40413	G3XA10;Q8VEK3	FALSE	429.264	0.000308687	4744811	H2O	6	y	1	726.426	18.6817	FALSE	tr;sp	G3XA10;Q8VEK3	G3XA10;Q8VEK3	G3XA10_MOUSE;HNRPU_MOUSE	Heterogeneous nuclear ribonucleoprotein U	Mus musculus	Gm28062;Hnrnpu	1	1	uniprot_mouse_proteome
220624_046_CS3_1_Control1_DDA-OT	2		_LNTLLQR_		TRUE	_LNTLLQR_	LNTLLQR	8.40413	0.78514	8.40413	G3XA10;Q8VEK3	FALSE	429.264	0.000308687	4744811	H2O	6	y	2	363.716	13.5147	TRUE	tr;sp	G3XA10;Q8VEK3	G3XA10;Q8VEK3	G3XA10_MOUSE;HNRPU_MOUSE	Heterogeneous nuclear ribonucleoprotein U	Mus musculus	Gm28062;Hnrnpu	1	1	uniprot_mouse_proteome
220624_046_CS3_1_Control1_DDA-OT	2		_LNTLLQR_		TRUE	_LNTLLQR_	LNTLLQR	8.40413	0.78514	8.40413	G3XA10;Q8VEK3	FALSE	429.264	0.000308687	4744811	NH3	6	y	1	727.41	19.1157	FALSE	tr;sp	G3XA10;Q8VEK3	G3XA10;Q8VEK3	G3XA10_MOUSE;HNRPU_MOUSE	Heterogeneous nuclear ribonucleoprotein U	Mus musculus	Gm28062;Hnrnpu	1	1	uniprot_mouse_proteome
220624_046_CS3_1_Control1_DDA-OT	2		_LNTLLQR_		TRUE	_LNTLLQR_	LNTLLQR	8.40413	0.78514	8.40413	G3XA10;Q8VEK3	FALSE	429.264	0.000308687	4744811	NH3	6	y	2	364.208	3.59446	TRUE	tr;sp	G3XA10;Q8VEK3	G3XA10;Q8VEK3	G3XA10_MOUSE;HNRPU_MOUSE	Heterogeneous nuclear ribonucleoprotein U	Mus musculus	Gm28062;Hnrnpu	1	1	uniprot_mouse_proteome
220624_046_CS3_1_Control1_DDA-OT	2		_LNTLLQR_		TRUE	_LNTLLQR_	LNTLLQR	8.40413	0.78514	8.40413	G3XA10;Q8VEK3	FALSE	429.264	0.000308687	4744811	noloss	5	b	1	555.35	6.97774	TRUE	tr;sp	G3XA10;Q8VEK3	G3XA10;Q8VEK3	G3XA10_MOUSE;HNRPU_MOUSE	Heterogeneous nuclear ribonucleoprotein U	Mus musculus	Gm28062;Hnrnpu	1	1	uniprot_mouse_proteome
220624_046_CS3_1_Control1_DDA-OT	2		_ALEELQR_		TRUE	_ALEELQR_	ALEELQR	-5.39372	0.77382	-5.39372	Q8BMK4	TRUE	429.738	0.000574478	2612249	noloss	3	y	1	416.262	13.1345	FALSE	sp	Q8BMK4	Q8BMK4	CKAP4_MOUSE	Cytoskeleton-associated protein 4	Mus musculus	Ckap4	1	2	uniprot_mouse_proteome
220624_046_CS3_1_Control1_DDA-OT	2		_ALEELQR_		TRUE	_ALEELQR_	ALEELQR	-5.39372	0.77382	-5.39372	Q8BMK4	TRUE	429.738	0.000574478	2612249	noloss	4	y	1	545.304	28.206	FALSE	sp	Q8BMK4	Q8BMK4	CKAP4_MOUSE	Cytoskeleton-associated protein 4	Mus musculus	Ckap4	1	2	uniprot_mouse_proteome
220624_046_CS3_1_Control1_DDA-OT	2		_ALEELQR_		TRUE	_ALEELQR_	ALEELQR	-5.39372	0.77382	-5.39372	Q8BMK4	TRUE	429.738	0.000574478	2612249	noloss	5	y	1	674.347	100	FALSE	sp	Q8BMK4	Q8BMK4	CKAP4_MOUSE	Cytoskeleton-associated protein 4	Mus musculus	Ckap4	1	2	uniprot_mouse_proteome
220624_046_CS3_1_Control1_DDA-OT	2		_ALEELQR_		TRUE	_ALEELQR_	ALEELQR	-5.39372	0.77382	-5.39372	Q8BMK4	TRUE	429.738	0.000574478	2612249	H2O	5	y	1	656.336	11.5973	FALSE	sp	Q8BMK4	Q8BMK4	CKAP4_MOUSE	Cytoskeleton-associated protein 4	Mus musculus	Ckap4	1	2	uniprot_mouse_proteome
220624_046_CS3_1_Control1_DDA-OT	2		_ALEELQR_		TRUE	_ALEELQR_	ALEELQR	-5.39372	0.77382	-5.39372	Q8BMK4	TRUE	429.738	0.000574478	2612249	noloss	3	b	1	314.171	2.22796	TRUE	sp	Q8BMK4	Q8BMK4	CKAP4_MOUSE	Cytoskeleton-associated protein 4	Mus musculus	Ckap4	1	2	uniprot_mouse_proteome
220624_046_CS3_1_Control1_DDA-OT	2		_ALEELQR_		TRUE	_ALEELQR_	ALEELQR	-5.39372	0.77382	-5.39372	Q8BMK4	TRUE	429.738	0.000574478	2612249	noloss	4	b	1	443.214	1.2947	TRUE	sp	Q8BMK4	Q8BMK4	CKAP4_MOUSE	Cytoskeleton-associated protein 4	Mus musculus	Ckap4	1	2	uniprot_mouse_proteome
220624_046_CS3_1_Control1_DDA-OT	2		_ALEELQR_		TRUE	_ALEELQR_	ALEELQR	-5.39372	0.77382	-5.39372	Q8BMK4	TRUE	429.738	0.000574478	2612249	noloss	6	y	1	787.431	5.95113	FALSE	sp	Q8BMK4	Q8BMK4	CKAP4_MOUSE	Cytoskeleton-associated protein 4	Mus musculus	Ckap4	1	2	uniprot_mouse_proteome
220624_046_CS3_1_Control1_DDA-OT	2		_ALEELQR_		TRUE	_ALEELQR_	ALEELQR	-5.39372	0.77382	-5.39372	Q8BMK4	TRUE	429.738	0.000574478	2612249	noloss	6	y	2	394.219	2.47176	TRUE	sp	Q8BMK4	Q8BMK4	CKAP4_MOUSE	Cytoskeleton-associated protein 4	Mus musculus	Ckap4	1	2	uniprot_mouse_proteome
220624_046_CS3_1_Control1_DDA-OT	2		_ALEELQR_		TRUE	_ALEELQR_	ALEELQR	-5.39372	0.77382	-5.39372	Q8BMK4	TRUE	429.738	0.000574478	2612249	NH3	3	y	1	399.235	1.95464	TRUE	sp	Q8BMK4	Q8BMK4	CKAP4_MOUSE	Cytoskeleton-associated protein 4	Mus musculus	Ckap4	1	2	uniprot_mouse_proteome
220624_046_CS3_1_Control1_DDA-OT	2		_ALEELQR_		TRUE	_ALEELQR_	ALEELQR	-5.39372	0.77382	-5.39372	Q8BMK4	TRUE	429.738	0.000574478	2612249	NH3	5	y	1	657.32	2.93218	FALSE	sp	Q8BMK4	Q8BMK4	CKAP4_MOUSE	Cytoskeleton-associated protein 4	Mus musculus	Ckap4	1	2	uniprot_mouse_proteome
220624_046_CS3_1_Control1_DDA-OT	2		_ALEELQR_		TRUE	_ALEELQR_	ALEELQR	-5.39372	0.77382	-5.39372	Q8BMK4	TRUE	429.738	0.000574478	2612249	H2O	4	y	1	527.294	2.78227	TRUE	sp	Q8BMK4	Q8BMK4	CKAP4_MOUSE	Cytoskeleton-associated protein 4	Mus musculus	Ckap4	1	2	uniprot_mouse_proteome
220624_046_CS3_1_Control1_DDA-OT	2		_ALEELQR_		TRUE	_ALEELQR_	ALEELQR	-5.39372	0.77382	-5.39372	Q8BMK4	TRUE	429.738	0.000574478	2612249	NH3	4	y	1	528.278	1.12098	TRUE	sp	Q8BMK4	Q8BMK4	CKAP4_MOUSE	Cytoskeleton-associated protein 4	Mus musculus	Ckap4	1	2	uniprot_mouse_proteome
220624_046_CS3_1_Control1_DDA-OT	2		_ALEELQR_		TRUE	_ALEELQR_	ALEELQR	-5.39372	0.77382	-5.39372	Q8BMK4	TRUE	429.738	0.000574478	2612249	H2O	5	y	2	328.672	1.11421	TRUE	sp	Q8BMK4	Q8BMK4	CKAP4_MOUSE	Cytoskeleton-associated protein 4	Mus musculus	Ckap4	1	2	uniprot_mouse_proteome
220624_046_CS3_1_Control1_DDA-OT	2		_ALEELQR_		TRUE	_ALEELQR_	ALEELQR	-5.39372	0.77382	-5.39372	Q8BMK4	TRUE	429.738	0.000574478	2612249	noloss	3	y	2	208.634	2.60548	TRUE	sp	Q8BMK4	Q8BMK4	CKAP4_MOUSE	Cytoskeleton-associated protein 4	Mus musculus	Ckap4	1	2	uniprot_mouse_proteome
220624_046_CS3_1_Control1_DDA-OT	2		_ALEELQR_		TRUE	_ALEELQR_	ALEELQR	-5.39372	0.77382	-5.39372	Q8BMK4	TRUE	429.738	0.000574478	2612249	H2O	6	y	2	385.214	1.31774	TRUE	sp	Q8BMK4	Q8BMK4	CKAP4_MOUSE	Cytoskeleton-associated protein 4	Mus musculus	Ckap4	1	2	uniprot_mouse_proteome
220624_046_CS3_1_Control1_DDA-OT	1		_VANEITVN_		TRUE	_VANEITVN_	VANEITVN	10.284	1.25416	10.284	P51885	TRUE	859.452	0.00033576	3.26297e+06	noloss	3	b	1	285.156	14.3485	TRUE	sp	P51885	P51885	LUM_MOUSE	Lumican	Mus musculus	Lum	1	2	uniprot_mouse_proteome
220624_046_CS3_1_Control1_DDA-OT	1		_VANEITVN_		TRUE	_VANEITVN_	VANEITVN	10.284	1.25416	10.284	P51885	TRUE	859.452	0.00033576	3.26297e+06	noloss	3	y	1	333.177	8.42293	TRUE	sp	P51885	P51885	LUM_MOUSE	Lumican	Mus musculus	Lum	1	2	uniprot_mouse_proteome
220624_046_CS3_1_Control1_DDA-OT	1		_VANEITVN_		TRUE	_VANEITVN_	VANEITVN	10.284	1.25416	10.284	P51885	TRUE	859.452	0.00033576	3.26297e+06	noloss	4	b	1	414.198	91.8606	FALSE	sp	P51885	P51885	LUM_MOUSE	Lumican	Mus musculus	Lum	1	2	uniprot_mouse_proteome
220624_046_CS3_1_Control1_DDA-OT	1		_VANEITVN_		TRUE	_VANEITVN_	VANEITVN	10.284	1.25416	10.284	P51885	TRUE	859.452	0.00033576	3.26297e+06	noloss	4	y	1	446.261	13.8355	TRUE	sp	P51885	P51885	LUM_MOUSE	Lumican	Mus musculus	Lum	1	2	uniprot_mouse_proteome
220624_046_CS3_1_Control1_DDA-OT	1		_VANEITVN_		TRUE	_VANEITVN_	VANEITVN	10.284	1.25416	10.284	P51885	TRUE	859.452	0.00033576	3.26297e+06	noloss	5	b	1	527.282	96.867	FALSE	sp	P51885	P51885	LUM_MOUSE	Lumican	Mus musculus	Lum	1	2	uniprot_mouse_proteome
220624_046_CS3_1_Control1_DDA-OT	1		_VANEITVN_		TRUE	_VANEITVN_	VANEITVN	10.284	1.25416	10.284	P51885	TRUE	859.452	0.00033576	3.26297e+06	noloss	5	y	1	575.304	3.46536	TRUE	sp	P51885	P51885	LUM_MOUSE	Lumican	Mus musculus	Lum	1	2	uniprot_mouse_proteome
220624_046_CS3_1_Control1_DDA-OT	1		_VANEITVN_		TRUE	_VANEITVN_	VANEITVN	10.284	1.25416	10.284	P51885	TRUE	859.452	0.00033576	3.26297e+06	noloss	6	b	1	628.33	71.3939	FALSE	sp	P51885	P51885	LUM_MOUSE	Lumican	Mus musculus	Lum	1	2	uniprot_mouse_proteome
220624_046_CS3_1_Control1_DDA-OT	1		_VANEITVN_		TRUE	_VANEITVN_	VANEITVN	10.284	1.25416	10.284	P51885	TRUE	859.452	0.00033576	3.26297e+06	noloss	6	y	1	689.346	5.79318	TRUE	sp	P51885	P51885	LUM_MOUSE	Lumican	Mus musculus	Lum	1	2	uniprot_mouse_proteome
220624_046_CS3_1_Control1_DDA-OT	1		_VANEITVN_		TRUE	_VANEITVN_	VANEITVN	10.284	1.25416	10.284	P51885	TRUE	859.452	0.00033576	3.26297e+06	noloss	7	b	1	727.398	65.0816	FALSE	sp	P51885	P51885	LUM_MOUSE	Lumican	Mus musculus	Lum	1	2	uniprot_mouse_proteome
220624_046_CS3_1_Control1_DDA-OT	1		_VANEITVN_		TRUE	_VANEITVN_	VANEITVN	10.284	1.25416	10.284	P51885	TRUE	859.452	0.00033576	3.26297e+06	H2O	4	b	1	396.188	3.80317	TRUE	sp	P51885	P51885	LUM_MOUSE	Lumican	Mus musculus	Lum	1	2	uniprot_mouse_proteome
220624_046_CS3_1_Control1_DDA-OT	1		_VANEITVN_		TRUE	_VANEITVN_	VANEITVN	10.284	1.25416	10.284	P51885	TRUE	859.452	0.00033576	3.26297e+06	NH3	4	b	1	397.172	5.20163	TRUE	sp	P51885	P51885	LUM_MOUSE	Lumican	Mus musculus	Lum	1	2	uniprot_mouse_proteome
220624_046_CS3_1_Control1_DDA-OT	1		_VANEITVN_		TRUE	_VANEITVN_	VANEITVN	10.284	1.25416	10.284	P51885	TRUE	859.452	0.00033576	3.26297e+06	NH3	4	y	1	429.234	1.27471	TRUE	sp	P51885	P51885	LUM_MOUSE	Lumican	Mus musculus	Lum	1	2	uniprot_mouse_proteome
220624_046_CS3_1_Control1_DDA-OT	1		_VANEITVN_		TRUE	_VANEITVN_	VANEITVN	10.284	1.25416	10.284	P51885	TRUE	859.452	0.00033576	3.26297e+06	H2O	5	b	1	509.272	8.52675	TRUE	sp	P51885	P51885	LUM_MOUSE	Lumican	Mus musculus	Lum	1	2	uniprot_mouse_proteome
220624_046_CS3_1_Control1_DDA-OT	1		_VANEITVN_		TRUE	_VANEITVN_	VANEITVN	10.284	1.25416	10.284	P51885	TRUE	859.452	0.00033576	3.26297e+06	NH3	5	b	1	510.256	24.3146	TRUE	sp	P51885	P51885	LUM_MOUSE	Lumican	Mus musculus	Lum	1	2	uniprot_mouse_proteome
220624_046_CS3_1_Control1_DDA-OT	1		_VANEITVN_		TRUE	_VANEITVN_	VANEITVN	10.284	1.25416	10.284	P51885	TRUE	859.452	0.00033576	3.26297e+06	H2O	5	y	1	557.293	5.4763	TRUE	sp	P51885	P51885	LUM_MOUSE	Lumican	Mus musculus	Lum	1	2	uniprot_mouse_proteome
220624_046_CS3_1_Control1_DDA-OT	1		_VANEITVN_		TRUE	_VANEITVN_	VANEITVN	10.284	1.25416	10.284	P51885	TRUE	859.452	0.00033576	3.26297e+06	H2O	6	b	1	610.32	88.6688	FALSE	sp	P51885	P51885	LUM_MOUSE	Lumican	Mus musculus	Lum	1	2	uniprot_mouse_proteome
220624_046_CS3_1_Control1_DDA-OT	1		_VANEITVN_		TRUE	_VANEITVN_	VANEITVN	10.284	1.25416	10.284	P51885	TRUE	859.452	0.00033576	3.26297e+06	NH3	6	b	1	611.304	34.4913	TRUE	sp	P51885	P51885	LUM_MOUSE	Lumican	Mus musculus	Lum	1	2	uniprot_mouse_proteome
220624_046_CS3_1_Control1_DDA-OT	1		_VANEITVN_		TRUE	_VANEITVN_	VANEITVN	10.284	1.25416	10.284	P51885	TRUE	859.452	0.00033576	3.26297e+06	H2O	6	y	1	671.336	1.29337	TRUE	sp	P51885	P51885	LUM_MOUSE	Lumican	Mus musculus	Lum	1	2	uniprot_mouse_proteome
220624_046_CS3_1_Control1_DDA-OT	1		_VANEITVN_		TRUE	_VANEITVN_	VANEITVN	10.284	1.25416	10.284	P51885	TRUE	859.452	0.00033576	3.26297e+06	H2O	7	b	1	709.388	100	FALSE	sp	P51885	P51885	LUM_MOUSE	Lumican	Mus musculus	Lum	1	2	uniprot_mouse_proteome
220624_046_CS3_1_Control1_DDA-OT	1		_VANEITVN_		TRUE	_VANEITVN_	VANEITVN	10.284	1.25416	10.284	P51885	TRUE	859.452	0.00033576	3.26297e+06	NH3	7	b	1	710.372	48.9247	TRUE	sp	P51885	P51885	LUM_MOUSE	Lumican	Mus musculus	Lum	1	2	uniprot_mouse_proteome
220624_046_CS3_1_Control1_DDA-OT	1		_VANEITVN_		TRUE	_VANEITVN_	VANEITVN	10.284	1.25416	10.284	P51885	TRUE	859.452	0.00033576	3.26297e+06	noloss	7	y	1	760.384	1.92506	TRUE	sp	P51885	P51885	LUM_MOUSE	Lumican	Mus musculus	Lum	1	2	uniprot_mouse_proteome
220624_046_CS3_1_Control1_DDA-OT	2		_TGAQELLK_		TRUE	_TGAQELLK_	TGAQELLK	-2.47481	0.785919	-2.47481	P13020	FALSE	430.248	0	9530849	noloss	3	b	1	230.114	7.01703	TRUE	sp	P13020	P13020	GELS_MOUSE	Gelsolin	Mus musculus	Gsn	1	3	uniprot_mouse_proteome
220624_046_CS3_1_Control1_DDA-OT	2		_TGAQELLK_		TRUE	_TGAQELLK_	TGAQELLK	-2.47481	0.785919	-2.47481	P13020	FALSE	430.248	0	9530849	noloss	3	y	1	373.281	8.6011	FALSE	sp	P13020	P13020	GELS_MOUSE	Gelsolin	Mus musculus	Gsn	1	3	uniprot_mouse_proteome
220624_046_CS3_1_Control1_DDA-OT	2		_TGAQELLK_		TRUE	_TGAQELLK_	TGAQELLK	-2.47481	0.785919	-2.47481	P13020	FALSE	430.248	0	9530849	noloss	4	b	1	358.172	3.09044	TRUE	sp	P13020	P13020	GELS_MOUSE	Gelsolin	Mus musculus	Gsn	1	3	uniprot_mouse_proteome
220624_046_CS3_1_Control1_DDA-OT	2		_TGAQELLK_		TRUE	_TGAQELLK_	TGAQELLK	-2.47481	0.785919	-2.47481	P13020	FALSE	430.248	0	9530849	noloss	4	y	1	502.324	19.1232	FALSE	sp	P13020	P13020	GELS_MOUSE	Gelsolin	Mus musculus	Gsn	1	3	uniprot_mouse_proteome
220624_046_CS3_1_Control1_DDA-OT	2		_TGAQELLK_		TRUE	_TGAQELLK_	TGAQELLK	-2.47481	0.785919	-2.47481	P13020	FALSE	430.248	0	9530849	noloss	5	b	1	487.215	3.58196	TRUE	sp	P13020	P13020	GELS_MOUSE	Gelsolin	Mus musculus	Gsn	1	3	uniprot_mouse_proteome
220624_046_CS3_1_Control1_DDA-OT	2		_TGAQELLK_		TRUE	_TGAQELLK_	TGAQELLK	-2.47481	0.785919	-2.47481	P13020	FALSE	430.248	0	9530849	noloss	5	y	1	630.382	35.1102	FALSE	sp	P13020	P13020	GELS_MOUSE	Gelsolin	Mus musculus	Gsn	1	3	uniprot_mouse_proteome
220624_046_CS3_1_Control1_DDA-OT	2		_TGAQELLK_		TRUE	_TGAQELLK_	TGAQELLK	-2.47481	0.785919	-2.47481	P13020	FALSE	430.248	0	9530849	noloss	5	y	2	315.695	2.16478	TRUE	sp	P13020	P13020	GELS_MOUSE	Gelsolin	Mus musculus	Gsn	1	3	uniprot_mouse_proteome
220624_046_CS3_1_Control1_DDA-OT	2		_TGAQELLK_		TRUE	_TGAQELLK_	TGAQELLK	-2.47481	0.785919	-2.47481	P13020	FALSE	430.248	0	9530849	noloss	6	b	1	600.299	2.41054	TRUE	sp	P13020	P13020	GELS_MOUSE	Gelsolin	Mus musculus	Gsn	1	3	uniprot_mouse_proteome
220624_046_CS3_1_Control1_DDA-OT	2		_TGAQELLK_		TRUE	_TGAQELLK_	TGAQELLK	-2.47481	0.785919	-2.47481	P13020	FALSE	430.248	0	9530849	noloss	6	y	1	701.419	66.1964	FALSE	sp	P13020	P13020	GELS_MOUSE	Gelsolin	Mus musculus	Gsn	1	3	uniprot_mouse_proteome
220624_046_CS3_1_Control1_DDA-OT	2		_TGAQELLK_		TRUE	_TGAQELLK_	TGAQELLK	-2.47481	0.785919	-2.47481	P13020	FALSE	430.248	0	9530849	noloss	6	y	2	351.213	5.13253	TRUE	sp	P13020	P13020	GELS_MOUSE	Gelsolin	Mus musculus	Gsn	1	3	uniprot_mouse_proteome
220624_046_CS3_1_Control1_DDA-OT	2		_TGAQELLK_		TRUE	_TGAQELLK_	TGAQELLK	-2.47481	0.785919	-2.47481	P13020	FALSE	430.248	0	9530849	noloss	7	b	1	713.383	1.72798	TRUE	sp	P13020	P13020	GELS_MOUSE	Gelsolin	Mus musculus	Gsn	1	3	uniprot_mouse_proteome
220624_046_CS3_1_Control1_DDA-OT	2		_TGAQELLK_		TRUE	_TGAQELLK_	TGAQELLK	-2.47481	0.785919	-2.47481	P13020	FALSE	430.248	0	9530849	noloss	7	y	1	758.441	100	FALSE	sp	P13020	P13020	GELS_MOUSE	Gelsolin	Mus musculus	Gsn	1	3	uniprot_mouse_proteome
220624_046_CS3_1_Control1_DDA-OT	2		_TGAQELLK_		TRUE	_TGAQELLK_	TGAQELLK	-2.47481	0.785919	-2.47481	P13020	FALSE	430.248	0	9530849	noloss	7	y	2	379.724	1.84698	TRUE	sp	P13020	P13020	GELS_MOUSE	Gelsolin	Mus musculus	Gsn	1	3	uniprot_mouse_proteome
220624_046_CS3_1_Control1_DDA-OT	2		_TGAQELLK_		TRUE	_TGAQELLK_	TGAQELLK	-2.47481	0.785919	-2.47481	P13020	FALSE	430.248	0	9530849	H2O	3	b	1	212.103	2.7043	TRUE	sp	P13020	P13020	GELS_MOUSE	Gelsolin	Mus musculus	Gsn	1	3	uniprot_mouse_proteome
220624_046_CS3_1_Control1_DDA-OT	2		_TGAQELLK_		TRUE	_TGAQELLK_	TGAQELLK	-2.47481	0.785919	-2.47481	P13020	FALSE	430.248	0	9530849	H2O	4	y	1	484.313	2.92994	TRUE	sp	P13020	P13020	GELS_MOUSE	Gelsolin	Mus musculus	Gsn	1	3	uniprot_mouse_proteome
220624_046_CS3_1_Control1_DDA-OT	2		_TGAQELLK_		TRUE	_TGAQELLK_	TGAQELLK	-2.47481	0.785919	-2.47481	P13020	FALSE	430.248	0	9530849	H2O	5	b	1	469.204	2.98934	TRUE	sp	P13020	P13020	GELS_MOUSE	Gelsolin	Mus musculus	Gsn	1	3	uniprot_mouse_proteome
220624_046_CS3_1_Control1_DDA-OT	2		_TGAQELLK_		TRUE	_TGAQELLK_	TGAQELLK	-2.47481	0.785919	-2.47481	P13020	FALSE	430.248	0	9530849	NH3	5	b	1	470.188	1.24117	TRUE	sp	P13020	P13020	GELS_MOUSE	Gelsolin	Mus musculus	Gsn	1	3	uniprot_mouse_proteome
220624_046_CS3_1_Control1_DDA-OT	2		_TGAQELLK_		TRUE	_TGAQELLK_	TGAQELLK	-2.47481	0.785919	-2.47481	P13020	FALSE	430.248	0	9530849	H2O	5	y	1	612.372	3.91394	TRUE	sp	P13020	P13020	GELS_MOUSE	Gelsolin	Mus musculus	Gsn	1	3	uniprot_mouse_proteome
220624_046_CS3_1_Control1_DDA-OT	2		_TGAQELLK_		TRUE	_TGAQELLK_	TGAQELLK	-2.47481	0.785919	-2.47481	P13020	FALSE	430.248	0	9530849	H2O	5	y	2	306.689	1.57197	TRUE	sp	P13020	P13020	GELS_MOUSE	Gelsolin	Mus musculus	Gsn	1	3	uniprot_mouse_proteome
220624_046_CS3_1_Control1_DDA-OT	2		_TGAQELLK_		TRUE	_TGAQELLK_	TGAQELLK	-2.47481	0.785919	-2.47481	P13020	FALSE	430.248	0	9530849	NH3	5	y	1	613.356	14.1331	FALSE	sp	P13020	P13020	GELS_MOUSE	Gelsolin	Mus musculus	Gsn	1	3	uniprot_mouse_proteome
220624_046_CS3_1_Control1_DDA-OT	2		_TGAQELLK_		TRUE	_TGAQELLK_	TGAQELLK	-2.47481	0.785919	-2.47481	P13020	FALSE	430.248	0	9530849	H2O	6	b	1	582.288	3.21113	TRUE	sp	P13020	P13020	GELS_MOUSE	Gelsolin	Mus musculus	Gsn	1	3	uniprot_mouse_proteome
220624_046_CS3_1_Control1_DDA-OT	2		_TGAQELLK_		TRUE	_TGAQELLK_	TGAQELLK	-2.47481	0.785919	-2.47481	P13020	FALSE	430.248	0	9530849	H2O	7	b	1	695.372	2.28295	TRUE	sp	P13020	P13020	GELS_MOUSE	Gelsolin	Mus musculus	Gsn	1	3	uniprot_mouse_proteome
220624_046_CS3_1_Control1_DDA-OT	2		_TGAQELLK_		TRUE	_TGAQELLK_	TGAQELLK	-2.47481	0.785919	-2.47481	P13020	FALSE	430.248	0	9530849	NH3	7	b	1	696.356	1.64142	TRUE	sp	P13020	P13020	GELS_MOUSE	Gelsolin	Mus musculus	Gsn	1	3	uniprot_mouse_proteome
220624_046_CS3_1_Control1_DDA-OT	2		_TGAQELLK_		TRUE	_TGAQELLK_	TGAQELLK	-2.47481	0.785919	-2.47481	P13020	FALSE	430.248	0	9530849	H2O	7	y	2	370.719	1.2018	TRUE	sp	P13020	P13020	GELS_MOUSE	Gelsolin	Mus musculus	Gsn	1	3	uniprot_mouse_proteome
220624_046_CS3_1_Control1_DDA-OT	2		_TGAQELLK_		TRUE	_TGAQELLK_	TGAQELLK	-2.47481	0.785919	-2.47481	P13020	FALSE	430.248	0	9530849	NH3	7	y	1	741.414	5.94686	TRUE	sp	P13020	P13020	GELS_MOUSE	Gelsolin	Mus musculus	Gsn	1	3	uniprot_mouse_proteome
220624_046_CS3_1_Control1_DDA-OT	2		_TGAQELLK_		TRUE	_TGAQELLK_	TGAQELLK	-2.47481	0.785919	-2.47481	P13020	FALSE	430.248	0	9530849	NH3	4	b	1	341.146	1.18277	TRUE	sp	P13020	P13020	GELS_MOUSE	Gelsolin	Mus musculus	Gsn	1	3	uniprot_mouse_proteome
220624_046_CS3_1_Control1_DDA-OT	2		_TGAQELLK_		TRUE	_TGAQELLK_	TGAQELLK	-2.47481	0.785919	-2.47481	P13020	FALSE	430.248	0	9530849	NH3	6	y	1	684.393	1.81868	TRUE	sp	P13020	P13020	GELS_MOUSE	Gelsolin	Mus musculus	Gsn	1	3	uniprot_mouse_proteome
220624_046_CS3_1_Control1_DDA-OT	2		_TGAQELLK_		TRUE	_TGAQELLK_	TGAQELLK	-2.47481	0.785919	-2.47481	P13020	FALSE	430.248	0	9530849	NH3	6	y	2	342.7	1.85119	TRUE	sp	P13020	P13020	GELS_MOUSE	Gelsolin	Mus musculus	Gsn	1	3	uniprot_mouse_proteome
220624_046_CS3_1_Control1_DDA-OT	2		_VFGPGVER_		TRUE	_VFGPGVER_	VFGPGVER	0.0337559	0.772637	0.0337559	Q80X90	TRUE	430.735	0.00013538	1.95558e+06	noloss	3	b	1	304.166	5.43134	TRUE	sp	Q80X90	Q80X90	FLNB_MOUSE	Filamin-B	Mus musculus	Flnb	1	3	uniprot_mouse_proteome
220624_046_CS3_1_Control1_DDA-OT	2		_VFGPGVER_		TRUE	_VFGPGVER_	VFGPGVER	0.0337559	0.772637	0.0337559	Q80X90	TRUE	430.735	0.00013538	1.95558e+06	noloss	3	y	1	403.23	1.64615	TRUE	sp	Q80X90	Q80X90	FLNB_MOUSE	Filamin-B	Mus musculus	Flnb	1	3	uniprot_mouse_proteome
220624_046_CS3_1_Control1_DDA-OT	2		_VFGPGVER_		TRUE	_VFGPGVER_	VFGPGVER	0.0337559	0.772637	0.0337559	Q80X90	TRUE	430.735	0.00013538	1.95558e+06	noloss	4	y	1	460.251	9.2441	FALSE	sp	Q80X90	Q80X90	FLNB_MOUSE	Filamin-B	Mus musculus	Flnb	1	3	uniprot_mouse_proteome
220624_046_CS3_1_Control1_DDA-OT	2		_VFGPGVER_		TRUE	_VFGPGVER_	VFGPGVER	0.0337559	0.772637	0.0337559	Q80X90	TRUE	430.735	0.00013538	1.95558e+06	noloss	5	y	2	279.156	17.1272	FALSE	sp	Q80X90	Q80X90	FLNB_MOUSE	Filamin-B	Mus musculus	Flnb	1	3	uniprot_mouse_proteome
220624_046_CS3_1_Control1_DDA-OT	2		_VFGPGVER_		TRUE	_VFGPGVER_	VFGPGVER	0.0337559	0.772637	0.0337559	Q80X90	TRUE	430.735	0.00013538	1.95558e+06	noloss	5	y	1	557.304	16.7246	FALSE	sp	Q80X90	Q80X90	FLNB_MOUSE	Filamin-B	Mus musculus	Flnb	1	3	uniprot_mouse_proteome
220624_046_CS3_1_Control1_DDA-OT	2		_VFGPGVER_		TRUE	_VFGPGVER_	VFGPGVER	0.0337559	0.772637	0.0337559	Q80X90	TRUE	430.735	0.00013538	1.95558e+06	noloss	6	b	2	279.158	17.9476	FALSE	sp	Q80X90	Q80X90	FLNB_MOUSE	Filamin-B	Mus musculus	Flnb	1	3	uniprot_mouse_proteome
220624_046_CS3_1_Control1_DDA-OT	2		_VFGPGVER_		TRUE	_VFGPGVER_	VFGPGVER	0.0337559	0.772637	0.0337559	Q80X90	TRUE	430.735	0.00013538	1.95558e+06	noloss	6	y	1	614.326	100	FALSE	sp	Q80X90	Q80X90	FLNB_MOUSE	Filamin-B	Mus musculus	Flnb	1	3	uniprot_mouse_proteome
220624_046_CS3_1_Control1_DDA-OT	2		_VFGPGVER_		TRUE	_VFGPGVER_	VFGPGVER	0.0337559	0.772637	0.0337559	Q80X90	TRUE	430.735	0.00013538	1.95558e+06	noloss	6	y	2	307.666	3.81071	TRUE	sp	Q80X90	Q80X90	FLNB_MOUSE	Filamin-B	Mus musculus	Flnb	1	3	uniprot_mouse_proteome
220624_046_CS3_1_Control1_DDA-OT	2		_VFGPGVER_		TRUE	_VFGPGVER_	VFGPGVER	0.0337559	0.772637	0.0337559	Q80X90	TRUE	430.735	0.00013538	1.95558e+06	noloss	7	y	1	761.394	28.5817	FALSE	sp	Q80X90	Q80X90	FLNB_MOUSE	Filamin-B	Mus musculus	Flnb	1	3	uniprot_mouse_proteome
220624_046_CS3_1_Control1_DDA-OT	2		_VFGPGVER_		TRUE	_VFGPGVER_	VFGPGVER	0.0337559	0.772637	0.0337559	Q80X90	TRUE	430.735	0.00013538	1.95558e+06	noloss	7	y	2	381.201	1.9634	TRUE	sp	Q80X90	Q80X90	FLNB_MOUSE	Filamin-B	Mus musculus	Flnb	1	3	uniprot_mouse_proteome
220624_046_CS3_1_Control1_DDA-OT	2		_VFGPGVER_		TRUE	_VFGPGVER_	VFGPGVER	0.0337559	0.772637	0.0337559	Q80X90	TRUE	430.735	0.00013538	1.95558e+06	H2O	6	y	1	596.315	2.43874	TRUE	sp	Q80X90	Q80X90	FLNB_MOUSE	Filamin-B	Mus musculus	Flnb	1	3	uniprot_mouse_proteome
220624_046_CS3_1_Control1_DDA-OT	2		_VFGPGVER_		TRUE	_VFGPGVER_	VFGPGVER	0.0337559	0.772637	0.0337559	Q80X90	TRUE	430.735	0.00013538	1.95558e+06	NH3	6	y	1	597.299	3.79444	TRUE	sp	Q80X90	Q80X90	FLNB_MOUSE	Filamin-B	Mus musculus	Flnb	1	3	uniprot_mouse_proteome
220624_046_CS3_1_Control1_DDA-OT	2		_VFGPGVER_		TRUE	_VFGPGVER_	VFGPGVER	0.0337559	0.772637	0.0337559	Q80X90	TRUE	430.735	0.00013538	1.95558e+06	H2O	6	y	2	298.661	1.01515	TRUE	sp	Q80X90	Q80X90	FLNB_MOUSE	Filamin-B	Mus musculus	Flnb	1	3	uniprot_mouse_proteome
220624_046_CS3_1_Control1_DDA-OT	2		_LMDQNLK_		TRUE	_LMDQNLK_	LMDQNLK	-9.99752	0.789582	-9.99752	P21107-2	FALSE	431.229	0	1.39689e+06	noloss	3	y	1	374.24	8.26092	FALSE	sp	P21107-2	P21107-2	TPM3_MOUSE	Isoform 2 of Tropomyosin alpha-3 chain	Mus musculus	Tpm3			uniprot_mouse_proteome
220624_046_CS3_1_Control1_DDA-OT	2		_LMDQNLK_		TRUE	_LMDQNLK_	LMDQNLK	-9.99752	0.789582	-9.99752	P21107-2	FALSE	431.229	0	1.39689e+06	noloss	4	y	1	502.298	12.9757	FALSE	sp	P21107-2	P21107-2	TPM3_MOUSE	Isoform 2 of Tropomyosin alpha-3 chain	Mus musculus	Tpm3			uniprot_mouse_proteome
220624_046_CS3_1_Control1_DDA-OT	2		_LMDQNLK_		TRUE	_LMDQNLK_	LMDQNLK	-9.99752	0.789582	-9.99752	P21107-2	FALSE	431.229	0	1.39689e+06	noloss	5	b	1	602.26	6.03125	FALSE	sp	P21107-2	P21107-2	TPM3_MOUSE	Isoform 2 of Tropomyosin alpha-3 chain	Mus musculus	Tpm3			uniprot_mouse_proteome
220624_046_CS3_1_Control1_DDA-OT	2		_LMDQNLK_		TRUE	_LMDQNLK_	LMDQNLK	-9.99752	0.789582	-9.99752	P21107-2	FALSE	431.229	0	1.39689e+06	noloss	5	y	1	617.325	100	FALSE	sp	P21107-2	P21107-2	TPM3_MOUSE	Isoform 2 of Tropomyosin alpha-3 chain	Mus musculus	Tpm3			uniprot_mouse_proteome
220624_046_CS3_1_Control1_DDA-OT	2		_LMDQNLK_		TRUE	_LMDQNLK_	LMDQNLK	-9.99752	0.789582	-9.99752	P21107-2	FALSE	431.229	0	1.39689e+06	noloss	6	y	1	748.366	96.4051	FALSE	sp	P21107-2	P21107-2	TPM3_MOUSE	Isoform 2 of Tropomyosin alpha-3 chain	Mus musculus	Tpm3			uniprot_mouse_proteome
220624_046_CS3_1_Control1_DDA-OT	2		_LMDQNLK_		TRUE	_LMDQNLK_	LMDQNLK	-9.99752	0.789582	-9.99752	P21107-2	FALSE	431.229	0	1.39689e+06	noloss	6	y	2	374.687	4.067	TRUE	sp	P21107-2	P21107-2	TPM3_MOUSE	Isoform 2 of Tropomyosin alpha-3 chain	Mus musculus	Tpm3			uniprot_mouse_proteome
220624_046_CS3_1_Control1_DDA-OT	2		_LMDQNLK_		TRUE	_LMDQNLK_	LMDQNLK	-9.99752	0.789582	-9.99752	P21107-2	FALSE	431.229	0	1.39689e+06	NH3	3	y	1	357.213	2.94882	TRUE	sp	P21107-2	P21107-2	TPM3_MOUSE	Isoform 2 of Tropomyosin alpha-3 chain	Mus musculus	Tpm3			uniprot_mouse_proteome
220624_046_CS3_1_Control1_DDA-OT	2		_LMDQNLK_		TRUE	_LMDQNLK_	LMDQNLK	-9.99752	0.789582	-9.99752	P21107-2	FALSE	431.229	0	1.39689e+06	NH3	4	y	1	485.272	7.28565	FALSE	sp	P21107-2	P21107-2	TPM3_MOUSE	Isoform 2 of Tropomyosin alpha-3 chain	Mus musculus	Tpm3			uniprot_mouse_proteome
220624_046_CS3_1_Control1_DDA-OT	2		_LMDQNLK_		TRUE	_LMDQNLK_	LMDQNLK	-9.99752	0.789582	-9.99752	P21107-2	FALSE	431.229	0	1.39689e+06	H2O	5	y	1	599.315	2.66102	TRUE	sp	P21107-2	P21107-2	TPM3_MOUSE	Isoform 2 of Tropomyosin alpha-3 chain	Mus musculus	Tpm3			uniprot_mouse_proteome
220624_046_CS3_1_Control1_DDA-OT	2		_LMDQNLK_		TRUE	_LMDQNLK_	LMDQNLK	-9.99752	0.789582	-9.99752	P21107-2	FALSE	431.229	0	1.39689e+06	NH3	5	y	1	600.299	3.97951	TRUE	sp	P21107-2	P21107-2	TPM3_MOUSE	Isoform 2 of Tropomyosin alpha-3 chain	Mus musculus	Tpm3			uniprot_mouse_proteome
220624_046_CS3_1_Control1_DDA-OT	2		_LMDQNLK_		TRUE	_LMDQNLK_	LMDQNLK	-9.99752	0.789582	-9.99752	P21107-2	FALSE	431.229	0	1.39689e+06	H2O	6	y	1	730.355	2.50169	TRUE	sp	P21107-2	P21107-2	TPM3_MOUSE	Isoform 2 of Tropomyosin alpha-3 chain	Mus musculus	Tpm3			uniprot_mouse_proteome
220624_046_CS3_1_Control1_DDA-OT	2		_LMDQNLK_		TRUE	_LMDQNLK_	LMDQNLK	-9.99752	0.789582	-9.99752	P21107-2	FALSE	431.229	0	1.39689e+06	NH3	6	y	1	731.339	4.37499	TRUE	sp	P21107-2	P21107-2	TPM3_MOUSE	Isoform 2 of Tropomyosin alpha-3 chain	Mus musculus	Tpm3			uniprot_mouse_proteome
220624_046_CS3_1_Control1_DDA-OT	2		_LMDQNLK_		TRUE	_LMDQNLK_	LMDQNLK	-9.99752	0.789582	-9.99752	P21107-2	FALSE	431.229	0	1.39689e+06	noloss	3	b	1	360.159	1.69325	TRUE	sp	P21107-2	P21107-2	TPM3_MOUSE	Isoform 2 of Tropomyosin alpha-3 chain	Mus musculus	Tpm3			uniprot_mouse_proteome
220624_046_CS3_1_Control1_DDA-OT	2		_LM[+16]DQNLK_		TRUE	_LM[Oxidation (M)]DQNLK_	LMDQNLK	-56.677	0.833546	-56.677	P21107-2	FALSE	439.226	0.000728345	0	noloss	3	y	1	374.24	11.9908	FALSE	sp	P21107-2	P21107-2	TPM3_MOUSE	Isoform 2 of Tropomyosin alpha-3 chain	Mus musculus	Tpm3			uniprot_mouse_proteome
220624_046_CS3_1_Control1_DDA-OT	2		_LM[+16]DQNLK_		TRUE	_LM[Oxidation (M)]DQNLK_	LMDQNLK	-56.677	0.833546	-56.677	P21107-2	FALSE	439.226	0.000728345	0	noloss	4	y	1	502.298	13.4311	FALSE	sp	P21107-2	P21107-2	TPM3_MOUSE	Isoform 2 of Tropomyosin alpha-3 chain	Mus musculus	Tpm3			uniprot_mouse_proteome
220624_046_CS3_1_Control1_DDA-OT	2		_LM[+16]DQNLK_		TRUE	_LM[Oxidation (M)]DQNLK_	LMDQNLK	-56.677	0.833546	-56.677	P21107-2	FALSE	439.226	0.000728345	0	noloss	5	b	1	618.255	12.6011	FALSE	sp	P21107-2	P21107-2	TPM3_MOUSE	Isoform 2 of Tropomyosin alpha-3 chain	Mus musculus	Tpm3			uniprot_mouse_proteome
220624_046_CS3_1_Control1_DDA-OT	2		_LM[+16]DQNLK_		TRUE	_LM[Oxidation (M)]DQNLK_	LMDQNLK	-56.677	0.833546	-56.677	P21107-2	FALSE	439.226	0.000728345	0	noloss	5	y	1	617.325	100	FALSE	sp	P21107-2	P21107-2	TPM3_MOUSE	Isoform 2 of Tropomyosin alpha-3 chain	Mus musculus	Tpm3			uniprot_mouse_proteome
220624_046_CS3_1_Control1_DDA-OT	2		_LM[+16]DQNLK_		TRUE	_LM[Oxidation (M)]DQNLK_	LMDQNLK	-56.677	0.833546	-56.677	P21107-2	FALSE	439.226	0.000728345	0	noloss	6	y	1	764.361	90.4622	FALSE	sp	P21107-2	P21107-2	TPM3_MOUSE	Isoform 2 of Tropomyosin alpha-3 chain	Mus musculus	Tpm3			uniprot_mouse_proteome
220624_046_CS3_1_Control1_DDA-OT	2		_ALAPEYAK_		TRUE	_ALAPEYAK_	ALAPEYAK	-10.191	0.800035	-10.191	P09103	TRUE	431.737	0	5594958	noloss	3	b	1	256.166	8.83429	FALSE	sp	P09103	P09103	PDIA1_MOUSE	Protein disulfide-isomerase	Mus musculus	P4hb	1	2	uniprot_mouse_proteome
220624_046_CS3_1_Control1_DDA-OT	2		_ALAPEYAK_		TRUE	_ALAPEYAK_	ALAPEYAK	-10.191	0.800035	-10.191	P09103	TRUE	431.737	0	5594958	noloss	3	y	1	381.213	21.5527	FALSE	sp	P09103	P09103	PDIA1_MOUSE	Protein disulfide-isomerase	Mus musculus	P4hb	1	2	uniprot_mouse_proteome
220624_046_CS3_1_Control1_DDA-OT	2		_ALAPEYAK_		TRUE	_ALAPEYAK_	ALAPEYAK	-10.191	0.800035	-10.191	P09103	TRUE	431.737	0	5594958	noloss	4	y	1	510.256	9.58569	FALSE	sp	P09103	P09103	PDIA1_MOUSE	Protein disulfide-isomerase	Mus musculus	P4hb	1	2	uniprot_mouse_proteome
220624_046_CS3_1_Control1_DDA-OT	2		_ALAPEYAK_		TRUE	_ALAPEYAK_	ALAPEYAK	-10.191	0.800035	-10.191	P09103	TRUE	431.737	0	5594958	noloss	5	y	1	607.309	89.0986	FALSE	sp	P09103	P09103	PDIA1_MOUSE	Protein disulfide-isomerase	Mus musculus	P4hb	1	2	uniprot_mouse_proteome
220624_046_CS3_1_Control1_DDA-OT	2		_ALAPEYAK_		TRUE	_ALAPEYAK_	ALAPEYAK	-10.191	0.800035	-10.191	P09103	TRUE	431.737	0	5594958	noloss	5	y	2	304.158	34.8784	FALSE	sp	P09103	P09103	PDIA1_MOUSE	Protein disulfide-isomerase	Mus musculus	P4hb	1	2	uniprot_mouse_proteome
220624_046_CS3_1_Control1_DDA-OT	2		_ALAPEYAK_		TRUE	_ALAPEYAK_	ALAPEYAK	-10.191	0.800035	-10.191	P09103	TRUE	431.737	0	5594958	noloss	6	y	1	678.346	100	FALSE	sp	P09103	P09103	PDIA1_MOUSE	Protein disulfide-isomerase	Mus musculus	P4hb	1	2	uniprot_mouse_proteome
220624_046_CS3_1_Control1_DDA-OT	2		_ALAPEYAK_		TRUE	_ALAPEYAK_	ALAPEYAK	-10.191	0.800035	-10.191	P09103	TRUE	431.737	0	5594958	noloss	6	y	2	339.676	8.82939	TRUE	sp	P09103	P09103	PDIA1_MOUSE	Protein disulfide-isomerase	Mus musculus	P4hb	1	2	uniprot_mouse_proteome
220624_046_CS3_1_Control1_DDA-OT	2		_ALAPEYAK_		TRUE	_ALAPEYAK_	ALAPEYAK	-10.191	0.800035	-10.191	P09103	TRUE	431.737	0	5594958	noloss	7	y	1	791.43	6.06644	TRUE	sp	P09103	P09103	PDIA1_MOUSE	Protein disulfide-isomerase	Mus musculus	P4hb	1	2	uniprot_mouse_proteome
220624_046_CS3_1_Control1_DDA-OT	2		_ALAPEYAK_		TRUE	_ALAPEYAK_	ALAPEYAK	-10.191	0.800035	-10.191	P09103	TRUE	431.737	0	5594958	H2O	4	y	1	492.245	2.76422	TRUE	sp	P09103	P09103	PDIA1_MOUSE	Protein disulfide-isomerase	Mus musculus	P4hb	1	2	uniprot_mouse_proteome
220624_046_CS3_1_Control1_DDA-OT	2		_ALAPEYAK_		TRUE	_ALAPEYAK_	ALAPEYAK	-10.191	0.800035	-10.191	P09103	TRUE	431.737	0	5594958	H2O	5	y	1	589.298	2.904	TRUE	sp	P09103	P09103	PDIA1_MOUSE	Protein disulfide-isomerase	Mus musculus	P4hb	1	2	uniprot_mouse_proteome
220624_046_CS3_1_Control1_DDA-OT	2		_ALAPEYAK_		TRUE	_ALAPEYAK_	ALAPEYAK	-10.191	0.800035	-10.191	P09103	TRUE	431.737	0	5594958	H2O	6	y	1	660.335	6.74802	TRUE	sp	P09103	P09103	PDIA1_MOUSE	Protein disulfide-isomerase	Mus musculus	P4hb	1	2	uniprot_mouse_proteome
220624_046_CS3_1_Control1_DDA-OT	2		_ATFSSVPR_		TRUE	_ATFSSVPR_	ATFSSVPR	-4.85629	0.778892	-4.85629	E9PZ16	FALSE	432.732	0.000155639	2.52968e+06	noloss	3	y	1	371.24	8.04622	FALSE	tr	E9PZ16	E9PZ16	E9PZ16_MOUSE	Basement membrane-specific heparan sulfate proteoglycan core protein	Mus musculus	Hspg2	1	1	uniprot_mouse_proteome
220624_046_CS3_1_Control1_DDA-OT	2		_ATFSSVPR_		TRUE	_ATFSSVPR_	ATFSSVPR	-4.85629	0.778892	-4.85629	E9PZ16	FALSE	432.732	0.000155639	2.52968e+06	noloss	4	y	1	458.272	44.9738	FALSE	tr	E9PZ16	E9PZ16	E9PZ16_MOUSE	Basement membrane-specific heparan sulfate proteoglycan core protein	Mus musculus	Hspg2	1	1	uniprot_mouse_proteome
220624_046_CS3_1_Control1_DDA-OT	2		_ATFSSVPR_		TRUE	_ATFSSVPR_	ATFSSVPR	-4.85629	0.778892	-4.85629	E9PZ16	FALSE	432.732	0.000155639	2.52968e+06	noloss	5	y	1	545.304	100	FALSE	tr	E9PZ16	E9PZ16	E9PZ16_MOUSE	Basement membrane-specific heparan sulfate proteoglycan core protein	Mus musculus	Hspg2	1	1	uniprot_mouse_proteome
220624_046_CS3_1_Control1_DDA-OT	2		_ATFSSVPR_		TRUE	_ATFSSVPR_	ATFSSVPR	-4.85629	0.778892	-4.85629	E9PZ16	FALSE	432.732	0.000155639	2.52968e+06	noloss	6	y	1	692.373	98.281	FALSE	tr	E9PZ16	E9PZ16	E9PZ16_MOUSE	Basement membrane-specific heparan sulfate proteoglycan core protein	Mus musculus	Hspg2	1	1	uniprot_mouse_proteome
220624_046_CS3_1_Control1_DDA-OT	2		_ATFSSVPR_		TRUE	_ATFSSVPR_	ATFSSVPR	-4.85629	0.778892	-4.85629	E9PZ16	FALSE	432.732	0.000155639	2.52968e+06	noloss	6	y	2	346.69	4.18385	TRUE	tr	E9PZ16	E9PZ16	E9PZ16_MOUSE	Basement membrane-specific heparan sulfate proteoglycan core protein	Mus musculus	Hspg2	1	1	uniprot_mouse_proteome
220624_046_CS3_1_Control1_DDA-OT	2		_ATFSSVPR_		TRUE	_ATFSSVPR_	ATFSSVPR	-4.85629	0.778892	-4.85629	E9PZ16	FALSE	432.732	0.000155639	2.52968e+06	noloss	7	y	1	793.42	4.80579	FALSE	tr	E9PZ16	E9PZ16	E9PZ16_MOUSE	Basement membrane-specific heparan sulfate proteoglycan core protein	Mus musculus	Hspg2	1	1	uniprot_mouse_proteome
220624_046_CS3_1_Control1_DDA-OT	2		_ATFSSVPR_		TRUE	_ATFSSVPR_	ATFSSVPR	-4.85629	0.778892	-4.85629	E9PZ16	FALSE	432.732	0.000155639	2.52968e+06	noloss	7	y	2	397.214	1.31491	TRUE	tr	E9PZ16	E9PZ16	E9PZ16_MOUSE	Basement membrane-specific heparan sulfate proteoglycan core protein	Mus musculus	Hspg2	1	1	uniprot_mouse_proteome
220624_046_CS3_1_Control1_DDA-OT	2		_ATFSSVPR_		TRUE	_ATFSSVPR_	ATFSSVPR	-4.85629	0.778892	-4.85629	E9PZ16	FALSE	432.732	0.000155639	2.52968e+06	NH3	3	y	1	354.214	1.1577	TRUE	tr	E9PZ16	E9PZ16	E9PZ16_MOUSE	Basement membrane-specific heparan sulfate proteoglycan core protein	Mus musculus	Hspg2	1	1	uniprot_mouse_proteome
220624_046_CS3_1_Control1_DDA-OT	2		_ATFSSVPR_		TRUE	_ATFSSVPR_	ATFSSVPR	-4.85629	0.778892	-4.85629	E9PZ16	FALSE	432.732	0.000155639	2.52968e+06	H2O	4	y	1	440.262	1.47692	TRUE	tr	E9PZ16	E9PZ16	E9PZ16_MOUSE	Basement membrane-specific heparan sulfate proteoglycan core protein	Mus musculus	Hspg2	1	1	uniprot_mouse_proteome
220624_046_CS3_1_Control1_DDA-OT	2		_ATFSSVPR_		TRUE	_ATFSSVPR_	ATFSSVPR	-4.85629	0.778892	-4.85629	E9PZ16	FALSE	432.732	0.000155639	2.52968e+06	H2O	5	y	1	527.294	4.26937	TRUE	tr	E9PZ16	E9PZ16	E9PZ16_MOUSE	Basement membrane-specific heparan sulfate proteoglycan core protein	Mus musculus	Hspg2	1	1	uniprot_mouse_proteome
220624_046_CS3_1_Control1_DDA-OT	2		_ATFSSVPR_		TRUE	_ATFSSVPR_	ATFSSVPR	-4.85629	0.778892	-4.85629	E9PZ16	FALSE	432.732	0.000155639	2.52968e+06	H2O	6	y	1	674.362	8.73783	FALSE	tr	E9PZ16	E9PZ16	E9PZ16_MOUSE	Basement membrane-specific heparan sulfate proteoglycan core protein	Mus musculus	Hspg2	1	1	uniprot_mouse_proteome
220624_046_CS3_1_Control1_DDA-OT	2		_ATFSSVPR_		TRUE	_ATFSSVPR_	ATFSSVPR	-4.85629	0.778892	-4.85629	E9PZ16	FALSE	432.732	0.000155639	2.52968e+06	H2O	6	y	2	337.685	4.12071	TRUE	tr	E9PZ16	E9PZ16	E9PZ16_MOUSE	Basement membrane-specific heparan sulfate proteoglycan core protein	Mus musculus	Hspg2	1	1	uniprot_mouse_proteome
220624_046_CS3_1_Control1_DDA-OT	2		_ATFSSVPR_		TRUE	_ATFSSVPR_	ATFSSVPR	-4.85629	0.778892	-4.85629	E9PZ16	FALSE	432.732	0.000155639	2.52968e+06	H2O	7	y	2	388.208	3.44112	TRUE	tr	E9PZ16	E9PZ16	E9PZ16_MOUSE	Basement membrane-specific heparan sulfate proteoglycan core protein	Mus musculus	Hspg2	1	1	uniprot_mouse_proteome
220624_046_CS3_1_Control1_DDA-OT	2		_ATFSSVPR_		TRUE	_ATFSSVPR_	ATFSSVPR	-4.85629	0.778892	-4.85629	E9PZ16	FALSE	432.732	0.000155639	2.52968e+06	H2O	7	y	1	775.41	1.25325	TRUE	tr	E9PZ16	E9PZ16	E9PZ16_MOUSE	Basement membrane-specific heparan sulfate proteoglycan core protein	Mus musculus	Hspg2	1	1	uniprot_mouse_proteome
220624_046_CS3_1_Control1_DDA-OT	2		_ATFSSVPR_		TRUE	_ATFSSVPR_	ATFSSVPR	-4.85629	0.778892	-4.85629	E9PZ16	FALSE	432.732	0.000155639	2.52968e+06	H2O	4	b	1	389.182	1.20318	TRUE	tr	E9PZ16	E9PZ16	E9PZ16_MOUSE	Basement membrane-specific heparan sulfate proteoglycan core protein	Mus musculus	Hspg2	1	1	uniprot_mouse_proteome
220624_046_CS3_1_Control1_DDA-OT	2		_ATFSSVPR_		TRUE	_ATFSSVPR_	ATFSSVPR	-4.85629	0.778892	-4.85629	E9PZ16	FALSE	432.732	0.000155639	2.52968e+06	NH3	5	y	1	528.278	1.06521	TRUE	tr	E9PZ16	E9PZ16	E9PZ16_MOUSE	Basement membrane-specific heparan sulfate proteoglycan core protein	Mus musculus	Hspg2	1	1	uniprot_mouse_proteome
220624_046_CS3_1_Control1_DDA-OT	2		_QTFSVQR_		TRUE	_QTFSVQR_	QTFSVQR	-11.7998	0.779898	-11.7998	Q3UP87	TRUE	433.23	0.00022832	2.3071e+06	noloss	3	b	1	377.182	1.27934	TRUE	sp	Q3UP87	Q3UP87	ELNE_MOUSE	Neutrophil elastase	Mus musculus	Elane	2	1	uniprot_mouse_proteome
220624_046_CS3_1_Control1_DDA-OT	2		_QTFSVQR_		TRUE	_QTFSVQR_	QTFSVQR	-11.7998	0.779898	-11.7998	Q3UP87	TRUE	433.23	0.00022832	2.3071e+06	noloss	3	y	1	402.246	33.9377	FALSE	sp	Q3UP87	Q3UP87	ELNE_MOUSE	Neutrophil elastase	Mus musculus	Elane	2	1	uniprot_mouse_proteome
220624_046_CS3_1_Control1_DDA-OT	2		_QTFSVQR_		TRUE	_QTFSVQR_	QTFSVQR	-11.7998	0.779898	-11.7998	Q3UP87	TRUE	433.23	0.00022832	2.3071e+06	noloss	4	y	1	489.278	94.1104	FALSE	sp	Q3UP87	Q3UP87	ELNE_MOUSE	Neutrophil elastase	Mus musculus	Elane	2	1	uniprot_mouse_proteome
220624_046_CS3_1_Control1_DDA-OT	2		_QTFSVQR_		TRUE	_QTFSVQR_	QTFSVQR	-11.7998	0.779898	-11.7998	Q3UP87	TRUE	433.23	0.00022832	2.3071e+06	noloss	5	y	1	636.346	100	FALSE	sp	Q3UP87	Q3UP87	ELNE_MOUSE	Neutrophil elastase	Mus musculus	Elane	2	1	uniprot_mouse_proteome
220624_046_CS3_1_Control1_DDA-OT	2		_QTFSVQR_		TRUE	_QTFSVQR_	QTFSVQR	-11.7998	0.779898	-11.7998	Q3UP87	TRUE	433.23	0.00022832	2.3071e+06	noloss	5	y	2	318.677	7.41712	FALSE	sp	Q3UP87	Q3UP87	ELNE_MOUSE	Neutrophil elastase	Mus musculus	Elane	2	1	uniprot_mouse_proteome
220624_046_CS3_1_Control1_DDA-OT	2		_QTFSVQR_		TRUE	_QTFSVQR_	QTFSVQR	-11.7998	0.779898	-11.7998	Q3UP87	TRUE	433.23	0.00022832	2.3071e+06	noloss	6	b	1	691.341	2.93723	TRUE	sp	Q3UP87	Q3UP87	ELNE_MOUSE	Neutrophil elastase	Mus musculus	Elane	2	1	uniprot_mouse_proteome
220624_046_CS3_1_Control1_DDA-OT	2		_QTFSVQR_		TRUE	_QTFSVQR_	QTFSVQR	-11.7998	0.779898	-11.7998	Q3UP87	TRUE	433.23	0.00022832	2.3071e+06	noloss	6	y	1	737.394	20.1374	FALSE	sp	Q3UP87	Q3UP87	ELNE_MOUSE	Neutrophil elastase	Mus musculus	Elane	2	1	uniprot_mouse_proteome
220624_046_CS3_1_Control1_DDA-OT	2		_QTFSVQR_		TRUE	_QTFSVQR_	QTFSVQR	-11.7998	0.779898	-11.7998	Q3UP87	TRUE	433.23	0.00022832	2.3071e+06	noloss	6	y	2	369.201	1.31494	TRUE	sp	Q3UP87	Q3UP87	ELNE_MOUSE	Neutrophil elastase	Mus musculus	Elane	2	1	uniprot_mouse_proteome
220624_046_CS3_1_Control1_DDA-OT	2		_QTFSVQR_		TRUE	_QTFSVQR_	QTFSVQR	-11.7998	0.779898	-11.7998	Q3UP87	TRUE	433.23	0.00022832	2.3071e+06	H2O	3	b	1	359.171	2.97827	TRUE	sp	Q3UP87	Q3UP87	ELNE_MOUSE	Neutrophil elastase	Mus musculus	Elane	2	1	uniprot_mouse_proteome
220624_046_CS3_1_Control1_DDA-OT	2		_QTFSVQR_		TRUE	_QTFSVQR_	QTFSVQR	-11.7998	0.779898	-11.7998	Q3UP87	TRUE	433.23	0.00022832	2.3071e+06	NH3	3	b	1	360.155	2.12658	TRUE	sp	Q3UP87	Q3UP87	ELNE_MOUSE	Neutrophil elastase	Mus musculus	Elane	2	1	uniprot_mouse_proteome
220624_046_CS3_1_Control1_DDA-OT	2		_QTFSVQR_		TRUE	_QTFSVQR_	QTFSVQR	-11.7998	0.779898	-11.7998	Q3UP87	TRUE	433.23	0.00022832	2.3071e+06	NH3	3	y	1	385.219	3.59041	TRUE	sp	Q3UP87	Q3UP87	ELNE_MOUSE	Neutrophil elastase	Mus musculus	Elane	2	1	uniprot_mouse_proteome
220624_046_CS3_1_Control1_DDA-OT	2		_QTFSVQR_		TRUE	_QTFSVQR_	QTFSVQR	-11.7998	0.779898	-11.7998	Q3UP87	TRUE	433.23	0.00022832	2.3071e+06	H2O	4	y	1	471.267	5.02335	TRUE	sp	Q3UP87	Q3UP87	ELNE_MOUSE	Neutrophil elastase	Mus musculus	Elane	2	1	uniprot_mouse_proteome
220624_046_CS3_1_Control1_DDA-OT	2		_QTFSVQR_		TRUE	_QTFSVQR_	QTFSVQR	-11.7998	0.779898	-11.7998	Q3UP87	TRUE	433.23	0.00022832	2.3071e+06	NH3	4	y	1	472.251	5.391	FALSE	sp	Q3UP87	Q3UP87	ELNE_MOUSE	Neutrophil elastase	Mus musculus	Elane	2	1	uniprot_mouse_proteome
220624_046_CS3_1_Control1_DDA-OT	2		_QTFSVQR_		TRUE	_QTFSVQR_	QTFSVQR	-11.7998	0.779898	-11.7998	Q3UP87	TRUE	433.23	0.00022832	2.3071e+06	H2O	5	y	1	618.336	3.64268	TRUE	sp	Q3UP87	Q3UP87	ELNE_MOUSE	Neutrophil elastase	Mus musculus	Elane	2	1	uniprot_mouse_proteome
220624_046_CS3_1_Control1_DDA-OT	2		_QTFSVQR_		TRUE	_QTFSVQR_	QTFSVQR	-11.7998	0.779898	-11.7998	Q3UP87	TRUE	433.23	0.00022832	2.3071e+06	H2O	5	y	2	309.672	3.42524	TRUE	sp	Q3UP87	Q3UP87	ELNE_MOUSE	Neutrophil elastase	Mus musculus	Elane	2	1	uniprot_mouse_proteome
220624_046_CS3_1_Control1_DDA-OT	2		_QTFSVQR_		TRUE	_QTFSVQR_	QTFSVQR	-11.7998	0.779898	-11.7998	Q3UP87	TRUE	433.23	0.00022832	2.3071e+06	NH3	5	y	1	619.32	3.32139	TRUE	sp	Q3UP87	Q3UP87	ELNE_MOUSE	Neutrophil elastase	Mus musculus	Elane	2	1	uniprot_mouse_proteome
220624_046_CS3_1_Control1_DDA-OT	2		_QTFSVQR_		TRUE	_QTFSVQR_	QTFSVQR	-11.7998	0.779898	-11.7998	Q3UP87	TRUE	433.23	0.00022832	2.3071e+06	H2O	6	b	1	673.33	3.60956	TRUE	sp	Q3UP87	Q3UP87	ELNE_MOUSE	Neutrophil elastase	Mus musculus	Elane	2	1	uniprot_mouse_proteome
220624_046_CS3_1_Control1_DDA-OT	2		_QTFSVQR_		TRUE	_QTFSVQR_	QTFSVQR	-11.7998	0.779898	-11.7998	Q3UP87	TRUE	433.23	0.00022832	2.3071e+06	H2O	6	y	1	719.383	3.66244	TRUE	sp	Q3UP87	Q3UP87	ELNE_MOUSE	Neutrophil elastase	Mus musculus	Elane	2	1	uniprot_mouse_proteome
220624_046_CS3_1_Control1_DDA-OT	2		_QTFSVQR_		TRUE	_QTFSVQR_	QTFSVQR	-11.7998	0.779898	-11.7998	Q3UP87	TRUE	433.23	0.00022832	2.3071e+06	H2O	6	y	2	360.195	1.44027	TRUE	sp	Q3UP87	Q3UP87	ELNE_MOUSE	Neutrophil elastase	Mus musculus	Elane	2	1	uniprot_mouse_proteome
220624_046_CS3_1_Control1_DDA-OT	2		_QTFSVQR_		TRUE	_QTFSVQR_	QTFSVQR	-11.7998	0.779898	-11.7998	Q3UP87	TRUE	433.23	0.00022832	2.3071e+06	noloss	4	y	2	245.143	1.28774	TRUE	sp	Q3UP87	Q3UP87	ELNE_MOUSE	Neutrophil elastase	Mus musculus	Elane	2	1	uniprot_mouse_proteome
220624_046_CS3_1_Control1_DDA-OT	2		_FVIATSTK_		TRUE	_FVIATSTK_	FVIATSTK	4.52556	0.780443	4.52556	P47911	FALSE	433.753	0	3638501	noloss	3	b	1	360.228	1.42241	TRUE	sp	P47911	P47911	RL6_MOUSE	60S ribosomal protein L6	Mus musculus	Rpl6	1	3	uniprot_mouse_proteome
220624_046_CS3_1_Control1_DDA-OT	2		_FVIATSTK_		TRUE	_FVIATSTK_	FVIATSTK	4.52556	0.780443	4.52556	P47911	FALSE	433.753	0	3638501	noloss	3	y	1	335.193	5.54494	FALSE	sp	P47911	P47911	RL6_MOUSE	60S ribosomal protein L6	Mus musculus	Rpl6	1	3	uniprot_mouse_proteome
220624_046_CS3_1_Control1_DDA-OT	2		_FVIATSTK_		TRUE	_FVIATSTK_	FVIATSTK	4.52556	0.780443	4.52556	P47911	FALSE	433.753	0	3638501	noloss	4	y	1	436.24	11.9713	FALSE	sp	P47911	P47911	RL6_MOUSE	60S ribosomal protein L6	Mus musculus	Rpl6	1	3	uniprot_mouse_proteome
220624_046_CS3_1_Control1_DDA-OT	2		_FVIATSTK_		TRUE	_FVIATSTK_	FVIATSTK	4.52556	0.780443	4.52556	P47911	FALSE	433.753	0	3638501	noloss	5	y	1	507.277	26.0958	FALSE	sp	P47911	P47911	RL6_MOUSE	60S ribosomal protein L6	Mus musculus	Rpl6	1	3	uniprot_mouse_proteome
220624_046_CS3_1_Control1_DDA-OT	2		_FVIATSTK_		TRUE	_FVIATSTK_	FVIATSTK	4.52556	0.780443	4.52556	P47911	FALSE	433.753	0	3638501	noloss	6	b	1	619.345	1.0288	TRUE	sp	P47911	P47911	RL6_MOUSE	60S ribosomal protein L6	Mus musculus	Rpl6	1	3	uniprot_mouse_proteome
220624_046_CS3_1_Control1_DDA-OT	2		_FVIATSTK_		TRUE	_FVIATSTK_	FVIATSTK	4.52556	0.780443	4.52556	P47911	FALSE	433.753	0	3638501	noloss	6	y	1	620.361	100	FALSE	sp	P47911	P47911	RL6_MOUSE	60S ribosomal protein L6	Mus musculus	Rpl6	1	3	uniprot_mouse_proteome
220624_046_CS3_1_Control1_DDA-OT	2		_FVIATSTK_		TRUE	_FVIATSTK_	FVIATSTK	4.52556	0.780443	4.52556	P47911	FALSE	433.753	0	3638501	noloss	6	y	2	310.684	1.79223	TRUE	sp	P47911	P47911	RL6_MOUSE	60S ribosomal protein L6	Mus musculus	Rpl6	1	3	uniprot_mouse_proteome
220624_046_CS3_1_Control1_DDA-OT	2		_FVIATSTK_		TRUE	_FVIATSTK_	FVIATSTK	4.52556	0.780443	4.52556	P47911	FALSE	433.753	0	3638501	noloss	7	y	1	719.43	12.6971	FALSE	sp	P47911	P47911	RL6_MOUSE	60S ribosomal protein L6	Mus musculus	Rpl6	1	3	uniprot_mouse_proteome
220624_046_CS3_1_Control1_DDA-OT	2		_FVIATSTK_		TRUE	_FVIATSTK_	FVIATSTK	4.52556	0.780443	4.52556	P47911	FALSE	433.753	0	3638501	H2O	3	y	1	317.182	1.30389	TRUE	sp	P47911	P47911	RL6_MOUSE	60S ribosomal protein L6	Mus musculus	Rpl6	1	3	uniprot_mouse_proteome
220624_046_CS3_1_Control1_DDA-OT	2		_FVIATSTK_		TRUE	_FVIATSTK_	FVIATSTK	4.52556	0.780443	4.52556	P47911	FALSE	433.753	0	3638501	H2O	4	y	1	418.23	1.98666	TRUE	sp	P47911	P47911	RL6_MOUSE	60S ribosomal protein L6	Mus musculus	Rpl6	1	3	uniprot_mouse_proteome
220624_046_CS3_1_Control1_DDA-OT	2		_FVIATSTK_		TRUE	_FVIATSTK_	FVIATSTK	4.52556	0.780443	4.52556	P47911	FALSE	433.753	0	3638501	H2O	5	y	1	489.267	3.32581	FALSE	sp	P47911	P47911	RL6_MOUSE	60S ribosomal protein L6	Mus musculus	Rpl6	1	3	uniprot_mouse_proteome
220624_046_CS3_1_Control1_DDA-OT	2		_ALPAPIER_		TRUE	_ALPAPIER_	ALPAPIER	8.40413	0.784863	8.40413	A0A075B5P5;P03987;P03987-2	FALSE	433.758	9.70194e-05	4.31268e+06	noloss	3	b	1	282.181	1.20395	TRUE	tr;sp;sp	A0A075B5P5;P03987;P03987-2	A0A075B5P5;P03987;P03987-2	A0A075B5P5_MOUSE;IGHG3_MOUSE;IGHG3_MOUSE	Protein Ighg3 (Fragment);Ig gamma-3 chain C region;Isoform 2 of Ig gamma-3 chain C region	Mus musculus	Ighg3;;	4;1;	1;2;	uniprot_mouse_proteome
220624_046_CS3_1_Control1_DDA-OT	2		_ALPAPIER_		TRUE	_ALPAPIER_	ALPAPIER	8.40413	0.784863	8.40413	A0A075B5P5;P03987;P03987-2	FALSE	433.758	9.70194e-05	4.31268e+06	noloss	3	y	1	417.246	3.52078	FALSE	tr;sp;sp	A0A075B5P5;P03987;P03987-2	A0A075B5P5;P03987;P03987-2	A0A075B5P5_MOUSE;IGHG3_MOUSE;IGHG3_MOUSE	Protein Ighg3 (Fragment);Ig gamma-3 chain C region;Isoform 2 of Ig gamma-3 chain C region	Mus musculus	Ighg3;;	4;1;	1;2;	uniprot_mouse_proteome
220624_046_CS3_1_Control1_DDA-OT	2		_ALPAPIER_		TRUE	_ALPAPIER_	ALPAPIER	8.40413	0.784863	8.40413	A0A075B5P5;P03987;P03987-2	FALSE	433.758	9.70194e-05	4.31268e+06	noloss	4	y	1	514.298	100	FALSE	tr;sp;sp	A0A075B5P5;P03987;P03987-2	A0A075B5P5;P03987;P03987-2	A0A075B5P5_MOUSE;IGHG3_MOUSE;IGHG3_MOUSE	Protein Ighg3 (Fragment);Ig gamma-3 chain C region;Isoform 2 of Ig gamma-3 chain C region	Mus musculus	Ighg3;;	4;1;	1;2;	uniprot_mouse_proteome
220624_046_CS3_1_Control1_DDA-OT	2		_ALPAPIER_		TRUE	_ALPAPIER_	ALPAPIER	8.40413	0.784863	8.40413	A0A075B5P5;P03987;P03987-2	FALSE	433.758	9.70194e-05	4.31268e+06	noloss	4	y	2	257.653	31.8377	FALSE	tr;sp;sp	A0A075B5P5;P03987;P03987-2	A0A075B5P5;P03987;P03987-2	A0A075B5P5_MOUSE;IGHG3_MOUSE;IGHG3_MOUSE	Protein Ighg3 (Fragment);Ig gamma-3 chain C region;Isoform 2 of Ig gamma-3 chain C region	Mus musculus	Ighg3;;	4;1;	1;2;	uniprot_mouse_proteome
220624_046_CS3_1_Control1_DDA-OT	2		_ALPAPIER_		TRUE	_ALPAPIER_	ALPAPIER	8.40413	0.784863	8.40413	A0A075B5P5;P03987;P03987-2	FALSE	433.758	9.70194e-05	4.31268e+06	noloss	5	y	1	585.335	22.3293	FALSE	tr;sp;sp	A0A075B5P5;P03987;P03987-2	A0A075B5P5;P03987;P03987-2	A0A075B5P5_MOUSE;IGHG3_MOUSE;IGHG3_MOUSE	Protein Ighg3 (Fragment);Ig gamma-3 chain C region;Isoform 2 of Ig gamma-3 chain C region	Mus musculus	Ighg3;;	4;1;	1;2;	uniprot_mouse_proteome
220624_046_CS3_1_Control1_DDA-OT	2		_ALPAPIER_		TRUE	_ALPAPIER_	ALPAPIER	8.40413	0.784863	8.40413	A0A075B5P5;P03987;P03987-2	FALSE	433.758	9.70194e-05	4.31268e+06	noloss	5	y	2	293.171	2.07156	TRUE	tr;sp;sp	A0A075B5P5;P03987;P03987-2	A0A075B5P5;P03987;P03987-2	A0A075B5P5_MOUSE;IGHG3_MOUSE;IGHG3_MOUSE	Protein Ighg3 (Fragment);Ig gamma-3 chain C region;Isoform 2 of Ig gamma-3 chain C region	Mus musculus	Ighg3;;	4;1;	1;2;	uniprot_mouse_proteome
220624_046_CS3_1_Control1_DDA-OT	2		_ALPAPIER_		TRUE	_ALPAPIER_	ALPAPIER	8.40413	0.784863	8.40413	A0A075B5P5;P03987;P03987-2	FALSE	433.758	9.70194e-05	4.31268e+06	noloss	6	b	2	282.181	1.20395	TRUE	tr;sp;sp	A0A075B5P5;P03987;P03987-2	A0A075B5P5;P03987;P03987-2	A0A075B5P5_MOUSE;IGHG3_MOUSE;IGHG3_MOUSE	Protein Ighg3 (Fragment);Ig gamma-3 chain C region;Isoform 2 of Ig gamma-3 chain C region	Mus musculus	Ighg3;;	4;1;	1;2;	uniprot_mouse_proteome
220624_046_CS3_1_Control1_DDA-OT	2		_ALPAPIER_		TRUE	_ALPAPIER_	ALPAPIER	8.40413	0.784863	8.40413	A0A075B5P5;P03987;P03987-2	FALSE	433.758	9.70194e-05	4.31268e+06	noloss	6	y	1	682.388	90.5711	FALSE	tr;sp;sp	A0A075B5P5;P03987;P03987-2	A0A075B5P5;P03987;P03987-2	A0A075B5P5_MOUSE;IGHG3_MOUSE;IGHG3_MOUSE	Protein Ighg3 (Fragment);Ig gamma-3 chain C region;Isoform 2 of Ig gamma-3 chain C region	Mus musculus	Ighg3;;	4;1;	1;2;	uniprot_mouse_proteome
220624_046_CS3_1_Control1_DDA-OT	2		_ALPAPIER_		TRUE	_ALPAPIER_	ALPAPIER	8.40413	0.784863	8.40413	A0A075B5P5;P03987;P03987-2	FALSE	433.758	9.70194e-05	4.31268e+06	noloss	6	y	2	341.698	54.3842	FALSE	tr;sp;sp	A0A075B5P5;P03987;P03987-2	A0A075B5P5;P03987;P03987-2	A0A075B5P5_MOUSE;IGHG3_MOUSE;IGHG3_MOUSE	Protein Ighg3 (Fragment);Ig gamma-3 chain C region;Isoform 2 of Ig gamma-3 chain C region	Mus musculus	Ighg3;;	4;1;	1;2;	uniprot_mouse_proteome
220624_046_CS3_1_Control1_DDA-OT	2		_ALPAPIER_		TRUE	_ALPAPIER_	ALPAPIER	8.40413	0.784863	8.40413	A0A075B5P5;P03987;P03987-2	FALSE	433.758	9.70194e-05	4.31268e+06	NH3	4	y	1	497.272	3.16366	TRUE	tr;sp;sp	A0A075B5P5;P03987;P03987-2	A0A075B5P5;P03987;P03987-2	A0A075B5P5_MOUSE;IGHG3_MOUSE;IGHG3_MOUSE	Protein Ighg3 (Fragment);Ig gamma-3 chain C region;Isoform 2 of Ig gamma-3 chain C region	Mus musculus	Ighg3;;	4;1;	1;2;	uniprot_mouse_proteome
220624_046_CS3_1_Control1_DDA-OT	2		_ALPAPIER_		TRUE	_ALPAPIER_	ALPAPIER	8.40413	0.784863	8.40413	A0A075B5P5;P03987;P03987-2	FALSE	433.758	9.70194e-05	4.31268e+06	NH3	6	y	1	665.362	1.96075	TRUE	tr;sp;sp	A0A075B5P5;P03987;P03987-2	A0A075B5P5;P03987;P03987-2	A0A075B5P5_MOUSE;IGHG3_MOUSE;IGHG3_MOUSE	Protein Ighg3 (Fragment);Ig gamma-3 chain C region;Isoform 2 of Ig gamma-3 chain C region	Mus musculus	Ighg3;;	4;1;	1;2;	uniprot_mouse_proteome
220624_046_CS3_1_Control1_DDA-OT	2		_TASDFISK_		TRUE	_TASDFISK_	TASDFISK	-5.54261	0.762925	-5.54261	P13020	FALSE	434.724	0	4417717	noloss	3	b	1	260.124	1.1061	TRUE	sp	P13020	P13020	GELS_MOUSE	Gelsolin	Mus musculus	Gsn	1	3	uniprot_mouse_proteome
220624_046_CS3_1_Control1_DDA-OT	2		_TASDFISK_		TRUE	_TASDFISK_	TASDFISK	-5.54261	0.762925	-5.54261	P13020	FALSE	434.724	0	4417717	noloss	3	y	1	347.229	7.60434	FALSE	sp	P13020	P13020	GELS_MOUSE	Gelsolin	Mus musculus	Gsn	1	3	uniprot_mouse_proteome
220624_046_CS3_1_Control1_DDA-OT	2		_TASDFISK_		TRUE	_TASDFISK_	TASDFISK	-5.54261	0.762925	-5.54261	P13020	FALSE	434.724	0	4417717	noloss	4	y	1	494.297	13.4644	FALSE	sp	P13020	P13020	GELS_MOUSE	Gelsolin	Mus musculus	Gsn	1	3	uniprot_mouse_proteome
220624_046_CS3_1_Control1_DDA-OT	2		_TASDFISK_		TRUE	_TASDFISK_	TASDFISK	-5.54261	0.762925	-5.54261	P13020	FALSE	434.724	0	4417717	noloss	5	y	1	609.324	8.77815	FALSE	sp	P13020	P13020	GELS_MOUSE	Gelsolin	Mus musculus	Gsn	1	3	uniprot_mouse_proteome
220624_046_CS3_1_Control1_DDA-OT	2		_TASDFISK_		TRUE	_TASDFISK_	TASDFISK	-5.54261	0.762925	-5.54261	P13020	FALSE	434.724	0	4417717	noloss	6	y	1	696.356	100	FALSE	sp	P13020	P13020	GELS_MOUSE	Gelsolin	Mus musculus	Gsn	1	3	uniprot_mouse_proteome
220624_046_CS3_1_Control1_DDA-OT	2		_TASDFISK_		TRUE	_TASDFISK_	TASDFISK	-5.54261	0.762925	-5.54261	P13020	FALSE	434.724	0	4417717	noloss	7	y	1	767.393	25.1214	FALSE	sp	P13020	P13020	GELS_MOUSE	Gelsolin	Mus musculus	Gsn	1	3	uniprot_mouse_proteome
220624_046_CS3_1_Control1_DDA-OT	2		_TASDFISK_		TRUE	_TASDFISK_	TASDFISK	-5.54261	0.762925	-5.54261	P13020	FALSE	434.724	0	4417717	H2O	5	b	1	504.209	1.73467	TRUE	sp	P13020	P13020	GELS_MOUSE	Gelsolin	Mus musculus	Gsn	1	3	uniprot_mouse_proteome
220624_046_CS3_1_Control1_DDA-OT	2		_TASDFISK_		TRUE	_TASDFISK_	TASDFISK	-5.54261	0.762925	-5.54261	P13020	FALSE	434.724	0	4417717	H2O	6	y	1	678.346	3.96614	TRUE	sp	P13020	P13020	GELS_MOUSE	Gelsolin	Mus musculus	Gsn	1	3	uniprot_mouse_proteome
220624_046_CS3_1_Control1_DDA-OT	2		_TASDFISK_		TRUE	_TASDFISK_	TASDFISK	-5.54261	0.762925	-5.54261	P13020	FALSE	434.724	0	4417717	H2O	7	y	1	749.383	4.97678	FALSE	sp	P13020	P13020	GELS_MOUSE	Gelsolin	Mus musculus	Gsn	1	3	uniprot_mouse_proteome
220624_046_CS3_1_Control1_DDA-OT	2		_TASDFISK_		TRUE	_TASDFISK_	TASDFISK	-5.54261	0.762925	-5.54261	P13020	FALSE	434.724	0	4417717	H2O	7	y	2	375.195	2.41425	TRUE	sp	P13020	P13020	GELS_MOUSE	Gelsolin	Mus musculus	Gsn	1	3	uniprot_mouse_proteome
220624_046_CS3_1_Control1_DDA-OT	2		_VGAP[+16]GPAGAR_		TRUE	_VGAP[Oxidation (P)]GPAGAR_	VGAPGPAGAR	-240.858	0.749306	-240.858	Q01149	TRUE	434.735	0	292811	noloss	3	b	1	228.134	7.8934	TRUE	sp	Q01149	Q01149	CO1A2_MOUSE	Collagen alpha-2(I) chain	Mus musculus	Col1a2	1	2	uniprot_mouse_proteome
220624_046_CS3_1_Control1_DDA-OT	2		_VGAP[+16]GPAGAR_		TRUE	_VGAP[Oxidation (P)]GPAGAR_	VGAPGPAGAR	-240.858	0.749306	-240.858	Q01149	TRUE	434.735	0	292811	noloss	3	y	1	303.178	1.58852	TRUE	sp	Q01149	Q01149	CO1A2_MOUSE	Collagen alpha-2(I) chain	Mus musculus	Col1a2	1	2	uniprot_mouse_proteome
220624_046_CS3_1_Control1_DDA-OT	2		_VGAP[+16]GPAGAR_		TRUE	_VGAP[Oxidation (P)]GPAGAR_	VGAPGPAGAR	-240.858	0.749306	-240.858	Q01149	TRUE	434.735	0	292811	noloss	4	y	1	374.215	1.5288	TRUE	sp	Q01149	Q01149	CO1A2_MOUSE	Collagen alpha-2(I) chain	Mus musculus	Col1a2	1	2	uniprot_mouse_proteome
220624_046_CS3_1_Control1_DDA-OT	2		_VGAP[+16]GPAGAR_		TRUE	_VGAP[Oxidation (P)]GPAGAR_	VGAPGPAGAR	-240.858	0.749306	-240.858	Q01149	TRUE	434.735	0	292811	noloss	5	y	1	471.267	20.0423	FALSE	sp	Q01149	Q01149	CO1A2_MOUSE	Collagen alpha-2(I) chain	Mus musculus	Col1a2	1	2	uniprot_mouse_proteome
220624_046_CS3_1_Control1_DDA-OT	2		_VGAP[+16]GPAGAR_		TRUE	_VGAP[Oxidation (P)]GPAGAR_	VGAPGPAGAR	-240.858	0.749306	-240.858	Q01149	TRUE	434.735	0	292811	noloss	5	y	2	236.137	17.9575	FALSE	sp	Q01149	Q01149	CO1A2_MOUSE	Collagen alpha-2(I) chain	Mus musculus	Col1a2	1	2	uniprot_mouse_proteome
220624_046_CS3_1_Control1_DDA-OT	2		_VGAP[+16]GPAGAR_		TRUE	_VGAP[Oxidation (P)]GPAGAR_	VGAPGPAGAR	-240.858	0.749306	-240.858	Q01149	TRUE	434.735	0	292811	noloss	6	y	1	528.289	16.9792	FALSE	sp	Q01149	Q01149	CO1A2_MOUSE	Collagen alpha-2(I) chain	Mus musculus	Col1a2	1	2	uniprot_mouse_proteome
220624_046_CS3_1_Control1_DDA-OT	2		_VGAP[+16]GPAGAR_		TRUE	_VGAP[Oxidation (P)]GPAGAR_	VGAPGPAGAR	-240.858	0.749306	-240.858	Q01149	TRUE	434.735	0	292811	noloss	6	y	2	264.648	1.48407	TRUE	sp	Q01149	Q01149	CO1A2_MOUSE	Collagen alpha-2(I) chain	Mus musculus	Col1a2	1	2	uniprot_mouse_proteome
220624_046_CS3_1_Control1_DDA-OT	2		_VGAP[+16]GPAGAR_		TRUE	_VGAP[Oxidation (P)]GPAGAR_	VGAPGPAGAR	-240.858	0.749306	-240.858	Q01149	TRUE	434.735	0	292811	noloss	7	y	2	321.172	100	FALSE	sp	Q01149	Q01149	CO1A2_MOUSE	Collagen alpha-2(I) chain	Mus musculus	Col1a2	1	2	uniprot_mouse_proteome
220624_046_CS3_1_Control1_DDA-OT	2		_VGAP[+16]GPAGAR_		TRUE	_VGAP[Oxidation (P)]GPAGAR_	VGAPGPAGAR	-240.858	0.749306	-240.858	Q01149	TRUE	434.735	0	292811	noloss	7	y	1	641.337	65.51	FALSE	sp	Q01149	Q01149	CO1A2_MOUSE	Collagen alpha-2(I) chain	Mus musculus	Col1a2	1	2	uniprot_mouse_proteome
220624_046_CS3_1_Control1_DDA-OT	2		_VGAP[+16]GPAGAR_		TRUE	_VGAP[Oxidation (P)]GPAGAR_	VGAPGPAGAR	-240.858	0.749306	-240.858	Q01149	TRUE	434.735	0	292811	noloss	8	y	2	356.69	16.2776	TRUE	sp	Q01149	Q01149	CO1A2_MOUSE	Collagen alpha-2(I) chain	Mus musculus	Col1a2	1	2	uniprot_mouse_proteome
220624_046_CS3_1_Control1_DDA-OT	2		_VGAP[+16]GPAGAR_		TRUE	_VGAP[Oxidation (P)]GPAGAR_	VGAPGPAGAR	-240.858	0.749306	-240.858	Q01149	TRUE	434.735	0	292811	noloss	8	y	1	712.374	2.62719	TRUE	sp	Q01149	Q01149	CO1A2_MOUSE	Collagen alpha-2(I) chain	Mus musculus	Col1a2	1	2	uniprot_mouse_proteome
220624_046_CS3_1_Control1_DDA-OT	2		_VGAP[+16]GPAGAR_		TRUE	_VGAP[Oxidation (P)]GPAGAR_	VGAPGPAGAR	-240.858	0.749306	-240.858	Q01149	TRUE	434.735	0	292811	noloss	9	y	1	769.395	26.5377	FALSE	sp	Q01149	Q01149	CO1A2_MOUSE	Collagen alpha-2(I) chain	Mus musculus	Col1a2	1	2	uniprot_mouse_proteome
220624_046_CS3_1_Control1_DDA-OT	2		_GLP[+16]GEAGPR_		TRUE	_GLP[Oxidation (P)]GEAGPR_	GLPGEAGPR	-31.1772	0.75686	-31.1772	Q61245	FALSE	435.227	0.000414781	1.07727e+06	noloss	3	y	1	329.193	4.61672	FALSE	sp	Q61245	Q61245	COBA1_MOUSE	Collagen alpha-1(XI) chain	Mus musculus	Col11a1	1	2	uniprot_mouse_proteome
220624_046_CS3_1_Control1_DDA-OT	2		_GLP[+16]GEAGPR_		TRUE	_GLP[Oxidation (P)]GEAGPR_	GLPGEAGPR	-31.1772	0.75686	-31.1772	Q61245	FALSE	435.227	0.000414781	1.07727e+06	noloss	4	y	1	400.23	8.97462	FALSE	sp	Q61245	Q61245	COBA1_MOUSE	Collagen alpha-1(XI) chain	Mus musculus	Col11a1	1	2	uniprot_mouse_proteome
220624_046_CS3_1_Control1_DDA-OT	2		_GLP[+16]GEAGPR_		TRUE	_GLP[Oxidation (P)]GEAGPR_	GLPGEAGPR	-31.1772	0.75686	-31.1772	Q61245	FALSE	435.227	0.000414781	1.07727e+06	noloss	5	y	1	529.273	8.20819	FALSE	sp	Q61245	Q61245	COBA1_MOUSE	Collagen alpha-1(XI) chain	Mus musculus	Col11a1	1	2	uniprot_mouse_proteome
220624_046_CS3_1_Control1_DDA-OT	2		_GLP[+16]GEAGPR_		TRUE	_GLP[Oxidation (P)]GEAGPR_	GLPGEAGPR	-31.1772	0.75686	-31.1772	Q61245	FALSE	435.227	0.000414781	1.07727e+06	noloss	6	y	1	586.294	16.8845	FALSE	sp	Q61245	Q61245	COBA1_MOUSE	Collagen alpha-1(XI) chain	Mus musculus	Col11a1	1	2	uniprot_mouse_proteome
220624_046_CS3_1_Control1_DDA-OT	2		_GLP[+16]GEAGPR_		TRUE	_GLP[Oxidation (P)]GEAGPR_	GLPGEAGPR	-31.1772	0.75686	-31.1772	Q61245	FALSE	435.227	0.000414781	1.07727e+06	noloss	7	y	2	350.175	100	FALSE	sp	Q61245	Q61245	COBA1_MOUSE	Collagen alpha-1(XI) chain	Mus musculus	Col11a1	1	2	uniprot_mouse_proteome
220624_046_CS3_1_Control1_DDA-OT	2		_GLP[+16]GEAGPR_		TRUE	_GLP[Oxidation (P)]GEAGPR_	GLPGEAGPR	-31.1772	0.75686	-31.1772	Q61245	FALSE	435.227	0.000414781	1.07727e+06	noloss	7	y	1	699.342	40.4385	FALSE	sp	Q61245	Q61245	COBA1_MOUSE	Collagen alpha-1(XI) chain	Mus musculus	Col11a1	1	2	uniprot_mouse_proteome
220624_046_CS3_1_Control1_DDA-OT	2		_GLP[+16]GEAGPR_		TRUE	_GLP[Oxidation (P)]GEAGPR_	GLPGEAGPR	-31.1772	0.75686	-31.1772	Q61245	FALSE	435.227	0.000414781	1.07727e+06	H2O	7	y	2	341.169	2.73991	TRUE	sp	Q61245	Q61245	COBA1_MOUSE	Collagen alpha-1(XI) chain	Mus musculus	Col11a1	1	2	uniprot_mouse_proteome
220624_046_CS3_1_Control1_DDA-OT	2		_GLP[+16]GEAGPR_		TRUE	_GLP[Oxidation (P)]GEAGPR_	GLPGEAGPR	-31.1772	0.75686	-31.1772	Q61245	FALSE	435.227	0.000414781	1.07727e+06	NH3	7	y	1	682.315	1.04647	TRUE	sp	Q61245	Q61245	COBA1_MOUSE	Collagen alpha-1(XI) chain	Mus musculus	Col11a1	1	2	uniprot_mouse_proteome
220624_046_CS3_1_Control1_DDA-OT	2		_KLMVALAK_		TRUE	_KLMVALAK_	KLMVALAK	-5.4981	0.810935	-5.4981	P07356	FALSE	437.283	0	1.63489e+06	noloss	3	y	1	331.234	10.5098	FALSE	sp	P07356	P07356	ANXA2_MOUSE	Annexin A2	Mus musculus	Anxa2	1	2	uniprot_mouse_proteome
220624_046_CS3_1_Control1_DDA-OT	2		_KLMVALAK_		TRUE	_KLMVALAK_	KLMVALAK	-5.4981	0.810935	-5.4981	P07356	FALSE	437.283	0	1.63489e+06	noloss	4	b	1	472.295	3.06669	TRUE	sp	P07356	P07356	ANXA2_MOUSE	Annexin A2	Mus musculus	Anxa2	1	2	uniprot_mouse_proteome
220624_046_CS3_1_Control1_DDA-OT	2		_KLMVALAK_		TRUE	_KLMVALAK_	KLMVALAK	-5.4981	0.810935	-5.4981	P07356	FALSE	437.283	0	1.63489e+06	noloss	4	y	1	402.271	16.1081	FALSE	sp	P07356	P07356	ANXA2_MOUSE	Annexin A2	Mus musculus	Anxa2	1	2	uniprot_mouse_proteome
220624_046_CS3_1_Control1_DDA-OT	2		_KLMVALAK_		TRUE	_KLMVALAK_	KLMVALAK	-5.4981	0.810935	-5.4981	P07356	FALSE	437.283	0	1.63489e+06	noloss	5	b	1	543.332	9.17551	TRUE	sp	P07356	P07356	ANXA2_MOUSE	Annexin A2	Mus musculus	Anxa2	1	2	uniprot_mouse_proteome
220624_046_CS3_1_Control1_DDA-OT	2		_KLMVALAK_		TRUE	_KLMVALAK_	KLMVALAK	-5.4981	0.810935	-5.4981	P07356	FALSE	437.283	0	1.63489e+06	noloss	5	y	1	501.34	17.0492	FALSE	sp	P07356	P07356	ANXA2_MOUSE	Annexin A2	Mus musculus	Anxa2	1	2	uniprot_mouse_proteome
220624_046_CS3_1_Control1_DDA-OT	2		_KLMVALAK_		TRUE	_KLMVALAK_	KLMVALAK	-5.4981	0.810935	-5.4981	P07356	FALSE	437.283	0	1.63489e+06	noloss	6	b	1	656.416	12.3721	FALSE	sp	P07356	P07356	ANXA2_MOUSE	Annexin A2	Mus musculus	Anxa2	1	2	uniprot_mouse_proteome
220624_046_CS3_1_Control1_DDA-OT	2		_KLMVALAK_		TRUE	_KLMVALAK_	KLMVALAK	-5.4981	0.810935	-5.4981	P07356	FALSE	437.283	0	1.63489e+06	noloss	6	y	1	632.38	100	FALSE	sp	P07356	P07356	ANXA2_MOUSE	Annexin A2	Mus musculus	Anxa2	1	2	uniprot_mouse_proteome
220624_046_CS3_1_Control1_DDA-OT	2		_KLMVALAK_		TRUE	_KLMVALAK_	KLMVALAK	-5.4981	0.810935	-5.4981	P07356	FALSE	437.283	0	1.63489e+06	noloss	7	b	1	727.453	10.1278	TRUE	sp	P07356	P07356	ANXA2_MOUSE	Annexin A2	Mus musculus	Anxa2	1	2	uniprot_mouse_proteome
220624_046_CS3_1_Control1_DDA-OT	2		_KLMVALAK_		TRUE	_KLMVALAK_	KLMVALAK	-5.4981	0.810935	-5.4981	P07356	FALSE	437.283	0	1.63489e+06	noloss	7	y	1	745.464	93.295	FALSE	sp	P07356	P07356	ANXA2_MOUSE	Annexin A2	Mus musculus	Anxa2	1	2	uniprot_mouse_proteome
220624_046_CS3_1_Control1_DDA-OT	2		_KLMVALAK_		TRUE	_KLMVALAK_	KLMVALAK	-5.4981	0.810935	-5.4981	P07356	FALSE	437.283	0	1.63489e+06	NH3	4	b	1	455.269	2.48737	TRUE	sp	P07356	P07356	ANXA2_MOUSE	Annexin A2	Mus musculus	Anxa2	1	2	uniprot_mouse_proteome
220624_046_CS3_1_Control1_DDA-OT	2		_KLMVALAK_		TRUE	_KLMVALAK_	KLMVALAK	-5.4981	0.810935	-5.4981	P07356	FALSE	437.283	0	1.63489e+06	NH3	5	b	1	526.306	5.49423	TRUE	sp	P07356	P07356	ANXA2_MOUSE	Annexin A2	Mus musculus	Anxa2	1	2	uniprot_mouse_proteome
220624_046_CS3_1_Control1_DDA-OT	2		_KLMVALAK_		TRUE	_KLMVALAK_	KLMVALAK	-5.4981	0.810935	-5.4981	P07356	FALSE	437.283	0	1.63489e+06	NH3	6	b	1	639.39	3.60859	TRUE	sp	P07356	P07356	ANXA2_MOUSE	Annexin A2	Mus musculus	Anxa2	1	2	uniprot_mouse_proteome
220624_046_CS3_1_Control1_DDA-OT	2		_KLMVALAK_		TRUE	_KLMVALAK_	KLMVALAK	-5.4981	0.810935	-5.4981	P07356	FALSE	437.283	0	1.63489e+06	noloss	3	b	1	373.227	2.99422	TRUE	sp	P07356	P07356	ANXA2_MOUSE	Annexin A2	Mus musculus	Anxa2	1	2	uniprot_mouse_proteome
220624_046_CS3_1_Control1_DDA-OT	2		_KLMVALAK_		TRUE	_KLMVALAK_	KLMVALAK	-5.4981	0.810935	-5.4981	P07356	FALSE	437.283	0	1.63489e+06	NH3	7	b	1	710.427	2.03004	TRUE	sp	P07356	P07356	ANXA2_MOUSE	Annexin A2	Mus musculus	Anxa2	1	2	uniprot_mouse_proteome
220624_046_CS3_1_Control1_DDA-OT	2		_KLMVALAK_		TRUE	_KLMVALAK_	KLMVALAK	-5.4981	0.810935	-5.4981	P07356	FALSE	437.283	0	1.63489e+06	NH3	3	b	1	356.2	2.72393	TRUE	sp	P07356	P07356	ANXA2_MOUSE	Annexin A2	Mus musculus	Anxa2	1	2	uniprot_mouse_proteome
220624_046_CS3_1_Control1_DDA-OT	2		_[+42]ADIQTER_		TRUE	_[Acetyl (Protein N-term)]ADIQTER_	ADIQTER	3.50578	0.799163	3.50578	P62281	FALSE	437.717	0.000530154	1.6884e+06	noloss	3	b	1	342.166	4.4183	TRUE	sp	P62281	P62281	RS11_MOUSE	40S ribosomal protein S11	Mus musculus	Rps11	1	3	uniprot_mouse_proteome
220624_046_CS3_1_Control1_DDA-OT	2		_[+42]ADIQTER_		TRUE	_[Acetyl (Protein N-term)]ADIQTER_	ADIQTER	3.50578	0.799163	3.50578	P62281	FALSE	437.717	0.000530154	1.6884e+06	noloss	3	y	1	405.209	43.1185	FALSE	sp	P62281	P62281	RS11_MOUSE	40S ribosomal protein S11	Mus musculus	Rps11	1	3	uniprot_mouse_proteome
220624_046_CS3_1_Control1_DDA-OT	2		_[+42]ADIQTER_		TRUE	_[Acetyl (Protein N-term)]ADIQTER_	ADIQTER	3.50578	0.799163	3.50578	P62281	FALSE	437.717	0.000530154	1.6884e+06	noloss	4	y	1	533.268	100	FALSE	sp	P62281	P62281	RS11_MOUSE	40S ribosomal protein S11	Mus musculus	Rps11	1	3	uniprot_mouse_proteome
220624_046_CS3_1_Control1_DDA-OT	2		_[+42]ADIQTER_		TRUE	_[Acetyl (Protein N-term)]ADIQTER_	ADIQTER	3.50578	0.799163	3.50578	P62281	FALSE	437.717	0.000530154	1.6884e+06	noloss	5	y	1	646.352	24.1241	FALSE	sp	P62281	P62281	RS11_MOUSE	40S ribosomal protein S11	Mus musculus	Rps11	1	3	uniprot_mouse_proteome
220624_046_CS3_1_Control1_DDA-OT	2		_[+42]ADIQTER_		TRUE	_[Acetyl (Protein N-term)]ADIQTER_	ADIQTER	3.50578	0.799163	3.50578	P62281	FALSE	437.717	0.000530154	1.6884e+06	noloss	5	y	2	323.68	2.74588	TRUE	sp	P62281	P62281	RS11_MOUSE	40S ribosomal protein S11	Mus musculus	Rps11	1	3	uniprot_mouse_proteome
220624_046_CS3_1_Control1_DDA-OT	2		_[+42]ADIQTER_		TRUE	_[Acetyl (Protein N-term)]ADIQTER_	ADIQTER	3.50578	0.799163	3.50578	P62281	FALSE	437.717	0.000530154	1.6884e+06	noloss	6	y	1	761.379	38.5965	FALSE	sp	P62281	P62281	RS11_MOUSE	40S ribosomal protein S11	Mus musculus	Rps11	1	3	uniprot_mouse_proteome
220624_046_CS3_1_Control1_DDA-OT	2		_[+42]ADIQTER_		TRUE	_[Acetyl (Protein N-term)]ADIQTER_	ADIQTER	3.50578	0.799163	3.50578	P62281	FALSE	437.717	0.000530154	1.6884e+06	H2O	4	y	1	515.257	20.8703	FALSE	sp	P62281	P62281	RS11_MOUSE	40S ribosomal protein S11	Mus musculus	Rps11	1	3	uniprot_mouse_proteome
220624_046_CS3_1_Control1_DDA-OT	2		_[+42]ADIQTER_		TRUE	_[Acetyl (Protein N-term)]ADIQTER_	ADIQTER	3.50578	0.799163	3.50578	P62281	FALSE	437.717	0.000530154	1.6884e+06	H2O	4	y	2	258.132	2.16367	TRUE	sp	P62281	P62281	RS11_MOUSE	40S ribosomal protein S11	Mus musculus	Rps11	1	3	uniprot_mouse_proteome
220624_046_CS3_1_Control1_DDA-OT	2		_[+42]ADIQTER_		TRUE	_[Acetyl (Protein N-term)]ADIQTER_	ADIQTER	3.50578	0.799163	3.50578	P62281	FALSE	437.717	0.000530154	1.6884e+06	NH3	4	y	1	516.241	16.8202	FALSE	sp	P62281	P62281	RS11_MOUSE	40S ribosomal protein S11	Mus musculus	Rps11	1	3	uniprot_mouse_proteome
220624_046_CS3_1_Control1_DDA-OT	2		_[+42]ADIQTER_		TRUE	_[Acetyl (Protein N-term)]ADIQTER_	ADIQTER	3.50578	0.799163	3.50578	P62281	FALSE	437.717	0.000530154	1.6884e+06	H2O	5	y	2	314.674	1.72462	TRUE	sp	P62281	P62281	RS11_MOUSE	40S ribosomal protein S11	Mus musculus	Rps11	1	3	uniprot_mouse_proteome
220624_046_CS3_1_Control1_DDA-OT	2		_[+42]ADIQTER_		TRUE	_[Acetyl (Protein N-term)]ADIQTER_	ADIQTER	3.50578	0.799163	3.50578	P62281	FALSE	437.717	0.000530154	1.6884e+06	H2O	5	y	1	628.341	1.52915	TRUE	sp	P62281	P62281	RS11_MOUSE	40S ribosomal protein S11	Mus musculus	Rps11	1	3	uniprot_mouse_proteome
220624_046_CS3_1_Control1_DDA-OT	2		_[+42]ADIQTER_		TRUE	_[Acetyl (Protein N-term)]ADIQTER_	ADIQTER	3.50578	0.799163	3.50578	P62281	FALSE	437.717	0.000530154	1.6884e+06	H2O	6	y	1	743.368	4.31364	TRUE	sp	P62281	P62281	RS11_MOUSE	40S ribosomal protein S11	Mus musculus	Rps11	1	3	uniprot_mouse_proteome
220624_046_CS3_1_Control1_DDA-OT	2		_LVEVDSGR_		TRUE	_LVEVDSGR_	LVEVDSGR	-15.8797	0.794318	-15.8797	P14733	TRUE	437.735	0.000201743	428977	noloss	3	b	1	342.202	3.10351	TRUE	sp	P14733	P14733	LMNB1_MOUSE	Lamin-B1	Mus musculus	Lmnb1	1	3	uniprot_mouse_proteome
220624_046_CS3_1_Control1_DDA-OT	2		_LVEVDSGR_		TRUE	_LVEVDSGR_	LVEVDSGR	-15.8797	0.794318	-15.8797	P14733	TRUE	437.735	0.000201743	428977	noloss	3	y	1	319.172	14.4239	FALSE	sp	P14733	P14733	LMNB1_MOUSE	Lamin-B1	Mus musculus	Lmnb1	1	3	uniprot_mouse_proteome
220624_046_CS3_1_Control1_DDA-OT	2		_LVEVDSGR_		TRUE	_LVEVDSGR_	LVEVDSGR	-15.8797	0.794318	-15.8797	P14733	TRUE	437.735	0.000201743	428977	noloss	4	y	1	434.199	12.394	FALSE	sp	P14733	P14733	LMNB1_MOUSE	Lamin-B1	Mus musculus	Lmnb1	1	3	uniprot_mouse_proteome
220624_046_CS3_1_Control1_DDA-OT	2		_LVEVDSGR_		TRUE	_LVEVDSGR_	LVEVDSGR	-15.8797	0.794318	-15.8797	P14733	TRUE	437.735	0.000201743	428977	noloss	5	y	1	533.268	19.5152	FALSE	sp	P14733	P14733	LMNB1_MOUSE	Lamin-B1	Mus musculus	Lmnb1	1	3	uniprot_mouse_proteome
220624_046_CS3_1_Control1_DDA-OT	2		_LVEVDSGR_		TRUE	_LVEVDSGR_	LVEVDSGR	-15.8797	0.794318	-15.8797	P14733	TRUE	437.735	0.000201743	428977	noloss	6	b	1	643.33	1.61278	TRUE	sp	P14733	P14733	LMNB1_MOUSE	Lamin-B1	Mus musculus	Lmnb1	1	3	uniprot_mouse_proteome
220624_046_CS3_1_Control1_DDA-OT	2		_LVEVDSGR_		TRUE	_LVEVDSGR_	LVEVDSGR	-15.8797	0.794318	-15.8797	P14733	TRUE	437.735	0.000201743	428977	noloss	6	y	1	662.31	100	FALSE	sp	P14733	P14733	LMNB1_MOUSE	Lamin-B1	Mus musculus	Lmnb1	1	3	uniprot_mouse_proteome
220624_046_CS3_1_Control1_DDA-OT	2		_LVEVDSGR_		TRUE	_LVEVDSGR_	LVEVDSGR	-15.8797	0.794318	-15.8797	P14733	TRUE	437.735	0.000201743	428977	noloss	7	y	1	761.379	14.931	FALSE	sp	P14733	P14733	LMNB1_MOUSE	Lamin-B1	Mus musculus	Lmnb1	1	3	uniprot_mouse_proteome
220624_046_CS3_1_Control1_DDA-OT	2		_LVEVDSGR_		TRUE	_LVEVDSGR_	LVEVDSGR	-15.8797	0.794318	-15.8797	P14733	TRUE	437.735	0.000201743	428977	H2O	6	y	1	644.3	9.01579	FALSE	sp	P14733	P14733	LMNB1_MOUSE	Lamin-B1	Mus musculus	Lmnb1	1	3	uniprot_mouse_proteome
220624_046_CS3_1_Control1_DDA-OT	2		_ISDLGFPK_		TRUE	_ISDLGFPK_	ISDLGFPK	29.2543	0.778154	29.2543	P33435	TRUE	438.745	0.000191929	893147	noloss	3	b	1	316.15	5.19507	FALSE	sp	P33435	P33435	MMP13_MOUSE	Collagenase 3	Mus musculus	Mmp13	1	1	uniprot_mouse_proteome
220624_046_CS3_1_Control1_DDA-OT	2		_ISDLGFPK_		TRUE	_ISDLGFPK_	ISDLGFPK	29.2543	0.778154	29.2543	P33435	TRUE	438.745	0.000191929	893147	noloss	3	y	1	391.234	2.88178	TRUE	sp	P33435	P33435	MMP13_MOUSE	Collagenase 3	Mus musculus	Mmp13	1	1	uniprot_mouse_proteome
220624_046_CS3_1_Control1_DDA-OT	2		_ISDLGFPK_		TRUE	_ISDLGFPK_	ISDLGFPK	29.2543	0.778154	29.2543	P33435	TRUE	438.745	0.000191929	893147	noloss	4	y	1	448.255	10.6044	FALSE	sp	P33435	P33435	MMP13_MOUSE	Collagenase 3	Mus musculus	Mmp13	1	1	uniprot_mouse_proteome
220624_046_CS3_1_Control1_DDA-OT	2		_ISDLGFPK_		TRUE	_ISDLGFPK_	ISDLGFPK	29.2543	0.778154	29.2543	P33435	TRUE	438.745	0.000191929	893147	noloss	5	y	1	561.34	18.1317	FALSE	sp	P33435	P33435	MMP13_MOUSE	Collagenase 3	Mus musculus	Mmp13	1	1	uniprot_mouse_proteome
220624_046_CS3_1_Control1_DDA-OT	2		_ISDLGFPK_		TRUE	_ISDLGFPK_	ISDLGFPK	29.2543	0.778154	29.2543	P33435	TRUE	438.745	0.000191929	893147	noloss	6	y	1	676.366	36.6349	FALSE	sp	P33435	P33435	MMP13_MOUSE	Collagenase 3	Mus musculus	Mmp13	1	1	uniprot_mouse_proteome
220624_046_CS3_1_Control1_DDA-OT	2		_ISDLGFPK_		TRUE	_ISDLGFPK_	ISDLGFPK	29.2543	0.778154	29.2543	P33435	TRUE	438.745	0.000191929	893147	noloss	7	y	1	763.398	100	FALSE	sp	P33435	P33435	MMP13_MOUSE	Collagenase 3	Mus musculus	Mmp13	1	1	uniprot_mouse_proteome
220624_046_CS3_1_Control1_DDA-OT	2		_ISDLGFPK_		TRUE	_ISDLGFPK_	ISDLGFPK	29.2543	0.778154	29.2543	P33435	TRUE	438.745	0.000191929	893147	H2O	3	b	1	298.14	2.87406	TRUE	sp	P33435	P33435	MMP13_MOUSE	Collagenase 3	Mus musculus	Mmp13	1	1	uniprot_mouse_proteome
220624_046_CS3_1_Control1_DDA-OT	2		_ISDLGFPK_		TRUE	_ISDLGFPK_	ISDLGFPK	29.2543	0.778154	29.2543	P33435	TRUE	438.745	0.000191929	893147	H2O	7	y	1	745.388	5.30881	FALSE	sp	P33435	P33435	MMP13_MOUSE	Collagenase 3	Mus musculus	Mmp13	1	1	uniprot_mouse_proteome
220624_046_CS3_1_Control1_DDA-OT	2		_NYLSQPR_		TRUE	_NYLSQPR_	NYLSQPR	-11.7998	0.794987	-11.7998	P62814	TRUE	439.23	0.000308687	687992	noloss	3	b	1	391.198	9.5544	FALSE	sp	P62814	P62814	VATB2_MOUSE	V-type proton ATPase subunit B, brain isoform	Mus musculus	Atp6v1b2	1	1	uniprot_mouse_proteome
220624_046_CS3_1_Control1_DDA-OT	2		_NYLSQPR_		TRUE	_NYLSQPR_	NYLSQPR	-11.7998	0.794987	-11.7998	P62814	TRUE	439.23	0.000308687	687992	noloss	3	y	1	400.23	6.56511	FALSE	sp	P62814	P62814	VATB2_MOUSE	V-type proton ATPase subunit B, brain isoform	Mus musculus	Atp6v1b2	1	1	uniprot_mouse_proteome
220624_046_CS3_1_Control1_DDA-OT	2		_NYLSQPR_		TRUE	_NYLSQPR_	NYLSQPR	-11.7998	0.794987	-11.7998	P62814	TRUE	439.23	0.000308687	687992	noloss	4	y	1	487.262	75.1642	FALSE	sp	P62814	P62814	VATB2_MOUSE	V-type proton ATPase subunit B, brain isoform	Mus musculus	Atp6v1b2	1	1	uniprot_mouse_proteome
220624_046_CS3_1_Control1_DDA-OT	2		_NYLSQPR_		TRUE	_NYLSQPR_	NYLSQPR	-11.7998	0.794987	-11.7998	P62814	TRUE	439.23	0.000308687	687992	noloss	5	y	1	600.346	100	FALSE	sp	P62814	P62814	VATB2_MOUSE	V-type proton ATPase subunit B, brain isoform	Mus musculus	Atp6v1b2	1	1	uniprot_mouse_proteome
220624_046_CS3_1_Control1_DDA-OT	2		_NYLSQPR_		TRUE	_NYLSQPR_	NYLSQPR	-11.7998	0.794987	-11.7998	P62814	TRUE	439.23	0.000308687	687992	noloss	5	y	2	300.677	1.35018	TRUE	sp	P62814	P62814	VATB2_MOUSE	V-type proton ATPase subunit B, brain isoform	Mus musculus	Atp6v1b2	1	1	uniprot_mouse_proteome
220624_046_CS3_1_Control1_DDA-OT	2		_NYLSQPR_		TRUE	_NYLSQPR_	NYLSQPR	-11.7998	0.794987	-11.7998	P62814	TRUE	439.23	0.000308687	687992	noloss	6	y	1	763.41	7.35759	FALSE	sp	P62814	P62814	VATB2_MOUSE	V-type proton ATPase subunit B, brain isoform	Mus musculus	Atp6v1b2	1	1	uniprot_mouse_proteome
220624_046_CS3_1_Control1_DDA-OT	2		_NYLSQPR_		TRUE	_NYLSQPR_	NYLSQPR	-11.7998	0.794987	-11.7998	P62814	TRUE	439.23	0.000308687	687992	NH3	3	b	1	374.171	2.5295	FALSE	sp	P62814	P62814	VATB2_MOUSE	V-type proton ATPase subunit B, brain isoform	Mus musculus	Atp6v1b2	1	1	uniprot_mouse_proteome
220624_046_CS3_1_Control1_DDA-OT	2		_NYLSQPR_		TRUE	_NYLSQPR_	NYLSQPR	-11.7998	0.794987	-11.7998	P62814	TRUE	439.23	0.000308687	687992	NH3	3	y	1	383.204	1.23032	TRUE	sp	P62814	P62814	VATB2_MOUSE	V-type proton ATPase subunit B, brain isoform	Mus musculus	Atp6v1b2	1	1	uniprot_mouse_proteome
220624_046_CS3_1_Control1_DDA-OT	2		_NYLSQPR_		TRUE	_NYLSQPR_	NYLSQPR	-11.7998	0.794987	-11.7998	P62814	TRUE	439.23	0.000308687	687992	NH3	4	y	1	470.236	1.31947	TRUE	sp	P62814	P62814	VATB2_MOUSE	V-type proton ATPase subunit B, brain isoform	Mus musculus	Atp6v1b2	1	1	uniprot_mouse_proteome
220624_046_CS3_1_Control1_DDA-OT	2		_NYLSQPR_		TRUE	_NYLSQPR_	NYLSQPR	-11.7998	0.794987	-11.7998	P62814	TRUE	439.23	0.000308687	687992	H2O	5	y	1	582.336	2.52914	TRUE	sp	P62814	P62814	VATB2_MOUSE	V-type proton ATPase subunit B, brain isoform	Mus musculus	Atp6v1b2	1	1	uniprot_mouse_proteome
220624_046_CS3_1_Control1_DDA-OT	2		_NYLSQPR_		TRUE	_NYLSQPR_	NYLSQPR	-11.7998	0.794987	-11.7998	P62814	TRUE	439.23	0.000308687	687992	NH3	5	y	1	583.32	1.09237	TRUE	sp	P62814	P62814	VATB2_MOUSE	V-type proton ATPase subunit B, brain isoform	Mus musculus	Atp6v1b2	1	1	uniprot_mouse_proteome
220624_046_CS3_1_Control1_DDA-OT	2		_DSAFGLLR_		TRUE	_DSAFGLLR_	DSAFGLLR	54.0779	0.785468	54.0779	Q921I1	FALSE	439.74	0	1.94593e+06	noloss	3	b	1	274.103	7.45725	FALSE	sp	Q921I1	Q921I1	TRFE_MOUSE	Serotransferrin	Mus musculus	Tf	1	1	uniprot_mouse_proteome
220624_046_CS3_1_Control1_DDA-OT	2		_DSAFGLLR_		TRUE	_DSAFGLLR_	DSAFGLLR	54.0779	0.785468	54.0779	Q921I1	FALSE	439.74	0	1.94593e+06	noloss	3	y	1	401.287	7.18467	TRUE	sp	Q921I1	Q921I1	TRFE_MOUSE	Serotransferrin	Mus musculus	Tf	1	1	uniprot_mouse_proteome
220624_046_CS3_1_Control1_DDA-OT	2		_DSAFGLLR_		TRUE	_DSAFGLLR_	DSAFGLLR	54.0779	0.785468	54.0779	Q921I1	FALSE	439.74	0	1.94593e+06	noloss	4	y	1	458.309	86.6355	FALSE	sp	Q921I1	Q921I1	TRFE_MOUSE	Serotransferrin	Mus musculus	Tf	1	1	uniprot_mouse_proteome
220624_046_CS3_1_Control1_DDA-OT	2		_DSAFGLLR_		TRUE	_DSAFGLLR_	DSAFGLLR	54.0779	0.785468	54.0779	Q921I1	FALSE	439.74	0	1.94593e+06	noloss	5	y	1	605.377	100	FALSE	sp	Q921I1	Q921I1	TRFE_MOUSE	Serotransferrin	Mus musculus	Tf	1	1	uniprot_mouse_proteome
220624_046_CS3_1_Control1_DDA-OT	2		_DSAFGLLR_		TRUE	_DSAFGLLR_	DSAFGLLR	54.0779	0.785468	54.0779	Q921I1	FALSE	439.74	0	1.94593e+06	noloss	5	y	2	303.192	7.25301	FALSE	sp	Q921I1	Q921I1	TRFE_MOUSE	Serotransferrin	Mus musculus	Tf	1	1	uniprot_mouse_proteome
220624_046_CS3_1_Control1_DDA-OT	2		_DSAFGLLR_		TRUE	_DSAFGLLR_	DSAFGLLR	54.0779	0.785468	54.0779	Q921I1	FALSE	439.74	0	1.94593e+06	noloss	6	y	1	676.414	58.6592	FALSE	sp	Q921I1	Q921I1	TRFE_MOUSE	Serotransferrin	Mus musculus	Tf	1	1	uniprot_mouse_proteome
220624_046_CS3_1_Control1_DDA-OT	2		_DSAFGLLR_		TRUE	_DSAFGLLR_	DSAFGLLR	54.0779	0.785468	54.0779	Q921I1	FALSE	439.74	0	1.94593e+06	noloss	7	y	1	763.446	2.01597	TRUE	sp	Q921I1	Q921I1	TRFE_MOUSE	Serotransferrin	Mus musculus	Tf	1	1	uniprot_mouse_proteome
220624_046_CS3_1_Control1_DDA-OT	2		_DSAFGLLR_		TRUE	_DSAFGLLR_	DSAFGLLR	54.0779	0.785468	54.0779	Q921I1	FALSE	439.74	0	1.94593e+06	H2O	3	b	1	256.093	33.7742	FALSE	sp	Q921I1	Q921I1	TRFE_MOUSE	Serotransferrin	Mus musculus	Tf	1	1	uniprot_mouse_proteome
220624_046_CS3_1_Control1_DDA-OT	2		_DSAFGLLR_		TRUE	_DSAFGLLR_	DSAFGLLR	54.0779	0.785468	54.0779	Q921I1	FALSE	439.74	0	1.94593e+06	NH3	4	y	1	441.282	2.2103	TRUE	sp	Q921I1	Q921I1	TRFE_MOUSE	Serotransferrin	Mus musculus	Tf	1	1	uniprot_mouse_proteome
220624_046_CS3_1_Control1_DDA-OT	2		_DSAFGLLR_		TRUE	_DSAFGLLR_	DSAFGLLR	54.0779	0.785468	54.0779	Q921I1	FALSE	439.74	0	1.94593e+06	NH3	5	y	1	588.35	2.89513	TRUE	sp	Q921I1	Q921I1	TRFE_MOUSE	Serotransferrin	Mus musculus	Tf	1	1	uniprot_mouse_proteome
220624_046_CS3_1_Control1_DDA-OT	2		_VLFSGSLR_		TRUE	_VLFSGSLR_	VLFSGSLR	29.5091	0.798831	29.5091	Q9D1D6	TRUE	439.758	0	3631552	noloss	4	y	1	432.257	9.19647	FALSE	sp	Q9D1D6	Q9D1D6	CTHR1_MOUSE	Collagen triple helix repeat-containing protein 1	Mus musculus	Cthrc1	2	2	uniprot_mouse_proteome
220624_046_CS3_1_Control1_DDA-OT	2		_VLFSGSLR_		TRUE	_VLFSGSLR_	VLFSGSLR	29.5091	0.798831	29.5091	Q9D1D6	TRUE	439.758	0	3631552	noloss	5	y	1	519.289	31.977	FALSE	sp	Q9D1D6	Q9D1D6	CTHR1_MOUSE	Collagen triple helix repeat-containing protein 1	Mus musculus	Cthrc1	2	2	uniprot_mouse_proteome
220624_046_CS3_1_Control1_DDA-OT	2		_VLFSGSLR_		TRUE	_VLFSGSLR_	VLFSGSLR	29.5091	0.798831	29.5091	Q9D1D6	TRUE	439.758	0	3631552	noloss	6	y	1	666.357	100	FALSE	sp	Q9D1D6	Q9D1D6	CTHR1_MOUSE	Collagen triple helix repeat-containing protein 1	Mus musculus	Cthrc1	2	2	uniprot_mouse_proteome
220624_046_CS3_1_Control1_DDA-OT	2		_VLFSGSLR_		TRUE	_VLFSGSLR_	VLFSGSLR	29.5091	0.798831	29.5091	Q9D1D6	TRUE	439.758	0	3631552	noloss	6	y	2	333.682	2.59211	FALSE	sp	Q9D1D6	Q9D1D6	CTHR1_MOUSE	Collagen triple helix repeat-containing protein 1	Mus musculus	Cthrc1	2	2	uniprot_mouse_proteome
220624_046_CS3_1_Control1_DDA-OT	2		_VLFSGSLR_		TRUE	_VLFSGSLR_	VLFSGSLR	29.5091	0.798831	29.5091	Q9D1D6	TRUE	439.758	0	3631552	noloss	7	y	1	779.441	14.8284	FALSE	sp	Q9D1D6	Q9D1D6	CTHR1_MOUSE	Collagen triple helix repeat-containing protein 1	Mus musculus	Cthrc1	2	2	uniprot_mouse_proteome
220624_046_CS3_1_Control1_DDA-OT	2		_VLFSGSLR_		TRUE	_VLFSGSLR_	VLFSGSLR	29.5091	0.798831	29.5091	Q9D1D6	TRUE	439.758	0	3631552	H2O	6	y	1	648.346	3.90643	FALSE	sp	Q9D1D6	Q9D1D6	CTHR1_MOUSE	Collagen triple helix repeat-containing protein 1	Mus musculus	Cthrc1	2	2	uniprot_mouse_proteome
220624_046_CS3_1_Control1_DDA-OT	2		_VLFSGSLR_		TRUE	_VLFSGSLR_	VLFSGSLR	29.5091	0.798831	29.5091	Q9D1D6	TRUE	439.758	0	3631552	NH3	6	y	1	649.33	2.21319	TRUE	sp	Q9D1D6	Q9D1D6	CTHR1_MOUSE	Collagen triple helix repeat-containing protein 1	Mus musculus	Cthrc1	2	2	uniprot_mouse_proteome
220624_046_CS3_1_Control1_DDA-OT	2		_VLFSGSLR_		TRUE	_VLFSGSLR_	VLFSGSLR	29.5091	0.798831	29.5091	Q9D1D6	TRUE	439.758	0	3631552	H2O	7	y	2	381.219	1.32085	TRUE	sp	Q9D1D6	Q9D1D6	CTHR1_MOUSE	Collagen triple helix repeat-containing protein 1	Mus musculus	Cthrc1	2	2	uniprot_mouse_proteome
220624_046_CS3_1_Control1_DDA-OT	2		_FSQEEIK_		TRUE	_FSQEEIK_	FSQEEIK	-12.2921	0.797925	-12.2921	P97457	FALSE	440.724	0.00022832	2940894	noloss	3	y	1	389.239	4.39349	TRUE	sp	P97457	P97457	MLRS_MOUSE	Myosin regulatory light chain 2, skeletal muscle isoform	Mus musculus	Mylpf	1	3	uniprot_mouse_proteome
220624_046_CS3_1_Control1_DDA-OT	2		_FSQEEIK_		TRUE	_FSQEEIK_	FSQEEIK	-12.2921	0.797925	-12.2921	P97457	FALSE	440.724	0.00022832	2940894	noloss	4	b	1	492.209	1.31482	TRUE	sp	P97457	P97457	MLRS_MOUSE	Myosin regulatory light chain 2, skeletal muscle isoform	Mus musculus	Mylpf	1	3	uniprot_mouse_proteome
220624_046_CS3_1_Control1_DDA-OT	2		_FSQEEIK_		TRUE	_FSQEEIK_	FSQEEIK	-12.2921	0.797925	-12.2921	P97457	FALSE	440.724	0.00022832	2940894	noloss	4	y	1	518.282	13.877	FALSE	sp	P97457	P97457	MLRS_MOUSE	Myosin regulatory light chain 2, skeletal muscle isoform	Mus musculus	Mylpf	1	3	uniprot_mouse_proteome
220624_046_CS3_1_Control1_DDA-OT	2		_FSQEEIK_		TRUE	_FSQEEIK_	FSQEEIK	-12.2921	0.797925	-12.2921	P97457	FALSE	440.724	0.00022832	2940894	noloss	5	b	1	621.251	1.91869	TRUE	sp	P97457	P97457	MLRS_MOUSE	Myosin regulatory light chain 2, skeletal muscle isoform	Mus musculus	Mylpf	1	3	uniprot_mouse_proteome
220624_046_CS3_1_Control1_DDA-OT	2		_FSQEEIK_		TRUE	_FSQEEIK_	FSQEEIK	-12.2921	0.797925	-12.2921	P97457	FALSE	440.724	0.00022832	2940894	noloss	5	y	1	646.341	33.7146	FALSE	sp	P97457	P97457	MLRS_MOUSE	Myosin regulatory light chain 2, skeletal muscle isoform	Mus musculus	Mylpf	1	3	uniprot_mouse_proteome
220624_046_CS3_1_Control1_DDA-OT	2		_FSQEEIK_		TRUE	_FSQEEIK_	FSQEEIK	-12.2921	0.797925	-12.2921	P97457	FALSE	440.724	0.00022832	2940894	noloss	5	y	2	323.674	1.62692	TRUE	sp	P97457	P97457	MLRS_MOUSE	Myosin regulatory light chain 2, skeletal muscle isoform	Mus musculus	Mylpf	1	3	uniprot_mouse_proteome
220624_046_CS3_1_Control1_DDA-OT	2		_FSQEEIK_		TRUE	_FSQEEIK_	FSQEEIK	-12.2921	0.797925	-12.2921	P97457	FALSE	440.724	0.00022832	2940894	noloss	6	y	1	733.373	100	FALSE	sp	P97457	P97457	MLRS_MOUSE	Myosin regulatory light chain 2, skeletal muscle isoform	Mus musculus	Mylpf	1	3	uniprot_mouse_proteome
220624_046_CS3_1_Control1_DDA-OT	2		_FSQEEIK_		TRUE	_FSQEEIK_	FSQEEIK	-12.2921	0.797925	-12.2921	P97457	FALSE	440.724	0.00022832	2940894	noloss	6	y	2	367.19	2.12149	TRUE	sp	P97457	P97457	MLRS_MOUSE	Myosin regulatory light chain 2, skeletal muscle isoform	Mus musculus	Mylpf	1	3	uniprot_mouse_proteome
220624_046_CS3_1_Control1_DDA-OT	2		_FSQEEIK_		TRUE	_FSQEEIK_	FSQEEIK	-12.2921	0.797925	-12.2921	P97457	FALSE	440.724	0.00022832	2940894	H2O	3	b	1	345.156	1.47031	TRUE	sp	P97457	P97457	MLRS_MOUSE	Myosin regulatory light chain 2, skeletal muscle isoform	Mus musculus	Mylpf	1	3	uniprot_mouse_proteome
220624_046_CS3_1_Control1_DDA-OT	2		_FSQEEIK_		TRUE	_FSQEEIK_	FSQEEIK	-12.2921	0.797925	-12.2921	P97457	FALSE	440.724	0.00022832	2940894	H2O	3	y	1	371.229	4.15577	TRUE	sp	P97457	P97457	MLRS_MOUSE	Myosin regulatory light chain 2, skeletal muscle isoform	Mus musculus	Mylpf	1	3	uniprot_mouse_proteome
220624_046_CS3_1_Control1_DDA-OT	2		_FSQEEIK_		TRUE	_FSQEEIK_	FSQEEIK	-12.2921	0.797925	-12.2921	P97457	FALSE	440.724	0.00022832	2940894	H2O	4	y	1	500.271	3.57237	TRUE	sp	P97457	P97457	MLRS_MOUSE	Myosin regulatory light chain 2, skeletal muscle isoform	Mus musculus	Mylpf	1	3	uniprot_mouse_proteome
220624_046_CS3_1_Control1_DDA-OT	2		_FSQEEIK_		TRUE	_FSQEEIK_	FSQEEIK	-12.2921	0.797925	-12.2921	P97457	FALSE	440.724	0.00022832	2940894	H2O	5	b	1	603.241	1.27571	TRUE	sp	P97457	P97457	MLRS_MOUSE	Myosin regulatory light chain 2, skeletal muscle isoform	Mus musculus	Mylpf	1	3	uniprot_mouse_proteome
220624_046_CS3_1_Control1_DDA-OT	2		_FSQEEIK_		TRUE	_FSQEEIK_	FSQEEIK	-12.2921	0.797925	-12.2921	P97457	FALSE	440.724	0.00022832	2940894	H2O	5	y	1	628.33	10.3308	FALSE	sp	P97457	P97457	MLRS_MOUSE	Myosin regulatory light chain 2, skeletal muscle isoform	Mus musculus	Mylpf	1	3	uniprot_mouse_proteome
220624_046_CS3_1_Control1_DDA-OT	2		_FSQEEIK_		TRUE	_FSQEEIK_	FSQEEIK	-12.2921	0.797925	-12.2921	P97457	FALSE	440.724	0.00022832	2940894	H2O	5	y	2	314.669	2.79225	TRUE	sp	P97457	P97457	MLRS_MOUSE	Myosin regulatory light chain 2, skeletal muscle isoform	Mus musculus	Mylpf	1	3	uniprot_mouse_proteome
220624_046_CS3_1_Control1_DDA-OT	2		_FSQEEIK_		TRUE	_FSQEEIK_	FSQEEIK	-12.2921	0.797925	-12.2921	P97457	FALSE	440.724	0.00022832	2940894	NH3	5	y	1	629.314	18.0751	FALSE	sp	P97457	P97457	MLRS_MOUSE	Myosin regulatory light chain 2, skeletal muscle isoform	Mus musculus	Mylpf	1	3	uniprot_mouse_proteome
220624_046_CS3_1_Control1_DDA-OT	2		_FSQEEIK_		TRUE	_FSQEEIK_	FSQEEIK	-12.2921	0.797925	-12.2921	P97457	FALSE	440.724	0.00022832	2940894	H2O	6	y	1	715.362	7.52658	FALSE	sp	P97457	P97457	MLRS_MOUSE	Myosin regulatory light chain 2, skeletal muscle isoform	Mus musculus	Mylpf	1	3	uniprot_mouse_proteome
220624_046_CS3_1_Control1_DDA-OT	2		_FSQEEIK_		TRUE	_FSQEEIK_	FSQEEIK	-12.2921	0.797925	-12.2921	P97457	FALSE	440.724	0.00022832	2940894	NH3	6	y	1	716.346	3.33677	TRUE	sp	P97457	P97457	MLRS_MOUSE	Myosin regulatory light chain 2, skeletal muscle isoform	Mus musculus	Mylpf	1	3	uniprot_mouse_proteome
220624_046_CS3_1_Control1_DDA-OT	2		_FSQEEIK_		TRUE	_FSQEEIK_	FSQEEIK	-12.2921	0.797925	-12.2921	P97457	FALSE	440.724	0.00022832	2940894	NH3	6	y	2	358.677	1.76396	TRUE	sp	P97457	P97457	MLRS_MOUSE	Myosin regulatory light chain 2, skeletal muscle isoform	Mus musculus	Mylpf	1	3	uniprot_mouse_proteome
220624_046_CS3_1_Control1_DDA-OT	2		_VAYSLDGR_		TRUE	_VAYSLDGR_	VAYSLDGR	5.38633	0.789214	5.38633	P21956;P21956-2	FALSE	440.73	0	10198278	noloss	3	b	1	334.176	1.64681	TRUE	sp	P21956;P21956-2	P21956;P21956-2	MFGM_MOUSE	Lactadherin;Isoform 2 of Lactadherin	Mus musculus	Mfge8	1;	3;	uniprot_mouse_proteome
220624_046_CS3_1_Control1_DDA-OT	2		_VAYSLDGR_		TRUE	_VAYSLDGR_	VAYSLDGR	5.38633	0.789214	5.38633	P21956;P21956-2	FALSE	440.73	0	10198278	noloss	3	y	1	347.167	7.24582	FALSE	sp	P21956;P21956-2	P21956;P21956-2	MFGM_MOUSE	Lactadherin;Isoform 2 of Lactadherin	Mus musculus	Mfge8	1;	3;	uniprot_mouse_proteome
220624_046_CS3_1_Control1_DDA-OT	2		_VAYSLDGR_		TRUE	_VAYSLDGR_	VAYSLDGR	5.38633	0.789214	5.38633	P21956;P21956-2	FALSE	440.73	0	10198278	noloss	4	y	1	460.251	15.7	FALSE	sp	P21956;P21956-2	P21956;P21956-2	MFGM_MOUSE	Lactadherin;Isoform 2 of Lactadherin	Mus musculus	Mfge8	1;	3;	uniprot_mouse_proteome
220624_046_CS3_1_Control1_DDA-OT	2		_VAYSLDGR_		TRUE	_VAYSLDGR_	VAYSLDGR	5.38633	0.789214	5.38633	P21956;P21956-2	FALSE	440.73	0	10198278	noloss	5	y	1	547.283	49.6406	FALSE	sp	P21956;P21956-2	P21956;P21956-2	MFGM_MOUSE	Lactadherin;Isoform 2 of Lactadherin	Mus musculus	Mfge8	1;	3;	uniprot_mouse_proteome
220624_046_CS3_1_Control1_DDA-OT	2		_VAYSLDGR_		TRUE	_VAYSLDGR_	VAYSLDGR	5.38633	0.789214	5.38633	P21956;P21956-2	FALSE	440.73	0	10198278	noloss	6	y	1	710.347	100	FALSE	sp	P21956;P21956-2	P21956;P21956-2	MFGM_MOUSE	Lactadherin;Isoform 2 of Lactadherin	Mus musculus	Mfge8	1;	3;	uniprot_mouse_proteome
220624_046_CS3_1_Control1_DDA-OT	2		_VAYSLDGR_		TRUE	_VAYSLDGR_	VAYSLDGR	5.38633	0.789214	5.38633	P21956;P21956-2	FALSE	440.73	0	10198278	noloss	6	y	2	355.677	5.56454	FALSE	sp	P21956;P21956-2	P21956;P21956-2	MFGM_MOUSE	Lactadherin;Isoform 2 of Lactadherin	Mus musculus	Mfge8	1;	3;	uniprot_mouse_proteome
220624_046_CS3_1_Control1_DDA-OT	2		_VAYSLDGR_		TRUE	_VAYSLDGR_	VAYSLDGR	5.38633	0.789214	5.38633	P21956;P21956-2	FALSE	440.73	0	10198278	noloss	7	y	1	781.384	47.1533	FALSE	sp	P21956;P21956-2	P21956;P21956-2	MFGM_MOUSE	Lactadherin;Isoform 2 of Lactadherin	Mus musculus	Mfge8	1;	3;	uniprot_mouse_proteome
220624_046_CS3_1_Control1_DDA-OT	2		_VAYSLDGR_		TRUE	_VAYSLDGR_	VAYSLDGR	5.38633	0.789214	5.38633	P21956;P21956-2	FALSE	440.73	0	10198278	NH3	3	y	1	330.141	1.56597	TRUE	sp	P21956;P21956-2	P21956;P21956-2	MFGM_MOUSE	Lactadherin;Isoform 2 of Lactadherin	Mus musculus	Mfge8	1;	3;	uniprot_mouse_proteome
220624_046_CS3_1_Control1_DDA-OT	2		_VAYSLDGR_		TRUE	_VAYSLDGR_	VAYSLDGR	5.38633	0.789214	5.38633	P21956;P21956-2	FALSE	440.73	0	10198278	H2O	5	y	1	529.273	1.42293	TRUE	sp	P21956;P21956-2	P21956;P21956-2	MFGM_MOUSE	Lactadherin;Isoform 2 of Lactadherin	Mus musculus	Mfge8	1;	3;	uniprot_mouse_proteome
220624_046_CS3_1_Control1_DDA-OT	2		_VAYSLDGR_		TRUE	_VAYSLDGR_	VAYSLDGR	5.38633	0.789214	5.38633	P21956;P21956-2	FALSE	440.73	0	10198278	H2O	6	y	1	692.336	4.00646	TRUE	sp	P21956;P21956-2	P21956;P21956-2	MFGM_MOUSE	Lactadherin;Isoform 2 of Lactadherin	Mus musculus	Mfge8	1;	3;	uniprot_mouse_proteome
220624_046_CS3_1_Control1_DDA-OT	2		_VAYSLDGR_		TRUE	_VAYSLDGR_	VAYSLDGR	5.38633	0.789214	5.38633	P21956;P21956-2	FALSE	440.73	0	10198278	H2O	6	y	2	346.672	1.58174	TRUE	sp	P21956;P21956-2	P21956;P21956-2	MFGM_MOUSE	Lactadherin;Isoform 2 of Lactadherin	Mus musculus	Mfge8	1;	3;	uniprot_mouse_proteome
220624_046_CS3_1_Control1_DDA-OT	2		_VAYSLDGR_		TRUE	_VAYSLDGR_	VAYSLDGR	5.38633	0.789214	5.38633	P21956;P21956-2	FALSE	440.73	0	10198278	NH3	6	y	1	693.32	2.46288	TRUE	sp	P21956;P21956-2	P21956;P21956-2	MFGM_MOUSE	Lactadherin;Isoform 2 of Lactadherin	Mus musculus	Mfge8	1;	3;	uniprot_mouse_proteome
220624_046_CS3_1_Control1_DDA-OT	2		_VAYSLDGR_		TRUE	_VAYSLDGR_	VAYSLDGR	5.38633	0.789214	5.38633	P21956;P21956-2	FALSE	440.73	0	10198278	H2O	7	y	1	763.373	1.9538	TRUE	sp	P21956;P21956-2	P21956;P21956-2	MFGM_MOUSE	Lactadherin;Isoform 2 of Lactadherin	Mus musculus	Mfge8	1;	3;	uniprot_mouse_proteome
220624_046_CS3_1_Control1_DDA-OT	2		_VAYSLDGR_		TRUE	_VAYSLDGR_	VAYSLDGR	5.38633	0.789214	5.38633	P21956;P21956-2	FALSE	440.73	0	10198278	H2O	7	y	2	382.19	1.55987	TRUE	sp	P21956;P21956-2	P21956;P21956-2	MFGM_MOUSE	Lactadherin;Isoform 2 of Lactadherin	Mus musculus	Mfge8	1;	3;	uniprot_mouse_proteome
220624_046_CS3_1_Control1_DDA-OT	2		_IGPLGLSPK_		TRUE	_IGPLGLSPK_	IGPLGLSPK	27.5701	0.808592	27.5701	P35979	TRUE	441.276	0	7.50651e+06	noloss	3	b	1	268.166	6.68527	TRUE	sp	P35979	P35979	RL12_MOUSE	60S ribosomal protein L12	Mus musculus	Rpl12	1	2	uniprot_mouse_proteome
220624_046_CS3_1_Control1_DDA-OT	2		_IGPLGLSPK_		TRUE	_IGPLGLSPK_	IGPLGLSPK	27.5701	0.808592	27.5701	P35979	TRUE	441.276	0	7.50651e+06	noloss	3	y	1	331.198	10.49	TRUE	sp	P35979	P35979	RL12_MOUSE	60S ribosomal protein L12	Mus musculus	Rpl12	1	2	uniprot_mouse_proteome
220624_046_CS3_1_Control1_DDA-OT	2		_IGPLGLSPK_		TRUE	_IGPLGLSPK_	IGPLGLSPK	27.5701	0.808592	27.5701	P35979	TRUE	441.276	0	7.50651e+06	noloss	4	b	1	381.25	2.06126	TRUE	sp	P35979	P35979	RL12_MOUSE	60S ribosomal protein L12	Mus musculus	Rpl12	1	2	uniprot_mouse_proteome
220624_046_CS3_1_Control1_DDA-OT	2		_IGPLGLSPK_		TRUE	_IGPLGLSPK_	IGPLGLSPK	27.5701	0.808592	27.5701	P35979	TRUE	441.276	0	7.50651e+06	noloss	4	y	1	444.282	2.89128	TRUE	sp	P35979	P35979	RL12_MOUSE	60S ribosomal protein L12	Mus musculus	Rpl12	1	2	uniprot_mouse_proteome
220624_046_CS3_1_Control1_DDA-OT	2		_IGPLGLSPK_		TRUE	_IGPLGLSPK_	IGPLGLSPK	27.5701	0.808592	27.5701	P35979	TRUE	441.276	0	7.50651e+06	noloss	5	b	1	438.271	1.77261	TRUE	sp	P35979	P35979	RL12_MOUSE	60S ribosomal protein L12	Mus musculus	Rpl12	1	2	uniprot_mouse_proteome
220624_046_CS3_1_Control1_DDA-OT	2		_IGPLGLSPK_		TRUE	_IGPLGLSPK_	IGPLGLSPK	27.5701	0.808592	27.5701	P35979	TRUE	441.276	0	7.50651e+06	noloss	5	y	1	501.303	51.5508	FALSE	sp	P35979	P35979	RL12_MOUSE	60S ribosomal protein L12	Mus musculus	Rpl12	1	2	uniprot_mouse_proteome
220624_046_CS3_1_Control1_DDA-OT	2		_IGPLGLSPK_		TRUE	_IGPLGLSPK_	IGPLGLSPK	27.5701	0.808592	27.5701	P35979	TRUE	441.276	0	7.50651e+06	noloss	6	y	1	614.387	32.8687	FALSE	sp	P35979	P35979	RL12_MOUSE	60S ribosomal protein L12	Mus musculus	Rpl12	1	2	uniprot_mouse_proteome
220624_046_CS3_1_Control1_DDA-OT	2		_IGPLGLSPK_		TRUE	_IGPLGLSPK_	IGPLGLSPK	27.5701	0.808592	27.5701	P35979	TRUE	441.276	0	7.50651e+06	noloss	6	y	2	307.697	1.20658	TRUE	sp	P35979	P35979	RL12_MOUSE	60S ribosomal protein L12	Mus musculus	Rpl12	1	2	uniprot_mouse_proteome
220624_046_CS3_1_Control1_DDA-OT	2		_IGPLGLSPK_		TRUE	_IGPLGLSPK_	IGPLGLSPK	27.5701	0.808592	27.5701	P35979	TRUE	441.276	0	7.50651e+06	noloss	7	y	2	356.224	100	FALSE	sp	P35979	P35979	RL12_MOUSE	60S ribosomal protein L12	Mus musculus	Rpl12	1	2	uniprot_mouse_proteome
220624_046_CS3_1_Control1_DDA-OT	2		_IGPLGLSPK_		TRUE	_IGPLGLSPK_	IGPLGLSPK	27.5701	0.808592	27.5701	P35979	TRUE	441.276	0	7.50651e+06	noloss	7	y	1	711.44	34.6721	FALSE	sp	P35979	P35979	RL12_MOUSE	60S ribosomal protein L12	Mus musculus	Rpl12	1	2	uniprot_mouse_proteome
220624_046_CS3_1_Control1_DDA-OT	2		_IGPLGLSPK_		TRUE	_IGPLGLSPK_	IGPLGLSPK	27.5701	0.808592	27.5701	P35979	TRUE	441.276	0	7.50651e+06	noloss	8	y	1	768.461	91.1494	FALSE	sp	P35979	P35979	RL12_MOUSE	60S ribosomal protein L12	Mus musculus	Rpl12	1	2	uniprot_mouse_proteome
220624_046_CS3_1_Control1_DDA-OT	2		_IGPLGLSPK_		TRUE	_IGPLGLSPK_	IGPLGLSPK	27.5701	0.808592	27.5701	P35979	TRUE	441.276	0	7.50651e+06	noloss	8	y	2	384.734	13.2235	TRUE	sp	P35979	P35979	RL12_MOUSE	60S ribosomal protein L12	Mus musculus	Rpl12	1	2	uniprot_mouse_proteome
220624_046_CS3_1_Control1_DDA-OT	2		_IGPLGLSPK_		TRUE	_IGPLGLSPK_	IGPLGLSPK	27.5701	0.808592	27.5701	P35979	TRUE	441.276	0	7.50651e+06	H2O	3	y	1	313.187	5.21325	TRUE	sp	P35979	P35979	RL12_MOUSE	60S ribosomal protein L12	Mus musculus	Rpl12	1	2	uniprot_mouse_proteome
220624_046_CS3_1_Control1_DDA-OT	2		_IGPLGLSPK_		TRUE	_IGPLGLSPK_	IGPLGLSPK	27.5701	0.808592	27.5701	P35979	TRUE	441.276	0	7.50651e+06	H2O	4	y	1	426.271	3.07262	TRUE	sp	P35979	P35979	RL12_MOUSE	60S ribosomal protein L12	Mus musculus	Rpl12	1	2	uniprot_mouse_proteome
220624_046_CS3_1_Control1_DDA-OT	2		_IGPLGLSPK_		TRUE	_IGPLGLSPK_	IGPLGLSPK	27.5701	0.808592	27.5701	P35979	TRUE	441.276	0	7.50651e+06	H2O	5	y	2	242.15	15.3505	FALSE	sp	P35979	P35979	RL12_MOUSE	60S ribosomal protein L12	Mus musculus	Rpl12	1	2	uniprot_mouse_proteome
220624_046_CS3_1_Control1_DDA-OT	2		_IGPLGLSPK_		TRUE	_IGPLGLSPK_	IGPLGLSPK	27.5701	0.808592	27.5701	P35979	TRUE	441.276	0	7.50651e+06	H2O	5	y	1	483.293	1.48392	TRUE	sp	P35979	P35979	RL12_MOUSE	60S ribosomal protein L12	Mus musculus	Rpl12	1	2	uniprot_mouse_proteome
220624_046_CS3_1_Control1_DDA-OT	2		_IGPLGLSPK_		TRUE	_IGPLGLSPK_	IGPLGLSPK	27.5701	0.808592	27.5701	P35979	TRUE	441.276	0	7.50651e+06	H2O	6	y	1	596.377	1.09191	TRUE	sp	P35979	P35979	RL12_MOUSE	60S ribosomal protein L12	Mus musculus	Rpl12	1	2	uniprot_mouse_proteome
220624_046_CS3_1_Control1_DDA-OT	2		_IGPLGLSPK_		TRUE	_IGPLGLSPK_	IGPLGLSPK	27.5701	0.808592	27.5701	P35979	TRUE	441.276	0	7.50651e+06	H2O	7	y	2	347.218	1.90346	TRUE	sp	P35979	P35979	RL12_MOUSE	60S ribosomal protein L12	Mus musculus	Rpl12	1	2	uniprot_mouse_proteome
220624_046_CS3_1_Control1_DDA-OT	2		_IGPLGLSPK_		TRUE	_IGPLGLSPK_	IGPLGLSPK	27.5701	0.808592	27.5701	P35979	TRUE	441.276	0	7.50651e+06	H2O	7	y	1	693.429	1.53003	TRUE	sp	P35979	P35979	RL12_MOUSE	60S ribosomal protein L12	Mus musculus	Rpl12	1	2	uniprot_mouse_proteome
220624_046_CS3_1_Control1_DDA-OT	2		_IGPLGLSPK_		TRUE	_IGPLGLSPK_	IGPLGLSPK	27.5701	0.808592	27.5701	P35979	TRUE	441.276	0	7.50651e+06	H2O	8	y	1	750.451	3.39386	TRUE	sp	P35979	P35979	RL12_MOUSE	60S ribosomal protein L12	Mus musculus	Rpl12	1	2	uniprot_mouse_proteome
220624_046_CS3_1_Control1_DDA-OT	2		_NLQPAIVK_		TRUE	_NLQPAIVK_	NLQPAIVK	1.50176	0.804304	1.50176	P28665	FALSE	441.774	0.000459718	1.96072e+06	noloss	3	b	1	356.193	14.6971	FALSE	sp	P28665	P28665	MUG1_MOUSE	Murinoglobulin-1	Mus musculus	Mug1	1	3	uniprot_mouse_proteome
220624_046_CS3_1_Control1_DDA-OT	2		_NLQPAIVK_		TRUE	_NLQPAIVK_	NLQPAIVK	1.50176	0.804304	1.50176	P28665	FALSE	441.774	0.000459718	1.96072e+06	noloss	3	y	1	359.265	6.98146	FALSE	sp	P28665	P28665	MUG1_MOUSE	Murinoglobulin-1	Mus musculus	Mug1	1	3	uniprot_mouse_proteome
220624_046_CS3_1_Control1_DDA-OT	2		_NLQPAIVK_		TRUE	_NLQPAIVK_	NLQPAIVK	1.50176	0.804304	1.50176	P28665	FALSE	441.774	0.000459718	1.96072e+06	noloss	4	y	1	430.302	6.09112	FALSE	sp	P28665	P28665	MUG1_MOUSE	Murinoglobulin-1	Mus musculus	Mug1	1	3	uniprot_mouse_proteome
220624_046_CS3_1_Control1_DDA-OT	2		_NLQPAIVK_		TRUE	_NLQPAIVK_	NLQPAIVK	1.50176	0.804304	1.50176	P28665	FALSE	441.774	0.000459718	1.96072e+06	noloss	5	y	1	527.355	100	FALSE	sp	P28665	P28665	MUG1_MOUSE	Murinoglobulin-1	Mus musculus	Mug1	1	3	uniprot_mouse_proteome
220624_046_CS3_1_Control1_DDA-OT	2		_NLQPAIVK_		TRUE	_NLQPAIVK_	NLQPAIVK	1.50176	0.804304	1.50176	P28665	FALSE	441.774	0.000459718	1.96072e+06	noloss	6	y	1	655.414	27.8924	FALSE	sp	P28665	P28665	MUG1_MOUSE	Murinoglobulin-1	Mus musculus	Mug1	1	3	uniprot_mouse_proteome
220624_046_CS3_1_Control1_DDA-OT	2		_NLQPAIVK_		TRUE	_NLQPAIVK_	NLQPAIVK	1.50176	0.804304	1.50176	P28665	FALSE	441.774	0.000459718	1.96072e+06	noloss	7	y	1	768.498	2.71509	TRUE	sp	P28665	P28665	MUG1_MOUSE	Murinoglobulin-1	Mus musculus	Mug1	1	3	uniprot_mouse_proteome
220624_046_CS3_1_Control1_DDA-OT	2		_NLQPAIVK_		TRUE	_NLQPAIVK_	NLQPAIVK	1.50176	0.804304	1.50176	P28665	FALSE	441.774	0.000459718	1.96072e+06	NH3	3	b	1	339.166	4.03402	TRUE	sp	P28665	P28665	MUG1_MOUSE	Murinoglobulin-1	Mus musculus	Mug1	1	3	uniprot_mouse_proteome
220624_046_CS3_1_Control1_DDA-OT	2		_NLQPAIVK_		TRUE	_NLQPAIVK_	NLQPAIVK	1.50176	0.804304	1.50176	P28665	FALSE	441.774	0.000459718	1.96072e+06	NH3	6	y	1	638.387	63.3317	FALSE	sp	P28665	P28665	MUG1_MOUSE	Murinoglobulin-1	Mus musculus	Mug1	1	3	uniprot_mouse_proteome
220624_046_CS3_1_Control1_DDA-OT	2		_ELNYFAK_		TRUE	_ELNYFAK_	ELNYFAK	18.4206	0.799582	18.4206	P09411	FALSE	442.729	0.00022832	3.29634e+06	noloss	3	b	1	357.177	1.63253	TRUE	sp	P09411	P09411	PGK1_MOUSE	Phosphoglycerate kinase 1	Mus musculus	Pgk1	1	4	uniprot_mouse_proteome
220624_046_CS3_1_Control1_DDA-OT	2		_ELNYFAK_		TRUE	_ELNYFAK_	ELNYFAK	18.4206	0.799582	18.4206	P09411	FALSE	442.729	0.00022832	3.29634e+06	noloss	3	y	1	365.218	75.7365	FALSE	sp	P09411	P09411	PGK1_MOUSE	Phosphoglycerate kinase 1	Mus musculus	Pgk1	1	4	uniprot_mouse_proteome
220624_046_CS3_1_Control1_DDA-OT	2		_ELNYFAK_		TRUE	_ELNYFAK_	ELNYFAK	18.4206	0.799582	18.4206	P09411	FALSE	442.729	0.00022832	3.29634e+06	noloss	4	y	1	528.282	57.7019	FALSE	sp	P09411	P09411	PGK1_MOUSE	Phosphoglycerate kinase 1	Mus musculus	Pgk1	1	4	uniprot_mouse_proteome
220624_046_CS3_1_Control1_DDA-OT	2		_ELNYFAK_		TRUE	_ELNYFAK_	ELNYFAK	18.4206	0.799582	18.4206	P09411	FALSE	442.729	0.00022832	3.29634e+06	noloss	5	y	1	642.325	100	FALSE	sp	P09411	P09411	PGK1_MOUSE	Phosphoglycerate kinase 1	Mus musculus	Pgk1	1	4	uniprot_mouse_proteome
220624_046_CS3_1_Control1_DDA-OT	2		_ELNYFAK_		TRUE	_ELNYFAK_	ELNYFAK	18.4206	0.799582	18.4206	P09411	FALSE	442.729	0.00022832	3.29634e+06	noloss	5	y	2	321.666	2.81637	TRUE	sp	P09411	P09411	PGK1_MOUSE	Phosphoglycerate kinase 1	Mus musculus	Pgk1	1	4	uniprot_mouse_proteome
220624_046_CS3_1_Control1_DDA-OT	2		_ELNYFAK_		TRUE	_ELNYFAK_	ELNYFAK	18.4206	0.799582	18.4206	P09411	FALSE	442.729	0.00022832	3.29634e+06	noloss	6	y	1	755.409	11.1782	TRUE	sp	P09411	P09411	PGK1_MOUSE	Phosphoglycerate kinase 1	Mus musculus	Pgk1	1	4	uniprot_mouse_proteome
220624_046_CS3_1_Control1_DDA-OT	2		_ELNYFAK_		TRUE	_ELNYFAK_	ELNYFAK	18.4206	0.799582	18.4206	P09411	FALSE	442.729	0.00022832	3.29634e+06	noloss	6	y	2	378.208	1.59001	TRUE	sp	P09411	P09411	PGK1_MOUSE	Phosphoglycerate kinase 1	Mus musculus	Pgk1	1	4	uniprot_mouse_proteome
220624_046_CS3_1_Control1_DDA-OT	2		_ELNYFAK_		TRUE	_ELNYFAK_	ELNYFAK	18.4206	0.799582	18.4206	P09411	FALSE	442.729	0.00022832	3.29634e+06	H2O	3	b	1	339.166	69.0148	FALSE	sp	P09411	P09411	PGK1_MOUSE	Phosphoglycerate kinase 1	Mus musculus	Pgk1	1	4	uniprot_mouse_proteome
220624_046_CS3_1_Control1_DDA-OT	2		_ELNYFAK_		TRUE	_ELNYFAK_	ELNYFAK	18.4206	0.799582	18.4206	P09411	FALSE	442.729	0.00022832	3.29634e+06	NH3	5	y	1	625.298	42.8749	FALSE	sp	P09411	P09411	PGK1_MOUSE	Phosphoglycerate kinase 1	Mus musculus	Pgk1	1	4	uniprot_mouse_proteome
220624_046_CS3_1_Control1_DDA-OT	2		_ELNYFAK_		TRUE	_ELNYFAK_	ELNYFAK	18.4206	0.799582	18.4206	P09411	FALSE	442.729	0.00022832	3.29634e+06	NH3	5	y	2	313.153	1.74955	TRUE	sp	P09411	P09411	PGK1_MOUSE	Phosphoglycerate kinase 1	Mus musculus	Pgk1	1	4	uniprot_mouse_proteome
220624_046_CS3_1_Control1_DDA-OT	2		_ELNYFAK_		TRUE	_ELNYFAK_	ELNYFAK	18.4206	0.799582	18.4206	P09411	FALSE	442.729	0.00022832	3.29634e+06	NH3	6	y	2	369.695	3.3146	TRUE	sp	P09411	P09411	PGK1_MOUSE	Phosphoglycerate kinase 1	Mus musculus	Pgk1	1	4	uniprot_mouse_proteome
220624_046_CS3_1_Control1_DDA-OT	2		_ELNYFAK_		TRUE	_ELNYFAK_	ELNYFAK	18.4206	0.799582	18.4206	P09411	FALSE	442.729	0.00022832	3.29634e+06	NH3	6	y	1	738.382	1.65112	TRUE	sp	P09411	P09411	PGK1_MOUSE	Phosphoglycerate kinase 1	Mus musculus	Pgk1	1	4	uniprot_mouse_proteome
220624_046_CS3_1_Control1_DDA-OT	2		_ELNYFAK_		TRUE	_ELNYFAK_	ELNYFAK	18.4206	0.799582	18.4206	P09411	FALSE	442.729	0.00022832	3.29634e+06	H2O	4	b	1	502.23	15.2554	FALSE	sp	P09411	P09411	PGK1_MOUSE	Phosphoglycerate kinase 1	Mus musculus	Pgk1	1	4	uniprot_mouse_proteome
220624_046_CS3_1_Control1_DDA-OT	2		_VVGVNIAGR_		TRUE	_VVGVNIAGR_	VVGVNIAGR	9.37851	0.788443	9.37851	Q5XKE0	FALSE	442.769	0	8723587	noloss	3	b	1	256.166	5.23238	FALSE	sp	Q5XKE0	Q5XKE0	MYPC2_MOUSE	Myosin-binding protein C, fast-type	Mus musculus	Mybpc2	1	1	uniprot_mouse_proteome
220624_046_CS3_1_Control1_DDA-OT	2		_VVGVNIAGR_		TRUE	_VVGVNIAGR_	VVGVNIAGR	9.37851	0.788443	9.37851	Q5XKE0	FALSE	442.769	0	8723587	noloss	3	y	1	303.178	4.5429	FALSE	sp	Q5XKE0	Q5XKE0	MYPC2_MOUSE	Myosin-binding protein C, fast-type	Mus musculus	Mybpc2	1	1	uniprot_mouse_proteome
220624_046_CS3_1_Control1_DDA-OT	2		_VVGVNIAGR_		TRUE	_VVGVNIAGR_	VVGVNIAGR	9.37851	0.788443	9.37851	Q5XKE0	FALSE	442.769	0	8723587	noloss	4	b	1	355.234	1.53434	TRUE	sp	Q5XKE0	Q5XKE0	MYPC2_MOUSE	Myosin-binding protein C, fast-type	Mus musculus	Mybpc2	1	1	uniprot_mouse_proteome
220624_046_CS3_1_Control1_DDA-OT	2		_VVGVNIAGR_		TRUE	_VVGVNIAGR_	VVGVNIAGR	9.37851	0.788443	9.37851	Q5XKE0	FALSE	442.769	0	8723587	noloss	4	y	1	416.262	2.90207	TRUE	sp	Q5XKE0	Q5XKE0	MYPC2_MOUSE	Myosin-binding protein C, fast-type	Mus musculus	Mybpc2	1	1	uniprot_mouse_proteome
220624_046_CS3_1_Control1_DDA-OT	2		_VVGVNIAGR_		TRUE	_VVGVNIAGR_	VVGVNIAGR	9.37851	0.788443	9.37851	Q5XKE0	FALSE	442.769	0	8723587	noloss	5	y	1	530.305	19.2778	FALSE	sp	Q5XKE0	Q5XKE0	MYPC2_MOUSE	Myosin-binding protein C, fast-type	Mus musculus	Mybpc2	1	1	uniprot_mouse_proteome
220624_046_CS3_1_Control1_DDA-OT	2		_VVGVNIAGR_		TRUE	_VVGVNIAGR_	VVGVNIAGR	9.37851	0.788443	9.37851	Q5XKE0	FALSE	442.769	0	8723587	noloss	6	y	1	629.373	5.05042	FALSE	sp	Q5XKE0	Q5XKE0	MYPC2_MOUSE	Myosin-binding protein C, fast-type	Mus musculus	Mybpc2	1	1	uniprot_mouse_proteome
220624_046_CS3_1_Control1_DDA-OT	2		_VVGVNIAGR_		TRUE	_VVGVNIAGR_	VVGVNIAGR	9.37851	0.788443	9.37851	Q5XKE0	FALSE	442.769	0	8723587	noloss	7	y	1	686.394	100	FALSE	sp	Q5XKE0	Q5XKE0	MYPC2_MOUSE	Myosin-binding protein C, fast-type	Mus musculus	Mybpc2	1	1	uniprot_mouse_proteome
220624_046_CS3_1_Control1_DDA-OT	2		_VVGVNIAGR_		TRUE	_VVGVNIAGR_	VVGVNIAGR	9.37851	0.788443	9.37851	Q5XKE0	FALSE	442.769	0	8723587	noloss	8	y	1	785.463	11.6426	FALSE	sp	Q5XKE0	Q5XKE0	MYPC2_MOUSE	Myosin-binding protein C, fast-type	Mus musculus	Mybpc2	1	1	uniprot_mouse_proteome
220624_046_CS3_1_Control1_DDA-OT	2		_VVGVNIAGR_		TRUE	_VVGVNIAGR_	VVGVNIAGR	9.37851	0.788443	9.37851	Q5XKE0	FALSE	442.769	0	8723587	noloss	8	y	2	393.235	1.98413	TRUE	sp	Q5XKE0	Q5XKE0	MYPC2_MOUSE	Myosin-binding protein C, fast-type	Mus musculus	Mybpc2	1	1	uniprot_mouse_proteome
220624_046_CS3_1_Control1_DDA-OT	2		_VVGVNIAGR_		TRUE	_VVGVNIAGR_	VVGVNIAGR	9.37851	0.788443	9.37851	Q5XKE0	FALSE	442.769	0	8723587	NH3	5	y	1	513.278	1.13524	TRUE	sp	Q5XKE0	Q5XKE0	MYPC2_MOUSE	Myosin-binding protein C, fast-type	Mus musculus	Mybpc2	1	1	uniprot_mouse_proteome
220624_046_CS3_1_Control1_DDA-OT	2		_VVGVNIAGR_		TRUE	_VVGVNIAGR_	VVGVNIAGR	9.37851	0.788443	9.37851	Q5XKE0	FALSE	442.769	0	8723587	NH3	7	y	1	669.368	1.7709	TRUE	sp	Q5XKE0	Q5XKE0	MYPC2_MOUSE	Myosin-binding protein C, fast-type	Mus musculus	Mybpc2	1	1	uniprot_mouse_proteome
220624_046_CS3_1_Control1_DDA-OT	2		_GLP[+16]GESGPR_		TRUE	_GLP[Oxidation (P)]GESGPR_	GLPGESGPR	-57.1212	0.761517	-57.1212	Q64739;Q64739-1;Q64739-3;Q64739-4;Q64739-5;Q64739-6;Q64739-7	FALSE	443.225	0.000685388	1.01614e+06	noloss	3	y	1	329.193	2.40128	TRUE	sp	Q64739;Q64739-1;Q64739-3;Q64739-4;Q64739-5;Q64739-6;Q64739-7	Q64739;Q64739-1;Q64739-3;Q64739-4;Q64739-5;Q64739-6;Q64739-7	COBA2_MOUSE	Collagen alpha-2(XI) chain;Isoform 7 of Collagen alpha-2(XI) chain;Isoform 2 of Collagen alpha-2(XI) chain;Isoform 3 of Collagen alpha-2(XI) chain;Isoform 4 of Collagen alpha-2(XI) chain;Isoform 5 of Collagen alpha-2(XI) chain;Isoform 6 of Collagen alpha-2(XI) chain	Mus musculus	Col11a2	2;;;;;;	3;;;;;;	uniprot_mouse_proteome
220624_046_CS3_1_Control1_DDA-OT	2		_GLP[+16]GESGPR_		TRUE	_GLP[Oxidation (P)]GESGPR_	GLPGESGPR	-57.1212	0.761517	-57.1212	Q64739;Q64739-1;Q64739-3;Q64739-4;Q64739-5;Q64739-6;Q64739-7	FALSE	443.225	0.000685388	1.01614e+06	noloss	4	y	1	416.225	6.57807	FALSE	sp	Q64739;Q64739-1;Q64739-3;Q64739-4;Q64739-5;Q64739-6;Q64739-7	Q64739;Q64739-1;Q64739-3;Q64739-4;Q64739-5;Q64739-6;Q64739-7	COBA2_MOUSE	Collagen alpha-2(XI) chain;Isoform 7 of Collagen alpha-2(XI) chain;Isoform 2 of Collagen alpha-2(XI) chain;Isoform 3 of Collagen alpha-2(XI) chain;Isoform 4 of Collagen alpha-2(XI) chain;Isoform 5 of Collagen alpha-2(XI) chain;Isoform 6 of Collagen alpha-2(XI) chain	Mus musculus	Col11a2	2;;;;;;	3;;;;;;	uniprot_mouse_proteome
220624_046_CS3_1_Control1_DDA-OT	2		_GLP[+16]GESGPR_		TRUE	_GLP[Oxidation (P)]GESGPR_	GLPGESGPR	-57.1212	0.761517	-57.1212	Q64739;Q64739-1;Q64739-3;Q64739-4;Q64739-5;Q64739-6;Q64739-7	FALSE	443.225	0.000685388	1.01614e+06	noloss	5	y	1	545.268	5.52276	FALSE	sp	Q64739;Q64739-1;Q64739-3;Q64739-4;Q64739-5;Q64739-6;Q64739-7	Q64739;Q64739-1;Q64739-3;Q64739-4;Q64739-5;Q64739-6;Q64739-7	COBA2_MOUSE	Collagen alpha-2(XI) chain;Isoform 7 of Collagen alpha-2(XI) chain;Isoform 2 of Collagen alpha-2(XI) chain;Isoform 3 of Collagen alpha-2(XI) chain;Isoform 4 of Collagen alpha-2(XI) chain;Isoform 5 of Collagen alpha-2(XI) chain;Isoform 6 of Collagen alpha-2(XI) chain	Mus musculus	Col11a2	2;;;;;;	3;;;;;;	uniprot_mouse_proteome
220624_046_CS3_1_Control1_DDA-OT	2		_GLP[+16]GESGPR_		TRUE	_GLP[Oxidation (P)]GESGPR_	GLPGESGPR	-57.1212	0.761517	-57.1212	Q64739;Q64739-1;Q64739-3;Q64739-4;Q64739-5;Q64739-6;Q64739-7	FALSE	443.225	0.000685388	1.01614e+06	noloss	6	y	1	602.289	11.1317	FALSE	sp	Q64739;Q64739-1;Q64739-3;Q64739-4;Q64739-5;Q64739-6;Q64739-7	Q64739;Q64739-1;Q64739-3;Q64739-4;Q64739-5;Q64739-6;Q64739-7	COBA2_MOUSE	Collagen alpha-2(XI) chain;Isoform 7 of Collagen alpha-2(XI) chain;Isoform 2 of Collagen alpha-2(XI) chain;Isoform 3 of Collagen alpha-2(XI) chain;Isoform 4 of Collagen alpha-2(XI) chain;Isoform 5 of Collagen alpha-2(XI) chain;Isoform 6 of Collagen alpha-2(XI) chain	Mus musculus	Col11a2	2;;;;;;	3;;;;;;	uniprot_mouse_proteome
220624_046_CS3_1_Control1_DDA-OT	2		_GLP[+16]GESGPR_		TRUE	_GLP[Oxidation (P)]GESGPR_	GLPGESGPR	-57.1212	0.761517	-57.1212	Q64739;Q64739-1;Q64739-3;Q64739-4;Q64739-5;Q64739-6;Q64739-7	FALSE	443.225	0.000685388	1.01614e+06	noloss	7	y	2	358.172	100	FALSE	sp	Q64739;Q64739-1;Q64739-3;Q64739-4;Q64739-5;Q64739-6;Q64739-7	Q64739;Q64739-1;Q64739-3;Q64739-4;Q64739-5;Q64739-6;Q64739-7	COBA2_MOUSE	Collagen alpha-2(XI) chain;Isoform 7 of Collagen alpha-2(XI) chain;Isoform 2 of Collagen alpha-2(XI) chain;Isoform 3 of Collagen alpha-2(XI) chain;Isoform 4 of Collagen alpha-2(XI) chain;Isoform 5 of Collagen alpha-2(XI) chain;Isoform 6 of Collagen alpha-2(XI) chain	Mus musculus	Col11a2	2;;;;;;	3;;;;;;	uniprot_mouse_proteome
220624_046_CS3_1_Control1_DDA-OT	2		_GLP[+16]GESGPR_		TRUE	_GLP[Oxidation (P)]GESGPR_	GLPGESGPR	-57.1212	0.761517	-57.1212	Q64739;Q64739-1;Q64739-3;Q64739-4;Q64739-5;Q64739-6;Q64739-7	FALSE	443.225	0.000685388	1.01614e+06	noloss	7	y	1	715.337	33.0185	FALSE	sp	Q64739;Q64739-1;Q64739-3;Q64739-4;Q64739-5;Q64739-6;Q64739-7	Q64739;Q64739-1;Q64739-3;Q64739-4;Q64739-5;Q64739-6;Q64739-7	COBA2_MOUSE	Collagen alpha-2(XI) chain;Isoform 7 of Collagen alpha-2(XI) chain;Isoform 2 of Collagen alpha-2(XI) chain;Isoform 3 of Collagen alpha-2(XI) chain;Isoform 4 of Collagen alpha-2(XI) chain;Isoform 5 of Collagen alpha-2(XI) chain;Isoform 6 of Collagen alpha-2(XI) chain	Mus musculus	Col11a2	2;;;;;;	3;;;;;;	uniprot_mouse_proteome
220624_046_CS3_1_Control1_DDA-OT	2		_GLP[+16]GESGPR_		TRUE	_GLP[Oxidation (P)]GESGPR_	GLPGESGPR	-57.1212	0.761517	-57.1212	Q64739;Q64739-1;Q64739-3;Q64739-4;Q64739-5;Q64739-6;Q64739-7	FALSE	443.225	0.000685388	1.01614e+06	H2O	7	y	2	349.167	2.78735	FALSE	sp	Q64739;Q64739-1;Q64739-3;Q64739-4;Q64739-5;Q64739-6;Q64739-7	Q64739;Q64739-1;Q64739-3;Q64739-4;Q64739-5;Q64739-6;Q64739-7	COBA2_MOUSE	Collagen alpha-2(XI) chain;Isoform 7 of Collagen alpha-2(XI) chain;Isoform 2 of Collagen alpha-2(XI) chain;Isoform 3 of Collagen alpha-2(XI) chain;Isoform 4 of Collagen alpha-2(XI) chain;Isoform 5 of Collagen alpha-2(XI) chain;Isoform 6 of Collagen alpha-2(XI) chain	Mus musculus	Col11a2	2;;;;;;	3;;;;;;	uniprot_mouse_proteome
220624_046_CS3_1_Control1_DDA-OT	2		_LASFYER_		TRUE	_LASFYER_	LASFYER	10.534	0.796393	10.534	P50516	FALSE	443.227	0.000538138	897157	noloss	3	b	1	272.16	5.02878	FALSE	sp	P50516	P50516	VATA_MOUSE	V-type proton ATPase catalytic subunit A	Mus musculus	Atp6v1a	1	2	uniprot_mouse_proteome
220624_046_CS3_1_Control1_DDA-OT	2		_LASFYER_		TRUE	_LASFYER_	LASFYER	10.534	0.796393	10.534	P50516	FALSE	443.227	0.000538138	897157	noloss	3	y	1	467.225	17.7607	FALSE	sp	P50516	P50516	VATA_MOUSE	V-type proton ATPase catalytic subunit A	Mus musculus	Atp6v1a	1	2	uniprot_mouse_proteome
220624_046_CS3_1_Control1_DDA-OT	2		_LASFYER_		TRUE	_LASFYER_	LASFYER	10.534	0.796393	10.534	P50516	FALSE	443.227	0.000538138	897157	noloss	4	y	1	614.293	13.5128	FALSE	sp	P50516	P50516	VATA_MOUSE	V-type proton ATPase catalytic subunit A	Mus musculus	Atp6v1a	1	2	uniprot_mouse_proteome
220624_046_CS3_1_Control1_DDA-OT	2		_LASFYER_		TRUE	_LASFYER_	LASFYER	10.534	0.796393	10.534	P50516	FALSE	443.227	0.000538138	897157	noloss	5	y	1	701.325	100	FALSE	sp	P50516	P50516	VATA_MOUSE	V-type proton ATPase catalytic subunit A	Mus musculus	Atp6v1a	1	2	uniprot_mouse_proteome
220624_046_CS3_1_Control1_DDA-OT	2		_LASFYER_		TRUE	_LASFYER_	LASFYER	10.534	0.796393	10.534	P50516	FALSE	443.227	0.000538138	897157	noloss	6	y	1	772.362	28.522	FALSE	sp	P50516	P50516	VATA_MOUSE	V-type proton ATPase catalytic subunit A	Mus musculus	Atp6v1a	1	2	uniprot_mouse_proteome
220624_046_CS3_1_Control1_DDA-OT	2		_LASFYER_		TRUE	_LASFYER_	LASFYER	10.534	0.796393	10.534	P50516	FALSE	443.227	0.000538138	897157	H2O	6	y	1	754.352	1.66424	FALSE	sp	P50516	P50516	VATA_MOUSE	V-type proton ATPase catalytic subunit A	Mus musculus	Atp6v1a	1	2	uniprot_mouse_proteome
220624_046_CS3_1_Control1_DDA-OT	2		_LKAQWLK_		TRUE	_LKAQWLK_	LKAQWLK	-2.40292	0.811971	-2.40292	O35744	FALSE	443.779	0.000719379	1.22165e+06	noloss	3	b	1	313.223	1.95373	TRUE	sp	O35744	O35744	CHIL3_MOUSE	Chitinase-like protein 3	Mus musculus	Chil3	1	2	uniprot_mouse_proteome
220624_046_CS3_1_Control1_DDA-OT	2		_LKAQWLK_		TRUE	_LKAQWLK_	LKAQWLK	-2.40292	0.811971	-2.40292	O35744	FALSE	443.779	0.000719379	1.22165e+06	noloss	3	y	1	446.276	10.1887	FALSE	sp	O35744	O35744	CHIL3_MOUSE	Chitinase-like protein 3	Mus musculus	Chil3	1	2	uniprot_mouse_proteome
220624_046_CS3_1_Control1_DDA-OT	2		_LKAQWLK_		TRUE	_LKAQWLK_	LKAQWLK	-2.40292	0.811971	-2.40292	O35744	FALSE	443.779	0.000719379	1.22165e+06	noloss	4	y	1	574.335	6.74217	TRUE	sp	O35744	O35744	CHIL3_MOUSE	Chitinase-like protein 3	Mus musculus	Chil3	1	2	uniprot_mouse_proteome
220624_046_CS3_1_Control1_DDA-OT	2		_LKAQWLK_		TRUE	_LKAQWLK_	LKAQWLK	-2.40292	0.811971	-2.40292	O35744	FALSE	443.779	0.000719379	1.22165e+06	noloss	5	b	1	627.361	7.39962	FALSE	sp	O35744	O35744	CHIL3_MOUSE	Chitinase-like protein 3	Mus musculus	Chil3	1	2	uniprot_mouse_proteome
220624_046_CS3_1_Control1_DDA-OT	2		_LKAQWLK_		TRUE	_LKAQWLK_	LKAQWLK	-2.40292	0.811971	-2.40292	O35744	FALSE	443.779	0.000719379	1.22165e+06	noloss	5	y	1	645.372	100	FALSE	sp	O35744	O35744	CHIL3_MOUSE	Chitinase-like protein 3	Mus musculus	Chil3	1	2	uniprot_mouse_proteome
220624_046_CS3_1_Control1_DDA-OT	2		_LKAQWLK_		TRUE	_LKAQWLK_	LKAQWLK	-2.40292	0.811971	-2.40292	O35744	FALSE	443.779	0.000719379	1.22165e+06	noloss	6	b	1	740.445	2.82062	TRUE	sp	O35744	O35744	CHIL3_MOUSE	Chitinase-like protein 3	Mus musculus	Chil3	1	2	uniprot_mouse_proteome
220624_046_CS3_1_Control1_DDA-OT	2		_LKAQWLK_		TRUE	_LKAQWLK_	LKAQWLK	-2.40292	0.811971	-2.40292	O35744	FALSE	443.779	0.000719379	1.22165e+06	noloss	6	y	2	387.237	31.4354	FALSE	sp	O35744	O35744	CHIL3_MOUSE	Chitinase-like protein 3	Mus musculus	Chil3	1	2	uniprot_mouse_proteome
220624_046_CS3_1_Control1_DDA-OT	2		_LKAQWLK_		TRUE	_LKAQWLK_	LKAQWLK	-2.40292	0.811971	-2.40292	O35744	FALSE	443.779	0.000719379	1.22165e+06	noloss	6	y	1	773.467	23.4655	FALSE	sp	O35744	O35744	CHIL3_MOUSE	Chitinase-like protein 3	Mus musculus	Chil3	1	2	uniprot_mouse_proteome
220624_046_CS3_1_Control1_DDA-OT	2		_LKAQWLK_		TRUE	_LKAQWLK_	LKAQWLK	-2.40292	0.811971	-2.40292	O35744	FALSE	443.779	0.000719379	1.22165e+06	NH3	4	y	1	557.308	2.73106	TRUE	sp	O35744	O35744	CHIL3_MOUSE	Chitinase-like protein 3	Mus musculus	Chil3	1	2	uniprot_mouse_proteome
220624_046_CS3_1_Control1_DDA-OT	2		_LKAQWLK_		TRUE	_LKAQWLK_	LKAQWLK	-2.40292	0.811971	-2.40292	O35744	FALSE	443.779	0.000719379	1.22165e+06	NH3	5	b	1	610.335	2.17795	TRUE	sp	O35744	O35744	CHIL3_MOUSE	Chitinase-like protein 3	Mus musculus	Chil3	1	2	uniprot_mouse_proteome
220624_046_CS3_1_Control1_DDA-OT	2		_LKAQWLK_		TRUE	_LKAQWLK_	LKAQWLK	-2.40292	0.811971	-2.40292	O35744	FALSE	443.779	0.000719379	1.22165e+06	NH3	5	y	1	628.345	2.3137	TRUE	sp	O35744	O35744	CHIL3_MOUSE	Chitinase-like protein 3	Mus musculus	Chil3	1	2	uniprot_mouse_proteome
220624_046_CS3_1_Control1_DDA-OT	2		_LKAQWLK_		TRUE	_LKAQWLK_	LKAQWLK	-2.40292	0.811971	-2.40292	O35744	FALSE	443.779	0.000719379	1.22165e+06	NH3	6	b	1	723.419	1.73084	TRUE	sp	O35744	O35744	CHIL3_MOUSE	Chitinase-like protein 3	Mus musculus	Chil3	1	2	uniprot_mouse_proteome
220624_046_CS3_1_Control1_DDA-OT	2		_LKAQWLK_		TRUE	_LKAQWLK_	LKAQWLK	-2.40292	0.811971	-2.40292	O35744	FALSE	443.779	0.000719379	1.22165e+06	NH3	6	y	2	378.724	9.23962	FALSE	sp	O35744	O35744	CHIL3_MOUSE	Chitinase-like protein 3	Mus musculus	Chil3	1	2	uniprot_mouse_proteome
220624_046_CS3_1_Control1_DDA-OT	2		_VINSVDIK_		TRUE	_VINSVDIK_	VINSVDIK	0.505782	0.792332	0.505782	O88342	TRUE	444.263	0.000191929	3.07736e+06	noloss	3	y	1	375.224	7.14949	FALSE	sp	O88342	O88342	WDR1_MOUSE	WD repeat-containing protein 1	Mus musculus	Wdr1	1	3	uniprot_mouse_proteome
220624_046_CS3_1_Control1_DDA-OT	2		_VINSVDIK_		TRUE	_VINSVDIK_	VINSVDIK	0.505782	0.792332	0.505782	O88342	TRUE	444.263	0.000191929	3.07736e+06	noloss	4	y	1	474.292	3.79143	FALSE	sp	O88342	O88342	WDR1_MOUSE	WD repeat-containing protein 1	Mus musculus	Wdr1	1	3	uniprot_mouse_proteome
220624_046_CS3_1_Control1_DDA-OT	2		_VINSVDIK_		TRUE	_VINSVDIK_	VINSVDIK	0.505782	0.792332	0.505782	O88342	TRUE	444.263	0.000191929	3.07736e+06	noloss	5	y	1	561.324	11.7486	FALSE	sp	O88342	O88342	WDR1_MOUSE	WD repeat-containing protein 1	Mus musculus	Wdr1	1	3	uniprot_mouse_proteome
220624_046_CS3_1_Control1_DDA-OT	2		_VINSVDIK_		TRUE	_VINSVDIK_	VINSVDIK	0.505782	0.792332	0.505782	O88342	TRUE	444.263	0.000191929	3.07736e+06	noloss	6	y	1	675.367	100	FALSE	sp	O88342	O88342	WDR1_MOUSE	WD repeat-containing protein 1	Mus musculus	Wdr1	1	3	uniprot_mouse_proteome
220624_046_CS3_1_Control1_DDA-OT	2		_VINSVDIK_		TRUE	_VINSVDIK_	VINSVDIK	0.505782	0.792332	0.505782	O88342	TRUE	444.263	0.000191929	3.07736e+06	noloss	7	y	1	788.451	21.9469	FALSE	sp	O88342	O88342	WDR1_MOUSE	WD repeat-containing protein 1	Mus musculus	Wdr1	1	3	uniprot_mouse_proteome
220624_046_CS3_1_Control1_DDA-OT	2		_VINSVDIK_		TRUE	_VINSVDIK_	VINSVDIK	0.505782	0.792332	0.505782	O88342	TRUE	444.263	0.000191929	3.07736e+06	H2O	6	y	1	657.357	1.01788	TRUE	sp	O88342	O88342	WDR1_MOUSE	WD repeat-containing protein 1	Mus musculus	Wdr1	1	3	uniprot_mouse_proteome
220624_046_CS3_1_Control1_DDA-OT	2		_VINSVDIK_		TRUE	_VINSVDIK_	VINSVDIK	0.505782	0.792332	0.505782	O88342	TRUE	444.263	0.000191929	3.07736e+06	NH3	6	y	1	658.341	3.46194	FALSE	sp	O88342	O88342	WDR1_MOUSE	WD repeat-containing protein 1	Mus musculus	Wdr1	1	3	uniprot_mouse_proteome
220624_046_CS3_1_Control1_DDA-OT	2		_NAITVPFK_		TRUE	_NAITVPFK_	NAITVPFK	29.2119	0.781986	29.2119	O35295	TRUE	445.261	1.17156e-05	720992	noloss	3	b	1	299.171	13.8118	FALSE	sp	O35295	O35295	PURB_MOUSE	Transcriptional activator protein Pur-beta	Mus musculus	Purb	1	3	uniprot_mouse_proteome
220624_046_CS3_1_Control1_DDA-OT	2		_NAITVPFK_		TRUE	_NAITVPFK_	NAITVPFK	29.2119	0.781986	29.2119	O35295	TRUE	445.261	1.17156e-05	720992	noloss	3	y	1	391.234	100	FALSE	sp	O35295	O35295	PURB_MOUSE	Transcriptional activator protein Pur-beta	Mus musculus	Purb	1	3	uniprot_mouse_proteome
220624_046_CS3_1_Control1_DDA-OT	2		_NAITVPFK_		TRUE	_NAITVPFK_	NAITVPFK	29.2119	0.781986	29.2119	O35295	TRUE	445.261	1.17156e-05	720992	noloss	4	y	1	490.302	13.7338	FALSE	sp	O35295	O35295	PURB_MOUSE	Transcriptional activator protein Pur-beta	Mus musculus	Purb	1	3	uniprot_mouse_proteome
220624_046_CS3_1_Control1_DDA-OT	2		_NAITVPFK_		TRUE	_NAITVPFK_	NAITVPFK	29.2119	0.781986	29.2119	O35295	TRUE	445.261	1.17156e-05	720992	noloss	5	y	1	591.35	56.8308	FALSE	sp	O35295	O35295	PURB_MOUSE	Transcriptional activator protein Pur-beta	Mus musculus	Purb	1	3	uniprot_mouse_proteome
220624_046_CS3_1_Control1_DDA-OT	2		_NAITVPFK_		TRUE	_NAITVPFK_	NAITVPFK	29.2119	0.781986	29.2119	O35295	TRUE	445.261	1.17156e-05	720992	noloss	6	y	1	704.434	56.0099	FALSE	sp	O35295	O35295	PURB_MOUSE	Transcriptional activator protein Pur-beta	Mus musculus	Purb	1	3	uniprot_mouse_proteome
220624_046_CS3_1_Control1_DDA-OT	2		_NAITVPFK_		TRUE	_NAITVPFK_	NAITVPFK	29.2119	0.781986	29.2119	O35295	TRUE	445.261	1.17156e-05	720992	noloss	7	y	1	775.471	7.16788	FALSE	sp	O35295	O35295	PURB_MOUSE	Transcriptional activator protein Pur-beta	Mus musculus	Purb	1	3	uniprot_mouse_proteome
220624_046_CS3_1_Control1_DDA-OT	2		_NAITVPFK_		TRUE	_NAITVPFK_	NAITVPFK	29.2119	0.781986	29.2119	O35295	TRUE	445.261	1.17156e-05	720992	NH3	3	b	1	282.145	3.49097	TRUE	sp	O35295	O35295	PURB_MOUSE	Transcriptional activator protein Pur-beta	Mus musculus	Purb	1	3	uniprot_mouse_proteome
220624_046_CS3_1_Control1_DDA-OT	2		_NAITVPFK_		TRUE	_NAITVPFK_	NAITVPFK	29.2119	0.781986	29.2119	O35295	TRUE	445.261	1.17156e-05	720992	H2O	6	y	1	686.424	2.66074	TRUE	sp	O35295	O35295	PURB_MOUSE	Transcriptional activator protein Pur-beta	Mus musculus	Purb	1	3	uniprot_mouse_proteome
220624_046_CS3_1_Control1_DDA-OT	2		_NAITVPFK_		TRUE	_NAITVPFK_	NAITVPFK	29.2119	0.781986	29.2119	O35295	TRUE	445.261	1.17156e-05	720992	H2O	7	y	2	379.234	2.76303	TRUE	sp	O35295	O35295	PURB_MOUSE	Transcriptional activator protein Pur-beta	Mus musculus	Purb	1	3	uniprot_mouse_proteome
220624_046_CS3_1_Control1_DDA-OT	2		_[+42]METPSQR_		TRUE	_[Acetyl (Protein N-term)]METPSQR_	METPSQR	2.07527	0.797621	2.07527	P48678	FALSE	445.705	0.000609283	334993	noloss	3	b	1	404.149	3.06795	TRUE	sp	P48678	P48678	LMNA_MOUSE	Prelamin-A/C	Mus musculus	Lmna	1	2	uniprot_mouse_proteome
220624_046_CS3_1_Control1_DDA-OT	2		_[+42]METPSQR_		TRUE	_[Acetyl (Protein N-term)]METPSQR_	METPSQR	2.07527	0.797621	2.07527	P48678	FALSE	445.705	0.000609283	334993	noloss	3	y	1	390.21	10.9095	FALSE	sp	P48678	P48678	LMNA_MOUSE	Prelamin-A/C	Mus musculus	Lmna	1	2	uniprot_mouse_proteome
220624_046_CS3_1_Control1_DDA-OT	2		_[+42]METPSQR_		TRUE	_[Acetyl (Protein N-term)]METPSQR_	METPSQR	2.07527	0.797621	2.07527	P48678	FALSE	445.705	0.000609283	334993	noloss	4	y	1	487.262	100	FALSE	sp	P48678	P48678	LMNA_MOUSE	Prelamin-A/C	Mus musculus	Lmna	1	2	uniprot_mouse_proteome
220624_046_CS3_1_Control1_DDA-OT	2		_[+42]METPSQR_		TRUE	_[Acetyl (Protein N-term)]METPSQR_	METPSQR	2.07527	0.797621	2.07527	P48678	FALSE	445.705	0.000609283	334993	noloss	4	y	2	244.135	42.2242	FALSE	sp	P48678	P48678	LMNA_MOUSE	Prelamin-A/C	Mus musculus	Lmna	1	2	uniprot_mouse_proteome
220624_046_CS3_1_Control1_DDA-OT	2		_[+42]METPSQR_		TRUE	_[Acetyl (Protein N-term)]METPSQR_	METPSQR	2.07527	0.797621	2.07527	P48678	FALSE	445.705	0.000609283	334993	noloss	5	y	1	588.31	38.0352	FALSE	sp	P48678	P48678	LMNA_MOUSE	Prelamin-A/C	Mus musculus	Lmna	1	2	uniprot_mouse_proteome
220624_046_CS3_1_Control1_DDA-OT	2		_[+42]METPSQR_		TRUE	_[Acetyl (Protein N-term)]METPSQR_	METPSQR	2.07527	0.797621	2.07527	P48678	FALSE	445.705	0.000609283	334993	noloss	5	y	2	294.659	3.99153	TRUE	sp	P48678	P48678	LMNA_MOUSE	Prelamin-A/C	Mus musculus	Lmna	1	2	uniprot_mouse_proteome
220624_046_CS3_1_Control1_DDA-OT	2		_[+42]METPSQR_		TRUE	_[Acetyl (Protein N-term)]METPSQR_	METPSQR	2.07527	0.797621	2.07527	P48678	FALSE	445.705	0.000609283	334993	noloss	6	y	1	717.353	46.7762	FALSE	sp	P48678	P48678	LMNA_MOUSE	Prelamin-A/C	Mus musculus	Lmna	1	2	uniprot_mouse_proteome
220624_046_CS3_1_Control1_DDA-OT	2		_[+42]METPSQR_		TRUE	_[Acetyl (Protein N-term)]METPSQR_	METPSQR	2.07527	0.797621	2.07527	P48678	FALSE	445.705	0.000609283	334993	NH3	4	y	1	470.236	5.53976	TRUE	sp	P48678	P48678	LMNA_MOUSE	Prelamin-A/C	Mus musculus	Lmna	1	2	uniprot_mouse_proteome
220624_046_CS3_1_Control1_DDA-OT	2		_[+42]METPSQR_		TRUE	_[Acetyl (Protein N-term)]METPSQR_	METPSQR	2.07527	0.797621	2.07527	P48678	FALSE	445.705	0.000609283	334993	NH3	4	y	2	235.622	2.58595	TRUE	sp	P48678	P48678	LMNA_MOUSE	Prelamin-A/C	Mus musculus	Lmna	1	2	uniprot_mouse_proteome
220624_046_CS3_1_Control1_DDA-OT	2		_[+42]METPSQR_		TRUE	_[Acetyl (Protein N-term)]METPSQR_	METPSQR	2.07527	0.797621	2.07527	P48678	FALSE	445.705	0.000609283	334993	H2O	6	y	1	699.342	22.8524	FALSE	sp	P48678	P48678	LMNA_MOUSE	Prelamin-A/C	Mus musculus	Lmna	1	2	uniprot_mouse_proteome
220624_046_CS3_1_Control1_DDA-OT	2		_[+42]METPSQR_		TRUE	_[Acetyl (Protein N-term)]METPSQR_	METPSQR	2.07527	0.797621	2.07527	P48678	FALSE	445.705	0.000609283	334993	H2O	6	y	2	350.175	6.25968	TRUE	sp	P48678	P48678	LMNA_MOUSE	Prelamin-A/C	Mus musculus	Lmna	1	2	uniprot_mouse_proteome
220624_046_CS3_1_Control1_DDA-OT	2		_FSVSPVVR_		TRUE	_FSVSPVVR_	FSVSPVVR	21.3393	0.78781	21.3393	P58252	TRUE	445.758	0.000685388	3.95804e+06	noloss	3	b	1	334.176	1.4586	TRUE	sp	P58252	P58252	EF2_MOUSE	Elongation factor 2	Mus musculus	Eef2	1	2	uniprot_mouse_proteome
220624_046_CS3_1_Control1_DDA-OT	2		_FSVSPVVR_		TRUE	_FSVSPVVR_	FSVSPVVR	21.3393	0.78781	21.3393	P58252	TRUE	445.758	0.000685388	3.95804e+06	noloss	3	y	1	373.256	2.2573	TRUE	sp	P58252	P58252	EF2_MOUSE	Elongation factor 2	Mus musculus	Eef2	1	2	uniprot_mouse_proteome
220624_046_CS3_1_Control1_DDA-OT	2		_FSVSPVVR_		TRUE	_FSVSPVVR_	FSVSPVVR	21.3393	0.78781	21.3393	P58252	TRUE	445.758	0.000685388	3.95804e+06	noloss	4	b	1	421.208	2.75658	TRUE	sp	P58252	P58252	EF2_MOUSE	Elongation factor 2	Mus musculus	Eef2	1	2	uniprot_mouse_proteome
220624_046_CS3_1_Control1_DDA-OT	2		_FSVSPVVR_		TRUE	_FSVSPVVR_	FSVSPVVR	21.3393	0.78781	21.3393	P58252	TRUE	445.758	0.000685388	3.95804e+06	noloss	4	y	1	470.309	58.435	FALSE	sp	P58252	P58252	EF2_MOUSE	Elongation factor 2	Mus musculus	Eef2	1	2	uniprot_mouse_proteome
220624_046_CS3_1_Control1_DDA-OT	2		_FSVSPVVR_		TRUE	_FSVSPVVR_	FSVSPVVR	21.3393	0.78781	21.3393	P58252	TRUE	445.758	0.000685388	3.95804e+06	noloss	4	y	2	235.658	12.9015	FALSE	sp	P58252	P58252	EF2_MOUSE	Elongation factor 2	Mus musculus	Eef2	1	2	uniprot_mouse_proteome
220624_046_CS3_1_Control1_DDA-OT	2		_FSVSPVVR_		TRUE	_FSVSPVVR_	FSVSPVVR	21.3393	0.78781	21.3393	P58252	TRUE	445.758	0.000685388	3.95804e+06	noloss	5	y	1	557.341	100	FALSE	sp	P58252	P58252	EF2_MOUSE	Elongation factor 2	Mus musculus	Eef2	1	2	uniprot_mouse_proteome
220624_046_CS3_1_Control1_DDA-OT	2		_FSVSPVVR_		TRUE	_FSVSPVVR_	FSVSPVVR	21.3393	0.78781	21.3393	P58252	TRUE	445.758	0.000685388	3.95804e+06	noloss	5	y	2	279.174	3.21434	TRUE	sp	P58252	P58252	EF2_MOUSE	Elongation factor 2	Mus musculus	Eef2	1	2	uniprot_mouse_proteome
220624_046_CS3_1_Control1_DDA-OT	2		_FSVSPVVR_		TRUE	_FSVSPVVR_	FSVSPVVR	21.3393	0.78781	21.3393	P58252	TRUE	445.758	0.000685388	3.95804e+06	noloss	6	y	1	656.409	97.2623	FALSE	sp	P58252	P58252	EF2_MOUSE	Elongation factor 2	Mus musculus	Eef2	1	2	uniprot_mouse_proteome
220624_046_CS3_1_Control1_DDA-OT	2		_FSVSPVVR_		TRUE	_FSVSPVVR_	FSVSPVVR	21.3393	0.78781	21.3393	P58252	TRUE	445.758	0.000685388	3.95804e+06	noloss	7	y	1	743.441	77.7685	FALSE	sp	P58252	P58252	EF2_MOUSE	Elongation factor 2	Mus musculus	Eef2	1	2	uniprot_mouse_proteome
220624_046_CS3_1_Control1_DDA-OT	2		_FSVSPVVR_		TRUE	_FSVSPVVR_	FSVSPVVR	21.3393	0.78781	21.3393	P58252	TRUE	445.758	0.000685388	3.95804e+06	H2O	3	b	1	316.166	11.7887	FALSE	sp	P58252	P58252	EF2_MOUSE	Elongation factor 2	Mus musculus	Eef2	1	2	uniprot_mouse_proteome
220624_046_CS3_1_Control1_DDA-OT	2		_FSVSPVVR_		TRUE	_FSVSPVVR_	FSVSPVVR	21.3393	0.78781	21.3393	P58252	TRUE	445.758	0.000685388	3.95804e+06	H2O	4	b	1	403.198	2.41913	TRUE	sp	P58252	P58252	EF2_MOUSE	Elongation factor 2	Mus musculus	Eef2	1	2	uniprot_mouse_proteome
220624_046_CS3_1_Control1_DDA-OT	2		_FSVSPVVR_		TRUE	_FSVSPVVR_	FSVSPVVR	21.3393	0.78781	21.3393	P58252	TRUE	445.758	0.000685388	3.95804e+06	NH3	4	y	1	453.282	4.53537	TRUE	sp	P58252	P58252	EF2_MOUSE	Elongation factor 2	Mus musculus	Eef2	1	2	uniprot_mouse_proteome
220624_046_CS3_1_Control1_DDA-OT	2		_FSVSPVVR_		TRUE	_FSVSPVVR_	FSVSPVVR	21.3393	0.78781	21.3393	P58252	TRUE	445.758	0.000685388	3.95804e+06	H2O	5	y	1	539.33	1.65414	TRUE	sp	P58252	P58252	EF2_MOUSE	Elongation factor 2	Mus musculus	Eef2	1	2	uniprot_mouse_proteome
220624_046_CS3_1_Control1_DDA-OT	2		_FSVSPVVR_		TRUE	_FSVSPVVR_	FSVSPVVR	21.3393	0.78781	21.3393	P58252	TRUE	445.758	0.000685388	3.95804e+06	NH3	5	y	1	540.314	2.3662	TRUE	sp	P58252	P58252	EF2_MOUSE	Elongation factor 2	Mus musculus	Eef2	1	2	uniprot_mouse_proteome
220624_046_CS3_1_Control1_DDA-OT	2		_FSVSPVVR_		TRUE	_FSVSPVVR_	FSVSPVVR	21.3393	0.78781	21.3393	P58252	TRUE	445.758	0.000685388	3.95804e+06	H2O	6	y	1	638.398	1.9012	TRUE	sp	P58252	P58252	EF2_MOUSE	Elongation factor 2	Mus musculus	Eef2	1	2	uniprot_mouse_proteome
220624_046_CS3_1_Control1_DDA-OT	2		_FSVSPVVR_		TRUE	_FSVSPVVR_	FSVSPVVR	21.3393	0.78781	21.3393	P58252	TRUE	445.758	0.000685388	3.95804e+06	H2O	6	y	2	319.703	1.16103	TRUE	sp	P58252	P58252	EF2_MOUSE	Elongation factor 2	Mus musculus	Eef2	1	2	uniprot_mouse_proteome
220624_046_CS3_1_Control1_DDA-OT	2		_FSVSPVVR_		TRUE	_FSVSPVVR_	FSVSPVVR	21.3393	0.78781	21.3393	P58252	TRUE	445.758	0.000685388	3.95804e+06	H2O	7	y	1	725.43	6.33095	TRUE	sp	P58252	P58252	EF2_MOUSE	Elongation factor 2	Mus musculus	Eef2	1	2	uniprot_mouse_proteome
220624_046_CS3_1_Control1_DDA-OT	2		_AYLQQLR_		TRUE	_AYLQQLR_	AYLQQLR	9.16077	0.810527	9.16077	Q9JM76	FALSE	446.256	0.000354325	9176694	noloss	3	b	1	348.192	2.03238	TRUE	sp	Q9JM76	Q9JM76	ARPC3_MOUSE	Actin-related protein 2/3 complex subunit 3	Mus musculus	Arpc3	1	3	uniprot_mouse_proteome
220624_046_CS3_1_Control1_DDA-OT	2		_AYLQQLR_		TRUE	_AYLQQLR_	AYLQQLR	9.16077	0.810527	9.16077	Q9JM76	FALSE	446.256	0.000354325	9176694	noloss	3	y	1	416.262	17.7396	FALSE	sp	Q9JM76	Q9JM76	ARPC3_MOUSE	Actin-related protein 2/3 complex subunit 3	Mus musculus	Arpc3	1	3	uniprot_mouse_proteome
220624_046_CS3_1_Control1_DDA-OT	2		_AYLQQLR_		TRUE	_AYLQQLR_	AYLQQLR	9.16077	0.810527	9.16077	Q9JM76	FALSE	446.256	0.000354325	9176694	noloss	4	y	1	544.32	53.2827	FALSE	sp	Q9JM76	Q9JM76	ARPC3_MOUSE	Actin-related protein 2/3 complex subunit 3	Mus musculus	Arpc3	1	3	uniprot_mouse_proteome
220624_046_CS3_1_Control1_DDA-OT	2		_AYLQQLR_		TRUE	_AYLQQLR_	AYLQQLR	9.16077	0.810527	9.16077	Q9JM76	FALSE	446.256	0.000354325	9176694	noloss	5	y	1	657.404	100	FALSE	sp	Q9JM76	Q9JM76	ARPC3_MOUSE	Actin-related protein 2/3 complex subunit 3	Mus musculus	Arpc3	1	3	uniprot_mouse_proteome
220624_046_CS3_1_Control1_DDA-OT	2		_AYLQQLR_		TRUE	_AYLQQLR_	AYLQQLR	9.16077	0.810527	9.16077	Q9JM76	FALSE	446.256	0.000354325	9176694	noloss	5	y	2	329.206	6.34102	FALSE	sp	Q9JM76	Q9JM76	ARPC3_MOUSE	Actin-related protein 2/3 complex subunit 3	Mus musculus	Arpc3	1	3	uniprot_mouse_proteome
220624_046_CS3_1_Control1_DDA-OT	2		_AYLQQLR_		TRUE	_AYLQQLR_	AYLQQLR	9.16077	0.810527	9.16077	Q9JM76	FALSE	446.256	0.000354325	9176694	noloss	6	y	1	820.468	6.35574	FALSE	sp	Q9JM76	Q9JM76	ARPC3_MOUSE	Actin-related protein 2/3 complex subunit 3	Mus musculus	Arpc3	1	3	uniprot_mouse_proteome
220624_046_CS3_1_Control1_DDA-OT	2		_AYLQQLR_		TRUE	_AYLQQLR_	AYLQQLR	9.16077	0.810527	9.16077	Q9JM76	FALSE	446.256	0.000354325	9176694	noloss	6	y	2	410.737	2.19193	TRUE	sp	Q9JM76	Q9JM76	ARPC3_MOUSE	Actin-related protein 2/3 complex subunit 3	Mus musculus	Arpc3	1	3	uniprot_mouse_proteome
220624_046_CS3_1_Control1_DDA-OT	2		_AYLQQLR_		TRUE	_AYLQQLR_	AYLQQLR	9.16077	0.810527	9.16077	Q9JM76	FALSE	446.256	0.000354325	9176694	NH3	3	y	1	399.235	1.68614	TRUE	sp	Q9JM76	Q9JM76	ARPC3_MOUSE	Actin-related protein 2/3 complex subunit 3	Mus musculus	Arpc3	1	3	uniprot_mouse_proteome
220624_046_CS3_1_Control1_DDA-OT	2		_AYLQQLR_		TRUE	_AYLQQLR_	AYLQQLR	9.16077	0.810527	9.16077	Q9JM76	FALSE	446.256	0.000354325	9176694	NH3	4	y	1	527.294	6.61882	FALSE	sp	Q9JM76	Q9JM76	ARPC3_MOUSE	Actin-related protein 2/3 complex subunit 3	Mus musculus	Arpc3	1	3	uniprot_mouse_proteome
220624_046_CS3_1_Control1_DDA-OT	2		_AYLQQLR_		TRUE	_AYLQQLR_	AYLQQLR	9.16077	0.810527	9.16077	Q9JM76	FALSE	446.256	0.000354325	9176694	NH3	5	y	1	640.378	3.95291	TRUE	sp	Q9JM76	Q9JM76	ARPC3_MOUSE	Actin-related protein 2/3 complex subunit 3	Mus musculus	Arpc3	1	3	uniprot_mouse_proteome
220624_046_CS3_1_Control1_DDA-OT	2		_AYLQQLR_		TRUE	_AYLQQLR_	AYLQQLR	9.16077	0.810527	9.16077	Q9JM76	FALSE	446.256	0.000354325	9176694	NH3	5	y	2	320.692	1.87037	TRUE	sp	Q9JM76	Q9JM76	ARPC3_MOUSE	Actin-related protein 2/3 complex subunit 3	Mus musculus	Arpc3	1	3	uniprot_mouse_proteome
220624_046_CS3_1_Control1_DDA-OT	2		_YTIENPR_		TRUE	_YTIENPR_	YTIENPR	-7.15153	0.803329	-7.15153	Q78PY7	FALSE	446.73	0	582911	noloss	3	y	1	386.215	14.1797	FALSE	sp	Q78PY7	Q78PY7	SND1_MOUSE	Staphylococcal nuclease domain-containing protein 1	Mus musculus	Snd1	1	1	uniprot_mouse_proteome
220624_046_CS3_1_Control1_DDA-OT	2		_YTIENPR_		TRUE	_YTIENPR_	YTIENPR	-7.15153	0.803329	-7.15153	Q78PY7	FALSE	446.73	0	582911	noloss	4	y	1	515.257	41.8725	FALSE	sp	Q78PY7	Q78PY7	SND1_MOUSE	Staphylococcal nuclease domain-containing protein 1	Mus musculus	Snd1	1	1	uniprot_mouse_proteome
220624_046_CS3_1_Control1_DDA-OT	2		_YTIENPR_		TRUE	_YTIENPR_	YTIENPR	-7.15153	0.803329	-7.15153	Q78PY7	FALSE	446.73	0	582911	noloss	5	y	1	628.341	100	FALSE	sp	Q78PY7	Q78PY7	SND1_MOUSE	Staphylococcal nuclease domain-containing protein 1	Mus musculus	Snd1	1	1	uniprot_mouse_proteome
220624_046_CS3_1_Control1_DDA-OT	2		_YTIENPR_		TRUE	_YTIENPR_	YTIENPR	-7.15153	0.803329	-7.15153	Q78PY7	FALSE	446.73	0	582911	noloss	5	y	2	314.674	2.44418	TRUE	sp	Q78PY7	Q78PY7	SND1_MOUSE	Staphylococcal nuclease domain-containing protein 1	Mus musculus	Snd1	1	1	uniprot_mouse_proteome
220624_046_CS3_1_Control1_DDA-OT	2		_YTIENPR_		TRUE	_YTIENPR_	YTIENPR	-7.15153	0.803329	-7.15153	Q78PY7	FALSE	446.73	0	582911	noloss	6	y	1	729.389	58.7063	FALSE	sp	Q78PY7	Q78PY7	SND1_MOUSE	Staphylococcal nuclease domain-containing protein 1	Mus musculus	Snd1	1	1	uniprot_mouse_proteome
220624_046_CS3_1_Control1_DDA-OT	2		_YTIENPR_		TRUE	_YTIENPR_	YTIENPR	-7.15153	0.803329	-7.15153	Q78PY7	FALSE	446.73	0	582911	H2O	4	y	1	497.247	3.37718	FALSE	sp	Q78PY7	Q78PY7	SND1_MOUSE	Staphylococcal nuclease domain-containing protein 1	Mus musculus	Snd1	1	1	uniprot_mouse_proteome
220624_046_CS3_1_Control1_DDA-OT	2		_YTIENPR_		TRUE	_YTIENPR_	YTIENPR	-7.15153	0.803329	-7.15153	Q78PY7	FALSE	446.73	0	582911	H2O	6	y	1	711.378	4.36798	FALSE	sp	Q78PY7	Q78PY7	SND1_MOUSE	Staphylococcal nuclease domain-containing protein 1	Mus musculus	Snd1	1	1	uniprot_mouse_proteome
220624_046_CS3_1_Control1_DDA-OT	2		_TGIVSGFGR_		TRUE	_TGIVSGFGR_	TGIVSGFGR	19.7393	0.791391	19.7393	O88947;Q3U3V1	FALSE	447.246	0	9437107	noloss	3	b	1	272.16	22.8711	FALSE	sp;tr	O88947;Q3U3V1	O88947;Q3U3V1	FA10_MOUSE;Q3U3V1_MOUSE	Coagulation factor X	Mus musculus	F10	1	1	uniprot_mouse_proteome
220624_046_CS3_1_Control1_DDA-OT	2		_TGIVSGFGR_		TRUE	_TGIVSGFGR_	TGIVSGFGR	19.7393	0.791391	19.7393	O88947;Q3U3V1	FALSE	447.246	0	9437107	noloss	3	y	1	379.209	1.939	TRUE	sp;tr	O88947;Q3U3V1	O88947;Q3U3V1	FA10_MOUSE;Q3U3V1_MOUSE	Coagulation factor X	Mus musculus	F10	1	1	uniprot_mouse_proteome
220624_046_CS3_1_Control1_DDA-OT	2		_TGIVSGFGR_		TRUE	_TGIVSGFGR_	TGIVSGFGR	19.7393	0.791391	19.7393	O88947;Q3U3V1	FALSE	447.246	0	9437107	noloss	4	b	1	371.229	2.73649	TRUE	sp;tr	O88947;Q3U3V1	O88947;Q3U3V1	FA10_MOUSE;Q3U3V1_MOUSE	Coagulation factor X	Mus musculus	F10	1	1	uniprot_mouse_proteome
220624_046_CS3_1_Control1_DDA-OT	2		_TGIVSGFGR_		TRUE	_TGIVSGFGR_	TGIVSGFGR	19.7393	0.791391	19.7393	O88947;Q3U3V1	FALSE	447.246	0	9437107	noloss	4	y	1	436.23	18.9412	FALSE	sp;tr	O88947;Q3U3V1	O88947;Q3U3V1	FA10_MOUSE;Q3U3V1_MOUSE	Coagulation factor X	Mus musculus	F10	1	1	uniprot_mouse_proteome
220624_046_CS3_1_Control1_DDA-OT	2		_TGIVSGFGR_		TRUE	_TGIVSGFGR_	TGIVSGFGR	19.7393	0.791391	19.7393	O88947;Q3U3V1	FALSE	447.246	0	9437107	noloss	5	y	1	523.262	82.8063	FALSE	sp;tr	O88947;Q3U3V1	O88947;Q3U3V1	FA10_MOUSE;Q3U3V1_MOUSE	Coagulation factor X	Mus musculus	F10	1	1	uniprot_mouse_proteome
220624_046_CS3_1_Control1_DDA-OT	2		_TGIVSGFGR_		TRUE	_TGIVSGFGR_	TGIVSGFGR	19.7393	0.791391	19.7393	O88947;Q3U3V1	FALSE	447.246	0	9437107	noloss	6	y	1	622.331	100	FALSE	sp;tr	O88947;Q3U3V1	O88947;Q3U3V1	FA10_MOUSE;Q3U3V1_MOUSE	Coagulation factor X	Mus musculus	F10	1	1	uniprot_mouse_proteome
220624_046_CS3_1_Control1_DDA-OT	2		_TGIVSGFGR_		TRUE	_TGIVSGFGR_	TGIVSGFGR	19.7393	0.791391	19.7393	O88947;Q3U3V1	FALSE	447.246	0	9437107	noloss	7	y	1	735.415	10.2187	FALSE	sp;tr	O88947;Q3U3V1	O88947;Q3U3V1	FA10_MOUSE;Q3U3V1_MOUSE	Coagulation factor X	Mus musculus	F10	1	1	uniprot_mouse_proteome
220624_046_CS3_1_Control1_DDA-OT	2		_TGIVSGFGR_		TRUE	_TGIVSGFGR_	TGIVSGFGR	19.7393	0.791391	19.7393	O88947;Q3U3V1	FALSE	447.246	0	9437107	noloss	8	y	1	792.436	7.09557	FALSE	sp;tr	O88947;Q3U3V1	O88947;Q3U3V1	FA10_MOUSE;Q3U3V1_MOUSE	Coagulation factor X	Mus musculus	F10	1	1	uniprot_mouse_proteome
220624_046_CS3_1_Control1_DDA-OT	2		_TGIVSGFGR_		TRUE	_TGIVSGFGR_	TGIVSGFGR	19.7393	0.791391	19.7393	O88947;Q3U3V1	FALSE	447.246	0	9437107	H2O	3	b	1	254.15	1.09955	TRUE	sp;tr	O88947;Q3U3V1	O88947;Q3U3V1	FA10_MOUSE;Q3U3V1_MOUSE	Coagulation factor X	Mus musculus	F10	1	1	uniprot_mouse_proteome
220624_046_CS3_1_Control1_DDA-OT	2		_TGIVSGFGR_		TRUE	_TGIVSGFGR_	TGIVSGFGR	19.7393	0.791391	19.7393	O88947;Q3U3V1	FALSE	447.246	0	9437107	H2O	5	y	1	505.252	1.44908	TRUE	sp;tr	O88947;Q3U3V1	O88947;Q3U3V1	FA10_MOUSE;Q3U3V1_MOUSE	Coagulation factor X	Mus musculus	F10	1	1	uniprot_mouse_proteome
220624_046_CS3_1_Control1_DDA-OT	2		_TGIVSGFGR_		TRUE	_TGIVSGFGR_	TGIVSGFGR	19.7393	0.791391	19.7393	O88947;Q3U3V1	FALSE	447.246	0	9437107	NH3	5	y	1	506.236	1.23819	TRUE	sp;tr	O88947;Q3U3V1	O88947;Q3U3V1	FA10_MOUSE;Q3U3V1_MOUSE	Coagulation factor X	Mus musculus	F10	1	1	uniprot_mouse_proteome
220624_046_CS3_1_Control1_DDA-OT	2		_TGIVSGFGR_		TRUE	_TGIVSGFGR_	TGIVSGFGR	19.7393	0.791391	19.7393	O88947;Q3U3V1	FALSE	447.246	0	9437107	H2O	6	y	1	604.32	3.62462	TRUE	sp;tr	O88947;Q3U3V1	O88947;Q3U3V1	FA10_MOUSE;Q3U3V1_MOUSE	Coagulation factor X	Mus musculus	F10	1	1	uniprot_mouse_proteome
220624_046_CS3_1_Control1_DDA-OT	2		_TGIVSGFGR_		TRUE	_TGIVSGFGR_	TGIVSGFGR	19.7393	0.791391	19.7393	O88947;Q3U3V1	FALSE	447.246	0	9437107	NH3	6	y	1	605.304	1.22597	TRUE	sp;tr	O88947;Q3U3V1	O88947;Q3U3V1	FA10_MOUSE;Q3U3V1_MOUSE	Coagulation factor X	Mus musculus	F10	1	1	uniprot_mouse_proteome
220624_046_CS3_1_Control1_DDA-OT	2		_INLIAPPR_		TRUE	_INLIAPPR_	INLIAPPR	28.0277	0.798493	28.0277	Q6ZWX6	TRUE	447.282	0.00127885	958932	noloss	3	b	1	341.218	34.4887	FALSE	sp	Q6ZWX6	Q6ZWX6	IF2A_MOUSE	Eukaryotic translation initiation factor 2 subunit 1	Mus musculus	Eif2s1	1	3	uniprot_mouse_proteome
220624_046_CS3_1_Control1_DDA-OT	2		_INLIAPPR_		TRUE	_INLIAPPR_	INLIAPPR	28.0277	0.798493	28.0277	Q6ZWX6	TRUE	447.282	0.00127885	958932	noloss	3	y	1	369.224	30.6332	FALSE	sp	Q6ZWX6	Q6ZWX6	IF2A_MOUSE	Eukaryotic translation initiation factor 2 subunit 1	Mus musculus	Eif2s1	1	3	uniprot_mouse_proteome
220624_046_CS3_1_Control1_DDA-OT	2		_INLIAPPR_		TRUE	_INLIAPPR_	INLIAPPR	28.0277	0.798493	28.0277	Q6ZWX6	TRUE	447.282	0.00127885	958932	noloss	4	y	1	440.262	100	FALSE	sp	Q6ZWX6	Q6ZWX6	IF2A_MOUSE	Eukaryotic translation initiation factor 2 subunit 1	Mus musculus	Eif2s1	1	3	uniprot_mouse_proteome
220624_046_CS3_1_Control1_DDA-OT	2		_INLIAPPR_		TRUE	_INLIAPPR_	INLIAPPR	28.0277	0.798493	28.0277	Q6ZWX6	TRUE	447.282	0.00127885	958932	noloss	5	y	1	553.346	85.7538	FALSE	sp	Q6ZWX6	Q6ZWX6	IF2A_MOUSE	Eukaryotic translation initiation factor 2 subunit 1	Mus musculus	Eif2s1	1	3	uniprot_mouse_proteome
220624_046_CS3_1_Control1_DDA-OT	2		_INLIAPPR_		TRUE	_INLIAPPR_	INLIAPPR	28.0277	0.798493	28.0277	Q6ZWX6	TRUE	447.282	0.00127885	958932	noloss	6	y	1	666.43	69.149	FALSE	sp	Q6ZWX6	Q6ZWX6	IF2A_MOUSE	Eukaryotic translation initiation factor 2 subunit 1	Mus musculus	Eif2s1	1	3	uniprot_mouse_proteome
220624_046_CS3_1_Control1_DDA-OT	2		_INLIAPPR_		TRUE	_INLIAPPR_	INLIAPPR	28.0277	0.798493	28.0277	Q6ZWX6	TRUE	447.282	0.00127885	958932	noloss	7	y	1	780.473	25.0685	FALSE	sp	Q6ZWX6	Q6ZWX6	IF2A_MOUSE	Eukaryotic translation initiation factor 2 subunit 1	Mus musculus	Eif2s1	1	3	uniprot_mouse_proteome
220624_046_CS3_1_Control1_DDA-OT	2		_INLIAPPR_		TRUE	_INLIAPPR_	INLIAPPR	28.0277	0.798493	28.0277	Q6ZWX6	TRUE	447.282	0.00127885	958932	NH3	3	y	1	352.198	8.78904	TRUE	sp	Q6ZWX6	Q6ZWX6	IF2A_MOUSE	Eukaryotic translation initiation factor 2 subunit 1	Mus musculus	Eif2s1	1	3	uniprot_mouse_proteome
220624_046_CS3_1_Control1_DDA-OT	2		_INLIAPPR_		TRUE	_INLIAPPR_	INLIAPPR	28.0277	0.798493	28.0277	Q6ZWX6	TRUE	447.282	0.00127885	958932	NH3	4	y	1	423.235	3.11843	TRUE	sp	Q6ZWX6	Q6ZWX6	IF2A_MOUSE	Eukaryotic translation initiation factor 2 subunit 1	Mus musculus	Eif2s1	1	3	uniprot_mouse_proteome
220624_046_CS3_1_Control1_DDA-OT	2		_INLIAPPR_		TRUE	_INLIAPPR_	INLIAPPR	28.0277	0.798493	28.0277	Q6ZWX6	TRUE	447.282	0.00127885	958932	NH3	3	b	1	324.192	1.79594	TRUE	sp	Q6ZWX6	Q6ZWX6	IF2A_MOUSE	Eukaryotic translation initiation factor 2 subunit 1	Mus musculus	Eif2s1	1	3	uniprot_mouse_proteome
220624_046_CS3_1_Control1_DDA-OT	2		_LKPVPIAR_		TRUE	_LKPVPIAR_	LKPVPIAR	-17.4782	0.83252	-17.4782	Q99LB4	FALSE	447.3	0.000253906	545907	noloss	4	y	1	456.293	17.0332	FALSE	tr	Q99LB4	Q99LB4	Q99LB4_MOUSE	Capping protein (Actin filament), gelsolin-like	Mus musculus	Capg	1	1	uniprot_mouse_proteome
220624_046_CS3_1_Control1_DDA-OT	2		_LKPVPIAR_		TRUE	_LKPVPIAR_	LKPVPIAR	-17.4782	0.83252	-17.4782	Q99LB4	FALSE	447.3	0.000253906	545907	noloss	4	y	2	228.65	1.98722	FALSE	tr	Q99LB4	Q99LB4	Q99LB4_MOUSE	Capping protein (Actin filament), gelsolin-like	Mus musculus	Capg	1	1	uniprot_mouse_proteome
220624_046_CS3_1_Control1_DDA-OT	2		_LKPVPIAR_		TRUE	_LKPVPIAR_	LKPVPIAR	-17.4782	0.83252	-17.4782	Q99LB4	FALSE	447.3	0.000253906	545907	noloss	5	y	1	555.361	1.77017	TRUE	tr	Q99LB4	Q99LB4	Q99LB4_MOUSE	Capping protein (Actin filament), gelsolin-like	Mus musculus	Capg	1	1	uniprot_mouse_proteome
220624_046_CS3_1_Control1_DDA-OT	2		_LKPVPIAR_		TRUE	_LKPVPIAR_	LKPVPIAR	-17.4782	0.83252	-17.4782	Q99LB4	FALSE	447.3	0.000253906	545907	noloss	6	y	1	652.414	100	FALSE	tr	Q99LB4	Q99LB4	Q99LB4_MOUSE	Capping protein (Actin filament), gelsolin-like	Mus musculus	Capg	1	1	uniprot_mouse_proteome
220624_046_CS3_1_Control1_DDA-OT	2		_LKPVPIAR_		TRUE	_LKPVPIAR_	LKPVPIAR	-17.4782	0.83252	-17.4782	Q99LB4	FALSE	447.3	0.000253906	545907	noloss	6	y	2	326.711	5.66091	FALSE	tr	Q99LB4	Q99LB4	Q99LB4_MOUSE	Capping protein (Actin filament), gelsolin-like	Mus musculus	Capg	1	1	uniprot_mouse_proteome
220624_046_CS3_1_Control1_DDA-OT	2		_LKPVPIAR_		TRUE	_LKPVPIAR_	LKPVPIAR	-17.4782	0.83252	-17.4782	Q99LB4	FALSE	447.3	0.000253906	545907	noloss	7	y	2	390.758	3.33748	FALSE	tr	Q99LB4	Q99LB4	Q99LB4_MOUSE	Capping protein (Actin filament), gelsolin-like	Mus musculus	Capg	1	1	uniprot_mouse_proteome
220624_046_CS3_1_Control1_DDA-OT	2		_LKPVPIAR_		TRUE	_LKPVPIAR_	LKPVPIAR	-17.4782	0.83252	-17.4782	Q99LB4	FALSE	447.3	0.000253906	545907	NH3	4	y	1	439.266	2	FALSE	tr	Q99LB4	Q99LB4	Q99LB4_MOUSE	Capping protein (Actin filament), gelsolin-like	Mus musculus	Capg	1	1	uniprot_mouse_proteome
220624_046_CS3_1_Control1_DDA-OT	2		_LKPVPIAR_		TRUE	_LKPVPIAR_	LKPVPIAR	-17.4782	0.83252	-17.4782	Q99LB4	FALSE	447.3	0.000253906	545907	NH3	6	y	1	635.388	1.24185	TRUE	tr	Q99LB4	Q99LB4	Q99LB4_MOUSE	Capping protein (Actin filament), gelsolin-like	Mus musculus	Capg	1	1	uniprot_mouse_proteome
220624_046_CS3_1_Control1_DDA-OT	2		_GLP[+16]GPQGPR_		TRUE	_GLP[Oxidation (P)]GPQGPR_	GLPGPQGPR	-18.2021	0.754827	-18.2021	Q3U962	TRUE	447.743	0	20458852	noloss	3	b	1	284.16	1.09788	TRUE	sp	Q3U962	Q3U962	CO5A2_MOUSE	Collagen alpha-2(V) chain	Mus musculus	Col5a2	1	1	uniprot_mouse_proteome
220624_046_CS3_1_Control1_DDA-OT	2		_GLP[+16]GPQGPR_		TRUE	_GLP[Oxidation (P)]GPQGPR_	GLPGPQGPR	-18.2021	0.754827	-18.2021	Q3U962	TRUE	447.743	0	20458852	noloss	3	y	1	329.193	3.14549	FALSE	sp	Q3U962	Q3U962	CO5A2_MOUSE	Collagen alpha-2(V) chain	Mus musculus	Col5a2	1	1	uniprot_mouse_proteome
220624_046_CS3_1_Control1_DDA-OT	2		_GLP[+16]GPQGPR_		TRUE	_GLP[Oxidation (P)]GPQGPR_	GLPGPQGPR	-18.2021	0.754827	-18.2021	Q3U962	TRUE	447.743	0	20458852	noloss	4	y	1	457.252	1.26741	TRUE	sp	Q3U962	Q3U962	CO5A2_MOUSE	Collagen alpha-2(V) chain	Mus musculus	Col5a2	1	1	uniprot_mouse_proteome
220624_046_CS3_1_Control1_DDA-OT	2		_GLP[+16]GPQGPR_		TRUE	_GLP[Oxidation (P)]GPQGPR_	GLPGPQGPR	-18.2021	0.754827	-18.2021	Q3U962	TRUE	447.743	0	20458852	noloss	5	y	2	277.656	8.73012	FALSE	sp	Q3U962	Q3U962	CO5A2_MOUSE	Collagen alpha-2(V) chain	Mus musculus	Col5a2	1	1	uniprot_mouse_proteome
220624_046_CS3_1_Control1_DDA-OT	2		_GLP[+16]GPQGPR_		TRUE	_GLP[Oxidation (P)]GPQGPR_	GLPGPQGPR	-18.2021	0.754827	-18.2021	Q3U962	TRUE	447.743	0	20458852	noloss	5	y	1	554.305	7.34361	FALSE	sp	Q3U962	Q3U962	CO5A2_MOUSE	Collagen alpha-2(V) chain	Mus musculus	Col5a2	1	1	uniprot_mouse_proteome
220624_046_CS3_1_Control1_DDA-OT	2		_GLP[+16]GPQGPR_		TRUE	_GLP[Oxidation (P)]GPQGPR_	GLPGPQGPR	-18.2021	0.754827	-18.2021	Q3U962	TRUE	447.743	0	20458852	noloss	6	y	1	611.326	7.97056	FALSE	sp	Q3U962	Q3U962	CO5A2_MOUSE	Collagen alpha-2(V) chain	Mus musculus	Col5a2	1	1	uniprot_mouse_proteome
220624_046_CS3_1_Control1_DDA-OT	2		_GLP[+16]GPQGPR_		TRUE	_GLP[Oxidation (P)]GPQGPR_	GLPGPQGPR	-18.2021	0.754827	-18.2021	Q3U962	TRUE	447.743	0	20458852	noloss	6	y	2	306.167	1.142	TRUE	sp	Q3U962	Q3U962	CO5A2_MOUSE	Collagen alpha-2(V) chain	Mus musculus	Col5a2	1	1	uniprot_mouse_proteome
220624_046_CS3_1_Control1_DDA-OT	2		_GLP[+16]GPQGPR_		TRUE	_GLP[Oxidation (P)]GPQGPR_	GLPGPQGPR	-18.2021	0.754827	-18.2021	Q3U962	TRUE	447.743	0	20458852	noloss	7	y	2	362.69	100	FALSE	sp	Q3U962	Q3U962	CO5A2_MOUSE	Collagen alpha-2(V) chain	Mus musculus	Col5a2	1	1	uniprot_mouse_proteome
220624_046_CS3_1_Control1_DDA-OT	2		_GLP[+16]GPQGPR_		TRUE	_GLP[Oxidation (P)]GPQGPR_	GLPGPQGPR	-18.2021	0.754827	-18.2021	Q3U962	TRUE	447.743	0	20458852	noloss	7	y	1	724.374	33.9482	FALSE	sp	Q3U962	Q3U962	CO5A2_MOUSE	Collagen alpha-2(V) chain	Mus musculus	Col5a2	1	1	uniprot_mouse_proteome
220624_046_CS3_1_Control1_DDA-OT	2		_FAQLC[+57]EK_		TRUE	_FAQLC[Carbamidomethyl (C)]EK_	FAQLCEK	-8.11037	0.764383	-8.11037	A2CEL1;A9R9W0;P11588	FALSE	448.221	7.88066e-05	5.16012e+06	noloss	3	b	1	347.171	16.9547	TRUE	tr;tr;sp	A2CEL1;A9R9W0;P11588	A2CEL1;A9R9W0;P11588	A2CEL1_MOUSE;A9R9W0_MOUSE;MUP1_MOUSE	Major urinary protein 1;Major urinary protein 17;Major urinary protein 1	Mus musculus	Mup1;Mup15;Mup1	3;3;1	1	uniprot_mouse_proteome
220624_046_CS3_1_Control1_DDA-OT	2		_FAQLC[+57]EK_		TRUE	_FAQLC[Carbamidomethyl (C)]EK_	FAQLCEK	-8.11037	0.764383	-8.11037	A2CEL1;A9R9W0;P11588	FALSE	448.221	7.88066e-05	5.16012e+06	noloss	3	y	1	436.186	65.2645	FALSE	tr;tr;sp	A2CEL1;A9R9W0;P11588	A2CEL1;A9R9W0;P11588	A2CEL1_MOUSE;A9R9W0_MOUSE;MUP1_MOUSE	Major urinary protein 1;Major urinary protein 17;Major urinary protein 1	Mus musculus	Mup1;Mup15;Mup1	3;3;1	1	uniprot_mouse_proteome
220624_046_CS3_1_Control1_DDA-OT	2		_FAQLC[+57]EK_		TRUE	_FAQLC[Carbamidomethyl (C)]EK_	FAQLCEK	-8.11037	0.764383	-8.11037	A2CEL1;A9R9W0;P11588	FALSE	448.221	7.88066e-05	5.16012e+06	noloss	4	y	1	549.27	80.7608	FALSE	tr;tr;sp	A2CEL1;A9R9W0;P11588	A2CEL1;A9R9W0;P11588	A2CEL1_MOUSE;A9R9W0_MOUSE;MUP1_MOUSE	Major urinary protein 1;Major urinary protein 17;Major urinary protein 1	Mus musculus	Mup1;Mup15;Mup1	3;3;1	1	uniprot_mouse_proteome
220624_046_CS3_1_Control1_DDA-OT	2		_FAQLC[+57]EK_		TRUE	_FAQLC[Carbamidomethyl (C)]EK_	FAQLCEK	-8.11037	0.764383	-8.11037	A2CEL1;A9R9W0;P11588	FALSE	448.221	7.88066e-05	5.16012e+06	noloss	5	y	1	677.329	94.8873	FALSE	tr;tr;sp	A2CEL1;A9R9W0;P11588	A2CEL1;A9R9W0;P11588	A2CEL1_MOUSE;A9R9W0_MOUSE;MUP1_MOUSE	Major urinary protein 1;Major urinary protein 17;Major urinary protein 1	Mus musculus	Mup1;Mup15;Mup1	3;3;1	1	uniprot_mouse_proteome
220624_046_CS3_1_Control1_DDA-OT	2		_FAQLC[+57]EK_		TRUE	_FAQLC[Carbamidomethyl (C)]EK_	FAQLCEK	-8.11037	0.764383	-8.11037	A2CEL1;A9R9W0;P11588	FALSE	448.221	7.88066e-05	5.16012e+06	noloss	5	y	2	339.168	3.8396	TRUE	tr;tr;sp	A2CEL1;A9R9W0;P11588	A2CEL1;A9R9W0;P11588	A2CEL1_MOUSE;A9R9W0_MOUSE;MUP1_MOUSE	Major urinary protein 1;Major urinary protein 17;Major urinary protein 1	Mus musculus	Mup1;Mup15;Mup1	3;3;1	1	uniprot_mouse_proteome
220624_046_CS3_1_Control1_DDA-OT	2		_FAQLC[+57]EK_		TRUE	_FAQLC[Carbamidomethyl (C)]EK_	FAQLCEK	-8.11037	0.764383	-8.11037	A2CEL1;A9R9W0;P11588	FALSE	448.221	7.88066e-05	5.16012e+06	noloss	6	y	1	748.366	100	FALSE	tr;tr;sp	A2CEL1;A9R9W0;P11588	A2CEL1;A9R9W0;P11588	A2CEL1_MOUSE;A9R9W0_MOUSE;MUP1_MOUSE	Major urinary protein 1;Major urinary protein 17;Major urinary protein 1	Mus musculus	Mup1;Mup15;Mup1	3;3;1	1	uniprot_mouse_proteome
220624_046_CS3_1_Control1_DDA-OT	2		_FAQLC[+57]EK_		TRUE	_FAQLC[Carbamidomethyl (C)]EK_	FAQLCEK	-8.11037	0.764383	-8.11037	A2CEL1;A9R9W0;P11588	FALSE	448.221	7.88066e-05	5.16012e+06	H2O	4	y	1	531.26	2.32432	TRUE	tr;tr;sp	A2CEL1;A9R9W0;P11588	A2CEL1;A9R9W0;P11588	A2CEL1_MOUSE;A9R9W0_MOUSE;MUP1_MOUSE	Major urinary protein 1;Major urinary protein 17;Major urinary protein 1	Mus musculus	Mup1;Mup15;Mup1	3;3;1	1	uniprot_mouse_proteome
220624_046_CS3_1_Control1_DDA-OT	2		_FAQLC[+57]EK_		TRUE	_FAQLC[Carbamidomethyl (C)]EK_	FAQLCEK	-8.11037	0.764383	-8.11037	A2CEL1;A9R9W0;P11588	FALSE	448.221	7.88066e-05	5.16012e+06	H2O	5	y	1	659.318	30.4782	FALSE	tr;tr;sp	A2CEL1;A9R9W0;P11588	A2CEL1;A9R9W0;P11588	A2CEL1_MOUSE;A9R9W0_MOUSE;MUP1_MOUSE	Major urinary protein 1;Major urinary protein 17;Major urinary protein 1	Mus musculus	Mup1;Mup15;Mup1	3;3;1	1	uniprot_mouse_proteome
220624_046_CS3_1_Control1_DDA-OT	2		_FAQLC[+57]EK_		TRUE	_FAQLC[Carbamidomethyl (C)]EK_	FAQLCEK	-8.11037	0.764383	-8.11037	A2CEL1;A9R9W0;P11588	FALSE	448.221	7.88066e-05	5.16012e+06	H2O	5	y	2	330.163	17.9192	TRUE	tr;tr;sp	A2CEL1;A9R9W0;P11588	A2CEL1;A9R9W0;P11588	A2CEL1_MOUSE;A9R9W0_MOUSE;MUP1_MOUSE	Major urinary protein 1;Major urinary protein 17;Major urinary protein 1	Mus musculus	Mup1;Mup15;Mup1	3;3;1	1	uniprot_mouse_proteome
220624_046_CS3_1_Control1_DDA-OT	2		_FAQLC[+57]EK_		TRUE	_FAQLC[Carbamidomethyl (C)]EK_	FAQLCEK	-8.11037	0.764383	-8.11037	A2CEL1;A9R9W0;P11588	FALSE	448.221	7.88066e-05	5.16012e+06	NH3	3	y	1	419.159	5.02851	TRUE	tr;tr;sp	A2CEL1;A9R9W0;P11588	A2CEL1;A9R9W0;P11588	A2CEL1_MOUSE;A9R9W0_MOUSE;MUP1_MOUSE	Major urinary protein 1;Major urinary protein 17;Major urinary protein 1	Mus musculus	Mup1;Mup15;Mup1	3;3;1	1	uniprot_mouse_proteome
220624_046_CS3_1_Control1_DDA-OT	2		_FAQLC[+57]EK_		TRUE	_FAQLC[Carbamidomethyl (C)]EK_	FAQLCEK	-8.11037	0.764383	-8.11037	A2CEL1;A9R9W0;P11588	FALSE	448.221	7.88066e-05	5.16012e+06	NH3	5	y	1	660.302	30.1728	FALSE	tr;tr;sp	A2CEL1;A9R9W0;P11588	A2CEL1;A9R9W0;P11588	A2CEL1_MOUSE;A9R9W0_MOUSE;MUP1_MOUSE	Major urinary protein 1;Major urinary protein 17;Major urinary protein 1	Mus musculus	Mup1;Mup15;Mup1	3;3;1	1	uniprot_mouse_proteome
220624_046_CS3_1_Control1_DDA-OT	2		_FAQLC[+57]EK_		TRUE	_FAQLC[Carbamidomethyl (C)]EK_	FAQLCEK	-8.11037	0.764383	-8.11037	A2CEL1;A9R9W0;P11588	FALSE	448.221	7.88066e-05	5.16012e+06	NH3	6	y	1	731.339	6.68663	TRUE	tr;tr;sp	A2CEL1;A9R9W0;P11588	A2CEL1;A9R9W0;P11588	A2CEL1_MOUSE;A9R9W0_MOUSE;MUP1_MOUSE	Major urinary protein 1;Major urinary protein 17;Major urinary protein 1	Mus musculus	Mup1;Mup15;Mup1	3;3;1	1	uniprot_mouse_proteome
220624_046_CS3_1_Control1_DDA-OT	2		_FAQLC[+57]EK_		TRUE	_FAQLC[Carbamidomethyl (C)]EK_	FAQLCEK	-8.11037	0.764383	-8.11037	A2CEL1;A9R9W0;P11588	FALSE	448.221	7.88066e-05	5.16012e+06	H2O	6	y	1	730.355	2.87679	TRUE	tr;tr;sp	A2CEL1;A9R9W0;P11588	A2CEL1;A9R9W0;P11588	A2CEL1_MOUSE;A9R9W0_MOUSE;MUP1_MOUSE	Major urinary protein 1;Major urinary protein 17;Major urinary protein 1	Mus musculus	Mup1;Mup15;Mup1	3;3;1	1	uniprot_mouse_proteome
220624_046_CS3_1_Control1_DDA-OT	2		_FLFQVSR_		TRUE	_FLFQVSR_	FLFQVSR	46.3381	0.800837	46.3381	Q8VCG4;Q9DAC2	FALSE	448.753	1.17156e-05	447808	noloss	3	y	1	361.219	11.2654	FALSE	sp;tr	Q8VCG4;Q9DAC2	Q8VCG4;Q9DAC2	CO8G_MOUSE;Q9DAC2_MOUSE	Complement component C8 gamma chain;Complement component 8, gamma subunit, isoform CRA_b	Mus musculus	C8g	1	1	uniprot_mouse_proteome
220624_046_CS3_1_Control1_DDA-OT	2		_FLFQVSR_		TRUE	_FLFQVSR_	FLFQVSR	46.3381	0.800837	46.3381	Q8VCG4;Q9DAC2	FALSE	448.753	1.17156e-05	447808	noloss	4	y	1	489.278	20.8275	FALSE	sp;tr	Q8VCG4;Q9DAC2	Q8VCG4;Q9DAC2	CO8G_MOUSE;Q9DAC2_MOUSE	Complement component C8 gamma chain;Complement component 8, gamma subunit, isoform CRA_b	Mus musculus	C8g	1	1	uniprot_mouse_proteome
220624_046_CS3_1_Control1_DDA-OT	2		_FLFQVSR_		TRUE	_FLFQVSR_	FLFQVSR	46.3381	0.800837	46.3381	Q8VCG4;Q9DAC2	FALSE	448.753	1.17156e-05	447808	noloss	5	y	1	636.346	100	FALSE	sp;tr	Q8VCG4;Q9DAC2	Q8VCG4;Q9DAC2	CO8G_MOUSE;Q9DAC2_MOUSE	Complement component C8 gamma chain;Complement component 8, gamma subunit, isoform CRA_b	Mus musculus	C8g	1	1	uniprot_mouse_proteome
220624_046_CS3_1_Control1_DDA-OT	2		_FLFQVSR_		TRUE	_FLFQVSR_	FLFQVSR	46.3381	0.800837	46.3381	Q8VCG4;Q9DAC2	FALSE	448.753	1.17156e-05	447808	noloss	5	y	2	318.677	5.44483	FALSE	sp;tr	Q8VCG4;Q9DAC2	Q8VCG4;Q9DAC2	CO8G_MOUSE;Q9DAC2_MOUSE	Complement component C8 gamma chain;Complement component 8, gamma subunit, isoform CRA_b	Mus musculus	C8g	1	1	uniprot_mouse_proteome
220624_046_CS3_1_Control1_DDA-OT	2		_FLFQVSR_		TRUE	_FLFQVSR_	FLFQVSR	46.3381	0.800837	46.3381	Q8VCG4;Q9DAC2	FALSE	448.753	1.17156e-05	447808	noloss	6	y	1	749.43	16.5264	FALSE	sp;tr	Q8VCG4;Q9DAC2	Q8VCG4;Q9DAC2	CO8G_MOUSE;Q9DAC2_MOUSE	Complement component C8 gamma chain;Complement component 8, gamma subunit, isoform CRA_b	Mus musculus	C8g	1	1	uniprot_mouse_proteome
220624_046_CS3_1_Control1_DDA-OT	2		_FLFQVSR_		TRUE	_FLFQVSR_	FLFQVSR	46.3381	0.800837	46.3381	Q8VCG4;Q9DAC2	FALSE	448.753	1.17156e-05	447808	NH3	3	y	1	344.193	1.30764	TRUE	sp;tr	Q8VCG4;Q9DAC2	Q8VCG4;Q9DAC2	CO8G_MOUSE;Q9DAC2_MOUSE	Complement component C8 gamma chain;Complement component 8, gamma subunit, isoform CRA_b	Mus musculus	C8g	1	1	uniprot_mouse_proteome
220624_046_CS3_1_Control1_DDA-OT	2		_FLFQVSR_		TRUE	_FLFQVSR_	FLFQVSR	46.3381	0.800837	46.3381	Q8VCG4;Q9DAC2	FALSE	448.753	1.17156e-05	447808	H2O	4	y	1	471.267	1.98196	TRUE	sp;tr	Q8VCG4;Q9DAC2	Q8VCG4;Q9DAC2	CO8G_MOUSE;Q9DAC2_MOUSE	Complement component C8 gamma chain;Complement component 8, gamma subunit, isoform CRA_b	Mus musculus	C8g	1	1	uniprot_mouse_proteome
220624_046_CS3_1_Control1_DDA-OT	2		_FLFQVSR_		TRUE	_FLFQVSR_	FLFQVSR	46.3381	0.800837	46.3381	Q8VCG4;Q9DAC2	FALSE	448.753	1.17156e-05	447808	NH3	4	y	1	472.251	3.54504	FALSE	sp;tr	Q8VCG4;Q9DAC2	Q8VCG4;Q9DAC2	CO8G_MOUSE;Q9DAC2_MOUSE	Complement component C8 gamma chain;Complement component 8, gamma subunit, isoform CRA_b	Mus musculus	C8g	1	1	uniprot_mouse_proteome
220624_046_CS3_1_Control1_DDA-OT	2		_FLFQVSR_		TRUE	_FLFQVSR_	FLFQVSR	46.3381	0.800837	46.3381	Q8VCG4;Q9DAC2	FALSE	448.753	1.17156e-05	447808	H2O	5	y	1	618.336	1.5867	TRUE	sp;tr	Q8VCG4;Q9DAC2	Q8VCG4;Q9DAC2	CO8G_MOUSE;Q9DAC2_MOUSE	Complement component C8 gamma chain;Complement component 8, gamma subunit, isoform CRA_b	Mus musculus	C8g	1	1	uniprot_mouse_proteome
220624_046_CS3_1_Control1_DDA-OT	2		_FLFQVSR_		TRUE	_FLFQVSR_	FLFQVSR	46.3381	0.800837	46.3381	Q8VCG4;Q9DAC2	FALSE	448.753	1.17156e-05	447808	NH3	5	y	2	310.164	3.00555	TRUE	sp;tr	Q8VCG4;Q9DAC2	Q8VCG4;Q9DAC2	CO8G_MOUSE;Q9DAC2_MOUSE	Complement component C8 gamma chain;Complement component 8, gamma subunit, isoform CRA_b	Mus musculus	C8g	1	1	uniprot_mouse_proteome
[truncated: 601,809+ more rows]
